# Supplementary material for: The novel anti-CRISPR AcrIIA22 relieves DNA torsion in target plasmids and impairs SpyCas9 activity
Source: PLoS Biol. 2021 Oct 13;19(10):e3001428. doi: 10.1371/journal.pbio.3001428 (PMC8545432; doi:10.1371/journal.pbio.3001428)
Supplement: S1 Data — (XLSX) [file pbio.3001428.s017.xlsx]

## Sheet: Fig1B
	Empty Vector		F01A_4		F01A_4Δ1		F01A_4Δ2		F01A_4Δ3
	(-)SpyCas9	(+)SpyCas9	(-)SpyCas9	(+)SpyCas9	(-)SpyCas9	(+)SpyCas9	(-)SpyCas9	(+)SpyCas9	(-)SpyCas9	(+)SpyCas9
Rep. 1	1.625	1.44444e-05	0.52	1	1.14286	2.2e-05	0.5	1	1.10714	0.8
Rep. 2	1.46154	8.75e-06	1.125	1.75	2	1.375e-05	1	2.25	2.17391	1.2
Rep. 3	0.473684	1.8e-05	0.444444	0.75	0.5	3.33333e-06	1.72414	0.5	1.72414	0.428571
Proportion KanR cfu / Total cfu
For all samples, the mean and standard deviation of the proportion of KanR/total cfus was calculated using the triplicate data presented above.
These mean proportions were converted to log base 10 and the relative error calculated for the logarithmic quantity using the following formula: [0.434*(stdev/mean)], as described in http://faculty.washington.edu/stuve/log_error.pdf

## Sheet: Fig1C
	GFP		AcrIIA4		ORF_1
	(-)SpyCas9	(+)SpyCas9	(-)SpyCas9	(+)SpyCas9	(-)SpyCas9	(+)SpyCas9
Rep. 1	1.25	1.5e-05	1.31818	1.4	1.09615	0.424242
Rep. 2	1.36364	2.28571e-05	1.25	1.67742	0.978261	0.407407
Rep. 3	1.08333	1e-05	0.84375	1.08824	0.666667	0.555556
Proportion KanR cfu / Total cfu
For all samples, the mean and standard deviation of the proportion of KanR/total cfus was calculated using the triplicate data presented above.
These mean proportions were converted to log base 10 and the relative error calculated for the logarithmic quantity using the following formula: [0.434*(stdev/mean)], as described in http://faculty.washington.edu/stuve/log_error.pdf

## Sheet: Fig3B
	AcrIIA22		AcrIIA22a		AcrIIA22b		AcrIIA22c		AcrIIA22 null		GFP
	(-)SpyCas9	(+)SpyCas9	(-)SpyCas9	(+)SpyCas9	(-)SpyCas9	(+)SpyCas9	(-)SpyCas9	(+)SpyCas9	(-)SpyCas9	(+)SpyCas9	(-)SpyCas9	(+)SpyCas9
Rep. 1	1.2	1.52	0.230769	0.0025	0.8	0.133333	0.5	0.021	0.888889	2e-05	0.666667	1.28571e-05
Rep. 2	0.857143	1.28	0.6	0.0025	1	0.2	0.625	0.0244444	1	7.27273e-06	0.6875	1.20833e-05
Rep. 3	1.30769	0.967742	1	0.0032	1.16667	0.2	0.533333	0.013	0.714286	1.22222e-05	0.75	9.16667e-06
Proportion KanR cfu / Total cfu
For all samples, the mean and standard deviation of the proportion of KanR/total cfus was calculated using the triplicate data presented above.
These mean proportions were converted to log base 10 and the relative error calculated for the logarithmic quantity using the following formula: [0.434*(stdev/mean)], as described in http://faculty.washington.edu/stuve/log_error.pdf

## Sheet: Fig3C
	AcrIIA22		GFP		AcrIIA22		GFP		AcrIIA22		GFP		AcrIIA22		GFP
	(-)SpyCas9	(+)SpyCas9	(-)SpyCas9	(+)SpyCas9	(-)NmCas9	(+)NmCas9	(-)NmCas9	(+)NmCas9	(-)LbCas12	(+)LbCas12	(-)LbCas12	(+)LbCas12	(-)FnCas12	(+)FnCas12	(-)FnCas12	(+)FnCas12
Rep. 1	0.58	0.46	0.59	2e-06	0.77	1.33333	1	0.0133333	1.08	6e-06	0.62	8e-07	1.27	3.7e-06	0.6	1.6e-06
Rep. 2	1.33	1.05882	0.73	1e-05	0.6	0.25	0.67	0.01	0.43	4.5e-06	0.22	3.7e-06	0.75	6e-06	0.57	2.67e-05
Rep. 3	0.75	1	0.69	2e-05	1.2	0.1	0.75	0.0125	0.85	5e-07	0.33	6.67e-05	0.73	3.33e-05	0.4	5.7e-06
Proportion KanR cfu / Total cfu
For all samples, the mean and standard deviation of the proportion of KanR/total cfus was calculated using the triplicate data presented above.
These mean proportions were converted to log base 10 and the relative error calculated for the logarithmic quantity using the following formula: [0.434*(stdev/mean)], as described in http://faculty.washington.edu/stuve/log_error.pdf

## Sheet: Fig6A
	AcrIIA22		AcrIIA22 null		D8A		D14A		D24A		D25A		D38A		D42A		E4A		E5A		E11A		E19A		E39A
	(-)SpyCas9	(+)SpyCas9	(-)SpyCas9	(+)SpyCas9	(-)SpyCas9	(+)SpyCas9	(-)SpyCas9	(+)SpyCas9	(-)SpyCas9	(+)SpyCas9	(-)SpyCas9	(+)SpyCas9	(-)SpyCas9	(+)SpyCas9	(-)SpyCas9	(+)SpyCas9	(-)SpyCas9	(+)SpyCas9	(-)SpyCas9	(+)SpyCas9	(-)SpyCas9	(+)SpyCas9	(-)SpyCas9	(+)SpyCas9	(-)SpyCas9	(+)SpyCas9
Rep. 1	0.967742	0.958333	1.09756	2.625e-05	0.47619	0.969697	0.215686	0.00305	0.442857	0.974359	0.00411765	0.0833333	1.71429	0.528571	0.56	0.45	0.727273	0.138462	0.475	0.703704	0.6	0.666667	1.75	0.3	0.777778	0.702703
Rep. 2	1.07407	0.977778	0.933333	2.25e-05	0.642857	1.15625	0.183673	0.00304348	0.95	0.521739	0.0147826	0.0875	0.416667	0.35	1.1875	0.508475	0.5	0.19	0.6	0.686275	0.433333	0.32	0.8	0.42	0.266667	0.589286
Rep. 3	0.923077	1.06977	1.35185	1.94805e-05	0.583333	0.818182	0.190476	0.00541667	0.553846	0.941176	0.00764706	0.05	0.777778	0.307143	1	0.833333	1	0.114286	0.725	0.702128	0.4	0.214286	0.616667	0.16875	0.470588	0.645833
Proportion KanR cfu / Total cfu
For all samples, the mean and standard deviation of the proportion of KanR/total cfus was calculated using the triplicate data presented above.
These mean proportions were converted to log base 10 and the relative error calculated for the logarithmic quantity using the following formula: [0.434*(stdev/mean)], as described in http://faculty.washington.edu/stuve/log_error.pdf

## Sheet: Fig6C
	% Supercoiled Substrate
t=0.5hrs	Vector only	AcrIIA22a	D14A	AcrIIA22
Rep. 1	89.7	79.7	73.1	49.2		Using the replicate data at left, mean and standard deviations were calculated for each sample, at each timepoint, and plotted in figure 6C
Rep. 2	90.2	75.8	70.8	49.8		For t=0, all samples were assigned a value of 90.1, the mean value for the earliest "Vector only" timepoint
Rep. 3	90.4	77.3	74.6	58.8
	% Supercoiled Substrate
t=1hr	Vector only	AcrIIA22a	D14A	AcrIIA22
Rep. 1	90.1	70.5	62	29.6
Rep. 2	89.4	63.7	61.5	30.3
Rep. 3	88.7	67.8	61.5	29.1
	% Supercoiled Substrate
t=2hrs	Vector only	AcrIIA22a	D14A	AcrIIA22
Rep. 1	88.7	50.2	42.9	11.3
Rep. 2	88.9	48.4	43.3	12
Rep. 3	88.4	53.6	43.1	12
	% Supercoiled Substrate
t=4hrs	Vector only	AcrIIA22a	D14A	AcrIIA22
Rep. 1	85.3	32.8	22.6	0
Rep. 2	86.2	29	22.3	0
Rep. 3	85	31.1	22.1	0

## Sheet: Fig7D
t= 40 minutes	% Linear DNA
pretreatment:	AcrIIA22	None	Nb.BssI
Rep. 1	56	80.2	54.5
Rep. 2	56.4	85.8	70
Rep. 3	48.8	72.2	54.4

## Sheet: Fig7E
	%Linear DNA
t=5min	Supercoiled	AcrIIA22-treated
Rep. 1	40.2	32.8		Using the replicate data at left, mean and standard deviations were calculated for each sample, at each timepoint, and plotted in figure 6C
Rep. 2	38.1	28.5		The logarithmic trendline as generated by microsoft excel was generated from these data and is also depicted in figure 7E
Rep. 3	30.6	31.8
	%Linear DNA
t=10min	Supercoiled	AcrIIA22-treated
Rep. 1	56	42.6
Rep. 2	54.4	43.4
Rep. 3	45.3	44.9
	%Linear DNA
t=20min	Supercoiled	AcrIIA22-treated
Rep. 1	65.1	52
Rep. 2	69.7	47.1
Rep. 3	58.8	53.7
	%Linear DNA
t=40min	Supercoiled	AcrIIA22-treated
Rep. 1	80.2	56
Rep. 2	85.8	56.4
Rep. 3	72.2	48.8

## Sheet: FigS1
	(+) ORF_1 Induction			(-) ORF_1 Induction
Time (hr)	Rep. 1	Rep. 2	Rep. 3	Rep. 1	Rep. 2	Rep. 3		The replicate data at left were used to calculate mean and standard deviation values at each time point, which are depicted in figure S1
0	0.093	0.094	0.094	0.095	0.095	0.095
0.25	0.094	0.095	0.095	0.096	0.096	0.096
0.5	0.096	0.096	0.097	0.098	0.098	0.099
0.75	0.099	0.099	0.1	0.102	0.102	0.102
1	0.103	0.103	0.105	0.108	0.108	0.108
1.25	0.11	0.111	0.112	0.117	0.117	0.117
1.5	0.12	0.12	0.121	0.13	0.131	0.131
1.75	0.135	0.135	0.136	0.151	0.152	0.152
2	0.158	0.157	0.159	0.181	0.184	0.183
2.25	0.191	0.19	0.192	0.227	0.23	0.229
2.5	0.241	0.24	0.241	0.283	0.286	0.286
2.75	0.298	0.294	0.296	0.369	0.374	0.372
3	0.376	0.372	0.374	0.461	0.467	0.467
3.25	0.458	0.455	0.457	0.568	0.576	0.574
3.5	0.529	0.524	0.527	0.685	0.696	0.692
3.75	0.611	0.612	0.611	0.807	0.82	0.818
4	0.692	0.696	0.696	0.897	0.91	0.904
4.25	0.772	0.778	0.785	0.969	0.99	0.981
4.5	0.838	0.84	0.853	1.029	1.048	1.037
4.75	0.897	0.906	0.897	1.078	1.099	1.086
5	0.953	0.947	0.952	1.119	1.138	1.131
5.25	1.001	0.986	1.01	1.175	1.194	1.175
5.5	1.042	1.008	1.045	1.183	1.201	1.179
	OD600 Absorbance Readings

## Sheet: FigS2B
	Arbitrary Fluorescent Units
	(+) ORF_1 Induction			(-) ORF_1 Induction
Time (hr)	Rep. 1	Rep. 2	Rep. 3	Rep. 1	Rep. 2	Rep. 3		The replicate data at left were used to calculate mean and standard deviation values at each time point, which are depicted in figure S2B
0	1464	1451	1474	1443	1430	1453
0.25	1412	1420	1424	1397	1405	1408
0.5	1397	1431	1424	1380	1414	1407
0.75	1409	1430	1431	1387	1408	1409
1	1395	1415	1421	1376	1396	1402
1.25	1426	1430	1421	1398	1402	1393
1.5	1423	1400	1422	1392	1369	1391
1.75	1384	1391	1397	1370	1377	1383
2	1414	1411	1443	1366	1363	1394
2.25	1371	1358	1393	1345	1332	1366
2.5	1355	1375	1384	1347	1367	1376
2.75	1355	1365	1367	1406	1416	1418
3	1358	1366	1387	1497	1506	1529
3.25	1577	1569	1590	1739	1731	1754
3.5	1702	1718	1745	1901	1918	1949
3.75	1844	1828	1856	2092	2074	2106
4	2007	2029	2069	2299	2324	2370
4.25	2216	2214	2270	2632	2630	2696
4.5	2589	2611	2650	2998	3023	3069
4.75	2967	2925	3033	3254	3208	3326
5	3428	3453	3513	3459	3484	3544
5.25	3447	3414	3517	3396	3364	3465
5.5	3347	3347	3429	3387	3387	3469
5.75	3440	3440	3484	3415	3415	3459
6	3323	3334	3428	3390	3401	3497
6.25	3305	3360	3395	3362	3417	3453
6.5	3353	3355	3433	3414	3416	3496
6.75	3390	3366	3416	3447	3422	3473
7	3326	3329	3397	3411	3414	3484
7.25	3338	3339	3420	3409	3410	3493
7.5	3309	3320	3394	3401	3412	3488
7.75	3366	3373	3439	3409	3416	3483
8	3362	3355	3438	3435	3428	3513
8.25	3338	3308	3442	3422	3391	3529
8.5	3374	3399	3503	3412	3438	3543
8.75	3384	3425	3510	3431	3472	3558
9	3381	3373	3540	3440	3432	3602
9.25	3426	3465	3553	3461	3500	3589
9.5	3436	3438	3566	3475	3477	3606
9.75	3446	3434	3579	3478	3466	3612
10	3472	3447	3592	3510	3485	3632
10.25	3491	3480	3613	3508	3496	3630
10.5	3516	3471	3637	3529	3484	3650
10.75	3528	3506	3662	3540	3518	3675
11	3514	3490	3716	3533	3508	3736
11.25	3563	3542	3721	3561	3540	3719
11.5	3550	3587	3781	3534	3570	3763
11.75	3597	3592	3767	3596	3591	3766
12	3599	3567	3787	3594	3562	3782
12.25	3606	3571	3780	3602	3567	3776
12.5	3612	3600	3802	3618	3606	3809
12.75	3620	3657	3821	3617	3654	3818
13	3615	3645	3826	3619	3649	3831
13.25	3675	3669	3868	3658	3652	3850
13.5	3653	3665	3884	3649	3661	3879
13.75	3679	3669	3846	3690	3679	3857
14	3666	3660	3881	3663	3657	3878
14.25	3687	3706	3917	3697	3716	3928
14.5	3701	3697	3938	3695	3691	3931
14.75	3738	3751	4016	3697	3710	3972
15	3716	3722	3945	3717	3723	3946
15.25	3692	3745	3981	3706	3759	3996
15.5	3726	3734	3998	3707	3715	3978
15.75	3761	3756	4042	3751	3746	4032
16	3757	3779	4033	3740	3762	4015
16.25	3729	3764	3999	3723	3758	3993
16.5	3793	3768	4058	3800	3775	4066
16.75	3728	3781	4012	3747	3801	4033
17	3809	3804	4056	3818	3813	4065
17.25	3805	3802	4079	3793	3790	4066
17.5	3834	3838	4140	3809	3813	4113
17.75	3787	3834	4113	3806	3853	4134
18	3825	3819	4108	3816	3810	4098
18.25	3790	3847	4121	3808	3865	4140
18.5	3829	3845	4155	3846	3862	4173
18.75	3839	3831	4160	3854	3846	4177
19	3854	3888	4180	3854	3888	4180
19.25	3823	3872	4149	3846	3896	4174
19.5	3849	3901	4193	3864	3916	4210
19.75	3871	3903	4180	3882	3914	4192
20	3895	3919	4199	3902	3926	4207
20.25	3845	3917	4198	3876	3949	4232
20.5	3908	3912	4249	3934	3938	4277
20.75	3900	3935	4264	3911	3946	4276
21	3925	3962	4246	3945	3982	4267
21.25	3890	3980	4276	3907	3997	4295
21.5	3904	3962	4264	3930	3988	4292
21.75	3942	3955	4312	3970	3983	4343
22	3943	3986	4339	3942	3985	4338
22.25	3933	3977	4348	3941	3985	4357
22.5	3974	3977	4328	3989	3992	4345
22.75	3983	4021	4392	3987	4025	4397
23	4009	4003	4337	4022	4015	4351
23.25	3968	3992	4353	3994	4019	4382
23.5	3980	4017	4357	4017	4055	4398
23.75	3996	4022	4355	4028	4055	4390
24	3973	4040	4377	3991	4058	4397

[truncated: 6 more sheets: FigS4C, FigS9A, FigS9B, FigS10C, FigS10D, FigS10F]
