# Supplementary material for: The novel anti-CRISPR AcrIIA22 relieves DNA torsion in target plasmids and impairs SpyCas9 activity
Source: PLoS Biol. 2021 Oct 13;19(10):e3001428. doi: 10.1371/journal.pbio.3001428 (PMC8545432; doi:10.1371/journal.pbio.3001428)
Supplement: S2 Data — (GB) [file pbio.3001428.s018.gb]

LOCUS       4303_LiJ_2014__V1.UC63-0__bin.67_NODE_112_length_95405_cov_4.60675       95405 bp    DNA     linear   UNA 01-JUL-2020
DEFINITION  .
ACCESSION   geneious|urn:local:
VERSION     geneious|urn:local:.:4c-cb0ua5n:0
KEYWORDS    .
SOURCE      
  ORGANISM  .
FEATURES             Location/Qualifiers
     CDS             78..2711
                     /codon_start=1
                     /standard_name="CDS"
     misc_feature    78..2711
                     /note="Geneious type: TIGR01070"
                     /standard_name="TIGR01070"
     CDS             2746..4758
                     /codon_start=1
                     /standard_name="CDS"
     misc_feature    2746..4758
                     /note="Geneious type: TIGR00585"
                     /standard_name="TIGR00585"
     CDS             4761..5699
                     /codon_start=1
                     /standard_name="CDS"
     misc_feature    4761..5699
                     /note="Geneious type: TIGR00174"
                     /standard_name="TIGR00174"
     CDS             5671..6930
                     /codon_start=1
                     /standard_name="CDS"
     misc_feature    5671..6930
                     /note="Geneious type: TIGR02828"
                     /standard_name="TIGR02828"
     CDS             6911..7639
                     /codon_start=1
                     /standard_name="CDS"
     misc_feature    6911..7639
                     /note="Geneious type: TIGR00044"
                     /standard_name="TIGR00044"
     CDS             7652..8143
                     /codon_start=1
                     /standard_name="CDS"
     misc_feature    7652..8143
                     /note="Geneious type: DUF552"
                     /standard_name="DUF552"
     CDS             8163..9344
                     /codon_start=1
                     /standard_name="CDS"
     misc_feature    8163..9344
                     /note="Geneious type: DivIVA"
                     /standard_name="DivIVA"
     CDS             9375..12170
                     /codon_start=1
                     /standard_name="CDS"
     misc_feature    9375..12170
                     /note="Geneious type: TIGR00392"
                     /standard_name="TIGR00392"
     CDS             12271..12738
                     /codon_start=1
                     /standard_name="CDS"
     misc_feature    12271..12738
                     /note="Geneious type: Peptidase_A8"
                     /standard_name="Peptidase_A8"
     CDS             12725..13666
                     /codon_start=1
                     /standard_name="CDS"
     misc_feature    12725..13666
                     /note="Geneious type: TIGR00005"
                     /standard_name="TIGR00005"
     CDS             13671..14537
                     /codon_start=1
                     /standard_name="CDS"
     misc_feature    13671..14537
                     /note="Geneious type: Hydrolase_3"
                     /standard_name="Hydrolase_3"
     CDS             14541..15380
                     /codon_start=1
                     /standard_name="CDS"
     misc_feature    14541..15380
                     /note="Geneious type: TIGR00587"
                     /standard_name="TIGR00587"
     CDS             complement(15439..16158)
                     /codon_start=1
                     /standard_name="CDS"
     misc_feature    complement(15439..16158)
                     /note="Geneious type: TIGR01975"
                     /standard_name="TIGR01975"
     CDS             complement(16176..16943)
                     /codon_start=1
                     /standard_name="CDS"
     misc_feature    complement(16176..16943)
                     /note="Geneious type: TIGR01007"
                     /standard_name="TIGR01007"
     CDS             complement(16945..17709)
                     /codon_start=1
                     /standard_name="CDS"
     misc_feature    complement(16945..17709)
                     /note="Geneious type: TIGR01006"
                     /standard_name="TIGR01006"
     CDS             17790..20552
                     /codon_start=1
                     /standard_name="CDS"
     misc_feature    17790..20552
                     /note="Geneious type: Glyco_hydro_63"
                     /standard_name="Glyco_hydro_63"
     CDS             20564..22243
                     /codon_start=1
                     /standard_name="CDS"
     misc_feature    20564..22243
                     /note="Geneious type: Metallophos"
                     /standard_name="Metallophos"
     CDS             22335..23006
                     /codon_start=1
                     /standard_name="CDS"
     misc_feature    22335..23006
                     /note="Geneious type: Glucos_trans_II"
                     /standard_name="Glucos_trans_II"
     CDS             23149..24348
                     /codon_start=1
                     /standard_name="CDS"
     misc_feature    23149..24348
                     /note="Geneious type: PGA_cap"
                     /standard_name="PGA_cap"
     CDS             24588..25931
                     /codon_start=1
                     /standard_name="CDS"
     misc_feature    24588..25931
                     /note="Geneious type: TIGR00653"
                     /standard_name="TIGR00653"
     CDS             26107..27855
                     /codon_start=1
                     /standard_name="CDS"
     misc_feature    26107..27855
                     /note="Geneious type: TIGR00836"
                     /standard_name="TIGR00836"
     CDS             28087..29196
                     /codon_start=1
                     /standard_name="CDS"
     misc_feature    28087..29196
                     /note="Geneious type: GATase_2"
                     /standard_name="GATase_2"
     CDS             29189..30691
                     /codon_start=1
                     /standard_name="CDS"
     misc_feature    29189..30691
                     /note="Geneious type: Glu_synthase"
                     /standard_name="Glu_synthase"
     CDS             30705..31145
                     /codon_start=1
                     /standard_name="CDS"
     misc_feature    30705..31145
                     /note="Geneious type: TIGR02951"
                     /standard_name="TIGR02951"
     CDS             31142..32404
                     /codon_start=1
                     /standard_name="CDS"
     misc_feature    31142..32404
                     /note="Geneious type: TIGR02374"
                     /standard_name="TIGR02374"
     CDS             32401..33135
                     /codon_start=1
                     /standard_name="CDS"
     misc_feature    32401..33135
                     /note="Geneious type: GXGXG"
                     /standard_name="GXGXG"
     CDS             33187..34638
                     /codon_start=1
                     /standard_name="CDS"
     misc_feature    33187..34638
                     /note="Geneious type: TIGR01134"
                     /standard_name="TIGR01134"
     CDS             complement(34908..35099)
                     /codon_start=1
                     /standard_name="CDS"
     misc_feature    complement(34908..35099)
                     /note="Geneious type: TIGR02225"
                     /standard_name="TIGR02225"
     CDS             35142..35777
                     /codon_start=1
                     /standard_name="CDS"
     misc_feature    35142..35777
                     /note="Geneious type: DUF4897"
                     /standard_name="DUF4897"
     CDS             35765..36004
                     /codon_start=1
                     /standard_name="CDS"
     misc_feature    36333..36497
                     /note="Geneious type: AcrIIA22_homolog"
                     /standard_name="AcrIIA22_homolog"
     CDS             36333..36497
                     /codon_start=1
                     /standard_name="CDS"
     CDS             36736..37170
                     /codon_start=1
                     /standard_name="CDS"
     CDS             complement(37229..37891)
                     /codon_start=1
                     /standard_name="CDS"
     misc_feature    complement(37229..37891)
                     /note="Geneious type: TIGR00608"
                     /standard_name="TIGR00608"
     CDS             complement(38038..38190)
                     /codon_start=1
                     /standard_name="CDS"
     misc_feature    complement(38038..38190)
                     /note="Geneious type: HTH_3"
                     /standard_name="HTH_3"
     CDS             38544..40061
                     /codon_start=1
                     /standard_name="CDS"
     misc_feature    38544..40061
                     /note="Geneious type: TIGR01733"
                     /standard_name="TIGR01733"
     CDS             40106..40333
                     /codon_start=1
                     /standard_name="CDS"
     misc_feature    40106..40333
                     /note="Geneious type: PP-binding"
                     /standard_name="PP-binding"
     CDS             40359..41945
                     /codon_start=1
                     /standard_name="CDS"
     misc_feature    40359..41945
                     /note="Geneious type: TIGR04091"
                     /standard_name="TIGR04091"
     CDS             41956..43071
                     /codon_start=1
                     /standard_name="CDS"
     misc_feature    41956..43071
                     /note="Geneious type: GSCFA"
                     /standard_name="GSCFA"
     CDS             43265..43969
                     /codon_start=1
                     /standard_name="CDS"
     misc_feature    43265..43969
                     /note="Geneious type: TIGR02154"
                     /standard_name="TIGR02154"
     CDS             44010..46559
                     /codon_start=1
                     /standard_name="CDS"
     misc_feature    44010..46559
                     /note="Geneious type: TIGR02966"
                     /standard_name="TIGR02966"
     CDS             complement(46624..47349)
                     /codon_start=1
                     /standard_name="CDS"
     misc_feature    complement(46624..47349)
                     /note="Geneious type: TIGR04249"
                     /standard_name="TIGR04249"
     CDS             47513..48763
                     /codon_start=1
                     /standard_name="CDS"
     misc_feature    47513..48763
                     /note="Geneious type: IMS"
                     /standard_name="IMS"
     CDS             48760..48990
                     /codon_start=1
                     /standard_name="CDS"
     CDS             49015..49509
                     /codon_start=1
                     /standard_name="CDS"
     misc_feature    49015..49509
                     /note="Geneious type: GtrA"
                     /standard_name="GtrA"
     CDS             49629..50888
                     /codon_start=1
                     /standard_name="CDS"
     misc_feature    49629..50888
                     /note="Geneious type: Aminotran_MocR"
                     /standard_name="Aminotran_MocR"
     CDS             50888..51661
                     /codon_start=1
                     /standard_name="CDS"
     misc_feature    50888..51661
                     /note="Geneious type: AP_endonuc_2"
                     /standard_name="AP_endonuc_2"
     CDS             51665..52564
                     /codon_start=1
                     /standard_name="CDS"
     misc_feature    51665..52564
                     /note="Geneious type: EamA"
                     /standard_name="EamA"
     CDS             52661..53107
                     /codon_start=1
                     /standard_name="CDS"
     misc_feature    52661..53107
                     /note="Geneious type: TIGR00244"
                     /standard_name="TIGR00244"
     CDS             53216..53653
                     /codon_start=1
                     /standard_name="CDS"
     misc_feature    53216..53653
                     /note="Geneious type: TIGR00738"
                     /standard_name="TIGR00738"
     CDS             53771..54091
                     /codon_start=1
                     /standard_name="CDS"
     misc_feature    53771..54091
                     /note="Geneious type: Trns_repr_metal"
                     /standard_name="Trns_repr_metal"
     CDS             54122..56644
                     /codon_start=1
                     /standard_name="CDS"
     misc_feature    54122..56644
                     /note="Geneious type: TIGR01525"
                     /standard_name="TIGR01525"
     CDS             56805..57737
                     /codon_start=1
                     /standard_name="CDS"
     misc_feature    56805..57737
                     /note="Geneious type: TIGR03042"
                     /standard_name="TIGR03042"
     CDS             57882..59345
                     /codon_start=1
                     /standard_name="CDS"
     misc_feature    57882..59345
                     /note="Geneious type: MFS_2"
                     /standard_name="MFS_2"
     CDS             59407..59964
                     /codon_start=1
                     /standard_name="CDS"
     misc_feature    59407..59964
                     /note="Geneious type: Acetyltransf_10"
                     /standard_name="Acetyltransf_10"
     CDS             60133..61656
                     /codon_start=1
                     /standard_name="CDS"
     misc_feature    60133..61656
                     /note="Geneious type: MFS_2"
                     /standard_name="MFS_2"
     CDS             complement(61955..63481)
                     /codon_start=1
                     /standard_name="CDS"
     misc_feature    complement(61955..63481)
                     /note="Geneious type: MFS_2"
                     /standard_name="MFS_2"
     CDS             complement(63481..64812)
                     /codon_start=1
                     /standard_name="CDS"
     misc_feature    complement(63481..64812)
                     /note="Geneious type: Sulfatase"
                     /standard_name="Sulfatase"
     CDS             complement(64867..65649)
                     /codon_start=1
                     /standard_name="CDS"
     misc_feature    complement(64867..65649)
                     /note="Geneious type: TauE"
                     /standard_name="TauE"
     CDS             complement(65646..66764)
                     /codon_start=1
                     /standard_name="CDS"
     misc_feature    complement(65646..66764)
                     /note="Geneious type: MS_channel"
                     /standard_name="MS_channel"
     CDS             complement(66862..67980)
                     /codon_start=1
                     /standard_name="CDS"
     misc_feature    complement(66862..67980)
                     /note="Geneious type: TIGR01444"
                     /standard_name="TIGR01444"
     CDS             68056..68871
                     /codon_start=1
                     /standard_name="CDS"
     misc_feature    68056..68871
                     /note="Geneious type: TIGR03520"
                     /standard_name="TIGR03520"
     CDS             68868..69827
                     /codon_start=1
                     /standard_name="CDS"
     misc_feature    68868..69827
                     /note="Geneious type: PhoH"
                     /standard_name="PhoH"
     CDS             69827..70333
                     /codon_start=1
                     /standard_name="CDS"
     misc_feature    69827..70333
                     /note="Geneious type: UPF0054"
                     /standard_name="UPF0054"
     CDS             70330..71223
                     /codon_start=1
                     /standard_name="CDS"
     misc_feature    70330..71223
                     /note="Geneious type: TIGR00436"
                     /standard_name="TIGR00436"
     CDS             71414..72166
                     /codon_start=1
                     /standard_name="CDS"
     misc_feature    71414..72166
                     /note="Geneious type: TIGR00613"
                     /standard_name="TIGR00613"
     CDS             72174..74555
                     /codon_start=1
                     /standard_name="CDS"
     misc_feature    72174..74555
                     /note="Geneious type: TIGR01069"
                     /standard_name="TIGR01069"
     CDS             74743..74895
                     /codon_start=1
                     /standard_name="CDS"
     CDS             75239..75568
                     /codon_start=1
                     /standard_name="CDS"
     misc_feature    75239..75568
                     /note="Geneious type: TIGR01049"
                     /standard_name="TIGR01049"
     CDS             75645..76277
                     /codon_start=1
                     /standard_name="CDS"
     misc_feature    75645..76277
                     /note="Geneious type: TIGR03625"
                     /standard_name="TIGR03625"
     CDS             76295..76918
                     /codon_start=1
                     /standard_name="CDS"
     misc_feature    76295..76918
                     /note="Geneious type: TIGR03953"
                     /standard_name="TIGR03953"
     CDS             76918..77214
                     /codon_start=1
                     /standard_name="CDS"
     misc_feature    76918..77214
                     /note="Geneious type: Ribosomal_L23"
                     /standard_name="Ribosomal_L23"
     CDS             77366..78154
                     /codon_start=1
                     /standard_name="CDS"
     misc_feature    77366..78154
                     /note="Geneious type: TIGR01171"
                     /standard_name="TIGR01171"
     CDS             78174..78446
                     /codon_start=1
                     /standard_name="CDS"
     misc_feature    78174..78446
                     /note="Geneious type: TIGR01050"
                     /standard_name="TIGR01050"
     CDS             78465..78803
                     /codon_start=1
                     /standard_name="CDS"
     misc_feature    78465..78803
                     /note="Geneious type: TIGR01044"
                     /standard_name="TIGR01044"
     CDS             78822..79505
                     /codon_start=1
                     /standard_name="CDS"
     misc_feature    78822..79505
                     /note="Geneious type: TIGR01009"
                     /standard_name="TIGR01009"
     CDS             79505..79927
                     /codon_start=1
                     /standard_name="CDS"
     misc_feature    79505..79927
                     /note="Geneious type: TIGR01164"
                     /standard_name="TIGR01164"
     CDS             79924..80127
                     /codon_start=1
                     /standard_name="CDS"
     misc_feature    79924..80127
                     /note="Geneious type: Ribosomal_L29"
                     /standard_name="Ribosomal_L29"
     CDS             80145..80399
                     /codon_start=1
                     /standard_name="CDS"
     misc_feature    80145..80399
                     /note="Geneious type: TIGR03635"
                     /standard_name="TIGR03635"
     CDS             80468..80878
                     /codon_start=1
                     /standard_name="CDS"
     misc_feature    80468..80878
                     /note="Geneious type: TIGR01067"
                     /standard_name="TIGR01067"
     CDS             80903..81199
                     /codon_start=1
                     /standard_name="CDS"
     misc_feature    80903..81199
                     /note="Geneious type: TIGR01079"
                     /standard_name="TIGR01079"
     CDS             81219..81761
                     /codon_start=1
                     /standard_name="CDS"
     misc_feature    81219..81761
                     /note="Geneious type: Ribosomal_L5_C"
                     /standard_name="Ribosomal_L5_C"
     CDS             81996..82394
                     /codon_start=1
                     /standard_name="CDS"
     misc_feature    81996..82394
                     /note="Geneious type: Ribosomal_S8"
                     /standard_name="Ribosomal_S8"
     CDS             82409..82948
                     /codon_start=1
                     /standard_name="CDS"
     misc_feature    82409..82948
                     /note="Geneious type: TIGR03654"
                     /standard_name="TIGR03654"
     CDS             82967..83326
                     /codon_start=1
                     /standard_name="CDS"
     misc_feature    82967..83326
                     /note="Geneious type: TIGR00060"
                     /standard_name="TIGR00060"
     CDS             83372..83848
                     /codon_start=1
                     /standard_name="CDS"
     misc_feature    83372..83848
                     /note="Geneious type: TIGR01021"
                     /standard_name="TIGR01021"
     CDS             83862..84041
                     /codon_start=1
                     /standard_name="CDS"
     misc_feature    83862..84041
                     /note="Geneious type: TIGR01308"
                     /standard_name="TIGR01308"
     CDS             84056..84499
                     /codon_start=1
                     /standard_name="CDS"
     misc_feature    84056..84499
                     /note="Geneious type: TIGR01071"
                     /standard_name="TIGR01071"
     CDS             84500..85849
                     /codon_start=1
                     /standard_name="CDS"
     misc_feature    84500..85849
                     /note="Geneious type: SecY"
                     /standard_name="SecY"
     CDS             85868..86500
                     /codon_start=1
                     /standard_name="CDS"
     misc_feature    85868..86500
                     /note="Geneious type: TIGR01351"
                     /standard_name="TIGR01351"
     CDS             86502..87251
                     /codon_start=1
                     /standard_name="CDS"
     misc_feature    86502..87251
                     /note="Geneious type: TIGR00500"
                     /standard_name="TIGR00500"
     CDS             87359..87562
                     /codon_start=1
                     /standard_name="CDS"
     misc_feature    87359..87562
                     /note="Geneious type: TIGR00008"
                     /standard_name="TIGR00008"
     CDS             87725..88093
                     /codon_start=1
                     /standard_name="CDS"
     misc_feature    87725..88093
                     /note="Geneious type: TIGR03631"
                     /standard_name="TIGR03631"
     CDS             88115..88510
                     /codon_start=1
                     /standard_name="CDS"
     misc_feature    88115..88510
                     /note="Geneious type: TIGR03632"
                     /standard_name="TIGR03632"
     CDS             88532..89131
                     /codon_start=1
                     /standard_name="CDS"
     misc_feature    88532..89131
                     /note="Geneious type: TIGR01017"
                     /standard_name="TIGR01017"
     CDS             89184..90140
                     /codon_start=1
                     /standard_name="CDS"
     misc_feature    89184..90140
                     /note="Geneious type: TIGR02027"
                     /standard_name="TIGR02027"
     CDS             90215..90496
                     /codon_start=1
                     /standard_name="CDS"
     misc_feature    90215..90496
                     /note="Geneious type: Ribosomal_L17"
                     /standard_name="Ribosomal_L17"
     CDS             90673..91356
                     /codon_start=1
                     /standard_name="CDS"
     CDS             91325..91816
                     /codon_start=1
                     /standard_name="CDS"
     misc_feature    91325..91816
                     /note="Geneious type: TIGR02985"
                     /standard_name="TIGR02985"
     CDS             91878..93953
                     /codon_start=1
                     /standard_name="CDS"
     misc_feature    91878..93953
                     /note="Geneious type: LRR_5"
                     /standard_name="LRR_5"
     CDS             93990..94607
                     /codon_start=1
                     /standard_name="CDS"
     misc_feature    93990..94607
                     /note="Geneious type: TIGR01162"
                     /standard_name="TIGR01162"
     CDS             94610..95404
                     /codon_start=1
                     /standard_name="CDS"
     misc_feature    94610..95404
                     /note="Geneious type: TIGR00878"
                     /standard_name="TIGR00878"
ORIGIN      
        1 ctgccactaa ggtgtaaacc ggctgcgggc ggcgtggtcg ctcgcagcat ttttgcagag
       61 aggaggacga gtggaatatg gcaaaggcaa agatcagccc tatgatggat cagtattttc
      121 agatcaagaa ggactatgcg gatgtgattt tgttcttccg tctgggcgat ttttatgaaa
      181 tgttttttga tgatgccaag atcgccagca aggagctgga tctggtgctc accggtcggg
      241 actgcggcca ggaggagcgg gcacctatgt gcggcgtgcc ctttcacagt gcagacagct
      301 atatcgccaa gctggtgagc cggggctaca aggtggccat ctgtgagcag atggaggatc
      361 cggcgctggc caagggcatc gttaaaagag aggttataag aatcatcacc cccggtacgg
      421 taatcgaggg caatatgctg gaggacggcg tcaacaacta cctgtgcagt gtgtttggca
      481 gcgagaacgg cgccgggctt tgctttgcgg atgtgtcaac cggcgagttt catgtgaccc
      541 tggctaccgg cgaggatgtg gagagcaagg tgatcaatca gctgtccacc tattctccca
      601 aagaggtgat ctttggcggc accgctgccg attatgacca tgtggtgcag ttcgttactg
      661 ctcggctgga ggcgtccgtc gagtatccgg aagcggcgct gtttgatttt gacgcctgct
      721 cccaggaaat tatagagacc ttaaagaagg atgagatcgc cgcactggac ctgggtcaca
      781 gccgcgagac ggtgtgtgcc ctgggcgcgg tgatcgctta tttgaagaat acgcagaaga
      841 aagacgagat cgagaccccg tcggaagtgg agttctacga cagcgagcgg tttatgcacc
      901 tggacatcag cgcccggcgc aacttggagc tgacccgctc catgatgacc ggcgacaaga
      961 agcattcgct gctgtgggtg atcgacaaga ccaagactgc catgggcaag cggatgattc
     1021 gtgcctgggt ggagcggccg ctgctgagcg tcagccaaat cctccgtcgc caaaatgcgg
     1081 tgggcgaatt gtttgaccgc cctatgctgc gagacacggt gcgccaggcg ctggtgggtg
     1141 ttaacgacat tgagcggctg atgacccgca ttgtgtacgg cactgccaat gccaaggaat
     1201 tgcgggcgct ggagagcacc atttccgccc tgccggagat taagactgct ttggcagact
     1261 gcaacaccgc catgctgcgg gaaattgaaa gcgatattga cctgctcacc gatgtggcag
     1321 aggaaattcg ccgggcaatt gtggaggaac cgcccttttc tatccgcgaa ggcgggttta
     1381 tcaaagcagg ctataacgaa gagatcgaca gcctaaaggc cattatgacc gacggcaccg
     1441 gcgtgattgc ctccattgaa gcgcagcagc gggaagaaac cggtatcccc aaactgaaag
     1501 tgggctacaa ccgggtattc ggttactata ttgaggtgtc caacgcatac cgggaccagg
     1561 tgccggagac ctacatccgc aagcagacct tagccaactg tgagcgctac ataacccagg
     1621 agctgaaaga gctggagggc aagattttag gcgccaagga tcgggaggtg gcgctggagt
     1681 accagctgtt ctgcgctctg cgagaggaga tcgccggtca gatccagcgg ctgcaagtga
     1741 ccgccaaggc gctggcccgg ctggatgtgc tgtgttccct ggcccatgtg gcagcagagc
     1801 ataactacac ctgtccccag gtagaagggg atggcgtgat cgagatcaag gacggccgcc
     1861 acccggtggt ggaggcactg ctggacagcg ggccctttgt tcccaacgat acatacctgg
     1921 acttgcagga cgaccggtgc cacattatca ccggccccaa tatggcaggt aagtccacct
     1981 atatgcgcca gattgcgctg atcaccctgt tggcgcagat cggttccttt gtaccggcgc
     2041 ggcaggcgca cattggcgtg gtagacgcca tctttactcg agtgggcgcg tctgacgacc
     2101 tggctaccgg ccagtccacc tttatggtgg agatgaacga ggtggccacc attttgaaag
     2161 acgccaccca aaacagcctg attatcttag acgagatcgg ccggggcacc tccacctttg
     2221 acggtatgag cattgcccgg gcggtgctgg aatatgtgtg caagcgcaag actctgggcg
     2281 ccaagacgct gtttgccacc cattaccatg agctgaccgc catggagggg ctggtagacg
     2341 gtgtgcgcaa ctactccgta gcggtgaaga agcggggaga cgatattact ttcctgcggc
     2401 ggatcgtgcg gggcggcgcg gaccagagct ttggtattga agtggccaag ctggccggtg
     2461 tgccggacaa ggtggtgcgt cgcgccaagg tgatcctcaa ggagttggag aagaacagcg
     2521 tgcctatcga gtttaaggcg gaggaagcca tagaggagga gccggaggag gaaattcagt
     2581 acaatttcac cgccaacggc accaacgaga ttttggaaat tctaaagacc gtagacatta
     2641 acactttgac tccgattgag gctatgcaga ccctggataa cctgcgcaaa aaggcccagg
     2701 aacttagcta aaaacggatt tcattataga aagggcggtg gttccatgcc gcaaattcat
     2761 attttaccca agtctgtgta ccagctaatt gcagccggcg aggtggtgga acgccccgcc
     2821 tctgcaatta aagaaatggt ggagaattcc attgatgccg gagctacccg cataacggtg
     2881 gagatccagc atggcggctc tacctatatg cgcattacgg acgacggctg tggcatcgca
     2941 agggcggatg tgcccaaggt gtttatcagc catgccacct ccaagatcgc aaccgaggag
     3001 gacttgaacg ccatcggcac cttgggcttt cggggcgagg ccatggcttc catcggcgca
     3061 gtggcgcagg tggaactgct cacccgcaca gcagaggagc aggtgggcac ccgctatgtg
     3121 atcgctggcg gccaggaaca aagctgcgac gacgccggtt gcccggtggg caccacagtg
     3181 gtggtgcggg acctgttctt taacacgcct gcgcgcatga aattcttaaa gaaagatgtg
     3241 accgagggca acgcggtggc cggtgtgctg gacgcggtgg cgctgagcca cccggagatc
     3301 gcctttcgcc tgatccggga cggcaagcag acgctggtga ctcccggcaa caaggactta
     3361 aagagcacgg tgtactccgt gtttggccga gaattgaccc agtcgctgat cccggtgcat
     3421 tacagctata acggtatgga gctggagggc tatgtgtcca gtccccatgc ctcccgcaaa
     3481 agccgggcta tgcagtattt tttcattaac ggtcgcctgg tgaagtctaa gaccgccttg
     3541 gcggcgctgg agcaggcgta taaaaacagc attatggtgg ggcgttttcc cgcctgcgtg
     3601 ctgaatatga ctgtcaacac ggcgctggtg gatgtgaatg tgcacccggc caagatcgag
     3661 gtgcgctttg ccaacgaaaa gccggtgttt gacctggtgt attatggggt caagaccgct
     3721 attgagaccg gcgacagtgt aaaggaagcg acctttggcg gcacccccgc agcggacgag
     3781 gtgggacgcg cgtacccgcc ggcaggcagc cgcagcgcca agatcgactt cttccgcaaa
     3841 aaggaagaga gcgtgcaaac ggtgctgcaa acagcgcccc gcacggactt ttggcagacg
     3901 gcgcaggcag gtgtgccgta ccgtaccgcg ccccaggggc agaccccggt gcagcgggcg
     3961 acagcgcaaa gcgcagcgcc gatggcgcaa gagccggcac ctgtaaaagt gaccgaaata
     4021 aacgcctcgg aaccccaggc cgcgccggtg gtacagagtg agcagaaagt gcccgcccaa
     4081 gtgtccccgg cagtgcctac gcatgagagc gcagagtccg cagcgtctgc accgccttcg
     4141 gcggagacag cacctgcccc cacggtgcag gtggtggacg aggaccggaa gaccccggcc
     4201 ttccgtgtag tgggcgaagc ctttaagacc tatatacttg tagagataga aaataattta
     4261 tattatattg acaagcacgc cgcccacgag cggatgaatt ttgaagccct gcgccggaac
     4321 gcggaggtcc acagtcagtt gctgctggcg ccggtgaccg tgcgcttgaa caaagcggag
     4381 ctgtctgccg tggaggaaca tctggatttg ctgcaaaaag gcggctttga ggtggagatc
     4441 tttggcacgg atgcggtgtt ggtgcgatcg gtgcccgcta tgctggacgg ggcaaatatt
     4501 gccgacctga tctgcgagat tgcagagaag ctgctggagc acaaaacgga cattgagccg
     4561 gaaaagttgg actggatctt ccattccacc gcttgccgcg cagcggtcaa ggccggtgat
     4621 gtgaccagcc cggcggagca gcgcctgttt gttgagaagc tgctgtccat gccggatatt
     4681 cgctactgcc cccatgggcg gccggtgatg atcaaggtta gccggtacga gatcgaaaga
     4741 cagttcggca gggcgtgagt atgaagacaa aggttcttgt ggtggccggc cccaccgcct
     4801 ccggcaaaac cggtttgggc attgccctgg ctcggcggct ggacggcgag attgtgtgtg
     4861 ccgactctat gcagatctat accggtatgc ccattgccac tgcggcacct acggcagcgg
     4921 agcggcaggc agcggtgcac catttggcag agattctgcc cccggacacg ccttttagcg
     4981 tggctcagta ttgcaacctg gcagcggaga cggtggcgga tattgccgcc cggggtaagg
     5041 tgcccgtttt ggttggcggc accgggctgt ttattgacag ctttattgac cacattcagt
     5101 ttgcccatgt gcagacgaac ccggacctgc gccgggagct gctggcaaag gacggcacag
     5161 agttgtaccg taccttgcag caggtggatt ctacggctgc ggcagaaata catccgaata
     5221 acaaaaaccg ggtggtgcgt gcactggagc tgtactatgc cggtattacc aagactgcac
     5281 agaatgcagc ctcccgccgg gaggacagcc cttatgaggc actgtatttt gtgctctgtt
     5341 accgggatcg gcaggtgctg tatgatcgga tcaatgcccg ggtggacgcc atgctggccg
     5401 ccggattggt ggaggaagca cggcaggcct acgccgcttg cggtcctacg gcacggcagg
     5461 ccattgggca caaggaactg ctgccgtatt tggagggcag cgagccgctg gagacggcgg
     5521 tagaacggct caagcaggag acccgccgct acgccaagcg ccagatcact tggtttaagc
     5581 gccggcaggg cactgtggtg ctggagccgg ataccatgga tacagagcgc ctgatcgccg
     5641 tagcgacggc gcaggcagag gattttcttt atggcaaaga caaaggaaaa agagcataaa
     5701 agccgtaaaa agctcagtcg caccgccaag gagaactggg ccatcggcat tgtggcgctg
     5761 ctgattttgt ctgtggtggt gtatgagtgc tatactgcta cccatgtgcg gctgcaaacc
     5821 tacaccgcca aggagaccac cgtgtaccgt accattgaga ccacggcact ggcggtgcga
     5881 gaggaacaca cggttagcgg ccccggcggc gtgacggtgc aatgcgttgc cgacggccag
     5941 aagattgcca aggacggcaa ggtggctctg cgctttcagt ctgaggcgga cgctaaggcg
     6001 tacagccagc gcaccgcctt aaaggagaag ttgcagcact accgggatat ggaaaataag
     6061 agtaccgcca ccgccacgga tattaccgcc gtggacaatg aggcggtgca gaatgtaaat
     6121 gattacatac gggcgctggc ccaatcggat ctgaccgggg caagtaccgc ggcgcaggag
     6181 atgaacgaca cctttacccg ccgccagatg atgatcggca ccagcattga ctttgcggcg
     6241 ctgaaaaagg atttgcaaag tcaaatggac gaattgggca ctgcagagcc tattggctcc
     6301 gtgactacgg cggtaagcgg cgttttctcc ggctacacgg atgggtgcga aagcgttttt
     6361 gattatgatc aggtgacgga gatgaccgct gccgatctgg ataaagcctt aaagactgcc
     6421 gagagtgcca agggcgacac cggcgcctta ggcaaagtga tcaccagcta tgcttggtac
     6481 tttgtgtgca aggcggatgt ggcggacctg caaaaggtgc aaaacggcac gcgactggat
     6541 gtggctatta aggacagcga ccgggtactt tcctgcaccg tggtcagcgg cgcagacacc
     6601 aagcccggcg ccacgcaaac ggttttggtg ctccagtgtg agaatatgga ctcggatatt
     6661 gccgcctatc gggcggagga tatagaaatt cgcacagctt cctataccgg gatcaaggcc
     6721 cccgctgccg ccgtgcatgt gagcgacggt aaaaagggcg tgtatgtgct ggtggccgga
     6781 caggtgaaat tccgtcccgc cacggtgctg tattccggca aggattatgt aatactggcg
     6841 tatgacgccc agaataaaga cggtattcgc ctttatgacg agatcatcac agaagggaag
     6901 gatctttata atggaaaagt ttatacctga tccggcacgg ctgcaagccg ttgaggagaa
     6961 ctggaagcgg gtcttagatc gggtgcagga gggcgccgtc aaaagcggcc gcgatccccg
     7021 agaggttcgc ctgatggcag tgaccaagac cgtggagccg gtgtacatta accgggcgct
     7081 ggatctgggc gccgatttga tcggcgagaa tcgggtgcag gaatacctgg gcaagcggga
     7141 tgcgttgcac ttggatgggg tggaaaaaca cctgatcggt cgacttcaga ccaataaggt
     7201 taagtatatt gtgggtcagg tggatatgat ccagtctgtg gattctatga agctggccca
     7261 ggagatctcc aagcaatccg tgaagcacga tgtaaccacc aatgtattgg tggaggtgaa
     7321 catcggccgg gaggaaagca aaagcggcat tatgatcgag gcattgcctc agctgctgga
     7381 agaagcggct cagttgcccg gtttacagat caagggcttg atgtgtattc cccccatttg
     7441 tgagacggag acacaggtgc gcaaatattt tgagacaatg catcaatctt tcattgacat
     7501 taaagacaaa aaacaccata atatagacat ggatattttg tctatgggta tgagcggcga
     7561 ttttgaggcc gccattgccg agggttccac gctggtgcgt gtcggctctg ccatcttcgg
     7621 cgccagacaa taccgttaag gagaggcgaa tatgggttta ctggataagt tcaaagagat
     7681 cattaccgag aatgatgatg attttgacga ttactatgac gacgacaacc gggactacgg
     7741 tctggctgcc ccggagcggg cagagcgaca ggagcgcccc cggcacgagc gggcgcctaa
     7801 gccggagcgc caggaacgcc ctcgcagcag aggacgggac gataaggtgg tcaatatcca
     7861 caccaccacc cagttgcagg tggtgctggt gaagccggag cggtttgaag aggctgcctc
     7921 catcggcgac aatttgaatg ccaagcgtac ggtggtgttg aatttggaga gcaccaaccg
     7981 agatattgca cgcagactgc tggatttcct cagcggcgtg gcgtatgcca acaacggcca
     8041 gatcaagcgg gtagccaaca gcacctatat cattacgcct tacaatgtag atgtaatggg
     8101 cgatctgatc gatgagcttg agaacaacgg catgtttatg tgaggagaga aggagagaga
     8161 atatgattac acccagccaa attcgagaga aaaatctgtc taccgtgcaa agcggcggat
     8221 atgataagga agaggtcaat gccctgctgg cccagatcgt cgagtcttac caggctgtgt
     8281 acgatgagaa caaagagctt taccgcaaaa tggaaatact tgccggcaag attgaagagt
     8341 acagaaatga agaagactct atcaagaccg cactgatcac cgcccaaaag atggcggatc
     8401 gcattgccaa ggacgccaag gaaaaggcgg aggagaagct gagcgcaagc gcagccaccg
     8461 cccagcagac ggtgacggac gccaaagaaa aagcggacaa gatggtggcc gaggctcgca
     8521 cctatgccgc caactttacc aaggagaagc aggacgctgc cgagtccatt attaccgagg
     8581 cggaggccaa ggccaacgac gccattgacg gcgccaaggt tgtggctcag gaaatgctca
     8641 accaggccaa gcagctgtct gaggagctga tgagcaaggc gaagagcgaa aaagcctatc
     8701 acgagcagct gattgaaaag ctgcgcagcg agtccaagag ctttaaggac agcttgctgt
     8761 ccctgtatga gagccagatg gatcgcctgg gcgatatggt ggatttgaag ccccaggtgg
     8821 acgaggatca ggcgcacatt gactctgtgg agagcgagat gaaccagatc atctccaata
     8881 ttgatgagat caacaaactg caaagccaga cggtcgacgc accgacggag gaagccgcgg
     8941 cacaggcgcc gccggcagag aataccaagg gcgacacaga cgatgaccag gtggatcaga
     9001 tcattgacga gatcgaggag aagcaggcgc ccgcagccag cccggaggag gtcagcagcg
     9061 cgctgaacgc ctttaccgag gacgaaatca ctccgctgga cgagaacgcc gccaccatca
     9121 gcgagatcga cgaggagccg gagttagagc aggtaccccc gcagcaggag gaaaagacct
     9181 tgtttgacga ccaggctgct atgccctttg aggattattt tcatgtaaag agcggcgacg
     9241 agcgcaccag tgagaccatt tccctgaccg ctccggacga ggacgagtat gaggaggaag
     9301 agggctcttc caagctgcgc ggtttcttta agaagaaaaa ataatttaca tacacagtag
     9361 gagtaacaag aagcatggat tataaccaaa cactgaattt acccaagacc gactttccca
     9421 tgcgggcagc tttgccccag cgggagccgg aattcttgaa agcatgggaa gaaaacgatc
     9481 agtaccgtca gctgatgcag cacaacgagg gcaagcctct gtttgtgctc cacgacggac
     9541 ctccgtacgc caacggtgat attcatatcg gccacgccat gaacaagacc ttaaaggact
     9601 ttattgtgcg ctacaagaat atgaccggat ttcagtctcc ctatgtgccc ggctgggata
     9661 cccacggcct gcccacagag ctgaaagcca gaaagcaggc gggcatcggc gccggcagcg
     9721 acatttccga tctggaattg cgcaagattt gccgagagac cgcgctgagc tatgtggata
     9781 ttcagcggga gtcctttaag cgcctgggcg taatcggcga gtgggatcac ccgtacatta
     9841 ccctgaccaa ggattttgag gaagagcaga ttaaggtatt tgctaccatg gcttctcagg
     9901 gccatatcta caagggctta aagccggtgt attggtgccc ggactgtaag accgcccttg
     9961 ccgaggcgga gattgagtac ggcgaggatc cctgccattc tatttatgtc aagttccgtg
    10021 taacggacga tatgggcaag ctcactgcac tgggtgcgga cctgagcaag acctatttcg
    10081 tgatttggac caccaccacc tggaccctgc cggccaacgt ggccatctgc gtaggcccca
    10141 actttgagta ttctctggtc aagagcggcg acgagtttta tgtgatggct accgacctgg
    10201 tagacgctgc tatggcggac cggggcacca cggactatga gaccgtgggt gtgatccagg
    10261 gcagcgagct ggagtatatg aaaacccagc acccgtttat tgaccgcacc tctttggtga
    10321 tcgtgggcga tcatgtaacg ctggagagcg gtaccggttg cgtacacacg gcaccgggtc
    10381 acggtgtgga tgactttatc gtgtgccaaa agtacccgga gatccccacc gttgtaccgg
    10441 tggatgccga gggcagactg acggaggagg ccggacagtt cgccgggctg accaccgatg
    10501 aggccaacaa gcccattgcg gagcatttgg aaaaaatcgg cgctttgttt gcgctgaaaa
    10561 agatcgtcca ccagtatccc cattgctggc gttgccataa gcccatcatt ttccgtgcca
    10621 cctctcagtg gttctgctcg gtagatgatt ttaaggaagc tgctgtggct gccaccgagg
    10681 atgtgcagtg gtatccggcc tggggcaagg accgtatgca gtccatgatc caggagcgcg
    10741 ccgattggtg catctcccgt cagcgtaagt ggggtgtgcc cattcccgta ttttattgta
    10801 aagactgcgg caaggagatc gtggataaag atctgatgct gcgggtatct aagatctttg
    10861 gtcaggaagg ctctgacgcc tggttcgccc acgaggcgga atatttcctg ccggaggatt
    10921 ataagtgccc ccactgcggc gcacaaaagg gctttgaaaa agaaagcgac attatggatg
    10981 tgtggttcga ctccggctcc agccatgcag cggtgcttaa acagcgccct tatttgaagt
    11041 ggccggcaga tgtgtacctg gagggcgccg accagtacag aggctggttc cagtcctctt
    11101 tgctcaccag cgtagccgcc gggcagcctg cgccctttaa gcagatcatc actcacggct
    11161 ggaccgtaga cggtgagggc aagaagatga gtaagtccct gggcaacggt attgacccgg
    11221 cggacattat caaccagtac ggcgcggata ttctgcgttt gtgggtggct tcttctgatt
    11281 accacgccga tgtgcgtatc agtaaggaga tcttgaagca gctgtcggat aattacagaa
    11341 agatccgcaa caccgctcgt tattgcctgg gcaacctgta tgactttgac ccggacaagg
    11401 atatggtgtc caacgatcag ttggaagagc tggataaata cgcgctgatg aagctggacc
    11461 aggtgctggc taccgctcgc ggcgggtacg aggtgtacga gtaccacacc gccgcccacg
    11521 cgctgcacaa cttctgcgta gtggatatga gtaacttcta ctttgatgtg ctcaaggatc
    11581 ggctgtacac ttctgcgccg aacagcgcta cccgccgtgc cgcccagacc gtattgtata
    11641 aggtgctgga cgcactgacc ttggtgctga ctcccatttt ggcctttacc tgtgacgaga
    11701 tctggaaggc aatgccccat gcagcgggca gagatccccg gtctccgctg tttaacgata
    11761 ttcccaagcc ggcgtacatt gctgcggacg cggactttat ggccaagtgg gatcggatcc
    11821 atcggattcg tgaagatgtg cagaaggcac tggagctggc tcgtaaggac aagaccatcg
    11881 gtaagtcctt ggaggccaag gtgaccctgt acgctgcggg cgaactgcac gatttcttgc
    11941 agagcgtaga gagccagctg ccggagatct tcattacctc cgctgtggca ctgtccgacg
    12001 gtgagggcga ctttaccggc gaggtagagg ggctgagcgt gtccgtatct aaggcagacg
    12061 gcgaaaagtg cgagcgctgc tggaagtacg atgagaccgt aggtcaaaac gcagagcatc
    12121 ccaccctgtg cgcccattgt gcggctgcac tggcagagat ggacaaataa agaacgaccc
    12181 atacgggggc agatgcgact gctctgcccc cgccttttta tatacggagg gtttatgaag
    12241 catagaaaaa aacacatttg ggcctccatt atgatcctgc tgatcgtggc tttcgaccag
    12301 gtgaccaagc gactggcgga aagtgcgctg atggggggca agattgttac tttgctgccc
    12361 ggtgcggtgc agttgcgcta tgcccgcaat accgggatgg cctttagtct gttcagcggt
    12421 gcccggtggg tgtttgtggc gctgaccgct ctggtgtgtg ccggtgtgct tttttatatg
    12481 tttcgcaaca aatgccgctc cctgtggggc tactggagcc tgggggtgct ggtggccggc
    12541 ggactgggca atctgatcga ccgggtgctg tacggctatg tgattgactt tattgagccg
    12601 acttttatgc agtttgccgt gtttaatatt gcggactgcg ctgtgacctg cggcggcatt
    12661 agttttgtgc tgtggctggc agtggatctg ttccgctccg gtgacggcaa gaagggaacg
    12721 acccatgacg gaaaatgagc ggcagccggt gcgtgccttt accgtggacg aaacagcggc
    12781 aggggagcga ctggacaagt ttttaagcac catgtgtccg gatttgactc ggtcggcggc
    12841 ggctcgtgtg atcgaggagg gcggcgtact gctggacggc tctccgggaa ataaaaaaga
    12901 caagctgcgc ccgggcaccc gggtggagct gcgcctgccg gagccaaagc ccatggaggt
    12961 gctgccggag catatcccct tagatgtggt ctacgaggac gacgacctgc tggtggtgaa
    13021 caagcccaag ggtatggtgg tgcacccggc accgggaaat tataccggca cgctggtgaa
    13081 cgcgttgctg tactactgtg gcgactccct tagcggtgtg ggtggcgtga tccgaccggg
    13141 gatcgttcat cggattgaca aggataccag cggtctgctc atggtagcca agaacgactt
    13201 tgcccatgtg gatttggcac gtcagattca ggaacacagt tttcaccggg cgtaccaagc
    13261 ggtggtgtac ggcaatgtga ccgcagacag cggcacggtg tgccaaccca tcggtcgcag
    13321 tcccaaggat cgcaaaaaaa tggcggtgac ccaacagaac agcaagccgg ccaccaccca
    13381 ttatcgtgtg ttggagcgat ttggggactt tacgcatatt cgctgtgtat tggagaccgg
    13441 acgcacccac caaattcggg tgcacatggc ctatatcggt cacccgctgg ccggagatcc
    13501 ggtgtacgga ccgcggcgtg tgatcacctc cctgggcggg cagtgcctgc atgctgggga
    13561 gattggcttt atacatccca gaaccggggc ggaaatgcgg tttgaagcac cgctgccccc
    13621 gtattttaca tcatttttgc acacttgcag ggaaaagaaa aggtgagcgt atgagtcaaa
    13681 aggattttag caattggctg gtggtgtcag atattgacgg cacattgaat aacaaagcac
    13741 gcaagctgcc tcggcgtaat tatgacgcca ttcaggcgtt tacagaggcg gggggcaact
    13801 ttaccttggc ttccggacgg ctgacctcca gcttgaagcg caattacgat cgtatcaccc
    13861 ccaatcaacc ggcggtggta ctcaacggcg cgggtattta tgactttcag caggagaaga
    13921 tgatttggcg cagcaccatt cagcaggagg ggcacgagtt tgtgcgctac atcatcaata
    13981 agttcagtga cagctttaag agcgtggatg tgggaatata ttttgacgat tatgtgtatg
    14041 tcgtcaaaaa cggcgttctg tcccagggca ccatggatat tgataaggcg cactacgagg
    14101 tgacctccat tgataaggtg cccaaggagg ggtggatgaa ggtgatcttt tggtccaatc
    14161 ccattaccat gaaccggctg cgctatgtaa ttgaccgcag cgacacggca ggtatgaact
    14221 ttatggcctc ctctccatgg agtatggaga tgctgcaaaa gggcacccac aagggtacgg
    14281 ccattatggt gctggcagat atgctgggca ttgaccggaa ccatgtggcg gccatcggcg
    14341 attattataa cgactgggat atgctcaaga ccgtgggatt gccggcctgt gccggtcagg
    14401 cacctaaggc cattcatgag atttgccagt ttgaagcctg ccactgcaac aagggctgcg
    14461 tggcggattt gctggggtat attatgtccg gtcaggcgga gcagcacatt gctcgtccga
    14521 ccctgctgcg aggataagag atgttgattt taggcgcaca tttaagtgca agcaagggct
    14581 atgtccacat gctgcgacag gcacagtcca ttggtgccaa tacttttcag ttctttaccc
    14641 gaaatccccg gggcggtgcc gtaaaggctc aggatccggc ggatgtggct gcctttttgc
    14701 agggggcgca ggctgcggac tttggcacgg tgctggccca tgcaccgtat accatgaatt
    14761 tgtgcagtga taaggaacgc acccgcactt ttgccagaga ggtgtttgcc gatgatctgc
    14821 agcggctgga ggctctaccc ggtacgctgt ataactttca ccccggttcc catgtggggc
    14881 aggggacgga taacgggatt gcctatatca cccgggcgct gaacgacctg ctgaccccgg
    14941 agcagcatac cactgtactg ttggagacga tggccggtaa gggcagcgag gtgggcggca
    15001 cctttgagga gttgcgccgc attatagacg gtgtgcagct gcaagacaag atcggcgtgt
    15061 gcctggatac ctgtcatgtg agcgatggcg ggtacccttt ggcagaggat ttggacgggg
    15121 tgctgaccca gttcgaccgg gtgatcggcc tggacagatt gcgggcactg cacctgaacg
    15181 actctaagaa tccttgcggt tcccataaag accgacacga gcagatcggt aaaggctttt
    15241 tgggtataga gaccttccgc cgcatcgtca accacccggc gctgcgggga ctgcccatgt
    15301 tcttagagac ccccaatgac ttgtccggct accaagagga aattgccctg ctgcgcagcc
    15361 tggagcaaac gtcaaagtaa aatgaacata agaaaaaaca cggcttctgt caaagaagtc
    15421 gtgctttttt atacgctttc agcagcccag cagggtgtgg gcattttgaa ttaaggcttg
    15481 cagggcgctg tcaccgaatt ttttgacgat cacggcggcg ccgtctgcat aatccggtgg
    15541 gcgggagcca aggttgtgac agtcggagcc gatcaggtca atgcgcccgc tgtccagata
    15601 cttcagcagt ttgcgccgcg ccccgaagga ggcgtttgca aaggcgctga tgtttacttg
    15661 ggtggcgcag cccatatctc gcaattcgtc aattaaaccg gggtgatcca tcagcgcttt
    15721 gtatcgctca atgtgcgcca aaataggccg tatgccgtgg tcgcaggtca gcgccgtgat
    15781 ccgatccagg gtctccgtgc cgaagttgtc gctgaagtta tgctccagca gggcgcaccg
    15841 cgtgcctgtg atacagatgg gggtcaggtc tgcattgttc atcagatagc ggcttacata
    15901 cacctctgca cccagcagca gccggggcgc gtctggggga agagcagcct gcaagttggc
    15961 aaaagccgcg ttccgtcggg cggtaaagtc cgccagagaa atagaatccg agtaataatg
    16021 gggtgtaagc actacggtct ctgccccttg ctgagccagg cgacggagca tttttaagct
    16081 ggtctccgta tctttggagc cgtcatccac gccggggaga atgtggcagt gcatttcaat
    16141 caagccgggg atcaccatag catcacctta tccgattatt ctgcgccggc gtcatacccg
    16201 taaccgtagc catacccata gtcatagccg tacttgtagc gggagtagcg agagcgctta
    16261 tcttctgcaa aattgtaaat aaagccaagc accttggcgt caatgaactc cagggattcc
    16321 atcacctttt gcacttccgg gtgggtggag ccgttggcac gcaccacgat caccacgccg
    16381 tcggactccc ggataatggg cagggcgtca gacaccacat tcagcggcgg tgtgtcaatg
    16441 atcacatagt catagtcccg actgatctgc agcaaaaact cagccatggg ctcgctgccc
    16501 agcagctctg ccggattggg tggaatggaa ccggcgcaca gcagcgatag gttgggaaat
    16561 tctgttctgt gaataatgct gtacaggtcc gtcttagggc cgttgttttt taccgagtca
    16621 ctgatgtagt tggtcagtcc cggtgcattg gacacgccaa agtagtggtg catcttgggt
    16681 ttgcgcagat cgcaatcaat aagcagcacc cgctggtctg cctgggcaat ggagatggcc
    16741 aggttgatgg tggtcgtcgt tttgccctcg gcaggggagc cggaggatac cacaatggtt
    16801 ttgcatccct ttttcaggat ggagagcata atgttggtac gaatgctctt gtaagcctcc
    16861 tcaatccgga acttctgcgc cggatccatg ttggcattgg agatcagggt gcgggcaaag
    16921 ggattgttcg cttttttggc catcttattt cgcctctttc tttgtgtttt tcttgccggc
    16981 agcactgcgc ttgccggttg taaaggcggg aatagagccc agtaccggca catcgtagcg
    17041 ctggctcagc tcctcggcgc tcttgatgcg cacatctaac agatcccgca ggatcacgta
    17101 tgcggcagct atcagcagtc ccgctacggc acccagcagg cagttcttta agtatccccg
    17161 gccctcggcg gtgttgggct taatggcctt gtcctccacg gtagtctgaa ccaggccatt
    17221 gttggtttcc tccatctgct ccggcacgct ctcctccatt tggtgagcga tgttgtagga
    17281 cagggtgggg tctgtggtgg tgacgagcag cttaaacatg gctgtgttct ccaccgtctc
    17341 aatggtaaaa gattgcttaa tatccgccgg agacaggttg gtgtagtatt ttttgttcat
    17401 ctcgcctgcc actttgccgc agaacttgtt ggtcttgaag atctcaatat aggtatcgat
    17461 catcttcata gcgtagttca ttttgctggt ctggctggtg cgggccacct cgccggtgct
    17521 gtcgctgatt tcgtgagccg gatccaccgc tgcagccagg aactccacgc tggaggtgta
    17581 ggtcaaggtg gtgaatttgg cggtataaac cccggccaaa agcgctccga tgagcataaa
    17641 caggatcagc agcttccact tgcgcagcag cagcttaacg accttttgta cattttcgtc
    17701 aatgttcata gacttgtctc cgttactctg caaaaacata atttattttt aacagatata
    17761 tattactgta ttatatctgg tttgtcaagg tgttcactat tgacaaaagc gggcaaaaag
    17821 atgataatat ccttgcaaaa aaatcaaaaa acggagaact gcgtatgaaa aaatctcaaa
    17881 tccgtatgcc cctttgggga ccgtattcca agaagtatat gggactgtcc cgcattgtgg
    17941 acgatcgggc ggcagaaggt gctcgctatg attttgtggt gcaccccacc ctgtggaatt
    18001 ccgctacccc ggtgcccaat gtgactgtgc cgtccggcta ccatttgtgg agttgtgacg
    18061 aggactttcg cttttattcc tatcgctatg agctgatgtg gaaggaccaa atttatgccg
    18121 atgtgtctta cacccggttg gatgaggagt cctacctgat gcgctgccgc ttcgttaacg
    18181 atacggacct gtcgcaaaac tgtattctga atattttcgg cgcactggag ttcccggcgc
    18241 cggagcactg tgtcttgcag ctgcctgggg atgccgcatt ggtggatgcc aacgattata
    18301 cgcagtacac ctatgcaaag ccccgcccct gggataatga gaacccggac ggtatgcaca
    18361 agggcgagtt tgccgacggc aacttttacc acgcccacgg tttgggcgac cggtgcgaga
    18421 attaccatgt ggatttcctg gggctggagc ctttcggatg cactgccggg gacaaagtgg
    18481 tatacacact gccgtctctc cgaccgacgg gcgctacctt gctgttgcgc tatcgcacag
    18541 tgaccccggg tgctgctgcc tttaccgtca acggtgtagc ggcagaactg ccggagagtg
    18601 acagcctgat ctttgccgcg ctgccctatg acggcgcaga caccctgacc ctggagagcc
    18661 ggggcggcgc cggtgtggag ctggatgtgc tggtgctgtg ccggccgggc acggaacagg
    18721 aagtcagcgc ccgcacggtg ctgcgcgaca ccaagcctca aattgaagaa gaaaaggtgc
    18781 acggcgccac ccgcattact ctaacttaca aggacgcgga aggctgctat tccatcttga
    18841 cgcacaatcc caagacccgc cgacgggaac tggacagtgg cagcctggag gacgcgctga
    18901 ttaaccgact gtctaacggc gaccccactt atgacgacct aagggagacc ttttctcgct
    18961 ccttccgccg caaaaaaagt gacgagggct actattacaa tgcggtgatg ccctccatct
    19021 ttattgaccc ccacgcagag catatagagt atgcggtgct gtccaagggc aaggtggaac
    19081 cccgcaccac cgaagaatac gagcagctgt ataccgccgc caaggcgctg gccactccgg
    19141 tacagttcaa tcgggaggga cagaagtaca gtctgtctac cgagatcttg cgggcaacac
    19201 tcctgaccaa cttggtatat ccggtgtaca agcacggcga gaatgtagta cattacaccc
    19261 ccggcaagcg ctgggacagc ttttatacct gggacagtgg cgtgatcggc accggtgtgt
    19321 tggagttcag cccggagaaa tgccgctaca ttttagagac ttatttgtcc cagccggaga
    19381 atacggactt tgcgtttctg ctccacggtt ccctggtgcc tacccagttt gtgcagtatt
    19441 tggaactgct gcaccgtacg gaggacaagg cgcccctgtt tgctctgtat ccgcagatga
    19501 agcggtatta tgactatatc agcggcaaga cccccggctc cacctgcggc aagttcggca
    19561 acggcctgac caccacttac gactactggt attcttgcag cggtatggac gattatcccg
    19621 cccaggtggc catgatcgcc caggataaga aacaatatat gtgcccctgc ctgtctactt
    19681 cccacaccat tcgggccgcc aagatcatga agatggtggc tgccgccatg ggcaaggagg
    19741 aggacattgc cgcttatgac gcagacattc agcggatgag cgacgctctg aaccgttaca
    19801 gctgggacga aaagagcggc tattacgcct actccgtcta tgacgatgac aaaaactatc
    19861 aaggcatttt caccaccgac gccggggaga attatgacaa gggcatggac ggtgtatatc
    19921 cgctgtttgc cggggctgct ccggaggagc ggcgggagcg cctgctggcg catattaaca
    19981 acccggacga aatgtggtcc gctgccggca tcagcgcggt ggatatgaca gcctcctact
    20041 attttgacga cggctactgg aacggcaatg tgtggatgag ccaccagttc tttatgtgga
    20101 agaccatgtt tgacctgggc gagacggaat ttgcctttga gatcgcccgc cgggcgctgg
    20161 atatgtggaa ggaagagacg gacttttctt acaatacata cgagtgcttt ggtattcaga
    20221 cccgccgcgg cggttggttc cacaatttcg gcggtctgtc cgcgcctatc aatgtgtggg
    20281 cggactgcta ctatcgcccg ggcaccttta cctgcgggct ggatgtgtgg acggacagtc
    20341 agaagcttac ggacacctct gcggaggtcc acttccgtta caccggcgac aatgggcagt
    20401 atgcctttgt gctcaccctg tcggatgcgc acagctatcg gctgaccttg gatgggcaag
    20461 aactggatta cgctctgcgc agtgacggct gtatggagat taccctgccg ggtacggtgc
    20521 gcagcggcgt gctgaaggca gagatgaaat aaaggagaac gcaatggcag cgaagttgta
    20581 tggcgcaggc aatgcgccgc tgaaaattca atttatcacc gatccgcatt actactcccg
    20641 caaggggggc accgagggca aggcttacga aaaagccgag gccaagagcc aaaagatcat
    20701 taaggacagc gacctggtga tcaaagccgg gtttgatttg ctgtgcgcgg acacttccac
    20761 ggatattgtg gtgctggccg gcgataccac ccgggacgga gagctggcct ctcacgccga
    20821 gtttattgaa atgctccggg acctgaaaaa gcgaggcaag cgggtgtatg tgatcactgc
    20881 tacccacgat tatcgggacg gcggcgtggc cgacggctat gacggcgaca aaaagattca
    20941 ggtgccggcg gtggaggagc gccacgatct gtggcagatg tactatgagt ttggccccaa
    21001 tgaggccatt gccacccacc cggacagcat gagctatgtg gtgcagctgg cccccggcta
    21061 tcggctgttt gctctgaatg acgataccaa ctataagccg gagggggaga acggctccgg
    21121 gtacagcgac gactgtatgg cttggatcct ggatcagctg gaggacgctc gcaaaaatga
    21181 tcagtttgtg atcgccatga cccatcaccc catgatcgct cccagtcctt tttatgccat
    21241 tatcggcaag ggggatatgc agcgcaatca tgagaccacc cgggagattt ttgccgacaa
    21301 cggactgcaa tgtatgctca ccggtcacac ccatattcac gacatcagcg tggtagagac
    21361 caaaaagggc aacacctttt atgacattgc ctgcggtgct atgatcggct gcccgcccac
    21421 catgcgcaac attacgctgg acccggccca cgccaaagtg gatgtggaga cggtgaccat
    21481 taccgatgtg ccggggctgg acaccggcgg caagcctttt gatcagtata tgcgcacttt
    21541 cttcttcggt atgatctccg agctgctgga cgctgcggcc acggatattg accatttggc
    21601 agagatgaca gacgcttttt ccgttcccgg cgaaaaggtc aaaaaactgg gctggctgat
    21661 taagcccatt gccaagtggt tgaacaagct gacctttaag aaagcctggc gcctgtgcaa
    21721 gaaagaaagc ggcctgtcca agaaagatat tgcggacatt gcagatcatc gggtagtgga
    21781 ctttatcctg gagttggtgc agaacctgta ttgcggcgac tcgccttacg gtccggatac
    21841 gcgggagtac aagatctgct gcgggttgct gaatgtgatc gacgcgttcc tgaacaccat
    21901 tcacttctcc atcggcaagg tgctgaaggg cgccacctcc gtgcgcggtc tggtagagcc
    21961 gctgctgtgg aatccgggtc cctgcgacgc caacgccacg ctgcccctgt atcctttgta
    22021 cgatgatgag aacccggcgc cgaaaaaggc agaaaagccc gcctttgacg acccggtgcg
    22081 ccccagcaaa aaaggcccgc tggtgctggc gatcctggtg ctgctggtga ttctggtgct
    22141 ggcgatcctc gttggcttga tcgccttggt gatatgggct gtggttgcca ttgtgcacgc
    22201 tgccaccacc ggctgtattg gcgcgctgcc tttcgttttt taattctgta aaataaaggt
    22261 tgcaatctta gccaaaaaat agtataatga acccgttatt tttgtacagt ccatgagaaa
    22321 ggggtaaaat agttatggca gatgacaaaa agaagaaaat tagccttggc ggtatcgaca
    22381 acgccgctga ggaaaagggc tcctttatga agaccctttg gcagcttgta aagttcctgg
    22441 tggtatccgg cttggtaacg atcatccagc tggtgcttgc caatgtgctc ccgttaattt
    22501 ttgacggtgt gaccgctacg ctgcccgttt tcctgcaggg tatctttgat cccaatgtga
    22561 tttttgacgc ctccaccaaa gagggcatcg agcaggtagg caagtatgtg atcgacggca
    22621 ccattcagaa cggttctgtt gttggcggtg tggtaacctg gggctatctg cttccgttct
    22681 tcctgtccaa cctgattgca aacatctatg gcttctatca gaacaaaaag accaccttta
    22741 agtctgatgc gccttggtac agctttgcgt tctatatcgt tttgatgatc gcgctgattc
    22801 tgttctccac ctggttccaa ggctggttgg ttggcattat cgccaagatc aactgggctt
    22861 ggattcagcc tttggccaga accattgccg gcttggctgc tggttttgtg cagatggtgg
    22921 tgctcttccc catggagaag ttcgttctcc tcaaggagaa gaaaaaggac ggcgaggaag
    22981 ctgccgcaga ggctgctgcc gagtaatcgc tgctttagca aaaatgaaag accgctttcc
    23041 gtttttcgga gagcggcttt ttcttgccta aaagtaagga gtatggtata atcacagcag
    23101 aacgcggaag ctgtaagaaa agcccattgg cagttgggat gtgactatat ggaaaagaag
    23161 aaaaaactgt ggcaggtgtt gatccctgtt ttggtggcac tggctgtaat tgttgccttt
    23221 gccatcagcg gcaccattac ccgcagggca gatgagaaga agcctacggc gcccaccaag
    23281 gtgtctgtgg ttaaccaaac ggaggatcac acggaggaga cccagggcaa gacccgggtg
    23341 cgcttggtgg cagtagggga caatctgatc cacaataccc taatcgctgc cggagagcaa
    23401 aaggacggca gccggaatta cgacgccttt tatcaggata ttaagcagta cattgaaccg
    23461 gcggatattg ccgttatcaa tcaggagacg gtgctgggcg gcagcagctt tgactattcc
    23521 ggctatccct gctttaattc accctgggag attggcgacg ccgccattgc tgccgggttt
    23581 gatattttta cctgcgccac caatcatact atggatatgg gcagtgccgg agtggcgaaa
    23641 gagctggaat acttcggcaa gcataaagag gcggtgcacc ttggcaccaa cgcctctcag
    23701 gcggattatg acaagattac ttattatgag aagaacaata ttacctttgc tctgctgaat
    23761 tacacctacg gcaccaatgg cattgacttg cccaaggaca agccctggct ggtgaatttg
    23821 atggacaagg acaagattcg gaaggacatt accgaggcac gcaagcatgc ggatgtggtg
    23881 atggtctttc ctcactgggg cacggagaac agccacaagg tgtccgatta ccaaaaggaa
    23941 tatacgaagc tgttttctga cctgggtgta gacattgtca tcggcagcca cccgcatgtg
    24001 ctccaaccgg tgacgtgggt gaccaacgaa aagagcggca aaaaaatgct ggtctactac
    24061 tccctgggta attttatcag ccaccagatc aatctgcccc aactgtgcgg cggtatggcg
    24121 gaggtgacga tcgaaaagga taatggaaag atcaccatct cctctgctaa actggcgccg
    24181 gtggtgtgcc attacagccg gggcggtaac ggttttgtgt tttccgttta taagctcagt
    24241 gattataccg acgagctggc cgccacccag gcgcagaagg gtgccacggt gaagtatttt
    24301 accgatttgt cgaaaaaagt tatccctgcc gaatttttgg acatatagca aacagtctgt
    24361 ctatcctgtg catattgtac aaaaggcgtg cacaattcct gccgccaatt acaagatttg
    24421 ccaaagttgt caaaaaccgt tgacaaaccg aggacaatga gattataatg acattgtatt
    24481 cagaacgagg gcgttccgtt gatagcggag cgccctcatt ttttattgct tttggcagta
    24541 agaaaattct gtgctatcta tcatttctta agagaggagt atttgctatg agtaaataca
    24601 caaaggaaga catcatcaaa agcgcacagg aaaataatgt agagtttatc cgcttgcagt
    24661 ttacggatat gtttggcatt atgaagaatg tggccatcac cctgtcccag ctggagaagg
    24721 cgctggacaa tgactgtatg tttgacggtt cttctatcga cggctttgtt cgcattgatg
    24781 agtccgatat gtatctgcac ccggattatg acacctggac gatcttccct tggagaaagc
    24841 accagaatgc gcagaccgct cgactgatct gctccgtata taaatccgat aatgagaccc
    24901 ctttcctggg cgacccccgc aatgtgctgc aaaaggtgat ggacgaggct gccgagatgg
    24961 gctttggctt taatgttggc ccggagtgcg agttcttcct gtttaagctg gacgagaacg
    25021 gcaaccccac cctggagacc ggcgacgagg gcggttactt tgatctgaac cccattgacc
    25081 acggcgagaa ctgccgtcgg gatatttgcc tggctctgga ggatatgggc tacaccattg
    25141 aggcttccca tcacgaggtg gccgagggcc agcacgagat cgacttccag tttggtgatg
    25201 taatgctcag tgccgaccgt gtaatgactt ttaagcatgt ggttaagact tacgctgcca
    25261 agcacggtct gcacgccacc tttatgccca agcctattta cggtatcaac ggctccggta
    25321 tgcacaccaa catgagcctg tattatctga aggacggcaa gaacgctttt gatgacccca
    25381 acggcgaaat gggcctgtcc gagaccgctt ataacttcat cgcaggtatt atggcccata
    25441 ttcgcggcat tgcagcgttc tccaacccca ccgtgaactc ttacaagcgt ttggtacccg
    25501 gctatgaggc accgtcttac ctggtatggt ccgcttccaa ccgctcctgc ctggtgcgta
    25561 ttcctgccgc tcgcggcaag ggcactcgcg tagaactgcg ctgcccggat cccacctgca
    25621 acccctattt ggagatggct ttgtgcctgg ctgccggtct ggacggaatc aagaaaaaga
    25681 tgacccccgc ttctcccatt gactacaatg tgttcggtct gtccgacgag gagctgaaag
    25741 ccgccggcat tgattgtctg cccggcagcc tgaaagaggc tattgaagcc gctaaggcag
    25801 atccgtttat taaggaaacc ctgggtgacc atgtgttcaa taactatatt gaaggcaagg
    25861 agaatgaatg ggacgagtac cgcaccaagg tctctcagtg ggagatcgac aagtacatgg
    25921 tactgtattg attttgccct ctcttacggt cggcactgtc ttttgacagg gtcggtcatt
    25981 tgccggcgcc gggccattgg cgcggtgtcg gcattcttta gcacaatgga gtgctcgaac
    26041 ttctgttttc gagcgctctt tttttatttc catttttaag ctttttttga tgaaaaggag
    26101 gattttatgg ggcttgaaac aatcatggaa acggtgaaca gcgagctgtt cggcgtgtgg
    26161 tttttgatcg gcgcagtgct ggttttcttt atgcagtgcg gctttgctat ggtagagacc
    26221 ggctttacca gagccaagaa cgccggcaat attattatga aaaacctgat ggacttttgt
    26281 atcggcacgg tgatgttcat tctgttgggc tacgggctga tgtgcggtca ggactatatc
    26341 gccggggtga tcggtctgcc caacctgggc attttcaccc actataatga ttttaactgg
    26401 tccaactttg tatttaatct ggtgttctgt gccacggcgg ccaccattgt gtccggcgct
    26461 atggcagagc gtaccaagtt ttctgcctac tgcatttact cagcagtgat ctccgctgtg
    26521 gtgtatccca tcgaggcggg ctgggtttgg aatgtggacg gcaacggctg gctgcaaaag
    26581 ctgggcttcc acgactacgc cggatcctgc gccattcaca tggtgggtgg tatcgcggca
    26641 ctgatcggcg ccatctttct cggtccccgg atcggtaagt accatacgga cgaaaaaacc
    26701 ggcaaaaaga cacctaaagc cattcccggt cactccctga ctcttggcgc gctgggcgtg
    26761 tttatcctgt ggtttgcctg gtacggcttt aacggcgcgg cggctaccga tgttcccact
    26821 ttggcgtcta tcctggtgac caccaccgta gcgccggctg tggccacttg caccaccatg
    26881 ctctttacct ggatcaagga cggcaagccg gatgtgtcca tgtccctgaa cggctctttg
    26941 gccggactgg tggctgtgac tgcctcctgt gatgtaacgg acgctttggg ctccgggatc
    27001 atcggcgctg tggccggtat tctggtggtg ctggttgtgg agctgctgga taagaaattg
    27061 catattgacg acccggtagg cgctgtggct gtacacatgg ccaacggtat ttggggcacg
    27121 ctggccgtag gcctgttcgc cacggacaaa gcaccgggct atgcagtgtc cggactgacc
    27181 catacgggtc tgttctatgg cggcggactg cacctgctgg gcacccagtt aatcggtttt
    27241 gcggctgtgg ccggttgggc ggcagtgacc ctgaccatca ctttctttat tctgaacaag
    27301 accgtgggcc tgcgggtcag cgcggaagaa gagatcaagg ggctggacgc caccgagcat
    27361 aacctgccct ctgcctatgc ggactttatg cccgtcggcg gctttgctgc cgtgccggta
    27421 acggaaagcg gcttgccggc tgcaccggta gaaaaggctg ttccggtaga gacttatacc
    27481 accaaaccgg acgcgaagct cagcgaagtg gtgatgctct ttaacccggc caagctggaa
    27541 cgggtgaagg acgccatgaa tgcggtgggc gttaccggta tgaccgtgac caatgtaatg
    27601 ggctgcggta cccagaaggg tcatgtgcgc aagtaccgcg gtgtggagat cgaggagctg
    27661 aacttgaacc ccaagatgaa gctggaaatg gtgatctccg ccgtaccggt ggaaacggtg
    27721 atcgccgctg ccagagaggc gctatatacc ggtaatatcg gtgacggtaa gatttttgtt
    27781 tatgatgtgg aggacgcagt aaaggtgcgc accggcgcac ggggctatga cgctctccag
    27841 ggcacggacg actgatcgtc cctacctatc gcggctttgc cattatacgg tggcaaagcc
    27901 gtttttttgt acaaaagaac caaaagtgag tggtaattca cagaaaagag tgcaattctt
    27961 tgtgaaattc actataatta tgctgatttt gtgttgtaga tttttatagt gggcgcattg
    28021 acgggtaatc gacagtgttg tacaataaag tataggtttt tttgaagaaa tacagataca
    28081 ggagtgatga atatgctgcg agagggtgaa gtgcgcattc cctccggctg cgccattgcc
    28141 gccattattg accgcaaggg tgagccgatc aatgggtcgg agattatcca gtccattgcc
    28201 ttgatgcacg accgttccaa cggcttgggc ggcggttttg ccgcctatgg catttatccc
    28261 gatcacaaga cggatattgc cttccatgtg ttttaccagt cggtacaggc acgaggcgct
    28321 tgcgaggagt ttttgttcaa gcattttaat gtggatgttt ccgaacgcat tcccaccaag
    28381 aagatcgcgt ccatagagaa tggaccggat atttggcggt attttgccaa gcccaataaa
    28441 gtgcggatga aagaggcccg tctggacgag gacgaatata ccgcccagtg cgtgatccat
    28501 gtgaacaacg agatcgacgg cgcttttatt ttttccagcg gcaagaatat gggctgcttt
    28561 aaggctgtgg gctatccgga agatgtgggc gagttctaca tgctggatca gtatgatgcc
    28621 tatttgtgga cagcacatgg tcgcttccct accaacaccc ccggctggtg gggcggggca
    28681 caccccttta atctgctgga ctggtctgtg gtgcataacg gcgagatttc gtcctatgac
    28741 gccaaccgtc ggtatattga gcagtttggc tatgtgtgta ccatgcagac ggatacggaa
    28801 gtgattactt atctgtttga ccacctgatc cgtcaccatc agctgcccat tgatgtggca
    28861 gccgatgtac ttacggcccc ggagtgggac gagattgacc gtatggaccc ggagcggaaa
    28921 gaatatttta ccaacctgcg ctcgatctat aatggcgcct tggtgaacgg gccgttctct
    28981 gtgatccttg gctccaacaa ggggctgctg gccatcaacg accggctgaa attgcgctcc
    29041 ctgactgcgg ctaccaaggg caatcgggcg tatttcgctt cagaggagtc cgccattcgt
    29101 gtgatctgcc cccacccgga aaaagtgtgg tccgtcagcg gtgcggagcc ggtgtttatt
    29161 ccactggaac tggcaaagga ggaagacgat gattaattat attccccgcc ggttcaccat
    29221 tgtgcgggat cgggaacttt gtattgattg tggctgctgt gtgcgtcagt gctccaacga
    29281 gtgccatagc tttggaccgg acggcaaaac cgtggtgtcc cattctcagg attgcgtggc
    29341 ctgccatcgg tgcgtggatc tgtgccccac cggcgccctt cggatcgaaa aatatgtgtg
    29401 cgactatcgg gataatgcca actggacccc acgctatcag caagagatct gccgccaggc
    29461 aaataccggc ggcgtgctgc tgtccgctat gggcaacccg cagccgtatc ccatttattg
    29521 ggacaaaatt ttgctcaatg cctcccaggt gaccaacccc tctattgacc ctttgcggga
    29581 accaatggaa atccgtacca ttctgggtcg taaaccggat cggctgcaag tggagcgcaa
    29641 gggcaagtcc gtgaccaaaa tgccgcctca ggtgatgttg gagacgccca ttatgttctc
    29701 tgccatgagc tttggctcca tcagcctgaa tgcccaaaaa tctctggcca tggctgccaa
    29761 gaatatgggc acgctgttta ataccggtga gggcggtttg cacccggacc tggcgtctta
    29821 cggcgactgt gctgtggtac aggtggcctc cggccgcttc ggtgtgcata aggattattt
    29881 gaataactcc aagtttgtag aaattaagat cggccagggg gccaagccgg ggatcggcgg
    29941 ccatctgccc ggtgaaaagg tgaatgtgga ggtcagcaat gcgcgtatga tcccggtggg
    30001 atcggacgcc atttcacctg ctccgcatca tgatatttat tccattgaag acctgcgcca
    30061 gctgatctgg tcgctgaagc aggccacgga taacaaaaag cccatttccg ttaagattgc
    30121 agcggtacat aacattgcgg ccatcgcctc cggcgtggcg cgtgccggtg cggatattgt
    30181 ggtaatcgac ggctttcgcg gcggcaccgg cgcagcgccc acccgcatac gcgacaatgt
    30241 gggtattccc attgagttgg cgctggcagc tgcggaccag cggctgcggg acgagggcat
    30301 tcgttccacc gtgtctttgg tggctgccgg ttctttccgc tgttcctctg atgtgatcaa
    30361 ggcgattgct ctgggtgcgg atgcggtgta tatcgcctct gcgccgctga tcgccatggg
    30421 ctgccatatg tgccaaacct gcaacaccgg taagtgcaac tggggcattg ccacccagcg
    30481 tccggatctg acccggcgac tgaatccgga gatcgctcat cagcgagtgg aaaacctgct
    30541 ctccgcctgg aaccatgaga tgaaagagat catgggcggc atgggcatca actccgtaga
    30601 ctccctgcgc ggcaacagac tgatgctccg tggtattggt ctgactgatc gggaactgca
    30661 aattttaggc attaagcacg ccggggaata aggaggacag tgagatgaaa aaagtatttg
    30721 cacgagagga actttgcgtc aactgccacc tgtgtgaagt ctattgcaaa acggcacatt
    30781 cagcctccgg cgatgtgctg acagccaata aatatgagaa tccggcgcct atcagccggg
    30841 taaaggtgta cggcgaccgt gtagcctccg tggcggtgaa ctgccgtcat tgcgatgacc
    30901 cggcctgtgt gaaggcatgc attaccggcg ctatgcacaa agacaaaaag accggcattg
    30961 tgtctgtaga cccggacaag tgtatcggct gtatgacctg cctggcggtg tgccccatcg
    31021 ggtgtattca gcccggcaat attgcctaca agtgcgacct gtgcggcggg gaagaaccgg
    31081 cgtgcgtcaa gggttgcccc aatcgagcct tggtttgggt agaagcggga ggtgctgcca
    31141 agtgaagtat gtgatcatcg gtgcctctgc cgccggactg gctgcggcgg agcaaattcg
    31201 caagacggac ccggcaggcg cagttaccct gctgactcgg gagacggatc tgccgtactc
    31261 tcgtccgtct atcagttatt acttaaaagg cctggtgcgg cggggtcaaa tgcgcttgcg
    31321 cactccggct tactataaag agcaaaaaat agagatcgtc accgacgtag aggtgaccgc
    31381 cattgatcgg gcaaaaaaga ccgttaagtg cgggcgcaag gcgtatagct atgataagct
    31441 gtgcctgtgc accggctccg tgccctttgt gccgccgatg cagaatgtaa gcggcaagcg
    31501 caatgtgtgc ggctttttga ccgcggcaga tgcccaggct gtgcacgatc tggcaagtgc
    31561 aaacacccgc gccgtggtga tcggtgccgg gctgatcggt atgaaggccg ccgaaggctt
    31621 gagcaaaatt tgcaaaagcg tagatgtggt ggagctgtcc gatcgggtat tgccctctat
    31681 tttagatgaa aagagtgcca agctggtgcg ccgccattta gagcaccacg gtctgcgctt
    31741 tcacctgggt caaacggtga cccgggccaa gtgcagcggt aagacggtgc agcgggtggt
    31801 gctgcaaaac ggcaaggaac tgccctgcga tctgctggtg gtggcagtgg gcgtgcgccc
    31861 ggccacggca ctggcagagg cagcgggcct gacagtggag cgggggatta tcaccgatcc
    31921 ggccaccatg cagacctcgg acccggatat ttacgccgcc ggggattgcg ccgtgtctgt
    31981 ggacatgttg gacggcagta agaaaatctt ggctctgtgg cccaatgcag tggcgcaagg
    32041 gcgtgcagca ggcagccaaa tggccggcgg cgatctgatt gtcggcggta cctatgcggt
    32101 gaacgctatt gatttttacg gtctgcgcat ttgcacctgc gggctgatca acgctaaggg
    32161 agacggctat acggaccgtg tggctgccgc agacgatagc tacaagcgcc tggtgttccg
    32221 ggacggcaag ctggtgggct atgtgctcat caacgccagc gagaacgccg gaatctatac
    32281 atctttgatc tctggcggtg tgccgttgga gggtttgcaa ggggatttga tggatagtcc
    32341 caatctgttc tggttcccca aggagacccg gatcaccaag ttgagaggag gcgtgcagct
    32401 gtgagtattg aggcaggact gtgcaagtat gcagagctga acgacaaaat taagcaggag
    32461 ctgcgcacca agaaaaaggt aacgatcacg gcggtgaacg gtcagcgcta tatcggctgc
    32521 gccctggacg caggcaaaac cattcaggtg cacggcactc cgggcaatga tatggcttgc
    32581 tacttaaatg gtggcaaggt ggaggtgttt ggcaactgcc aggacgcagt gggcaacacg
    32641 atgaacggcg gcgagatcgt cattcacggc cacgccggcg acgctatggg ctatggtatg
    32701 cgggacggcc agatctttgt agagaccaat gtggcctgcc gcggcgggat ccacatgaag
    32761 gagtttgaac agatgaagcc ggtgctggtg atcggtcgca atgccggttc cttcttgggc
    32821 gagtatatgg ccgggggcac cattgtgctg ctggggctgg gtatgaagcg aggcgaaaag
    32881 ctgtttggca cccactgcgc ctccggtatg cacgggggca agatctttgt gcggggcagc
    32941 tttcccaagg agaacatcag cccgaacatt aaagtgacgg ccttaacgga cgcggaccgg
    33001 caggaattgg aagggtattt gaagaaatac tgcaagtatt ttggcgtttc catggacgag
    33061 atcatgaaaa aatcgttcaa aaagttggct cccgccacct ccagacctta cgcaaacctt
    33121 tacacgccca actaatggta ttataataga gaaaagagcg acaaccacac gggataggag
    33181 agagcgatgt tcgatagttt gcacgaggaa tgcggtgttt tcggcgtatt tgaaaatcag
    33241 accactacgg tggcccagac ggcgtatctg gctctgtttg ccttgcagca cagagggcag
    33301 gagagttgcg gcattgccgt gaatgacgac ggcgtgtttc gccaccatcg gggcgacgga
    33361 ctggtgccgg atgtgtttag caaggagcag ctggctgccc tgggtacagg taatatggcc
    33421 atcggtcatg tgcgctactc caccaccggc ggcaaaaacg ccaacaatat tcagcccctg
    33481 gtcattcgcc atattaaggg taatttggcg gtggcacata acggcaattt ggtaaacgcc
    33541 ccggagctgc gccgccagtt tgagctgaag ggcgccattt ttcacggcac atcggacacc
    33601 gagtccattg cctattctat tgtagaggag cgcctgcaca gtaagagcac ggaagaggcc
    33661 atcgaaaaaa tcatgccccg gctgcaaggg gcattctctt gcgtggtgat gactgccacc
    33721 aaactcattg cgtttcgtga ccccaacggc tttcggcctc tttgcctggg taagactgcg
    33781 gacgatgctt atgtggtggc gtcggagagt tgtgcgctgg attccatcgg cgcccacttt
    33841 gtgcggaata ttgctcccgg cgagatcgtt gtgatcagca aggatggcgt gcgctctatt
    33901 accacccatt gcggcggact acgccacatt tgtgtgtttg agtacatcta ttttgctcgg
    33961 ccggacagtg tgattgaggg cgtgtctgtg cagcacgcca gaatgcgggc cggtgcgtac
    34021 ctggcgaagg aacacccggt agacgcggat attgtcatcg gcgtgccgga cagcggcctg
    34081 gacgccgcct tgggctatgc ccaggagagc ggcattcctt acggtattgg atttatcaag
    34141 aaccgctaca tcggccgcag ctttattcag cctacccaag gtcagcgtga ggacgcggtg
    34201 aagatcaagc tgaatgtact gcgagagaat atcaagggca agcgggtggt gatgatcgat
    34261 gactctattg ttcgcggcac caccagcgct cggattgtca gcctgctgcg agaggccggc
    34321 gccaccgagg tgcatatgcg ggtttctgcc cctccgtttc ggcatccttg cttctttgga
    34381 acggacattg atagcgaaga aaacctgatt gcatgcaaat ttcacgaaat ttctgaaatt
    34441 tcttgccaat taggggttga cagcttgggg tatcttagtg taaaatctac tcacgaactt
    34501 gcgaaggagt ccggattcga tttttgcgac ggttgcttca ccggccatta tcccatcccc
    34561 accccgaagc aacagtccaa ggataagttt gaggaaaagc tgaatcagtt ctcctcttac
    34621 taccaggtct tggattaaaa gtgaataagc ggacgcacct agcgcccgct gtatatggag
    34681 agttgtccga gctggccgaa ggagcacgat tggaaatcgt gtaacatcta aacgggtgtt
    34741 cgagggttcg aatcccttgc tctccgccaa aaaagccccg aatggcgcgt gattacgcga
    34801 gattcagggt tttctttttt ttgctttttt ctgttttgcg cttgtggcaa tttgtacgcc
    34861 aatgttggta tttgacggca tttttgtctt acttttgtct tactcgttca ggaagaaaca
    34921 aaggcgttta actgttcagc ggtacgctgt actctgctct gtcgaatgtg ggtgtacaca
    34981 tccatagtca gttccacctt ggagtgcccc agcagctggg cagcgtcctt ggccgacaga
    35041 tcggtgtcaa agcagatggt ggcaaaggcg tgtcgtaatt ggtgcggggt gagtgtcaca
    35101 ccggcacccg ctgggccagg gatccggtaa ccggcaagtc catgaccgta ccggcggata
    35161 tgacctatgc ccagtggtat gagaagtatg tggagaaaaa cggcggcgtt attcgtggcg
    35221 caaacggcgt agataaaccg gcggtggagg aacaggcgga agctgtatat cttggccaaa
    35281 tcaatccgca gtctgagcag gaacgcaatg cctatgtgga tcggtttatt acacagtacg
    35341 agcgtgccga cgaggagcac atgctggtca ttgaccgcac cggcaaagtg tattccgtta
    35401 ccagtcacca gccggattat atcgacttaa ccggcgttga catttccatg aaaggcagtt
    35461 acaatataca taatcacccg gcggatcaaa cgcagttttc atttagtgat gacgcagata
    35521 ttccaaatat gatcgccgac ggcaccagcg cgatggaagc ctttgaccat aaataccgct
    35581 accgtctgga gaaaatggac ggtgtgacgc tggaagcgtg ggaagaggca aaagaacagg
    35641 cgaaagacga ggtgccccgc gccatgcggg ttcaaggaat ggatttttca gattatgaag
    35701 aaaatgcaaa gcacatactg atcgaggaga cctgccgtat tttagggaaa ggagcgtaca
    35761 ttcgatggaa aagataggca ttgatccgga agaagaaaag gagttgcttg atcttggcaa
    35821 atattattca aagcgtagtg aggcaatcct taaggaatgg agaagaacgc ttccgaaaag
    35881 aggccgatat aggcactgta atacgccgga aatgaaagct ttagaggccg aggttaaaca
    35941 ccggtacggt gaaatactgg aaaagtacaa ggcgctccgt gcagagcaag aacaagatcg
    36001 ataatccaca gaaagcagag ttgcagattg cgaccctgct ctttttatac ccattttcag
    36061 gctatgcctg tgggaatata tcatttaacg aaccggcagc gtacggtttg ggaaaggagt
    36121 cagcaatgac aaaacagtat gccgagatgg aaaacagcag agaacagagc cgggtgtgcg
    36181 cacgcctgcc gctgaatatg catataaatt attgttgctc cgttgtatga tgacggattt
    36241 tgactgaaaa ttgcattttt tcaaaaaagt tagtggtcgg tattgacaaa tattactctt
    36301 ttgtagcata atagctgaga ggaggagtga aaatggtagt agaagagacg cgggatttag
    36361 ccgaaactgc ggattgtgta gtgatcgaag ccattttagt ggatgacgga ttgcgttaca
    36421 gacagctttc tgtcggcatc aaagacgaaa acggcgacat tattcgtatc gtccctattt
    36481 caaccgttct gatctagcaa agaagccgag cagtgtgaaa ctgctcggct ttctttttga
    36541 atgattcaaa tgacgtttga gtgcttttca atcatgggtt gattgcgctt tatgaagagt
    36601 aaaagggaca cttgtcggat aaaccggcac gcatttgtat gtccgttttg cacttgccgg
    36661 tatccacgat cggctggggc ttgccaaccg gcgcggtgtt gtgtataatg aaaacacatg
    36721 atgcggcgcg gaggtatgtt tatgagaaaa tcgtcggtcg ggtcagctgt tttgggcctt
    36781 ttggcggtaa cggtggcgtc aattggagcg acgggggtac tgatgctttt gccgtttccc
    36841 aatgatcggg cgttatttgg ttgcgccggc gccataacgg cggtgctgta ttttggctac
    36901 ggtcgatgga tcggcagcag gcagagcacc aaggtggcag ggcttgtgat gatcctggct
    36961 gccgcagtgc aagtgttgtg gttggtgatt ctttacggtg cagtgccgga atggctctta
    37021 gggatcgccg ggtgcgcgct gccttttgtg gcgctcgtag acggcggtac gggcagcaga
    37081 gaactgctgg cactggtgcc ggcctttggc aatgtgctgt ttttactgct gggggacttg
    37141 agccgacggc ggttgaaaaa gtgcaaatag aagtcatgat gaaaaaagga accgcggtgc
    37201 caaactgcgg ttccttttgt acattgcgtt atttgacggt gaagaagctg ccgtactccg
    37261 ggtcgctgcg catggagtag gtgtcggtag gactgacgat aatatgatcc agcagctgca
    37321 catgaatgga acgcagaatg gaaagcagac gaatggtgaa ttccagatcc tgcgcagagg
    37381 gctgggcctt gccgccggga tggttgtgtg ccagcataac agcgttggcg ttgtctcgca
    37441 gaatatgttc catcaaagtg cgctgatcca cagaggccag gttgacgctg ccgctgccta
    37501 cggcgtgggt ttgcaggatt ttggcactgc cgtccagggt gaccaagtac acctgctcgg
    37561 cggttttgtc ccgtaacaga ttggaaaagt aggcgcagga ctgggtggca tctgtcaggt
    37621 gcttgaccgg tttgttttga ttttgatgga tccgccggtt cagatcccgt accagcagaa
    37681 tctgtacggc ggtctgttcg ccgacgcccg gcacttgttg cagatctgct gcgccggcgg
    37741 caaacacctg ctccagcgag ccgaagcggt taatgagcgc ataggcaatg ggctttacat
    37801 ctctgcgggg aatgctgatg gacagcagca attccagcaa ctggtggtcc ggcatagcgt
    37861 cgccgccgcc ttgcagataa gcggcacgca tacgggctcg gtgcccatcc ctgctgattt
    37921 ccatttgtat ccctcccgac cctgaaagca aaaaaggcgt gcctccgcat ttgcggagaa
    37981 cacgcttttg tgttctactg tatattatac aagaaaatgt ggcatttgta aagacgatta
    38041 cttacccggt gcgtcgctgc ggcccaccag gtaatccagg gtcacatcat aatggtctgc
    38101 cagtttgcaa agggctgcca ggggaatctc ccgttgccca ttttcataca tggaataggt
    38161 gctttgaccc acattcagca aggctgccat ttgccgctgc gtttcgtccc ggtcctctcg
    38221 taaatccttt agccgcacgg caaattacct ccttggtact cagtatagct attgtacaaa
    38281 atccgctgaa cgacatttgt aattatcacg aattgtgata ctttttgtga cgaactttga
    38341 ccttttgtga caatattgtc attttataaa aatagattga ctttccgggt ctatccgtgt
    38401 attattgtat caatgaactg tactacgcac cataatacgg taagaacggc gaatctttcg
    38461 catatcttta gattttgttg cgtttctttt taggttttta tgattgaata atggcaagac
    38521 aatttgttaa gtaggtgaac aaaatgaaaa atgtacttga attactggaa cgcactgcgg
    38581 cacgtttgcc aaggcagacc gcctttgcag atcagcagtg cagctatgat taccaaacgg
    38641 tggtgaacat cgccggatcc gtgggcagtg cgctggccgc gaatggagag cggaattgcc
    38701 cggtggcggt gctgatggag cggggcgcac cctgtttggt gaccctgatg ggggtgctgt
    38761 acagcggcaa cttctatgtg gtgctggatc cggaaatgcc cgccgagcga gtgaataaga
    38821 ttttgcacac tttgcagcct acggcactga tctgtgacga ggctcacaag gacgacccgg
    38881 cgggactgga ttatgacggc aaggtgtata gcgcagaagc gctggcggac ggtcaggcac
    38941 agccggagct tttgcaaacg gtgcgccgcc gtatgatcga cacggatccg gcctatgcca
    39001 tttttacctc cggctccacc ggcaacccca agggcgtggt ggtgaaccat cgcagcgtgc
    39061 tggcgtattc cgcttgggcg gccgatacct ttggcatcag cgaaaagacg attttcggca
    39121 accaaacgcc cttttatttc agtatgtcgg tgacggatat ttacgctacg attcgtaccg
    39181 gagcgcagtt acatgtgatc cccaagtcgt atttctcctt cccggctctg ctaattcgct
    39241 acctgaatga gcggcaggta aacaccattt attgggtgcc ctccgccctg tccattgtgg
    39301 ccaacttaaa ggtgctggac tttatgatgg cggagcatat tgaaaaggtg ctgtttgccg
    39361 gtgaggtcat gcctgccaag cagctgaatt actggcgcag caagtatccg aacgccctgt
    39421 ttgccaacct gtttggcccg acggaaacca cggatatttg cacctactac attgtggatc
    39481 gggaaatcaa agacacggag agcgtgccca tcggcattgc ctgtgacaat tgcgacagct
    39541 ttgtggttac cgaggatggg cggctggccg gaatcggcga ggagggcgaa ctgtacgcca
    39601 gaggttcgtt cctggctatg ggctactata acgacccgga caaaacggcg gctgcctttg
    39661 tgcaaaatcc gctgcaaagt cactatccgg agcgggtgta taaaaccggc gatctggtgc
    39721 ggtggaatga acggggcgag ctgatttatc tctcccgccg ggacttccaa attaagcaca
    39781 tgggctaccg gatcgaactg ggcgagattg aggcggctgc cacggcccag ccgggagtgg
    39841 atgtgtccgt gtgtttgtac gaccaggcgg cggatcagct gattttgatc tatgtaggtg
    39901 ctaaggcgga gcaggagacc gtgcggcagg cattgcaggc agcgctgccc gcatatatgc
    39961 tgccggccaa ggtcattcag gccaagaaca ttccctacaa ccaaaacggc aagaccgacc
    40021 gaaaggcgtt ggctgccgca tactttaaca aagctgacta aagtccattc aaaaatttat
    40081 atataatgaa aaaggagaac taaaaatgga agaattgctt gaaatcttgg aagaaatgaa
    40141 acccggtgta gactttaagt ctgagaagca cttgattgat gacaaggtgt ttgactctct
    40201 ggcgattatg gcgctggtgg caaaactcag cgatgagttt gatgtggaaa tcacgccgct
    40261 gatgatcgtg ccggagaact ttcagtctgc ccaggcgatg tggcagatga ttgaaaaatt
    40321 gcaggacgaa taaaaattat acataaggta agcaagttat gtcatttaca tctgttactt
    40381 actttctctt tgtagggatc agcctgctga tttataccat tgtgcccaag cgggccaaat
    40441 ggtgcgtgtt gctgggtgcc agcgccgttt actatgtgat ggcagcgggg ctgcgcacgc
    40501 tgtggctggt ggcggccatc ctgatcgtat acggcggcgg gctgctgctg ggccacctga
    40561 atgatcaggg caaagcccgg cgcaaggcag ctgccgacaa agaggaaaag aaacaaattc
    40621 gcaaaaaata tgacgccaag aagcgcgcgg tggtcaccgt ggcggtactg ggcgtctttg
    40681 ggttgttaat agccttaaaa tatgtaaatt tcctgggaga gagcgcctat ggcattgccg
    40741 ggctgtttgg tagccagagc gcctatcagc cggtgcaaat tctgctgccc ctgggtattt
    40801 cttactatac cctgtgtgcg gtcagctatg tggtggatgt gtacagaggt aagtacaagc
    40861 cggagcgtaa cttcttcaaa ctggcgctgt ttctcagctt tttcccccaa atgacggagg
    40921 gccctatcgg caagtatgag atcatgatgc cccggttggt ggagggccac agctttgact
    40981 ttgagcgaga cgcccaagcg gtgatgcgca tcttttgggg tatgtttaag aagatggtca
    41041 ttgccgaccg agccaacctg tttgttaccg gtgtgtttga caacggcgac caggccgggt
    41101 ctatggtgct gctgggcacc ctgctttata ctgtgcagat ctactgcgaa ttctccggct
    41161 gtatggatat tgtgtgcgcc accggccagc tgtttggagt ggagatgcaa gagaacttcc
    41221 gtcgccctat tttctccaaa accatcaacg aattttggca gcggtggcac attaccctgg
    41281 gcgcgtggat caaggagtat gtgttcttct ccgtgtccct gtccaagggg ctgatgaatt
    41341 taagtaagca taccagaaag aaattcaacg attattttgc caacctggtg cccatgacct
    41401 ttgcgctgtt ttgtgtgtgg ttctttaacg gcatttggca cggcgccagt tggaagtatg
    41461 tactctacgg gctgtattat tacatcttaa tgatgatcgg tatgtacctg cgcccggtgt
    41521 cggacaagct gctgcacgca ctgcatattg cgccggagag taagggcttt gccctgttcc
    41581 agatggtgcg tacttttctg atcgtcaatg tgggcatgat gctgttccgc tgccacacga
    41641 tttcccagtg gggccagagc ctggcgcgta tctttacgga ttttgacggc gcttgcttaa
    41701 ccaacggcac ggcgctgtcc ctgggtaacg actggcagga tttcctgatt atgggtatcg
    41761 gcgtgctggt cgtaggcatt gtagaggtgc tgcaagagaa gggccacacc attcgctcag
    41821 agctggctcg ccgtccggta gtgctgcggt atgcggtgtt cttggcgctg attttaggtg
    41881 tgatcgtctt tggcgcttac ggtaccggct atgaaacggt agcgcctatt tacggtcaat
    41941 tctaaggagg ggtgcatgat gactgcaaag accaagttga tattgaaaaa ttgcacccgc
    42001 ctggtgtcct ttattttgat tttgctgctt ttgctctacg gtatttcttt tctattggag
    42061 ccgaagaaca atgatgacgc agccgggttc gtgaacccca acgccagcgg ctatctgtcg
    42121 ctggagaagg acacgctgga tgtgtttatt gtaggcaaca gtgatgctta cagcggcttt
    42181 tcgcctatgg aaatgtggaa aaactacggc tttacctctt atatcagcgg taccggtaag
    42241 cagctgatcg gcgagtctgt tcgcgcggtg gaggagtgcc tgaaaaccca aaagcccaag
    42301 gtggtgatcc tggaaacgga tcagctgtat accaactcca actctgctca agtgattgcc
    42361 cgggatgcgc gtaagcagat actcaaccag ttcagcgtgc tggagtacca cgatcgttgg
    42421 aagcagtttg accccaagac ggcggttaag cgcaagtcct actctgcccg ctttgcctcc
    42481 aaggggcagt ttgtgtccgg tgccaaggtg ccgtatcggg gcaaggaata tatcaagaag
    42541 accaaaaagc gagaccagat caatccgctg tttgtgcgca agctggacga gctgaatgcg
    42601 ctgtgcaaaa agaacggcgc ccaactgatt ttggtgcagg tgccgtccca aaccacctgg
    42661 acctatgccc gccacaatgc ggtgaatgat tatgccaaga aaaacggcat tccgttcctg
    42721 gatttggatc tgaaacgcaa ggagatcggc tttagctgga aaacggacag ccgggacgcc
    42781 ggcaaccacc tgaactgcta cggtgccaaa aaagtatcgc tctatgtggg gcagtacatt
    42841 aagaaccatg tgcagttgga ggataagcgc caaaatgcag catacgccgg gtggaacgat
    42901 gactacacca cctacatcaa gcacctgaaa gagggcggcg atgtggaaaa gcgcaaaggc
    42961 cctacggcgg ggcaaaacaa aaaccctgtg cccaacgacc ggcataagaa agaacagccc
    43021 cataccggcg acccttacga tccctccgtt caagctgttt ctaagcaata aagatacaaa
    43081 gactgtcgca gtgcttatgc tgcggcagtt ttttgttttg ccgaccaaat tttaccggtt
    43141 ctttagattt cctttgcgtt gcttttaaga atgtgtggtt aaatgtgtac aacgggtttt
    43201 ccgttgggga tttttgtggt acaatggagc aagcactttg tatcacttga gggagatgag
    43261 agcaatgttt acggtattgg tgtgcgatga tgacgcggcg atcttagagt ctctgcgtat
    43321 ttatcttagc caggagggct atcgggtgct gtgtgcccgg gacgggctgg aggcgctgga
    43381 gcaagtacag ggggaggaga tccactgtat ggtgctggac attatgatgc ctcggctgga
    43441 cggactgaaa accacattaa agctgcggga gaagtacaac ttccccatta ttctgctgtc
    43501 ggccaaaagc gaggacaccg acaagatcat gggtctcaac atcggcggtc tgggctttgg
    43561 cgccgatgat tatgtgacca agcccttcaa cccgctggag ttgaccgctc gggtcaagag
    43621 ccaaattcgc cgctatgtgc gtcttggcag cctggaggtg cgggagagcc agctggtcac
    43681 cggcggcctg gtgctggata cggataccaa ggaagtgacg gtagacggcg acccggtacg
    43741 gctgactgcc cgggagtata agatattgga atatctgatg cacaatatag gccgtgtcct
    43801 ctccagcgcc caaatctatg aagcggtgtg gaacgaaccg gcctacggca cggaaaagac
    43861 cgtgacggtg cacattcgca acattcgtga aaagattgag attaacccca aggagcccaa
    43921 atacttaaag gtggtgtatg gacttggata caaagtggaa aaatgttaga gaaagcagac
    43981 ggtttaaggc gctgtgcgtg gtgctctcta tggtgctggc ctttagttcg gtggcgctgt
    44041 tgggcgccgt gatgcggatc agcggcctgt ataataacga tgcatttacc gatccgaccg
    44101 tagcgaaaga gggaagcctg gtacagacca cgatcttcca atcggagctg gatgtgattg
    44161 tcaatgagat cgcactcctg gcggggcaaa agcagctgca acaaaaggcg gctgctctga
    44221 agaaagccaa gacggacagc gtggcggccg cactggagca atataagaag gaccaggcca
    44281 cggccattcg caaaacgctg gtgttctatg ccgggctgaa aaatcagaat atttcaaata
    44341 tcggcaagga tatacccaac tataaagtgc ccgccaagac catcaagaaa gtggtggcag
    44401 aggatcggga cgcaccgggg ctgattcggg atctgcaaca gattgtcaac ggcacccggg
    44461 caggggagga ttatctgccc tatttgcagc tggcaaattg gctgcgcagt tccgacggcg
    44521 tggagtatta caatgatagc gacatgcagg atgatccgga agatttgacc gactattaca
    44581 cggtcgattt tacggtggat ggcaaaacgg tatcggcgga tatgtatgat gatgacctga
    44641 ccttgggcga gacgatcaaa tcggctgaga cccacatcaa aaagctctat aacaaagcgg
    44701 tggtgaaacc atatcaaacg gctgccgacg agcagcagaa gatgcgccaa aatttgcaag
    44761 agctgcaatg tctgcaattc tatgccaagg ataatatcac cggtcaggtg gtcagccagt
    44821 tgcccgaggg tcaaacgccg gctatgctga aagacgcgcc ggtgtactat tccaaaacca
    44881 aagcggggga gaacctgcgg ggcacggatt acggtgccgg caatgccaga tcggacgctg
    44941 tacagtacct aatggacggg gatatgagca tttatgtggg cattgacccc actgtggccg
    45001 gcggcaacga tatgcttccg gattttgtgg aattgaatgc cttgtgcacc cgtatgcaaa
    45061 atgtaaatac cgtggcgatg accgtggcgg ctgtttgcct ggcggtgctg gcccttgctt
    45121 ttttggtgtt ggcgtgcctg ggctgcgggc gccgtgccgg tacggatggt gtgcgcctgc
    45181 tgtggatgga ttatattccc ttggaattgc acacggcgat catcgccgca gcaattgttg
    45241 ggctgggtgt ggtgctgttc ggtaatttgt ttaatgacct gtccaattat tatggctatc
    45301 agctcagcac cctgtattac ggcggactgt tcttagcggc ctgcggcgct ttgggcgcgg
    45361 tggcctgggg actgtatgca gagttgaccc tgtcttttgt gcgtctttgc aagtctaaga
    45421 aacacttgta taagggcacg ctgctgtatt atatttgctt gggaatttgg cgtctgttgt
    45481 gcaaactgca ccggttcaac cgccgtatga tccggggact ggcctacacc ccgcggcact
    45541 ttaagcgcaa tatggtcttt tgtgccgtag gctatctgct gatcaatatt atattggtgc
    45601 tgctgtttgc atcgtttctg aatggagagg cgccggtggt cggtgtgatc agcggcttgg
    45661 tgggcctggg ctttaacggc ttttgcgtgg gctacgcgct gcgctttttg ttccagctgg
    45721 atcgggtgat tgaggccgca gccaatcgca cggatgtgga ggcggcacat ctccacccgg
    45781 cactggccgc catggccggc agcctgcgtt ataccaatca ggaactgcac aacgccgtgg
    45841 atcaggcagt gcgggacgaa cggctgaaaa cggagctgat caccaatgtg tcccacgact
    45901 taaagacccc gattacttcc attatcactt atacggatct gctgtctaag tgtccccagt
    45961 cggacgaaaa ggccaaggaa tatatggctg tgctgacgga aaaaagcacc aagctggcac
    46021 ggcttgtgga ggatttgatt gaggcgtcca agctgtcctc cggcaacatc accctgcacc
    46081 ctatggtact ggatctgggc gaactgaccg cccaggctat cggggagtac caaaaggaat
    46141 ttgaggagaa ccggctgcaa ctggtgctgg atccggattt gcctcgggta caggcgtttg
    46201 ccgacggttc caaaacctac cgggtgctgg aaaatctgct gcaaaatgcc aagaagtatt
    46261 ctgccgcaga ctcccgggtg tatgtgcggg tgtataagca aggggatttc ggcgtgtttg
    46321 aaattaaaaa tatttctgcc gagccgctga atatttcgcc tcaggagctg acccagcggt
    46381 ttgtgcgggg cgacgcttcc cgcaccaagg agggcaacgg tctgggccta agcattgccc
    46441 aggagctgtg cagcgcccag caagggaagt tagagctgct cattgacggc gatttgttta
    46501 aggctcgggt gtatttgccg cagccgaaga acgccctgcc gcaggacaca gcggaataac
    46561 gccatagata acaaaagaca gttacccgct tttgggtaac tgcctttctt ttttcgcttg
    46621 tatttacttt tcgctttgac ctttcggctt catggcgttg taagaggtgc gcaccgcgtc
    46681 atcgctgatg ttgcagccca gttcgtacag gggtaccttg gcaaatatgg tctccagcat
    46741 atcaaacagt cgctccatgg cgttaggccc cagcttgcgc accgtttggg agaaaatgtt
    46801 gaacacggcc tttttggtgt ctgccgggtg gataaaattc tcctccgccc gctcgagaaa
    46861 gcaaatgccc gccaggggaa ccatgcctgg ggtggagtaa tcatattttc cgctccaggg
    46921 ggtgccgcag gcatacaccc ggtcgcctac caggcgaatg gccggtttgt cgtcattgag
    46981 catatatgcc cggttgccaa agtgcttgag ccacagggcg gtgtgggtgg atttgccggt
    47041 gccgctgtct gcggaaaaag cgtaggccgc gccgtccact accacgcagc tggagtggag
    47101 caaaatgcct cggaacttca gcagctgggt gtaaaaatcc gagccggtga gcatatagta
    47161 ccagtcgtcc cggttcatct ccgggtgctc ggccatagcg tccgttaccc gctgttccgt
    47221 cacatcaatg gtcatgtccg ccgtctgccc ctcttggtcc ttgcacaggt agggacgggc
    47281 ttgcttttct gttctgccgg tggggtgctt gatctccacc accagcccgg caatatcgta
    47341 aaacggcata gttgcacctc aattctaccc attagtatat aagaaaaagc acctaccgtc
    47401 aaggcaaaat ctacctgcat tttttgccgc ccctgctctt gacaaacagt caaaatcggt
    47461 gtatgctatg tcgtagaaca aatgttcgat agcgggaaag gagccgtagg gaatggagcg
    47521 caccgttttg catgtggatt gcaacaagtt ttatgcctcg gtggagtgcc tgcaccgccc
    47581 ggagctgcga gacaagccgg tggcggtggg cggcagcaca gagagccgcc acggaattat
    47641 cctgacgaaa aacgaaattg cctcccgcta cggcttggtg gcgggggagc cactgtggca
    47701 ggcacggcaa aagtgcccgc agttggtggt ggtgccgccg aactttccgc tgtatatgcg
    47761 cttttccaag atggcacggc ggatctatga ggattacagc gactatattg agcctttcgg
    47821 gctggacgag aactggctgg atgtgaccgg cgatgaccgc accggagaac agatcgccca
    47881 ggaaattcgc cgtcgggtaa aggcggaact gggcattacc gtcagcgtgg gggtcagctt
    47941 taacaagatc tttgccaaat tgggttcaga ttataaaaag ccggacgcgg tgacggttat
    48001 cagccgggaa aactaccgcc gggtggtgtg gcccctgccg tgcagtgacc ttttgtgcgt
    48061 cggcccggcc accacccgca agctgaacgc ttacggcgtt tataccatcg gcgagttggc
    48121 ggcggctcgg tcggattttt tgcaaggtct gctgggcaag aacgggctga tgctccgtgc
    48181 ctttgcccgg ggggaggaca cttcgccggt gcagcatatg gacgccaagg cggcggtcaa
    48241 gagtgtgggc aattccacca ccacgccccg ggatctggtg gatgatacgg atgtaaaggt
    48301 ggtctttacc gtgctggcag agagtgtggc ccgccgtatg cgggagcagg gactgcaagg
    48361 gcgcacggtg tgcatctcct tgcgggataa gaatttgcaa acctttaccc gtcgacacaa
    48421 gctggccgcc cccaccgatg tgagcacgga gattttgcag gcggccatgg cgctgttttg
    48481 tgccaattat cgctggggcg cacccttgcg cagcattgga ttgtcggtga cggactttga
    48541 gctggaaccc tgtgtgcagt ttgatttggc ccatacccag gagcagcggg agcgggcagc
    48601 caggctggag cgcacggtgg atgatttgaa gcgccgtttt ggcaactact gtattcagcg
    48661 ggccagtttg ctgggggata ccgggctgtc tcgctttaat ccccacgatg accataccat
    48721 acaccccgtt ggatttttaa ccggaaagga acaggcagga tgaaaaacta tgtgcgcgtg
    48781 ctggcgctgt ataatgagga gggcgatatt cgcccggtaa agatggagtg ggaggagcga
    48841 tggctggatg tggaccgtgt actggatatt cgcccggcgg cgtccctgcg ctccgggggc
    48901 gccggactgc gctacacctg cagcattgcc ggtgtgccca cttatttgtt tttagaggag
    48961 acaaaatggt tttttgaact tgcaaaatag gaccggatgg cgtataatgt gcctatgaag
    49021 aagattaaag aattattgat caagtacaaa gaaatcatta tgtatctcat cttcggcgtg
    49081 gccaccacag gtgtgaactg ggtggtgtac agtctgctga tgaaggcagt gctggtgcat
    49141 gcccccggca gcgacgatgt gaagatgacg gtcagcaatg tgattgcctg gattgctgcg
    49201 gtgatctttg cctttatcac caacaagctg tgggtgtttg agagcaaaag ctgggtgccc
    49261 aaggtggcgg cgcgggagtt tgtgtccttt gtggcctctc gactggcgac cggcgtgatc
    49321 gagtggttcg gcccattgct gctgtttaag atcgggctgg atcaggatct gtttggggtc
    49381 aagggctttg tagctaagat cgtttgctcc gtgctggtgg tgatcctcaa ctatgtgttc
    49441 tccaagctct tggtattcac caaaaagaaa aagggtgcgg acgcaccggc aaatccaaac
    49501 gaaaaatagg caatgcgtat aagaaaagag tgctgcggcg ctcttttttt gttggcttta
    49561 gaattgcaag gcgcagtcgt ttgtggtaaa ataatgaacg gaaattttag attgcgaggt
    49621 attttcgtat ggcaagaaca tatcaggaga tgacaaaaga cgaattgctc cgggagcagg
    49681 agagtctgct ggctcggtac aaggaatttc aggccaaggg actgcaactg gatatgagca
    49741 gaggtaagcc ctgcaaagag cagttggatc tgtccgtggg tatgaatgat gtgaaggact
    49801 atgtgtccgg cggcgtggat gtgcgcaact acggcattgt ggacggtatt gtcagctgta
    49861 agcaattgtt tgccgatctg ctggaggtgc cggtcgagaa tgtgatcatc ggccccaacg
    49921 agagtctgac tttgatgttt gattttatct gccagtgcta cacccacggc atcggcggta
    49981 aaccctggag ccaggaaaag gaagtgaaga tcctgtgccc agtgcccggc tatgatcgcc
    50041 attttaccgt gtgccagtat tttggactgc aaatggtgaa tgtgccgatg aacgccgatg
    50101 gtccggatat ggacaccatt gaagaactgg tgaaggatcc cagcgtgaag gggatgttct
    50161 gtgtgcccaa gtactccaac cccaccggca tcactttttc cgatgcagtg gtgcgccgca
    50221 ttgcggcgct tcgtccggca gcagaggact tccgcattgt gtgggataat gcctattgcg
    50281 tgcatgacct ggacgaggac ggcgataagc tgctgaatat ttttgatgtg ctgccggaat
    50341 acggcaatga ggatttggtc attgaggtgg cctctacctc taagatcact ttccccggcg
    50401 caggcgtgtc ctgcctggtg gccagcaaga aaaatttgga tctgatccgt cagcgcctga
    50461 cggtgcagac catcagctat gacaagatga accagcaccg ccatgtggaa ttcttcaaga
    50521 atgcggacgg tgtgcgtgcc cacatgaaga aacatgcggc aattttgaag cctaagtttg
    50581 atattgtgct ggatcgcctg aacaaggagc tgaacggcct ggggatcgct gactggttct
    50641 cccctaaggg cggctacttt atcagcctgg atgtgctgcc cggaaccgcc aagcgagtag
    50701 gcgagctgtg taaggccggc ggcgtgactc tcaccagcgt gggcgccact tatccctatg
    50761 gcattgaccc acaggacagc aacattcgca ttgcaccttc tttcccgccc aatgaggaga
    50821 tggccttggc agcggagctg ctgtgcattt gtacccgcct ggctgccatt gaaaagctgg
    50881 tgggctgatg caggccggag cttcgaccgc ttgcttttat cctttggaga cggagcgggc
    50941 tttgcagcag gtgacggaac tgggctttcc ttttgcggag gtgttcttta acgctcggca
    51001 ggagctgcgc ccggcctttg tgcgccaatt ggcggctatt gcgagggacg gcggcacccg
    51061 ggtggtgtcc gtgcacccct tttccagctt tatggaaagc agctgcattt ttggcgatta
    51121 ccagcgccga tttgaagata ccattgatat ttataaagaa acctgccatg cggcagcgct
    51181 gctgggcgcc caatttgtgg tgatccacgg agcggttgcc cagcccaaga ttcccattcc
    51241 ggaggagcgg tattttgcgc gctttttgca gctggtggag atcggccgcg ccgagggcgt
    51301 gaccgtgtgc caggagaatg tgagccgctt taagagccag catattgcct tttgcgaccg
    51361 gatgcgccgc gcgctggggg acgattttca tatggtgctg gatgttaaac aggcggtgcg
    51421 cgccggggag gatccctttg cgtttctgga taccttccaa aaggagatcg tccatgtgca
    51481 catcagcgac cattccccgg agaaggactg ccagcccccg gggcagggta actttgactt
    51541 tcagcggctg taccgcactt tgggcgatcg ggtgcattat atgattgaga tctactcccg
    51601 cggctaccgg gtggcggcgg agctgcagcg ggccaaggct tacctggata caatcaagta
    51661 ggaggtgggt gctgtggcta aaaccagcaa caagaccatg ggcatttttt gcattttgtt
    51721 gtccgggctg tgctttacgg gtatgaatac ctttgtgcgc ctgtccggcg atctgcccac
    51781 catgcaaaag gtcttttttc gcaattttgt ggcgatgatc tttgcctttg tgatgatggt
    51841 gcgcaagaaa gacagctttc accccaaacc ggggaacatc aagtacctgc ttattcgttc
    51901 cgttgggggc gtggccggta tggtgggtaa cttctatgcc attgatcgac tggaccttag
    51961 cgacgcgtct atgctcaata aaatgagtcc cttttttgcc ctggtgttct ctgcgatctt
    52021 cattaaagaa aaagtgcggc ccaagcaggc gattgctatt gtggtggcat tcttaggggc
    52081 actttgcatt attaaaccca cttttgccaa tgcaaattta tttgccagtg tttgcggctt
    52141 cttaggcggt atggctgccg gcggggcgta cacctgcgtg cggtacttag ggctgcgagg
    52201 cgagaacgga cggttgatcg tctttttctt ctccgctttt tccagtgcga cgatgttgcc
    52261 gtttttgctg tttaactatc attatatgac ctggcagcaa tgggtgactt tgctgctggc
    52321 gggcgcttgc gccgccggtg ggcaattctc cattaccgcc gcctataccc atgctcccag
    52381 ccgagagatc agcgtatatg actacgccca ggtgattttt gcggccgttg tgggctattt
    52441 ggtgtttggc gatgtgccgg atgtgctgtc ctttgtgggc tacgcggtaa tctgcggtat
    52501 ggcgctgtgg atgttctttt ataatcgtaa ggcagacggc accgcccctg ccaaaaaggt
    52561 gtaaaggcaa aaaacttgct ttttttcacc aattatggta tagtacggat tgtacagaat
    52621 tttatggcaa gagccgtatc tttcaacagg ggggataact atgaagtgtc cgttttgcgg
    52681 ttatgcagag agcaaagtga tcgactcacg tcctaccgat gagaacgagc gcattcgccg
    52741 tcgtcgggag tgtatgcagt gcggcaagcg ctttaccact tatgagatca ttgaggatgt
    52801 gcccattatt gtggtgaaga aggacaaaag ccgtgaggtc tttgaccgca acaagattct
    52861 gaagggtatg ctccgtgcct gcgaaaagcg gccggtgacc gtagaggcac tggagactgc
    52921 gatttctgag atcgagacca ctctgcaaag cgccttggat cgtgaggtca ccagcgtgcg
    52981 catcggcgag ctgattatgg aaaaactgcg gggaatcgac gaggtggctt atgtgcgttt
    53041 tgcttctgtt tataaggagt ttgacagcgc cagtgccttt gtggacgaaa tttccaaatt
    53101 gcaataaacc tgtttcgcgc ccggcatttg tcgggtgctt tttctctttt ttatctcggg
    53161 tattgatagc ctactaaata tatggtatta taggttaaag aaaggatgtg acggtatgaa
    53221 aatctctacc aaaggacgct acgcactgcg tatgatgtta gatttggccg agcacaggga
    53281 acagggcttt gtgtcgctga aggagatcgc cgcccgtcag gatatatcca agaagtattt
    53341 ggagcagatc gtggcggtgc ttaaccgccc ggatttctta aagaccaacc ggggctacca
    53401 ggggggctat cgtctggcca agaccccgga ccagtatacg gttggcgata ttcttcgttt
    53461 gacagagggc ggcttggcgc cggtagcctg tctggaggag gagccgaaca cctgcccccg
    53521 cgctgcttcc tgcgctacgc tgccggtgtg ggccgggctg tataaagcca tcaataccta
    53581 cctggacagc attaccctgc aagacctgtt ggagcaggaa cacaaaaatg acgattactc
    53641 ctatgtgatc taaacgcaga ccgccttgtt gatacagggc ggtatttttt tgttcaaaga
    53701 gggttgacaa atacccatag ggggtatata gtaaaaatac cccatggggg tatagaaagg
    53761 aagtgctgtt gtggcagata aagacgaaat gcagccggtt tgtgcttgct gtgctaagaa
    53821 gaaagtgcgc cagccggagg agtaccggcg gctgatccat cgactgaacc gcattgaggg
    53881 ccaaattcgc gggatcaagg gtatgattga gaaggacgcc tactgcacgg atattttggc
    53941 ccagtccgca gcggccggtg cggcactgaa tgcctttaac cgagaactgc tgtccacgca
    54001 tattcgcacc tgtgttgcgg aggatattaa ggccggcaag gatgaaacgc tggacgattt
    54061 gttggctaca ttgcaaaaat tgatgagata gcggcgcata ttggcgccgg gaggtgagag
    54121 tttggaacaa tacaatgtga cggggatgag ctgcgctgcg tgcagtgccc gggtggaaaa
    54181 agcggtgcgc gccgtgcccg gagtggaaac ttgctccgtc agtctgctta ccaattcaat
    54241 gggtgttacc ggtacggccg ccccggaaca gatcatcgcc gctgtggaaa aggccggtta
    54301 cggcgccggc ttaaaacaaa agggtggcgc tgctccgcag ccggtggcag acccgttgaa
    54361 agatacagag acgcccaagt tgttgcggcg gctgatcagt tccgtggtgt ttttgctgat
    54421 tttaatgtac ttctccatgg gacatacgat gtggaactgg ccgctaccgt cggctttaga
    54481 ggacaaccac attgccatgg ggctgctcca aatgctgctg accattatta ttatgattat
    54541 caacggccgc ttttttgtca gcggctttaa gagcctgtgg caccgggcac ccaatatgga
    54601 caccctggtg gcgttgggcg cggctgcggc ttttggttac agcacttacg cgctgtttgc
    54661 catgaccggc gcccaggtgg cgggcgatgc agacggcgtg atgcactata tgcacgaatt
    54721 ttactttgag tccgccgcga tgattttaac gctgattacc gtgggcaaaa ccctggaggc
    54781 ccgctccaaa ggcaagacca cagacgcgct gaagcgcttg atgcagctga ctcctaagac
    54841 ggcggtgctg ctggagaacg gaaaagagcg tacagtacct attgagcagg tgatgtgcgg
    54901 tatggagttt gccgtgcgtc cgggggagca tgtgccggtg gacggcgtaa ttctggaggg
    54961 cagcagtgcg ctggacgaaa gcgccctgac cggtgagagc gtgccggtgg acaagaccgt
    55021 gggagacccg gtgtctgccg ccacggtgaa cacctccggc tacttacggt gccgtgccac
    55081 ccgggtaggg gaggacacca ccctgtccca aatcattcaa atggtcagtg acgctgccgc
    55141 caccaaggca cccattgcca agatcgccga tcgggtgtcc ggcgtgtttg tgccggtggt
    55201 gatggccatc gccctggtga ccaccgtggt gtggctgctt accggtcaga gctttggtta
    55261 tgcgttggcc cgggggatct ccgtgctggt gatcagctgt ccctgtgcat tgggactggc
    55321 cacgccggta gccattatgg tgggcaacgg gctgggtgcc aaaaacggca ttctctttaa
    55381 gaccgctgtg tctttggagg agaccggcaa ggcgcagatc gtggtgctgg acaaaaccgg
    55441 taccattacc gagggcgcgc ctaaggtgac ggacttggta ccagcccttg gggtggaaga
    55501 aagccgcctg gcagcgctgg cctgcgcgtt ggaacaaaag agtgagcacc cgttggcaaa
    55561 agcggtgacc gcatacggcg cggaaaggca aatcacgccg gagcaggtga cggactttca
    55621 ggcgctgccg ggcaatggat tgcaggcgac gctgaacggc aaactgctgc tgggcggcag
    55681 tctcagctat atgcgtagtt tggtgtcggt gccgaaaaat atggaacagc aagcggcagc
    55741 gctggcggag cagggcaaaa cgcccttgtt ctttgcctat gatggcgcac tgctgggtat
    55801 gatcgccgtg gctgatgtga tcaagccgga cagcccggaa gctatcgcgg cgttgcaaaa
    55861 gatgggtatt cgcgtggtaa tgctcaccgg cgacaatccc cgtaccgctg cggctatcgg
    55921 tcggcagacg ggggtagacc gggtgattgc cggggtgctg ccccaaggca aggagcaggt
    55981 ggtgcgcgac ctgatgaggc aaggcaaggt catcatggtg ggcgacggta ttaacgacgc
    56041 gccggccctg acccgggcgg atatcggtat ggccatcggc gccggtacgg atgtggctat
    56101 cgatgcggcg gatgtggtgc tgatgcacag ccgcctgcgt gatgtaaccg ctgccattcg
    56161 cctaagccgt gccacactga ccaatattca cgagaacctg ttttgggcat tcttctataa
    56221 tgtgatcggt attcctttgg cagcaggggt gtggatccct gtttttggct ggaccttgaa
    56281 ccctatgttc ggtgcagcgg ccatgagcct gtccagcttt tgcgtggtga ccaatgccct
    56341 gcggctgaat ttgtttaagc tgtattcccc caagcgggat aaaaaaatca aacacccggt
    56401 ggtgctggca gcactgccta tggaaaagga gaattctgca atgacaaaag taatgaaagt
    56461 ggagggtatg atgtgccccc attgtgagat gacggtaaag aaagcgttag aggctctgtc
    56521 ccaggtggac agcgccgttg ccagccatac ggacggcacg gccacagtaa ccctgaacag
    56581 cgatgtggac gatgcggtgc tgaaaaaggc cattgaggat caaggctata ctgtgaagga
    56641 ctaaaacgaa aaatgaaagg ctctccggct tgtatgcacg tgccggggag cctttttctg
    56701 cgttcttcca ccgggggtgg agtcatttcc acgcaccgtg ccttgtcaaa tgggcgctct
    56761 gctgcctata ctggagttgc cccccgggca gaaaggatga tggtatgaaa cggattttag
    56821 ctctcttact ttgtgtggta tcggtattgg cactgtgcgc ttgcagcaag gcgaatactg
    56881 cccaaccggc aggcgctcgg tttgacaagc cactgcagca gcagacggag aaccaactcc
    56941 agccccaaag caatatttac ctgacggcgg atacattcta ctatgccacg gaggataccg
    57001 atgagcggaa cacctttggc acgccccaaa agctgatggc ctatgacctg ctgaccggca
    57061 agacccgcac ggtgctggac ggggtgagcg atattgcgca gctgtgccgc ataggcaaca
    57121 ccctgtattt tacctgctat acttatactg acacggacag aacccagtgg ggcttttgtc
    57181 tgtatgctta cgatatagac aaggattggg tagcatgcat ttacgccacg cccaatacca
    57241 gtgacggggt ggcgttggcc ccttgcgggt acacgctgtt ctacctgtgc aacacgcggg
    57301 accaggatgg tatgagcgca gacgaaagcg gcaaaggcga gctgcacgcc tgcacagccg
    57361 cagaggacaa ggtgctgcaa tccggtttgg agacggatcg tgcctacttc tatgattggt
    57421 cggacagcgc ggcgtacctg ctgaccaaca acggcggtac ggattcgtgc tatcatctgg
    57481 actacaaggg caaaatgact cccaccaacc accgacccaa aacagagccg cgggaggaaa
    57541 atgccgaacc ctcgaaaaaa ccggtgattg tggcggatta tcaaaattat tccatagaga
    57601 tcacctgtac ggtacccaaa gagccgggag acagcgactg tggctatcgt tatattgccc
    57661 ggtatgtgct caaagaaaaa gccaccggca agtcttacgc cctgtgcagc ggcagctact
    57721 ggtattatta catctaaaac gacggttgtc cccttttgtc gcttttgtgc aaaattgaca
    57781 aataatgctt gcgctgcgat gataaaactg gtaatataga aaggtaaagg gggatttcta
    57841 tgtccagtca agtgcgtaca tatacggcta aggaacggaa tatgtacctg gtgggtatga
    57901 tggggcagaa tatgatctac aacatcatcg gcaccgggct gtatttctac ttccagtcgg
    57961 tgatctttat tccggcaatg gccatcagta tctttatggc cgtggcgcgg gtgtgggacg
    58021 ccattaacga cccaatgatg ggcacctttg tggaccgcac caacaccaag tggggcaagt
    58081 gccgaccgta tttgctgttt tcaccggccg ttattatggt gatcaccata ctgaccttct
    58141 gtaacggtat gtacagctct gccaacaccc cgggcaagaa tgccctgatc gtgggctggg
    58201 ctgccgtgtc ttatatcctg tggggtatgt gctacacggt aggggatatt cccttgtggg
    58261 gcgtgacctc ccgtatgact gaggtggaga aggaccgggc gtccattctt tcctttgccc
    58321 gtattgcagc gggcctgggc ggcggcgtgg tgctgctgac catcaatccg ctgtctcagg
    58381 cgctggggaa aaagttggag tccgctgccg gttctgcact gaagggccag caaatgggct
    58441 ttatcatcgt ggcagtgatc ttaacggtaa tcggctgtgg tatgttccag atgaccggtg
    58501 tttttgtgcg ggagcgtgtg ccctctgcga agcaaaagtt cgggtttaag gagaacttta
    58561 agatcatgtg gggcaacaag cccttccgca accagctgat tagcggtgtg ctgcgctcgc
    58621 ccattcagat tttgctgtct gttgccatga ccctgatgtc ttattactac ggcaactact
    58681 ttggcgatta catgctgtat atgattatct tcggcggcgc tatttttggc ggtcagttta
    58741 tcgccatggc gctggtgccc aagctggcgg agaaacacga taaaacgcgt atgctcatcg
    58801 gctctaccat tatgggcgcc attccctttg cactgatcta cccggtgtac ctgctggcgc
    58861 cccgggatct ggatcagccg ctgtgggtgg caatcctgtt tgtggtcttt gccctggcag
    58921 gcggcggcat aggcgctttg aatgtgctcc agtccgtgat gatcgccgac gcggtggact
    58981 atgaggaata tcacaagggc tatcggccgg acggtgtgtt cttctccggc cagtctttta
    59041 ttaccaagct gtccgccggg atcagctcca ttattcaggg cgtcggctac tccatcgtgg
    59101 gctttagcgg cgacaatgta agcgcctgca acgaggctct gcgtgccggt gcgtccttta
    59161 aggatcagtt cccccagtat gcggggatga tgttcttcct gtgttctatc ccgccggcta
    59221 tcggtctgtt tttgtccatc attccgctgc gtcactacgg tatgacggac gaggagcacc
    59281 gcaccatttt ggaagcgctg gtgcagcgcc gtaatgccca ggcagaagaa atcgcagata
    59341 actgatgaaa ctaataaagc ctgagggctg cgcggctctc gggcttttgc tatattcgga
    59401 ggcattatga ccattcgacc ctatcgcccg gaggactggg accggctgcg ccaaatttgc
    59461 cgggagacgg cggccaagcc gtttcaaaga accgggcgca ccttagaggc ggtaacgctg
    59521 atttataacg actattttac tgcttacgag ccggatcata tttttgtgct ggcggacgaa
    59581 agcgatcggg cagtggggta cattctctgt gctgcggact accgaggtct tgtgcatcgc
    59641 taccgcacca cttatctgcg ccgggtgttg cgcacagcgc cggatcaggc ggcgggcttg
    59701 ctgggctatt tgtggtgcct gggcaaaatc aagaaccggc cggtgcactt ccacctggat
    59761 atattgccgc cctatcagcg gcaggggtgg ggtacacggc taatggacac cctgtgctgt
    59821 catttgcggg agcggggtgt agactacctt tcctgctgcg gggtcagccg ggattccgcc
    59881 gggtacaaaa tgtatcgcaa atacggcttt acagagagtt acgattacgg ccataacacc
    59941 gtatctttgt ccctgcggct gtaagtgaaa ttgcaaagtg gacaaatgtc ttgcattttg
    60001 gcgtacactg tcgtttttgc acaaataata cttgctattt gccacacata ctggtaaaat
    60061 agaagaaaaa atataggggg actcgataaa gtgtcaaacc aaacaaggac ctataccaaa
    60121 aaagagcgta atatgtacct caccggtatg ctgggtcaaa acctgatcta caacattgta
    60181 gccacaggtc tgtatttcta tttccaaaat gtaatttgcc tgccggcaat ggctttgggc
    60241 tggatttttg ccctggctcg tgtgtgggac gccatcaatg acccgatgat gggcaccatt
    60301 gtggaccgca cccgtaccaa gtggggcaaa tgccgtccgt acctgattat tttccctgcc
    60361 attatcggcg tggtcaccgt tttggcattc ctcaacggca actatgccac tgccacttca
    60421 aacacccaaa aggtgctgat cgtggcttgg gctgctgttt cttacatcgc ttggggtatg
    60481 tgctttaccg tgtgtgatat tccgctgtgg ggcattactt ccctgatgac ggaggacgag
    60541 gacgaccgca gcaaactgct gggcttggct cgtatcgttg ccggtatcgg cggcgttggc
    60601 gtgctggtgg tgcagattgc ccaggttgta ggcggtattt ttgagggcaa aggctattct
    60661 caggccaagg cttctcagta cggctttatc ctgaccgtga ttattatgac cgtgatcgcc
    60721 actgttctct ttgagtttgc cggcatcggc accagagagc gggtggagca ggcagagaaa
    60781 aaatatacct ttaccgagaa cttcaaaatt atgttccaga acaagccgtt ccgccagatt
    60841 ttgatctccg gtattctcag aagtcccatt cagctgctca tgctcattgc catgacgctg
    60901 attacctatt attacgccaa cggcgacttc atgaatgtgt tgaaaacaga cgataccggt
    60961 gctatggtgg gtattgactg gaacattttg gtgcgcctgg ctgtgatcgc cgctgctgtg
    61021 ttcctgggtc agtttatcgc catgggcatt actccgtcat tgattcgcaa gcacgagaaa
    61081 aagagcattt ataacttcta ttccgttgca ggtgcagtgc ctttcgctct gctgtatgtg
    61141 ttctttaaga tcgcccacgg cgatgtaaag acctctatgg tatgggtggt ccttaccggg
    61201 ctgtgcttct tctttgcagg cgctgccatg ggtggtatca atgtgctcca gtccgtgatg
    61261 atcgccgact gcgtggacta cgaggagtac cacaacggcg tgcgtaccga cggtgtattc
    61321 ttctctggcc agtcctttat caccaagctg tccggtggta tcgcctctat cctgtctgct
    61381 gcggtgtacc actttgtagg ttatagtgac gccaatattt tgaagctgaa tgaagccttg
    61441 aagagcggcg cagatttcct gagctatgac ggtggttccg gcgccggtaa gtacgccgcc
    61501 accatgttct tcctgatctc cattccgcct gccatcggta tggttctctc cgcattgccc
    61561 accattaagt atgcaatgtc cgataaagag catagccgta tcctgagtga gttggtggct
    61621 aagcgcgccg ctaagggcga ggacagcgct gaataagatc aaccaataaa aacaaaagca
    61681 ccgctgcggc ggtgcttttt tgtgcgttct atgccttgcc ctttagaaaa gagactttca
    61741 aaactgtgca aggacggcac agcaatccct ctgtgcgctt tttaccgatc gttgatatcg
    61801 tgtacgcgta aaagacaaaa agcgtgaata cagctgctct ccggccgcgc taaaggacaa
    61861 gaacagtgca cgctgctgct aaaaaggaaa tacaaagaaa tggataataa aaagcgcttc
    61921 ccgcaggaag cgctttttat gattttcagg gtatttaggc ttcttcgctt tccatcagct
    61981 tttcgcgctt agcctccagc tcagcctggg cctgggcctt caccttgccg gtgtacttgt
    62041 taaagaacat gggaatgatg gtcaggataa agcccacagc cggtacaatg gtcaccagcg
    62101 ccagcagcat tttttgggtg ctgacagact gctcaaagaa gatttgacgc ccggcgttat
    62161 ccatcaggga tttgtctacg gccttaaagt ccgtttgcgc cagcagctga ccgaacacga
    62221 aggtggcaat cgcggcgttt accttagaca ggaaggtttg gaatgcaaag cacacgccct
    62281 cctggcgctc gccggtcttc cactccaaat agtcgatgga gtcggcaatc agcgcgtagg
    62341 taatcacatt gtaaatgcca aggggcagac ccatcagaaa caggaaaatc cacaggataa
    62401 agatgttgat cttggttaca tcttgtgcca aaatcacata gcaaaggccg tgcacggcaa
    62461 agccaaacag ggcggagcca atgtagatct gctttaagct gaacttcttg cgcagcagag
    62521 ggaagatggc catggcaggc accatgccca cgccgatggc tacggtcagg gtggtcacaa
    62581 tggtgccgcg aggaatccag aagtcatagg ctgccgcagc gtccacattg ggtaccaggg
    62641 tgctttgtgc gccgggcagg aagtccataa agatttggcg gaagtctgta taattctgaa
    62701 taataatgta attgccgata tagtccgcgc attggttggc ggtaaccata gtggagccca
    62761 gaacggaagc ggcaataacg atcagcagca gcttgttctt gcccagcacc acgaaagtct
    62821 ctttgaagga gggggtgtgg tccatcttgg gcacgcgctc tttggataca aagaagatga
    62881 gaatggacag cccgcagccc agcagggcaa agatcagggc gcctacaaag aaacctttgt
    62941 tatagcccat gttgctctgg tacagaatgg gcaccagcaa cgccggcaga atgccaccga
    63001 aggtggagcc caggcgggcg gtggaaataa aggaagtacg ctcactctcc agcggggtaa
    63061 tcacagagga cagaccccag aaaggcacgt cctgcacggt aaaggccaca ccccacagaa
    63121 tgtaggtgat cagcgcccac acaaaagcgg cggtggaacc ctccttaaag ggcgcagtaa
    63181 acagcaatat ggtgcaaatg gcaatgggca ccggtgcaaa cagcagatag ggccgcattt
    63241 tgccccactt ggacttggtg cgatctacga tcatgcccat caccgggtca ttgagagcgt
    63301 caaagatacg gccaatcaag atgattgtgg taccttgaga cagggacagc ccggcgccgt
    63361 tttggaagaa taccaaggta aacatggaca tcagcgtgta aataccggag cggccgaagg
    63421 cacccacggt aaagcatatc cgctccctgg tggttaggta ttttttttgt ggttcgttca
    63481 ttattttttc ctcactttca gggcggggag aatcacaggt gcggcttctc cggcattttt
    63541 catttcacgc agcagcaggt atttcatctc ctggcgcaca tggctgtaac ggggatcacg
    63601 gatcaggttg cagcgctcaa tgggatcctt ctccaaatca taaagataat cctcaaagta
    63661 tacaccggca ttgtacttta gatagccggt aggcgctaag gtacgcaccg cgtatttgaa
    63721 ccggtccgta cgaatggcgc ggccgcactg gctttcgctg atctgcataa acacacagtc
    63781 gtgaagcggc tgtgtcgtct gctgcatttg gcacagatcc ttgcccatgt aactgggcgg
    63841 tatgggaatg cccgccaggc tcaggaaagt ggggggcagg tcgatgaggg aggtgagccg
    63901 gttctctgcc ttgccgccgt caaagccgcc gcctttgatg atcagcgggg tgtgggtggc
    63961 gctgtcgtgg caggagcgct tgtactccaa attgcgggtc ttaaagtggc tgccgtggtc
    64021 agaggagtag atgataaccg tgtcgtcata aatgcccaga tccttgagct tttgcaccag
    64081 gcggcccaca ttatagtcca accgattgat ggcggagata tagtccgggt acatctcttt
    64141 atagtcgccc tttaggaatg tgaggtccgg gggcagagga tagtccttgt attgattgac
    64201 ggtctcttta tagccctcgt aatgatggtg gtcgttttgg tggtggggct ccagctggct
    64261 gataaatagg aagaagggtt tgtctgcctc ccgtccgctc tccaggtatt ccagggcaaa
    64321 gtcgttaata cagtcagccc ggtagccggt aaagtccagc ttgttgccgt cgccgtcaaa
    64381 gatatagccg tcatagccgt ggctggtgaa ttccagcaca tccgctgccc gccagtagcg
    64441 gtactcgccc tgcttctctt ttggtactgg cgtggcctcg cagtgggtgc cgatccccgg
    64501 cagccggtca gaggccaagt gccacttgcc cacataagcg gtgtcatacc cggcttcgtt
    64561 aaagtaatgg gccagcgggg taatgctttc cggcagggga atgccgttcc agtagcagcc
    64621 gcactgggta gcatacacac cggtttgcag gcaggcacgg gccgggccgc acaccggctg
    64681 gcaggtaaag ttgttctcaa agagggtgcc ctctttggcc agctgcatca ggttaggggt
    64741 caccgtttca ttgacggtat cccaccgctg ctgatcgctg aagtagaaga tgatgttctt
    64801 acgctttgcc atgttcaact cctgttcctg aactgcaccc gtgggcgcag cgtattgtct
    64861 ttttatttat ccggccataa agccggtgac tgcattgtag atgttcaggc agataaatac
    64921 gcccagcacc gcggagaata cccgggtgac aatcttgttg ttggcctttt tattcagtgc
    64981 tgcgccaatg ataccggcaa tcacagctgc cggagccgca atcagcagaa tgcggtagtc
    65041 gaacttgggc accgtggcgg tggctacata ggtcaccagc ttggacagct ggctaaagaa
    65101 gatgacggcc acgctgtaca cagtggcttc cttcatgctc atagagaaga acagcaggaa
    65161 gaacataatg ttgatgggtc cgccgccaat gcccaagaag ctggacagaa tgcccagcac
    65221 gacgccaccc agaagaatgg tgattgggtt ctttaagtga aagctctttt tgcccttgtt
    65281 cacataccat agagccactg ccagcagaca ggccaacagt acagcctggt aagccatagc
    65341 caggttgtcg ctgagcagtc ggttaaacag atcaaaaatg tgcttgcctg caaagccgcc
    65401 taaaatagac ccggcagaga tcagcagcac ggtcttaaag tccaccttgg tcttggcacg
    65461 caggtgcttt acggtggaac tgcaactcat ggcaaaaacg gacacggagg agataaagtt
    65521 gatgacctcg gtggtgtcgt ctaccagcag ggtcagcagc ggtttaataa tcaccccgga
    65581 gccaccgcct aaaaaggcgc cgatgccgga agcgagaaag ataattacgc cgtaaacaac
    65641 aaacatcatt gttccttgcc ctccgtctct tgctccaagt aaacagtggc agaattgtat
    65701 gccagttcaa agccctcttt gtcgagaagc tctttgattt gcaggttcaa acgatttttg
    65761 atttgcccta gctccactac ggtgggggcg atcacacaat agtacacctg tacatccatg
    65821 ccgtgggcac cgtaattcac aaaatctgtt cgaatatcgt cctgtaccac tgccggatcg
    65881 gcctgcaaca gtgctcgcag atcctgctca aaccgctcta agtctgtgcg gctgtgttta
    65941 taatgcaaag tgaaagtttg gtcgatcagt cgcttttcca tatccgcata gttgataatg
    66001 ctctgattgg tcagggctgt attgggcaac acataacggc tgccgtccag cgctcgcaga
    66061 gtggtggagc gcacggcaat gtcctccacc gtaccgctta attctccaac ggcgataaag
    66121 tcccccacac gaaacggctt gttaaataca atgataaagc cggagatcag gttctccacc
    66181 gcatctttac aggcaaaggc cacagccacg ccgccgatgc ctaaagcggc aaaaatgcgt
    66241 gtggcggagt agcccagcag ttccagcacc agcagtgcgc cgatgcagat aatcacgatc
    66301 ttggctacat tggagataaa gcgaaaggcg gtcagccggg ttttgtcccc gccggctgcc
    66361 gtgtcaaagg tataattgtc cagctcgccg ttcagtaggc gtacgccgcc ccagcaggcg
    66421 cacacaatgc cgccggcctt aatgagaaac aggccaatct tatgtagctc tccggagggg
    66481 gcaatgattt gcagacccag ggcaatgccg gccagtacca agaaaaaggc caggggcttt
    66541 ttcagtccgt ctttaatcag cgattgcacc cggggtttgc ggcggcaaaa ggtcttgcca
    66601 atgacggtga gtattccccc ggaaatgata tttcgtaaca gaagcagcac cacaacgctc
    66661 cccacagcga tcagcgtgcg gatcagcagt tcttcagtgg tttctacccc ttgtatgttt
    66721 ttgcgcaggt tctctacgaa ctgcggtatt gcgatggtca gcatagacat tcctaactgc
    66781 cctccaaaga ggacgcttca tttcataagc cgtaaaatct attatataat ttgtaaagag
    66841 ccttgtcaat gcagcggggc gttaatggtc gttgtcgtcc aaatgggtcg gaatacagta
    66901 aaaattgctt tcccacgccg gaatgtacgg actgtggcgg aagtacagct tgtagtccgg
    66961 gcaaaggctt agaatttgca gcggcaggga gaacaaatct tcgttgcgat ggtaggcgca
    67021 tacatatagt ttgggccgcc aggtgataat ggtgtgggcg gcgccggtca gcgccttgct
    67081 ttcactgccc tcaatgtcca ttttcagcag ggtcaccggc gcgccttgca gcaggctgtc
    67141 cagatccgtg gcttccaccg ccgtaccggt gggcgacaga tgggaattgc gcccggcgca
    67201 ggcattaaaa tgcaaagtgg tctgccggtc ccaggcgctt ttattgtaaa ggtgaacgcc
    67261 ttgcataccc tcggtggagc ggcacagttt tttgaagttt tttctatccg gctccaaggc
    67321 gtaaatggat ttgtattttc cgcacgaata ctgcaaaaat tggcgaattg tgtcgccgtt
    67381 ataagcgccc atatccacca aaatctcctg ttggttcact tgcaaaattt cggtaaaaat
    67441 ctcgtccata tttgcaaatg aattgtaaag gtaatcaact ttaccactga ttttgtaacg
    67501 caatacggaa ttatataccc ggcggctctc ctcatcggcc aatttggcgt aaacagtctc
    67561 tatttccgcc cggtgggcag cggcgtattc ccgggtaaac agcccgacac cggccaccgg
    67621 aatatccggt gcatacaccg ggtgctcctg atggatccgg gcgatgtttt ccagtacctc
    67681 cgggcgctgg ctggcaaagc ccagtaccac attaaagtcc gtaaattgcg cgcacacctc
    67741 ccggtagcgc tgcaccgtgt ggcctaaaaa agactggcct cgcacaaaat catcactggc
    67801 aaagaccgca gtgatgtgca ttcccttgct ttctaacacg gcattgattt tctccgcccc
    67861 gtcgcccatg ccatagagca ccaggggctt gccctcccgg cgcagtcggt cccaaacatt
    67921 ctcttccgtc agcaaatcgt ctatcatagc tacctgcctt tctgctttat attttaacat
    67981 atttgacaat ctaaaataaa gtgtatataa taaataaacg gaaaaatttg tattgcacag
    68041 gaggcagggg ccattatggg cgggaacagc ctgattgacc gattatttaa gcgcgagagc
    68101 acaacgaaag aggaaattcg ccagctggtg gacgaggacc aggccaaagg agaactagaa
    68161 gcgtctcagc gggagatgat ccacaatatc tttgattttg accgactttg tgcggaggat
    68221 attatgaccc atcgcacaga gatcgaggca gtggaggaga cggccaccat cggctatgcc
    68281 gctgcctttg cactggaggc agggtgctcc cggatcccgg tattccacga ggatttggat
    68341 aatgtgcaag gcattctcta tgtaaaagac ctgctgccct ttgtgggtaa gcctgtgccg
    68401 gcgggcaccc ggctgacgga ctatgtgcgg gagccgctgt ttgtaccgga gagtattccc
    68461 tgcggcaagc tgttcgccac catgacggac aagcgtatcc agatggctat tgtggtagat
    68521 gagtacggcg gcactgccgg gctggtgacc atggaggata ttctggaaag cattgtgggc
    68581 aatattatgg acgagtacga tgaggaagag gcggatgtaa tccaaaccgg ggagcacacc
    68641 ttcacctttg atggctcggt agatatggag gacgcggaaa aggcgctggg cgtgcccttg
    68701 ccggaggggg attatgacac gctggcaggc tttttgatca gccgcctggg ctatcttccc
    68761 accggcaagg agacccagcc ggtgacggtg gattatgaga atgtgcactt taccgtttgc
    68821 ggggtagagg agcgcagaat tgaacggata aaggcagaag ttaaagtatg acagaacagg
    68881 taatcacctt tgaagcgatg gaacaggcag cgaacctgtt tggcagcttc gatgaaaaca
    68941 taaagctatt ggagcgggag tacggcgtga ccatcacctg ccggggtgca gacctgaagg
    69001 tggtggggga cgcagagaat gtggccgccg ctgcccgggc gctgaacgga ctgctgaccc
    69061 taattaacaa aggcgagcaa ctgacggagc agaatgtgcg ctatgtgatc tcgctggtgg
    69121 gcgagggcaa cgaggaggtg ctctcctcca tgaccacgga ctcggtgtgc gtgacggcca
    69181 agggtcgccc ggtgaagcca aagaccgtgg gtcaaaagcg gtactgcgag tccatcgcca
    69241 aaaacaccat cacctttggc gtgggcccgg ccggtacagg caaaacttac ctggctgtgg
    69301 caatggcggt taccgccttt cgtgccaaag aggtgaaccg gatcattttg acccgcccgg
    69361 cggtggaagc gggggagaag ttgggcttcc tgcccggcga cctgcaaagc aaggtggacc
    69421 cgtacctgcg cccattatat gacgcgctgt ttgatatgct gggggctgag agttttcagc
    69481 gctaccagga gcgaggcgct atcgaggtgg caccactggc ctatatgcgt gggcgtacct
    69541 tggacgacag ctttattatt ctggatgagg cccaaaacac cacgccggag cagatgaaaa
    69601 tgtttttgac ccgcctgggg ttcaactcca aaatggtggt caccggcgac attacccaga
    69661 ttgacctgcc ggagggcaag cgctccgggc tggtgaaggt gatggacatt ctaaagcatg
    69721 tagatgatat tgaaattcat aaattcagcc agaaggatgt ggtgcgccac cggttggtgc
    69781 aggacattat tcgggcgtat gaaaaatatg aggagaaaaa caagtaatgg aatctgtaaa
    69841 agtggtcatt tcaaacgatc aaaaggcagt gaaggtgcct accggtattc ggttgctgat
    69901 ccgccgttgt tgccacgccg tgctggagct ggagcatttc gagggcagcg cagaggtgag
    69961 cgtgcgcttt gtggataacg aacagatccg tgagctgaac aaagaatatc ggaacatcga
    70021 cagagagacg gacgtactta gcttccctct gggggagaac ggtgtgtacg acattaacca
    70081 cgacaccggc gccaagctgc tgggggatat tgtgatctct atggagaaag ccatggagca
    70141 ggcagagctg tataatcacc ccttgcagcg ggaaatcggc tttttgaccg tccattccat
    70201 gctgcacctg ctgggctacg accatgagca gggcggactg gaagaagtgc gtatgcgcga
    70261 aaaggaagaa accgtgctga cccaaatcgg ctggaagcgg gacagtagct attacatggg
    70321 agacgagtca tgacccgatc tgcatttatc gccattatcg gcaagcccaa tgtgggcaaa
    70381 tcttctattt tgaaccgact taccggcagc aagatcgcca ttgtgtcttc taagccacag
    70441 accacccgta ccaagatcat gggcgtgctg actcgggacg aggtgcagtt ggtgtttacg
    70501 gacacccccg gctttcacca tgcccacaac aagctgggcg agcatatgaa ccaggcagta
    70561 ggcgacacgg taggcggcgt ggatgcctgc ctgtttgtgg tggagcctaa gggcgagctc
    70621 aacgacaagg agcaggaact gctggcaatg tgcaaaaagc agcgcttgcc ggtgatcctg
    70681 gccattaaca aaattgacat gttgcgggac aagacggaac tggctccccg catcggccag
    70741 ttggcagggc tgtatgactt tacggctgtg gtgccttgca gcgcccagac cggcgagggt
    70801 gtgcaggatc tgctgacgga gatggaacgc ctggcgcagc cgtcgcccca tttttttccg
    70861 gacgatacct tgacggatca gccggagcgg gtgctggcgg cggaaatgat ccgggagaag
    70921 atcctgcgcc taatggataa ggagattccc cacggcattg ccgttgccat tgagaagatg
    70981 aaagaacgcc cggacggcag ctgtttggat gtggacgcca ccatttactg cgagcgggag
    71041 agccataagg gtatggttat cggcaagggc ggcgctatgc ttaaaaagat cgccacattt
    71101 gctcggcagg atatggagcg ctttttcggg atcaaggtca atctgcacac ctgggttaag
    71161 gtgaaagaag actggcgtaa ccgtgagggc ctgatccaca actttggttt ggataacgaa
    71221 taaattgatt ttttgccgct gcggtgttgg attttgtcct tggatgaatt tggcacaaat
    71281 ggcgctgcac gcataggata caataaaaac ggtgatccta tgtcgatggc agagaacagc
    71341 tggcaacagt ttatacaaac cggccgtgtg gccgattatt tgaaatacaa ggaagaggaa
    71401 cgacaagagg ggcatgaaca gtaccaccaa agggttagtg atacgggagc agaccaccgg
    71461 ggagaatgat cgcctggtga ctttgctgac ggcggatcac gggctggtgc gtgcgtttgt
    71521 acgaggcggc aagcagctga agaatcggcg tgccgctgcc acctctcttt tttgctatgg
    71581 cgagtttgcc ctgtaccgtg ggcgcgacgc ttatacggta gacagtgcag cacccattga
    71641 ggtgtttttt ggcttgcggc aggatattga tcggctggca gcagcccaat attttgctca
    71701 gctcagctac gaattggcgg cggaggaaca accggcgccg gaattgttgc gcctgctgct
    71761 gaacaccctg cacctattgt gcaagggcac caagccgctg gtgcaaatca aggcggtgtt
    71821 tgagctgcgc gccctgtcca tctccggtta tatgcccaat attttggctt gtgccaactg
    71881 cggtacttat gaaacaccgg tgatgtactt tgatgtggac gggggctgca tttactgtga
    71941 gaattgtccc aaggcaggcg ccgtggcggt acccaagacg gtgatgaccg ccgtgcgcta
    72001 catttgtctg acggagccgg ggcgtatttt tggctttgct ctgtcgccgg agcaaatggc
    72061 actgctgggc cgggtgacgg agcagtacac cctgcggcgg ctggaccggc gctttaccac
    72121 actggaattc tacaaatccc tgcaagccgg ggacgcgact acatagcatc ataatggata
    72181 gagatatgga taagaatttg caaaccttgg aactggataa ggtgcttgcc cttttggcgg
    72241 aacagaccac ctgtgacgat gccaaagagg cggcattggc gctgcgccct gcggcagacc
    72301 cgggggagat tgctctcctg ctggatcaga cggaggacgc tttttctatg ctggcccggt
    72361 tcggcgcgcc gtcttttggc gggctgcata atgtaaatgg cccactgcag cgggcggcag
    72421 ccggcgggtg cctgaatatg acggagctgt tgcaagtggg cgacaccctg cgggcgctgc
    72481 gcattctgga cgactggcac ggccatttgg cgggcacaag ctcgtccctg aatttctttt
    72541 ttgacggcat tacggtgaac aaatatttgg agaaccggat ctttacctgc attgtcagtc
    72601 cggaggagat ggcggataag gcatcggaag agctttacga cattcggcgg aagatcaagg
    72661 ccaaggcggc ggccattcgg caacggctgg acggtatgat ccactccacc cattaccaaa
    72721 aattcttgca agagcctatc gtcacccagc gtggcgggcg ctttgtggtg ccggtaaagg
    72781 cggagcaccg gggcgaggtg cccgggctgg tacacgacac ctcctccagc ggcgctacgg
    72841 tgtttatcga gccggcggcg gtggtggacg ccaataatga cattaaggtg ttagagggcc
    72901 gggagcggga agaggtgcag cgcattctct ttgagctgtc tgcagaggca ggcacttttg
    72961 cagagagcgt gcgccacagt tatgacagtg ctgtgcggct gaacttgatc tttgccaagg
    73021 cgcacttggc ataccaaatg aaagctgctc gtccccagct gaataccgag ggcgtaacgg
    73081 atttgaaaaa tgcccgccat ccgctgattg ataaagagcg ggtggtgccg gtgcatatta
    73141 ccctgggcgc ggactatgat acgctggtga tcaccggccc caataccggc ggcaagacgg
    73201 tgaccttaaa gaccctcggc ctgctgacgg cgatggtggg ctgtgggttg ttgatcccgg
    73261 tatcagacgg cagcaaactg gcgctgtacc gtcaaatctt ggtggatatc ggcgatgaac
    73321 agagcattgc ccaaaacctg tccactttct cctctcatat ggtgaatatt attgatatta
    73381 tgggcaaagc ggacgaagac tccctggtgc tgatcgacga gttgggcgcc ggtacggatc
    73441 ccatcgaggg cgcggcgctg gcagtgtctg tcattgaata tctgcgccaa aagggagcgc
    73501 acattgccgc caccacccat tatgcggagc tgaaagccta tgcgctggat acgccggggg
    73561 tcagtaacgg ctgctgcgag tttgatgtgg agaccctgcg gcctacctat cggctgctga
    73621 tcggcgtgcc cggtcggtcc aacgcctttg ccattacgga gcacctgggc atggatccgg
    73681 cggtcgtgcg ggcagctaag gagattgttg gctcggagaa ccggcagttt gagtctgtgc
    73741 tggagaacct ggagagcgct cgaaaggctc tggacgagga gcgggcagcg gcgtccaagg
    73801 aacggcaaga ggcggagcgg ctggctgcca aggccagaga agaaaagtcc aagatcgaca
    73861 ccctgcggga tcgagaactg gacaaggcta agcgagaggc acagcggctg gtagatgctg
    73921 ccaaacgcac atcttcggac ttcctgctcc agctggagca gttgaagaaa gagcagactg
    73981 ccaccaacgc cacggaattg gcccgcaaga ccaggcgaga gatcaaaaat cgcttgggtg
    74041 agttggacga tattgtgaac cccaaccggc tgaataccga ttgggatacg gattataagt
    74101 tgccccgccc cttgcaggta ggggaccatg tgctcatcaa gggcattggt gagggcgacg
    74161 tgctggaact gggcagtaag atcttggttt cctccggtat gctgaaaacg cgggtcaagc
    74221 cgacggatct gcgcctgctg ccgcccaaga aaaaagcgcc gatcaccggc cagcgcaccc
    74281 tgcggcgcac cacctcccgg gcagacgcgg atgtaaaaac cgagctggat ctgcgaggcc
    74341 aaacggtaga ggaagccctg ggcaacctgg gtctgtttat tgataagtgc gtgctcaata
    74401 acatatccga ggtgcgcatt atccacggca aaggtaccgg cgcgctgcgt accgccgtac
    74461 aggaagaact gcgccaccac cccaatgtgg ccgagtatcg gctgggggtg tacggcgagg
    74521 gcgagaacgg cgtgaccatt gccaagctca agtagcccct atatataaac atactataat
    74581 atagcgattt gcacagcgtt caggccgatc ggcttgggcg ctgcgtttat tttattggta
    74641 caatgtcgta taacttttgc tgccaaaaat taaatttttc aaaaattcgg tcaaagcgac
    74701 gcgacgaaat ttttccacgg cgcggggcgt ttcttactaa atatggagaa cggcaactac
    74761 atcttgtggt tcgacagggg agagacacca aaaaacaggt ggttctgctt tggtgatttt
    74821 tacaaaaatg gagccggatt ttctgtcatt ttgcacaatg aaaaaaattc caaagaactt
    74881 caaaaaaagg cttgacagca ggggctctat ataatataat attgcctgcg tgtgattggg
    74941 cgtattatat atataatata tagacaccgc aacacacaac cagatatgcg ttgatgccgg
    75001 aggttgcgct cctacccaga gcggtaattt cggcggagta tgtccgattt caaaccgggc
    75061 gaaacgaatc attgtacgac gcggaccgta aggggtccct gcagagcgtg acttgcgaac
    75121 gcgctgtgca ccgtgtaacc gtgcccgaat gaactgcctt cattcggctt tatttacggt
    75181 aagggttgaa acacacgggt gggtagtcaa acaatggttg ctcgcaccat caaaattcat
    75241 ggaggaattt cacatggcag caagtaaagt taagatccgc atcagactga agggttatga
    75301 ccacaacctg gtggaccagg ctgcggagaa gatcgtagac accgcaaagc gcaccggcgc
    75361 tcaggtgagc ggtcccatcc cgcttcccac cgagaaggaa gttgttacca tcctgcgtgc
    75421 tgtacacaag tacaaggaca gccgtgagca gtttgagcag agaacacaca agagactcat
    75481 cgacattctc agaccttcca acaagacggt ggaagcgctg acaagtcttg agctcccggc
    75541 aggcgttgag atcgagatta agctctaatt gaactgaaaa cagatcgcaa cccggtcgag
    75601 gtcatgttgg ggagacccaa ccaataacca aaggaggaat aaacatgaag aaaggtctta
    75661 tcggtaagaa aatcggcatg acccaggtct tcgacgcaca gggtcatgca atccctgtaa
    75721 ccgttgtgga ggccggtcct tgcacgatta cccagaagaa gacaatggag aacgacggct
    75781 atgaggccat tcaggtgggc tttggcgatg tgaagatcac acgcgtcaac aaaccgatga
    75841 aaggtcattt tgacaaagcc gatgtggctc ccaagaagac actgaaagaa tttcgtctgg
    75901 acgacatttc cgcaatgaat gtaggtgaca tcctgaaggc cgatattttc gctcccggcg
    75961 aaaagatcga tgtgaagggc accagcaagg gtaagggcac cgcaggcgcc attaagcgct
    76021 ggaacttctc tcgtctgaga atgagccacg gtaccggccc caacgcccgt cacgccggtt
    76081 ctttgggtgc ctgctccagt ccttctcgcg tatttaaggg caagaagatg gcaggtcacc
    76141 tgggtcacga gaccgtaacc gttcaaaacc tcgaggttgt taaggtggat gccgagaata
    76201 acctcatcgc catcaagggc gccgttcccg gccccaaggg cggcattgtt gtcatcgctg
    76261 acgcagtgaa agcttaacga aaggagagat taaaatggca caggttcagg tttataacca
    76321 ggaaggtaag aaaacttcta aattggaact tgcagattcc gttttcgcca ttgagccgaa
    76381 cgaatccgca atgcatcttg cagtggtcag ctatctggct aaccagcgtc agggcacaca
    76441 gtcaactctc actcgttctg aggtcagcgg cggcggtgca aagccctgga gacagaaagg
    76501 caccggtcgt gcccgtcagg gttctaccag aagcccgcag tggacccacg gcggtattgc
    76561 tctcggcccg aagcccagaa catacggcat cagcatcaac aagaaggtgc gcagactggc
    76621 tatgaagtcc gcgctgtcca gcaaggttgc tgctgaggag atgatggtag ttaacaaggt
    76681 agagctggaa gacattaaga ccaaagctgt ggtcgagatg ctcaccaagc tgaaggctgc
    76741 caagaagacc ctgatcgtca ccgcagataa ggacgagaag atttataaga gcgcacggaa
    76801 catcgccggc gttaaggttg tgaccgtcaa caccctttgc gtgtatgaca tcctcaactg
    76861 cgacagcttc gttgttctga aggacgccgc caagaagatc gaggaggtat atgcataatg
    76921 aaagctgcac aggacattat cattaagccg atcattacgg aagagtccat gaccggcatc
    76981 atgatgaaga aatatacctt caaagttgcc aaagatgccg gcaagattga gatcaagaag
    77041 gctgttgagg aactgttccc cggcaccaag gtgaagaaag taaacaccct gaatgtaaga
    77101 ggtcagaagc gccgccaggg cgccaatgtg ggttacaccc cctcttggaa gaaggctgtg
    77161 gttaccctca ccgaggactc caaggagatt gagttcttca acgatatgat gtaatctctt
    77221 atacattata tatacaaaca ctaagacaac catgatttcg ggtgatgagg tatgaaagga
    77281 gccatccttt cgcaaagtta tccggaaagg agaaataaga atggcaatca aaacttataa
    77341 gccgactacg ccgtccagac ggaatatgtc ggttaccgat tactcttctc tgtccaaggt
    77401 tgctccggag cgttctctgc ttcagccgct gaacaaaaag tccggccgca actcctacgg
    77461 cagaatcacc gttcgtcatc gtggcggcgg taacagaaaa aaataccgtg tgatcgactt
    77521 caagcgcaac aagttcgatg ttcccgctga ggtcaagacc attgagtatg atcccaacag
    77581 aagcgcgcac atcgctctca tccagtatga ggacggcgtg aagagctaca tcaccgctcc
    77641 cgaaggcctg aaggtaggcg acaccgtgtt agccggtacg gatgtagaca tcgtggccgg
    77701 taacgctctg ccgctgcaga acattcccgt tggtaccatg gtacacaatg tggagttgta
    77761 tcccggtaac ggcgcacagc tggctcgctc tgccggtaac ggcgcacagc tgatggctct
    77821 ggaaggtccg tacgcactgc tgcgtctgcc ctccggcgag ctgcgcaacg tgccctgcac
    77881 ctgcatggct accattggcg tggttggcaa tgccgatcat gcaaatgtga agatcggtaa
    77941 ggccggtcgt aagcgcaata tgggcttccg tcccactgtt cgcggttctg taatgaaccc
    78001 caacgaccac ccgcacggtg gtggtgaagg taagtctccc atcggccgtc ccggtccttg
    78061 caccccttgg ggcaagcctg ctctgggtta taagacccgc agcaagaaga aaaagtctga
    78121 caagatgatc gttcgccgtc gcaacggtaa ataagaagaa aggagaagat taaatgagta
    78181 gaagtgccaa gaagggcttt tatgttgaag aaagcctgtt caaaaaggtt gaagccctga
    78241 acgctaaggg cgacaagcag gttatcaaga cctggtccag aagttccaca atcttccctg
    78301 aattcgtagg tcataccttt gctgttcacg acggaagaaa gcatgtaccg gtctatgtga
    78361 ccgaggacat ggtcggccat aagctgggtg agttcgcgcc caccagaaca tttagaggcc
    78421 acgcaggctc caagtcatct aagtaatcgg aaaggagatt tattatggaa gctacagcaa
    78481 aagcaacgta cgtccgtatc tctcccagaa aggttcagat cgtacttgat ttaatcagaa
    78541 agcagcctgc cgacaaggcc atggctattc tgcaatacac ccccaaagcc gcttgtgagc
    78601 ctgtgatgaa ggtgctcaag tccgcgatgg caaatgcaga gaacaacaac aatatggatg
    78661 tttcccgtct gtatgtgagc gactgcaatg taggcgccgg ccccactctg aagagaattc
    78721 aggccagagc ccagggcaga gcttacagaa tcaacaagag aacatctcac atcaccatta
    78781 ccgttaagga aatggaagac taagcgagga ggaagagtta aatgggacag aaatgtaatc
    78841 ctaccggtct cagaatcggt gtcattaaaa actgggactc ccgctggtac gcaaagaagg
    78901 gcgagttcgg cgataccctt gtagaggact acaagctgcg taagtatctg ctggagaccc
    78961 tttccggcgc aggtgttcct aaggtggaga ttgagcgtga cgccaagcgt gtgcgcatca
    79021 acatccactg cgcaaagccc ggtatggtga tcggcaagca gggcgctgag attgaaaagc
    79081 tcagagcgct gtgtgccaag aagctgggca aagaactgaa cgaagtttac atcaacatcg
    79141 ttgagatcaa gcagcccgat ctgaatgcaa ccttggttgc tcagaatgtg gccggtcagc
    79201 tggagcggcg tgtatctttc cgtcgtgcag taaagggcgc tatccgcaac accatgcgtt
    79261 tgggcgctcg cggtattaag atccaggtca gcggccgtgt aggcggcgcc gagatcgcgc
    79321 gtaccgagac atacaaagag ggtacgatcc cgctgcagac catccgtgca gatattgact
    79381 acggtttggt tgaggctaag accacttacg gccgtatcgg cgtaaaggtt tggatctacc
    79441 agggcgaggt tcttcacgag tctcgtaata agagaagaaa tcgtcgggaa ggaggaaatc
    79501 gataatgctg ttacctaagc gtgttaagca ccgcaagcag cacagaggtc gtatgaccgg
    79561 tgtggctacc cgcggcaata aagttaccta cggtgagtac ggtctgatga ccactgagcc
    79621 tgcatggatc actgcggcac agatcgaggc tgcccgtatc gctatgaccc gttacaccaa
    79681 gcgtggcggt caggtatgga tcaagatttt ccccgacaag cccattactg cgcgtcctgc
    79741 cgatacccga atgggtaaag gtaaaggtaa cgtggattac tgggtagccg tggtaaagcc
    79801 cggtcgcgtt atgtttgagc tgggcggcgt tgaggagtct gtggcgcgcg aggctatgcg
    79861 tcttgctgcc aacaagctcc ctgtaaaatg caagttcgtt aagaaagagg gaggcgagca
    79921 ggaatgaaag cagcagaaat ccgtgctttg agcgccgatc agcgcgcaaa gaagttggca
    79981 gagctcaagg atgaactctt caacctgcat ttccagcagg ccatcaatca gctcgacaac
    80041 cctatgagaa ttaaagcggt caagaaggac attgcacgca ttaagactgt ggagcgcgca
    80101 atcgaactcg aaagcgctaa ctcttaagaa ggaggtaact gatcatggaa agaaacctca
    80161 gaaagacaag agttggtctt gtttccagcg ataagatgga taagacagtt gtggttagca
    80221 ttcaggacag agtggctcac ccgctgtatg gcaagatcgt aaaccgtacc gtgaagtaca
    80281 aagcacacga cgagaagaac gaatgcggcg taggcgacaa ggttatgatt atggagaccc
    80341 gtccctacag caaagacaag agatggcgtg tggttgagat cattgaaaag gctaaataat
    80401 tcaaacggat tacttggttt ttcatacaga ctgcttttgc agtcggaact aaaataataa
    80461 ctgcaagatg agcaaagtgt tattttgcag tacgaaggag gaaaatgctg tgatacaaca
    80521 ggaaagtcgg ctgaaggtcg cagacaacac cggtgctaaa gagatccttt gcattcgcgt
    80581 gctgggcggc tccggcagaa gatacgccaa catcggcgac gtgatcgttg cttccgtcaa
    80641 gaaagcagca cccggcggcg tggtgaaaaa gggcgaagtt gttaaagcag tcatcgttcg
    80701 tacaaccaaa ggtgtacgtc gtgacgacgg ccagtacatt cgttttgatg aaaatgctgc
    80761 cgtaattatc aaagaggata aaacgcctcg tggcacccgt atttttggac ccgtagcaag
    80821 agagcttcgt gataaggatt acatgaagat tttgtccctt gctccggaag tgctttaatg
    80881 gaggtgcgag agaatgagta agatgtttgt aaaatccggc gataccgttc aggtgctgtc
    80941 cggtaaatcc aagggcgtgc gcggcgaagt tgttgctgtt agccctgctg agggtaaagt
    81001 catcgtcaag aaggtcaatg tggttaccaa gcatgtaaag ccccgcaaga tgggcgaggc
    81061 cggcggcctg attgatgttg agtccgcgct gtacgcttcc aaggtacagc tggtgtgccc
    81121 caaatgtaac gaggcgaccc gcgtcggcca caaaaagggc ggcgcacgca tttgcaaaaa
    81181 atgcggcaac gaattttaag taagggagga acataacaat ggctgcaagg ttaaaagaaa
    81241 cctataagag cgaagttgct ccggcattga tgaagaaatt cggctacaaa tctgttatgc
    81301 aaatcccgaa gcttgacaag attgttatca atgttggttg cggcgaagcc cgcgaaaact
    81361 ctaaggttgt agatgcaatc atctccgacc tgtcccagat caccggtcag cgccccgtgg
    81421 tgtgccgcgc aaagaagtct gttgcaaact tcaagctgcg tgagggcatg cccatcggcg
    81481 taaaggtcac tctgcgtggc gagagaatgt atgaattcct ggacagattc tttaatctgg
    81541 ctctccccag agtgcgtgac ttcagaggga tcaatgcaaa ctcctttgac ggccgtggta
    81601 actacgccat gggtatcaaa gagcagttga ttttccccga gatcgaatat gacaagatcg
    81661 acaaggtgcg cggtatggat atcattatgg taaccaccgc aaacacagac gaagaagcac
    81721 gggagctgct caagctgatg ggcgcaccgt ttgcagagta aggagggatt atcgtggcaa
    81781 aaacatctat gaaagtcaag gcagttcgtc ctgccaagta ttccaccaga cagcacaaca
    81841 gatgtaagat ctgcggtaga cctcacgcat acctgcgtaa gtatggcgtg tgccgtatct
    81901 gcttcagaga gctggctcac aagggcgaga tccccggtgt gcgcaaggca tcttggtaat
    81961 ctgagaattg aagatcgaat aaggaggaaa tatcaatgca tattacagac cctatcgctg
    82021 atatgctgac cagaattcgc aatgcgaatt ccgcaaagca cgatactgta gatattcccg
    82081 catctaacat gaagaagtca attgctcaga ttctggtaga tgaaggttat atcaaaggct
    82141 acaaagtaat tgaagacggc aagcagggcg ttatccgcgt gaccctgaag tatggcgagg
    82201 gcaagagccg cgtcatcacc ggtctgcgcc gcgtgtctaa gcccggtctt cgtaagtatt
    82261 caagcgttga ggatatgccc aaggtaatga agggcctggg cgtagccatc gtttctacat
    82321 ctaaaggcgt aatgacagac aaagaagctc gcaaagagaa tgtgggcggc gaagttctgg
    82381 catttatttg gtaaggaggt gcagtcgtat gtcacgaatt ggcttaaagc ctattgaaat
    82441 tcctgccggc gttgacgtaa aggttgacgg aacgactgtt accgtaaagg gccccaaagg
    82501 ggaacttacc cggaatgttc atccgaacat gacagtcgtt gtagaaggca acgaagttat
    82561 tgtaaaaaga cccaacgatg agaaggagaa caagtctctt cacggcttga cccgcaccct
    82621 cattcacaac atggttctgg gcgtgaccga gggcttcaag aagaatctgg aagtcaacgg
    82681 tgttggttac agagtacagg tacagaacaa caagctcaca atgaaccttg gcttttctca
    82741 ccaggtgatc atggacgcac cggaaggcat taccattgag tgccccagtg ccaacgccat
    82801 tgtcatcagc ggcgcagaca agcaggccgt tggccagttt gccgcgcagg ttcgcgagaa
    82861 gagacccccg gaaccctaca agggcaaggg tatcaagtat gactatgagc atattcgccg
    82921 caaggaaggc aaagcaggta agaaataagg gaaggagtga attacaatgg tttcaagaca
    82981 agacgccaat aaggcaagac aaaagcgcca cattcgtgtt cgtggcaaaa tcagcggcac
    83041 tgctgctcgt cccagactca acgtatatcg ctccctcagc aatatttacg ttcagctcat
    83101 tgatgatgtt gccggtgtaa cgctggcaag tgcatccact actgagaagg actttgcaca
    83161 gtacggcgga aatgtagaag cagctaaggc tgttggtaag acattagcag aaagagccac
    83221 cgcaaagggc atcaccgagt gcgtatttga ccgtggcggt tacgtgtatc acggtcgtgt
    83281 ggctgcggtt gcagacggcg ctcgtgaggg cggactgaag ttctaacgaa ggaggtaaat
    83341 acttttggct acaaagattg acgcatcttc aatggaactt gaagaaagag tggttaccat
    83401 caaccgtgtt tctaaaaccg taaagggcgg tcgaattttt aagttctccg cactggtggt
    83461 tgttggtgat aagaacggtc tggtcggttt cggtatcggt aagtccggcg aggttccgga
    83521 cgctatccgt aaggggatcg aggacgcaaa gaagaatctg atcaaagtat ctctgcgggg
    83581 tacgaccatt ccccatgaga tcaccggtaa gttcggtgct ggcgaagttc tgcttatgcc
    83641 cgctcccaaa ggtaccggcg tgatcgccgg cggcccggtt cgtgcggttg ttgagaccgt
    83701 tggtatcggc gatattcgta ccaaggccgt tcgctcaaac aacccgtaca atgtggttcg
    83761 cgccaccatt gacggcttga gcagactgcg cacggcagag gaagttgctg ctgttcgcgg
    83821 taagtcagtg aaagaaatcg taggataagg aggggcgcat tatggcagat attagaatca
    83881 aacttacaaa aagcctgatc ggcagtaagc aggaccagat cgccaccgcc cactctcttg
    83941 gcctgcggaa gatcggcaac gaaaccgttc agccgaacaa cgacgcaact cagggcaaga
    84001 tcaagaagat cgcacacctg atcaccgttg ttgaagaata aggggaggta gcaagatgaa
    84061 attacatgaa ctttctcctg ctgaaggctc caaaaagagt gttaagcgta tcggtcgcgg
    84121 tactgcttcc ggccagggta aaaccgccgg taaaggccag aagggtcaga aggcccgttc
    84181 cggttacagc agacggcccg gctttgaagg tggtcagatg ccccttcagc gccgcgtgcc
    84241 caaaagaggt ttcaacaaca tttttgcaac ggagtacgcc attgtcaatg tgtctgatct
    84301 gaacgacaga tttgaggacg gcgcaaccgt gaacgctgag agcctggtgg cctccggtct
    84361 tttgaagaag accctggatg gtgtaaaggt tctgggcaag ggcgagatta ctaaggctct
    84421 gaccgttcag gtcaccgcca tcagtgagag cgccaaatct aagattgagg cagcaggtgg
    84481 caaggtggag gtgctgtaaa tgatcaagac cttcgtaaac gcttggaaag ttgcggacat
    84541 ccgcaaaaag cttttgttta cagcatttgt tatccttgtt ttccgaattg gctctgtcat
    84601 tcctgttcct ttcctgaaca ttgttgatga gatcaatgta ggtaagggca acaccatttt
    84661 aacctacctg agcttgatga ccggtagtgc attcacatac ggaacaattt tcgctatgtc
    84721 catcacaccg tacatcaatg cctccattat tatgcagctt cttgctgtgg ccattcctgc
    84781 gctggagcgg ctgcagaagg agggcgaaga aggcagaaag aggatcgcca cgatcacccg
    84841 tttcgttacg gttggtctgg gcctgttgca gtccctggca tacttcttct tcctgcgtgc
    84901 caacggctat ctgatgaagg atgccagcgg cgcagcattc accggctttg acgccgtgtt
    84961 ccaggcagtg gtcattattg cagtgctcac cgccggcaca gccgtgatta tgtggctggg
    85021 cgagcagatc accatttccg gtatcggtaa cggtatttcc attatccttt ttgccggcat
    85081 cgtgtctcgt ttccccaccc tgatcaagca gctgttccag tacctggaca ccggccgtac
    85141 cgtatacaaa gttctggttc ccgtggtgtg cgtgatcttc cttctgatga tcgcttacat
    85201 cgtatttatg gataactcgg agcgccgcct gcccattcag tacgccaagc gcgttgtggg
    85261 ccgcaaaatg tacggcggtc agtccaccca catgcccatt aagatcaata tgagcggcgt
    85321 gctgcccatc atctttgcat cttctatttt gtccctgccc ggtacggtgc agatgttcat
    85381 ttctgctgac aagtacaagg gcactggctg ggagaagttc tttaacgcct tccagagtga
    85441 ctcttggtgg tatgcgggta tgtacttcct gctgatcatc ttctttgcct atttctacag
    85501 caccattcag tacaacccga ttgaaatggc aaataatctt cgtaagaaca acggcgcaat
    85561 tcccggcatt cgtcccggca agcccacttc cgattacatc atgcgggttc tgtcccgtct
    85621 gaccttgatc ggttctttga tgctttgcgt agttgccttg ttccccatcg tgtactcctt
    85681 gatttgtaag gcggcgattc cgcccctgga gaccggcggt gacgacggcg gcatgagcat
    85741 caccctgggc ggtacatcca tcatcattat gtgcggtgta gctctggaga cggtgcgtca
    85801 gctggagagc cagttgatga tgcgccacta taaaggcttc cttgactgat tataaggaga
    85861 acgcaagatg aatttgatcc ttcttggcgc gcccggtgcc ggcaaaggca cccaggcgga
    85921 aaagattgtt gaaaagtatg gtattcctgc catctccacc ggtaacatca tccgtgctgc
    85981 tctgaaagag ggcaccgaga tgggcctgaa ggccaagtcc tatatggacg caggccagtt
    86041 ggttccggac gatgtagtta tcgggatcat caaggacaga ctggaacaaa aagattgcga
    86101 aaacggattt attctggacg gatttcctcg taccattcct caagcccagg cgcttgagga
    86161 catgggcgtg gctattgata aggtcattga tatagaagtc cctgacgaga aaatcaccgc
    86221 cagaatgtcc ggccgccgtg tatgttcaaa gtgtgcaaat tcctaccaca tgctttataa
    86281 aaagcccaag gtggacggtg tttgtgacgc ttgcggcggt gcactgattc aacgcaagga
    86341 cgacgcgccg gagacggtgc aggctcgcct tgtggaatac cacaagatga ccgagccgct
    86401 gaaggacttt tatgacaagc tgggtaagct ggcagtcgta gagggtcagg aagaggtggc
    86461 agacaccacg gcactcgttt ttgcagcact ggaggattaa catggtcgtg ctgaaaagca
    86521 gcagagaact ggagctgatg aaagaggctt gcaagatctc cgctgaagca ttgatggtag
    86581 caggtgaggc tgttaagccg ggcatctcta caaaggaaat cgataagatc gcttacgatc
    86641 tgatcatcaa acggggtgct aagcccaatt tcctgcacta tgggggctat cccgctactg
    86701 catgtatatc cataaatgat gaagtgatcc acggtatacc gaaaaaggac cgcatcctcc
    86761 aagagggtga cattgtcagc atcgacctgg gtgcggccaa aaacggttac aacggcgata
    86821 atgctgccac atttgcagtc gggtcttgct cgcccgaggc aaagcggctg atggatacca
    86881 cccgcgagag cctttataaa ggcattgagc aggcgatacc cggcaacagg atcggcgata
    86941 tcggccacgc agtacaagcg tattgcgagg aacgcggata cggtgttgtt cgtgactttg
    87001 tgggtcacgg cgtgggcacc aaacttcatg aagaccccag cgtaccaaac ttcggtcacg
    87061 caggacgcgg tatcagacta ttacccggaa tgacattggc aattgaacca atgataaatc
    87121 tggggaccta taaggtaaaa cagctttcag acggttggac ggtcaagacg gcagacggca
    87181 agctggctgc gcactttgag cacaccattg ccattacctc taacggtccg gtcattttga
    87241 ccaaagtctg aggtgttaat caattgcagg cgattacgcc gtaatgtgat tccagataag
    87301 agcgaacatc aattcaagat cctatccata agagaggtaa acgatgtcaa agtcagatat
    87361 gattgaagtg gaaggtactg tggttgaggc gctgcccaac acgaccttta aggtagcact
    87421 ccaaaatgac cacatcattt tagcccatat cagcggtaag ctgcggatga acaacattcg
    87481 tattcttccc ggtgataagg taacgattga gatgtcaccc tatgacctga ataagggtcg
    87541 tattatttgg cgctcaaagt aaataaagga ggatattcaa atgaaagtca gaccttctgt
    87601 aaagaaaatt tgcgacaaat gcaaagtgat taagcgcaat ggtaaagtca tggttatctg
    87661 tgaaaatcca aagcacaaac agcgtcaggg ctaatcctga gcaataattc ggaggtaaaa
    87721 caatatggca cgtatttctg gtgttgactt gcccaacgac aagagagttg agatcggcct
    87781 tacttacatc tatggtatcg gccgtaccac tgctactcag atcgtagagg caaccggaat
    87841 tgatcccgat actcgttgca gagatcttac cgaggatcag gtttccaaaa ttcgtgatta
    87901 cattgagaag aacctgaatg ttgaaggtga tctgcgcaga gacagagcat ttgacattaa
    87961 gagactcatt gaaattaact gctatcgcgg tatgcgccat cgtcagggcc tgcctgtaag
    88021 aggacagacc tccaagaaca acgcccgcac ccgcaaaggt cccaagaaga ccatagcaaa
    88081 caagaagaaa taagcgtagg aggatattcg tagtatggct acaaaaaaga ccactggctc
    88141 tcgcaaacgc cgcgagaaga agaatattga acgtggtgct gcccatattc agtcaacctt
    88201 caacaacacc atcgtaacca tcacggacac gcagggcaat gccgtttctt gggcgtctgc
    88261 cggcgaaatg ggtttccgtg gttccaagaa gtctactccc tttgctgcac agactgctgc
    88321 cgaggttgct gctaaggctg ctatggagca tggtatgaag acggtggaag ttttcgttaa
    88381 aggccccggc tccggccgtg aagctgccat ccgcgcactt cagactgccg gtctggatgt
    88441 aaccctgatt aaggatgtta cccccattcc gcacaacggc tgccgtccgc ctaagagacg
    88501 tcgtgtataa tctaacggag gtgtagaaga tatggcaaag aattcagagc ccatcgcaaa
    88561 gcgctgcaaa gcactcggca tttctccggc tgttatgggc tatacaaata aggatacatt
    88621 cagaaattct tataccaaga atcgccgcaa gaagagcgag tatgctatgc agctgcagga
    88681 aaagcagaaa gtgaagttca tctacggcat tctggagaag cagttccatt cttactatga
    88741 gaaggcagct aaggctcccg gccagaccgg tgccgtgctg ctgaccatgg tagagactcg
    88801 tttggacaat gtggctttcc gcaccggttt ttgcaagacc cgtcgtgagg ctcgccaggc
    88861 tgtttctcac ggtcacttca ccgtgaacgg caaaaaggtc aacattccct cctaccttgt
    88921 gaaggccggc gatgtgatcg ctgtggtgga taagagcaag gagaacggca gatttaagct
    88981 cgtgaaggaa gagggcgttt atggcaacgc tcccaagtgg ctggaggttg acgcagagaa
    89041 gctgaccgct aaggttgtgg ctctgcccac ccgtgaagac attgattatc ctgttgaaga
    89101 gcacttgatc gttgagttct attctagata atagttgatc attctgttat ttagctgtta
    89161 aaatcaaaat aggaggcttt taaatgattg aaattgataa gccgaaaatc gagattgtag
    89221 atttatctac tcagggaagc agaagcgtgg gtaagtttgt ggtggaacct ctggaaagag
    89281 gtttcggcgc aaccctgggc aacggtatgc ggagagtgct gctctcctct ctgcccggct
    89341 atgccatcac ttccgtgaag attgatggtg tgctgcacga gttttctacc attccgcatg
    89401 taaaggaaga tgtgacggag atcgttttga atctcaaaaa cgttatcctg aagattcacg
    89461 atgagcagcc gaagatgctg cacattgagg ccagcggaga aggcgagatc actgcgggcg
    89521 atattattca tgacgcagat gtagagatcc tgaatcccga gctgcacatt gcttatctgg
    89581 acgccggcgc cagcgtatct atggagctga cggcagacag cggccgcggc tatgtgccct
    89641 gtgaccgcaa caagcagctg atggatttgc ccatcggcac cattgcaatc gactctatct
    89701 acaccccggt gctcaaggtg aactacaccg tagagaacac ccgtgtaggt cagcagacag
    89761 accttgataa actgattctt gatgttgaga cggacggcac cattccggct gacgaggccg
    89821 cttctttggc tgctaagatt ctcaacgacc acctgatgct gtttgtggat ctctctgagg
    89881 agatcggcaa ccaggatatt atggtggaga aggatgacga cggcaaggag aaggttctgg
    89941 agatgaccat tgaggaactg gatctgtccg tgcgctcttt caactgtctc aagcgagcag
    90001 gcattaacac agtagaggat ttgatcagca aatccgaaga agatatgatg aaggttagaa
    90061 acctgggccg caagtccctg gacgaggtgg ttgccaagct gcaatccctg ggcttcagcc
    90121 tgagtcacga tgaggattaa aggagggaat ttcaatgcca ggttccagaa aattgggcag
    90181 acctactgac cacagaaaag caatgctcag aggtatggtt acttttcttt tagaaaacgg
    90241 caagattgaa actaccgtta ccagagcgaa agaagttcgc gctatggctg agaagatgat
    90301 cactctcggc aagaagaaca ctttggcttc caaaagacag gtgctttcct atgttaccaa
    90361 ggaagatgtt gtaaagaagt tgtttgatga gatcgcgccc aagtacgagg acagaaacgg
    90421 cggttacacc cgcattgtaa agactggccc ccgtcgcggc gacgcagctg agatgtgcat
    90481 catcgagctt gtataagcgc aggtcattat gacggttata ggcgtatgta ctccggtaca
    90541 tacgcctttt ttcatggtcg tggcgtttat tataaaaatc accaaagtgt gcagacagtt
    90601 tgcccccggc agccgtctta tagagtgtac acacaatgag aaacgctttg accagcagaa
    90661 aggaaatgta cgatgttcgg taaaaagaaa attgaggccg tgtccgtatt agatctgcgc
    90721 aactatacgc cccaggcgct gcgcaagatc agctctattc aagcggtaag caccatcttg
    90781 ctgccggaga atccttcgcc ggcattcgca gaggcctatg cggatataac caagggggcc
    90841 attgcccagg aggtgtttgc gcctatggac aaagtgaccc agtataacgg actgaatgtg
    90901 ctggggtcta cgctgccgga gggcgccatt tgcctttgta acggtatgac catctttcgg
    90961 cgggcagccg gggagaagca cgcccgggtc tttctaagcg gtataggcgt tgcagagcag
    91021 ggcaccggtc tggtgattga gaacctgaac ggtatgttcc gggaattgga tcgggatctg
    91081 gaccatttgc accagttctc cgcagagctg cgggcaggtg cggatttgct gtcccggttg
    91141 gaggacggcg cggtgatcgt ggtgggtagc agcctgtttt ttgcgccgga tgtgaccccg
    91201 gagatgatca cggataagca cctgttgttt atcgtaggtg cagttgccgt atgtcccaag
    91261 ccgctgctgg gcgtggtgca ggccaacagc atagtaggca atatggtcat ggacgaagaa
    91321 gcgtatgaag cattccgaaa aaaatacaaa gtatgagcac tttaatgctg tttatgctgg
    91381 atcttatgct gcggtgctgc gttggattcg cggtcgtgtg cctgctgatt tggccgagga
    91441 gctgacccag cagaccttta tgcagtattg gcagtggctg ctggcggcgg ctgctttccc
    91501 caagtcggac aaaagcctgc tgctgtccat tgcccgcagc gtgtgcgccg accactaccg
    91561 ggccattgct gcccgggcgg tgtgcgtggc aataccggag gactttgacc tgccggatcg
    91621 gtcggatccc atcaccatgg tagagtgggc gcaggtgctg ggtatgctgg ggcgagggga
    91681 tcagattttg ctcgctatgc ggcgccaggg ctacggtagt aaagagatcg gtctggcact
    91741 gggtatttcc ggctctgcgg tgcgtacccg gttgcaaaag gtgcgcaagc tgctgcgtaa
    91801 ggtgctggcg gactgacggt tgcactggcg gcaggcttat ggtataatga caacagaata
    91861 tgtgaggtgg tatcctgatg aaaaagtaca gtgtgatctt ttgtttcctg ctggcaactg
    91921 tgtttgttgg gatgccatct ttttttgcct ttgccgggga gcaggggact ttaggtgata
    91981 gtcaggtgga ttatgtgttt gaggagcgta ccggcacctt gacccttacc ggcaccggtg
    92041 ctacgccgga ttacaccccg gagagtctgc cgccctttgc cgcctaccgc agtcaaattc
    92101 gcacggtgca agtggaggag ggcattaccg acctgggaga caatctgctt cgccagttga
    92161 cggctgttat ggatgtgcag ttgccggaca gcttgagaac cattggcagc aacacctttt
    92221 tccatgttgc agccttgcag tcgatacgaa ttcctgccgg ggtcacgggt attggcagct
    92281 atgcctttgc cgcttgctcc gggctgacgg atattcagtt tgacaatatg gctggcagtt
    92341 tgcagctggg cgcctgtgcc tttattgact gcaaggcgct gaccgctgcg cagttcccgg
    92401 tgggcaccgg ctttggtcag tacgcggttg ggtaccagga cgaggacggc cgccccatga
    92461 ctgcctttac cctgcgggga ctgaccggca ccactgccca gtattatgcg gacgcagcgg
    92521 cacagattac ctttgatccg gcgctggagt tgacccaagg caccaccttt ggcaacacat
    92581 ttcaatccta caacggtaca gactggtatc gctacacccc tactgctacc ggtacttacc
    92641 atttttactc catgggcagt gtggacacgg tggtgcgcct atgcgacggc agcaaggcgg
    92701 acctggggca aggcagcgac gaccgttccc tttatgacct gaattttgat ctcacctgta
    92761 ctttgcaggc agggaagacc tattattttc aagtgaccaa taaccgcagc ctgggggcat
    92821 acacggcgta tctgtatccg ggtaaagtga ccggtttttc tgccgcattt ccggcagatc
    92881 aggtgctggt caccggtgtg gatagcacgg cgcgcacgga cagcgatggg cagacctatg
    92941 cttactttga cctgaacgcc tttaccgatc ggttgcaaat taccatcact tatgataccg
    93001 gcgaccaggt gaccctgccg ctgacagagg aaaactataa cggccatgtc ttttctttga
    93061 cggacgatca ggttgcccat cactggacag agggtacgta caccgccacg ctgacctggg
    93121 gggaccaaac ggctgctgtg ccggtgcatg tacacaccca tgtgtacacc gcccaacgca
    93181 cagaacccac ttgcgtggca gacggccaaa ttctttacac ctgcacttgc ggtgacagct
    93241 atgccacccc gattgccaaa ctggggcata cggcgcctgc cacccaccgt gtgcagccca
    93301 catgcaccct gccgggttat acttatgatt attgcacccg gtgcagagcg catttgtccg
    93361 acaccgtcag taccccggcg ttggggcacg attataccgc cgtggtgatc ccgccgacga
    93421 caacggaggg gggctacacc cgctacacct gccggcgctg cggcagcagc tatgatgcga
    93481 attatcaacc ggcgcttagc tacactgtta ccgggcgtgc ggtggcaatg gagagcacgg
    93541 acggcagtca cccccacaat tatctgctgg tgggcacgac gatagagtgg aacgatgaga
    93601 gcgtgcaaac cgatgaaaat ggcacatttt ccattgccgt ggcaccgggt acttacaccg
    93661 tgaccgtggg ggcggatttt tacttatgcc gccaggtgca ggtaacggtc actacacaga
    93721 gcgtagactt gggcgatgtg ccggtgatgg cctatgattt gaccggcgat gggtatgtga
    93781 acgcccggga tctggtgact ttacagcagt acgcagccgc cattgacaga ggcgagggcg
    93841 catatgaacg gttgctggac tttaacggag acgggcgaat taccgctgcg gatatggacg
    93901 gcgcagtcgg ttttatcggt gccggtaagc tggacgaaag catttacgat taacagagaa
    93961 aaccaacctg tggaatcacg ggttggtttt tgtatttttc tattgaaaaa gcaccgcata
    94021 tagcgtataa tagccgtaat ataaacgaaa aaatacttgc catacccggt gtcgcgcccg
    94081 gtgcgccacc gcaaacggag gacagtttta tgaaaaaagt tgcagtcatt atgggctcgg
    94141 acagcgatct gccggtggtg gcaccggcca ttaagcagct gcgggagctg agcattgaga
    94201 ccgaggtgca tgtaatgagc gcccaccgta cccccaagga ggctatggcc tttgcagaga
    94261 gtgcccggga gaacggcttt ggcgtgatcc tggcagccgc cggtatggcg gcgcacctgg
    94321 gcggcgtgtt ggccgcttcc accacgctgc cggtgatcgg tattccgtgc agcgccaagg
    94381 tgctggacgg tatggacgcc atgctggcta cggtgatgat gcccccgggt atcccggtgg
    94441 ctaccgttgg ggtcaatgcg gctaagaacg cagcgctgct ggcagcggag atcctggctg
    94501 ttggcaatga cgacttaatg gacaaactgg tgcaaatgcg ggcggatatg gccgctgccg
    94561 tgcgccaaaa agatacagac ctgcaaaaga aactggagga gatctgagta tggaaaagag
    94621 ttttagcgca agctatgcgg cagccggtgt agatgtgact gccggttatg agtctgtgga
    94681 gcggattaag gcccatgtaa agcgcaccat cgtgcccggc gtgctgggtg ggatcggcgg
    94741 ctttggcggt atgtttcaac tgccggtgaa cgactataag gagccggtgt tggtcagcgg
    94801 tacagacggt gtaggcacca agctgaagat cgccttttta atggataagc acgacactgt
    94861 aggtatcgac tgtgtggcta tgtgcgtcaa cgatgtggct tgctccggtg ccaagcccct
    94921 gttcttcctg gattatatcg cctgcggcaa aaacttcccg gagaagattg agcagatcgt
    94981 ggccggtgtg gctgagggct gtgtgcaggc cggctgcgct ctggttggcg gcgagactgc
    95041 ggagatgcca ggcttttatc cggaggatga gtacgacctg gccgggttct ccgttggcgt
    95101 tggcgaaaag agcaaattgg tcagcggtga ggaactgaaa gtcggagacg cgcttatcgg
    95161 cgtggcctcc tccggcgtac attctaatgg cttctctttg gtgcgcaagg tgtttaacat
    95221 ttcttcccag cggctgcatg tgcaggtgcc ggagctgggc aagagcctgg gtgaggagtt
    95281 gctgacgccc acccgcattt atgtaaagcc cctgctggca ctgatggaca gcgtgcgggt
    95341 gcacgccatc agccacatta ccggcggcgg gttctatgag aatgtgcccc gtctgctgca
    95401 agacg
//
LOCUS       Bengtsson-PalmeJ_2015__TRAVELRES9_NODE_4_length_538580_cov_9.43148      538580 bp    DNA     linear   UNA 01-JUL-2020
DEFINITION  .
ACCESSION   geneious|urn:local:
VERSION     geneious|urn:local:.:4c-cb0ua5n:1
KEYWORDS    .
SOURCE      
  ORGANISM  .
FEATURES             Location/Qualifiers
     misc_feature    314..1228
                     /note="Geneious type: HTS"
                     /standard_name="HTS"
     misc_feature    complement(1347..2237)
                     /note="Geneious type: Sigma_reg_N"
                     /standard_name="Sigma_reg_N"
     misc_feature    complement(2364..3305)
                     /note="Geneious type: Glyco_hydro_43"
                     /standard_name="Glyco_hydro_43"
     misc_feature    3554..4114
                     /note="Geneious type: BioY"
                     /standard_name="BioY"
     misc_feature    complement(4173..4667)
                     /note="Geneious type: HD"
                     /standard_name="HD"
     misc_feature    complement(4664..6190)
                     /note="Geneious type: TIGR02121"
                     /standard_name="TIGR02121"
     CDS             6408..7514
                     /codon_start=1
                     /standard_name="CDS"
     misc_feature    7810..9513
                     /note="Geneious type: TIGR00409"
                     /standard_name="TIGR00409"
     misc_feature    9510..9992
                     /note="Geneious type: LMWPc"
                     /standard_name="LMWPc"
     misc_feature    complement(10048..10503)
                     /note="Geneious type: Mn_catalase"
                     /standard_name="Mn_catalase"
     CDS             complement(10628..10792)
                     /codon_start=1
                     /standard_name="CDS"
     misc_feature    complement(10628..10792)
                     /note="Geneious type: AcrIIA22_homolog"
                     /standard_name="AcrIIA22_homolog"
     misc_feature    11037..11450
                     /note="Geneious type: Gp49"
                     /standard_name="Gp49"
     misc_feature    11428..11823
                     /note="Geneious type: HTH_3"
                     /standard_name="HTH_3"
     misc_feature    11844..12266
                     /note="Geneious type: SecB"
                     /standard_name="SecB"
     misc_feature    complement(12315..13097)
                     /note="Geneious type: Peptidase_C39_2"
                     /standard_name="Peptidase_C39_2"
     misc_feature    complement(13229..13489)
                     /note="Geneious type: Holin_SPP1"
                     /standard_name="Holin_SPP1"
     CDS             13519..13671
                     /codon_start=1
                     /standard_name="CDS"
     CDS             complement(13721..13903)
                     /codon_start=1
                     /standard_name="CDS"
     misc_feature    complement(13900..15636)
                     /note="Geneious type: Collagen"
                     /standard_name="Collagen"
     misc_feature    complement(16005..16694)
                     /note="Geneious type: ANT"
                     /standard_name="ANT"
     misc_feature    complement(16891..17103)
                     /note="Geneious type: HTH_37"
                     /standard_name="HTH_37"
     misc_feature    17234..17776
                     /note="Geneious type: HTH_26"
                     /standard_name="HTH_26"
     misc_feature    17871..18398
                     /note="Geneious type: TIGR04420"
                     /standard_name="TIGR04420"
     misc_feature    complement(18444..20990)
                     /note="Geneious type: Peptidase_S74"
                     /standard_name="Peptidase_S74"
     CDS             complement(21002..21370)
                     /codon_start=1
                     /standard_name="CDS"
     misc_feature    complement(21382..24171)
                     /note="Geneious type: TIGR02168"
                     /standard_name="TIGR02168"
     CDS             complement(24203..24478)
                     /codon_start=1
                     /standard_name="CDS"
     CDS             complement(24498..24938)
                     /codon_start=1
                     /standard_name="CDS"
     misc_feature    complement(24992..25435)
                     /note="Geneious type: Phage_tail_3"
                     /standard_name="Phage_tail_3"
     CDS             complement(25448..25816)
                     /codon_start=1
                     /standard_name="CDS"
     misc_feature    complement(25813..26283)
                     /note="Geneious type: TIGR01725"
                     /standard_name="TIGR01725"
     CDS             complement(26267..26620)
                     /codon_start=1
                     /standard_name="CDS"
     misc_feature    complement(26601..26987)
                     /note="Geneious type: Lact-deh-memb"
                     /standard_name="Lact-deh-memb"
     CDS             complement(27028..27153)
                     /codon_start=1
                     /standard_name="CDS"
     misc_feature    complement(27170..28285)
                     /note="Geneious type: P22_CoatProtein"
                     /standard_name="P22_CoatProtein"
     misc_feature    complement(28299..28961)
                     /note="Geneious type: DUF4355"
                     /standard_name="DUF4355"
     misc_feature    complement(29271..30773)
                     /note="Geneious type: TIGR01641"
                     /standard_name="TIGR01641"
     misc_feature    complement(30777..32336)
                     /note="Geneious type: Phage_prot_Gp6"
                     /standard_name="Phage_prot_Gp6"
     misc_feature    complement(32339..33607)
                     /note="Geneious type: TIGR01547"
                     /standard_name="TIGR01547"
     misc_feature    complement(33595..33870)
                     /note="Geneious type: Terminase_2"
                     /standard_name="Terminase_2"
     misc_feature    complement(34049..34579)
                     /note="Geneious type: DUF2207"
                     /standard_name="DUF2207"
     misc_feature    complement(34761..35174)
                     /note="Geneious type: TIGR02473"
                     /standard_name="TIGR02473"
     CDS             complement(35199..35291)
                     /codon_start=1
                     /standard_name="CDS"
     misc_feature    complement(35297..35707)
                     /note="Geneious type: TIGR00576"
                     /standard_name="TIGR00576"
     misc_feature    complement(35714..36052)
                     /note="Geneious type: TIGR03655"
                     /standard_name="TIGR03655"
     misc_feature    complement(36745..37185)
                     /note="Geneious type: RusA"
                     /standard_name="RusA"
     misc_feature    complement(37182..37496)
                     /note="Geneious type: TIGR00122"
                     /standard_name="TIGR00122"
     misc_feature    complement(37506..38240)
                     /note="Geneious type: Phage_rep_org_N"
                     /standard_name="Phage_rep_org_N"
     misc_feature    complement(38250..38660)
                     /note="Geneious type: TIGR00621"
                     /standard_name="TIGR00621"
     misc_feature    complement(38938..39459)
                     /note="Geneious type: NinB"
                     /standard_name="NinB"
     CDS             complement(39459..40088)
                     /codon_start=1
                     /standard_name="CDS"
     misc_feature    complement(40099..40578)
                     /note="Geneious type: Sipho_Gp157"
                     /standard_name="Sipho_Gp157"
     CDS             complement(40696..40923)
                     /codon_start=1
                     /standard_name="CDS"
     CDS             complement(40916..41152)
                     /codon_start=1
                     /standard_name="CDS"
     misc_feature    complement(41145..41450)
                     /note="Geneious type: DUF998"
                     /standard_name="DUF998"
     misc_feature    complement(41447..41629)
                     /note="Geneious type: HHA"
                     /standard_name="HHA"
     CDS             41723..41944
                     /codon_start=1
                     /standard_name="CDS"
     CDS             complement(41958..42125)
                     /codon_start=1
                     /standard_name="CDS"
     misc_feature    complement(42193..42411)
                     /note="Geneious type: HTH_26"
                     /standard_name="HTH_26"
     misc_feature    42582..43235
                     /note="Geneious type: TIGR00498"
                     /standard_name="TIGR00498"
     misc_feature    43279..43947
                     /note="Geneious type: NTase_sub_bind"
                     /standard_name="NTase_sub_bind"
     misc_feature    44118..45551
                     /note="Geneious type: Resolvase"
                     /standard_name="Resolvase"
     misc_feature    45933..47429
                     /note="Geneious type: TIGR01239"
                     /standard_name="TIGR01239"
     misc_feature    complement(47493..48827)
                     /note="Geneious type: TIGR00797"
                     /standard_name="TIGR00797"
     misc_feature    complement(49329..52088)
                     /note="Geneious type: TIGR00618"
                     /standard_name="TIGR00618"
     misc_feature    complement(52085..53224)
                     /note="Geneious type: TIGR00619"
                     /standard_name="TIGR00619"
     misc_feature    53397..54722
                     /note="Geneious type: COesterase"
                     /standard_name="COesterase"
     misc_feature    54723..57020
                     /note="Geneious type: Glyco_hydro_31"
                     /standard_name="Glyco_hydro_31"
     misc_feature    57145..57519
                     /note="Geneious type: MerR_1"
                     /standard_name="MerR_1"
     misc_feature    57539..59290
                     /note="Geneious type: TIGR00204"
                     /standard_name="TIGR00204"
     misc_feature    59302..59445
                     /note="Geneious type: TIGR01753"
                     /standard_name="TIGR01753"
     misc_feature    59559..59900
                     /note="Geneious type: Cupin_2"
                     /standard_name="Cupin_2"
     CDS             complement(59954..60382)
                     /codon_start=1
                     /standard_name="CDS"
     misc_feature    complement(60420..61160)
                     /note="Geneious type: Peptidase_M24"
                     /standard_name="Peptidase_M24"
     misc_feature    complement(61221..62567)
                     /note="Geneious type: Peptidase_M28"
                     /standard_name="Peptidase_M28"
     misc_feature    complement(62841..63449)
                     /note="Geneious type: FeoB_N"
                     /standard_name="FeoB_N"
     misc_feature    63643..65148
                     /note="Geneious type: TIGR01722"
                     /standard_name="TIGR01722"
     misc_feature    65397..65942
                     /note="Geneious type: Ribosomal_S30AE"
                     /standard_name="Ribosomal_S30AE"
     misc_feature    66119..67450
                     /note="Geneious type: ELFV_dehydrog"
                     /standard_name="ELFV_dehydrog"
     misc_feature    67569..68198
                     /note="Geneious type: TetR_N"
                     /standard_name="TetR_N"
     misc_feature    68273..69718
                     /note="Geneious type: MFS_2"
                     /standard_name="MFS_2"
     misc_feature    complement(69894..70991)
                     /note="Geneious type: APH"
                     /standard_name="APH"
     misc_feature    complement(71133..72383)
                     /note="Geneious type: MacB_PCD"
                     /standard_name="MacB_PCD"
     misc_feature    complement(72396..74372)
                     /note="Geneious type: TIGR01730"
                     /standard_name="TIGR01730"
     misc_feature    complement(74472..75755)
                     /note="Geneious type: TIGR00877"
                     /standard_name="TIGR00877"
     misc_feature    complement(75829..76545)
                     /note="Geneious type: IMP_cyclohyd"
                     /standard_name="IMP_cyclohyd"
     misc_feature    complement(76700..77326)
                     /note="Geneious type: TIGR00639"
                     /standard_name="TIGR00639"
     misc_feature    complement(77323..78360)
                     /note="Geneious type: TIGR00878"
                     /standard_name="TIGR00878"
     misc_feature    complement(78363..78980)
                     /note="Geneious type: TIGR01162"
                     /standard_name="TIGR01162"
     misc_feature    complement(79017..81092)
                     /note="Geneious type: LRR_5"
                     /standard_name="LRR_5"
     misc_feature    complement(81154..81645)
                     /note="Geneious type: TIGR02985"
                     /standard_name="TIGR02985"
     CDS             complement(81614..82297)
                     /codon_start=1
                     /standard_name="CDS"
     misc_feature    complement(82474..82767)
                     /note="Geneious type: Ribosomal_L17"
                     /standard_name="Ribosomal_L17"
     misc_feature    complement(82830..83786)
                     /note="Geneious type: TIGR02027"
                     /standard_name="TIGR02027"
     misc_feature    complement(83839..84438)
                     /note="Geneious type: TIGR01017"
                     /standard_name="TIGR01017"
     misc_feature    complement(84460..84855)
                     /note="Geneious type: TIGR03632"
                     /standard_name="TIGR03632"
     misc_feature    complement(84877..85245)
                     /note="Geneious type: TIGR03631"
                     /standard_name="TIGR03631"
     misc_feature    complement(85408..85611)
                     /note="Geneious type: TIGR00008"
                     /standard_name="TIGR00008"
     misc_feature    complement(85719..86468)
                     /note="Geneious type: TIGR00500"
                     /standard_name="TIGR00500"
     misc_feature    complement(86470..87102)
                     /note="Geneious type: TIGR01351"
                     /standard_name="TIGR01351"
     misc_feature    complement(87121..88470)
                     /note="Geneious type: SecY"
                     /standard_name="SecY"
     misc_feature    complement(88471..88914)
                     /note="Geneious type: TIGR01071"
                     /standard_name="TIGR01071"
     misc_feature    complement(88929..89108)
                     /note="Geneious type: TIGR01308"
                     /standard_name="TIGR01308"
     misc_feature    complement(89122..89598)
                     /note="Geneious type: TIGR01021"
                     /standard_name="TIGR01021"
     misc_feature    complement(89644..90003)
                     /note="Geneious type: TIGR00060"
                     /standard_name="TIGR00060"
     misc_feature    complement(90022..90561)
                     /note="Geneious type: TIGR03654"
                     /standard_name="TIGR03654"
     misc_feature    complement(90576..90974)
                     /note="Geneious type: Ribosomal_S8"
                     /standard_name="Ribosomal_S8"
     misc_feature    complement(91209..91751)
                     /note="Geneious type: Ribosomal_L5_C"
                     /standard_name="Ribosomal_L5_C"
     misc_feature    complement(91771..92067)
                     /note="Geneious type: TIGR01079"
                     /standard_name="TIGR01079"
     misc_feature    complement(92092..92502)
                     /note="Geneious type: TIGR01067"
                     /standard_name="TIGR01067"
     misc_feature    complement(92571..92825)
                     /note="Geneious type: TIGR03635"
                     /standard_name="TIGR03635"
     misc_feature    complement(92843..93046)
                     /note="Geneious type: Ribosomal_L29"
                     /standard_name="Ribosomal_L29"
     misc_feature    complement(93043..93465)
                     /note="Geneious type: TIGR01164"
                     /standard_name="TIGR01164"
     misc_feature    complement(93465..94148)
                     /note="Geneious type: TIGR01009"
                     /standard_name="TIGR01009"
     misc_feature    complement(94167..94505)
                     /note="Geneious type: TIGR01044"
                     /standard_name="TIGR01044"
     misc_feature    complement(94524..94796)
                     /note="Geneious type: TIGR01050"
                     /standard_name="TIGR01050"
     misc_feature    complement(94816..95604)
                     /note="Geneious type: TIGR01171"
                     /standard_name="TIGR01171"
     misc_feature    complement(95756..96052)
                     /note="Geneious type: Ribosomal_L23"
                     /standard_name="Ribosomal_L23"
     misc_feature    complement(96052..96675)
                     /note="Geneious type: TIGR03953"
                     /standard_name="TIGR03953"
     misc_feature    complement(96693..97325)
                     /note="Geneious type: TIGR03625"
                     /standard_name="TIGR03625"
     misc_feature    complement(97402..97731)
                     /note="Geneious type: TIGR01049"
                     /standard_name="TIGR01049"
     CDS             complement(98075..98227)
                     /codon_start=1
                     /standard_name="CDS"
     misc_feature    complement(98415..100796)
                     /note="Geneious type: TIGR01069"
                     /standard_name="TIGR01069"
     misc_feature    complement(100804..101556)
                     /note="Geneious type: TIGR00613"
                     /standard_name="TIGR00613"
     misc_feature    complement(101747..102640)
                     /note="Geneious type: TIGR00436"
                     /standard_name="TIGR00436"
     misc_feature    complement(102637..103143)
                     /note="Geneious type: UPF0054"
                     /standard_name="UPF0054"
     misc_feature    complement(103143..104102)
                     /note="Geneious type: PhoH"
                     /standard_name="PhoH"
     misc_feature    complement(104099..104914)
                     /note="Geneious type: TIGR03520"
                     /standard_name="TIGR03520"
     misc_feature    105023..106108
                     /note="Geneious type: TIGR01444"
                     /standard_name="TIGR01444"
     misc_feature    106206..107324
                     /note="Geneious type: MS_channel"
                     /standard_name="MS_channel"
     misc_feature    107321..108103
                     /note="Geneious type: TauE"
                     /standard_name="TauE"
     misc_feature    108158..109489
                     /note="Geneious type: Sulfatase"
                     /standard_name="Sulfatase"
     misc_feature    109489..111015
                     /note="Geneious type: MFS_2"
                     /standard_name="MFS_2"
     misc_feature    complement(111313..112836)
                     /note="Geneious type: MFS_2"
                     /standard_name="MFS_2"
     misc_feature    complement(113005..113562)
                     /note="Geneious type: Acetyltransf_7"
                     /standard_name="Acetyltransf_7"
     misc_feature    complement(113624..115087)
                     /note="Geneious type: MFS_2"
                     /standard_name="MFS_2"
     CDS             complement(115232..116134)
                     /codon_start=1
                     /standard_name="CDS"
     misc_feature    complement(116326..118824)
                     /note="Geneious type: TIGR01525"
                     /standard_name="TIGR01525"
     misc_feature    complement(118879..119199)
                     /note="Geneious type: Trns_repr_metal"
                     /standard_name="Trns_repr_metal"
     misc_feature    complement(119317..119754)
                     /note="Geneious type: TIGR00738"
                     /standard_name="TIGR00738"
     misc_feature    complement(119862..120308)
                     /note="Geneious type: TIGR00244"
                     /standard_name="TIGR00244"
     misc_feature    complement(120405..121304)
                     /note="Geneious type: EamA"
                     /standard_name="EamA"
     misc_feature    complement(121308..122081)
                     /note="Geneious type: AP_endonuc_2"
                     /standard_name="AP_endonuc_2"
     misc_feature    complement(122081..123340)
                     /note="Geneious type: Aminotran_MocR"
                     /standard_name="Aminotran_MocR"
     misc_feature    complement(123460..123954)
                     /note="Geneious type: GtrA"
                     /standard_name="GtrA"
     CDS             complement(123979..124209)
                     /codon_start=1
                     /standard_name="CDS"
     misc_feature    complement(124206..125456)
                     /note="Geneious type: IMS"
                     /standard_name="IMS"
     misc_feature    125620..126345
                     /note="Geneious type: TIGR04249"
                     /standard_name="TIGR04249"
     misc_feature    complement(126410..128953)
                     /note="Geneious type: TIGR02966"
                     /standard_name="TIGR02966"
     misc_feature    complement(128994..129683)
                     /note="Geneious type: TIGR02154"
                     /standard_name="TIGR02154"
     misc_feature    complement(129877..130992)
                     /note="Geneious type: GSCFA"
                     /standard_name="GSCFA"
     misc_feature    complement(131003..132589)
                     /note="Geneious type: TIGR04091"
                     /standard_name="TIGR04091"
     misc_feature    complement(132615..132842)
                     /note="Geneious type: PP-binding"
                     /standard_name="PP-binding"
     misc_feature    complement(132887..134404)
                     /note="Geneious type: TIGR01733"
                     /standard_name="TIGR01733"
     misc_feature    134758..134910
                     /note="Geneious type: HTH_3"
                     /standard_name="HTH_3"
     misc_feature    135057..135719
                     /note="Geneious type: TIGR00608"
                     /standard_name="TIGR00608"
     misc_feature    complement(135778..136212)
                     /note="Geneious type: DUF2070"
                     /standard_name="DUF2070"
     misc_feature    complement(136347..137405)
                     /note="Geneious type: WYL"
                     /standard_name="WYL"
     CDS             complement(137521..138417)
                     /codon_start=1
                     /standard_name="CDS"
     misc_feature    138601..139041
                     /note="Geneious type: DSPc"
                     /standard_name="DSPc"
     misc_feature    complement(139082..139759)
                     /note="Geneious type: PhaP_Bmeg"
                     /standard_name="PhaP_Bmeg"
     misc_feature    complement(139915..141192)
                     /note="Geneious type: TIGR01241"
                     /standard_name="TIGR01241"
     CDS             complement(141550..141714)
                     /codon_start=1
                     /standard_name="CDS"
     misc_feature    complement(141550..141714)
                     /note="Geneious type: AcrIIA22_homolog"
                     /standard_name="AcrIIA22_homolog"
     CDS             complement(141872..142261)
                     /codon_start=1
                     /standard_name="CDS"
     CDS             complement(142236..142475)
                     /codon_start=1
                     /standard_name="CDS"
     misc_feature    complement(142463..143098)
                     /note="Geneious type: DUF4897"
                     /standard_name="DUF4897"
     misc_feature    143141..143332
                     /note="Geneious type: TIGR02249"
                     /standard_name="TIGR02249"
     misc_feature    complement(143601..145052)
                     /note="Geneious type: TIGR01134"
                     /standard_name="TIGR01134"
     misc_feature    complement(145104..145838)
                     /note="Geneious type: GXGXG"
                     /standard_name="GXGXG"
     misc_feature    complement(145835..147097)
                     /note="Geneious type: TIGR02374"
                     /standard_name="TIGR02374"
     misc_feature    complement(147094..147534)
                     /note="Geneious type: TIGR02951"
                     /standard_name="TIGR02951"
     misc_feature    complement(147549..149051)
                     /note="Geneious type: Glu_synthase"
                     /standard_name="Glu_synthase"
     misc_feature    complement(149044..150153)
                     /note="Geneious type: GATase_2"
                     /standard_name="GATase_2"
     misc_feature    complement(150385..152211)
                     /note="Geneious type: TIGR00836"
                     /standard_name="TIGR00836"
     misc_feature    complement(152311..153654)
                     /note="Geneious type: TIGR00653"
                     /standard_name="TIGR00653"
     misc_feature    complement(153894..155093)
                     /note="Geneious type: PGA_cap"
                     /standard_name="PGA_cap"
     misc_feature    complement(155236..155883)
                     /note="Geneious type: GtrA"
                     /standard_name="GtrA"
     misc_feature    complement(155975..157654)
                     /note="Geneious type: Metallophos"
                     /standard_name="Metallophos"
     misc_feature    complement(157666..160428)
                     /note="Geneious type: Glyco_hydro_63"
                     /standard_name="Glyco_hydro_63"
     misc_feature    160509..161273
                     /note="Geneious type: TIGR01006"
                     /standard_name="TIGR01006"
     misc_feature    161275..162042
                     /note="Geneious type: TIGR01007"
                     /standard_name="TIGR01007"
     misc_feature    162060..162779
                     /note="Geneious type: TIGR01975"
                     /standard_name="TIGR01975"
     misc_feature    complement(162838..163677)
                     /note="Geneious type: TIGR00587"
                     /standard_name="TIGR00587"
     misc_feature    complement(163681..164547)
                     /note="Geneious type: Hydrolase_3"
                     /standard_name="Hydrolase_3"
     misc_feature    complement(164552..165493)
                     /note="Geneious type: TIGR00005"
                     /standard_name="TIGR00005"
     misc_feature    complement(165480..165947)
                     /note="Geneious type: Peptidase_A8"
                     /standard_name="Peptidase_A8"
     misc_feature    complement(166048..168843)
                     /note="Geneious type: TIGR00392"
                     /standard_name="TIGR00392"
     misc_feature    complement(168874..170055)
                     /note="Geneious type: DivIVA"
                     /standard_name="DivIVA"
     misc_feature    complement(170075..170566)
                     /note="Geneious type: DUF552"
                     /standard_name="DUF552"
     misc_feature    complement(170579..171307)
                     /note="Geneious type: TIGR00044"
                     /standard_name="TIGR00044"
     misc_feature    complement(171288..172547)
                     /note="Geneious type: TIGR02828"
                     /standard_name="TIGR02828"
     misc_feature    complement(172519..173457)
                     /note="Geneious type: TIGR00174"
                     /standard_name="TIGR00174"
     misc_feature    complement(173460..175472)
                     /note="Geneious type: TIGR00585"
                     /standard_name="TIGR00585"
     misc_feature    complement(175507..178140)
                     /note="Geneious type: TIGR01070"
                     /standard_name="TIGR01070"
     misc_feature    complement(178208..178627)
                     /note="Geneious type: Com_YlbF"
                     /standard_name="Com_YlbF"
     misc_feature    complement(178632..180071)
                     /note="Geneious type: TIGR01574"
                     /standard_name="TIGR01574"
     misc_feature    180289..181809
                     /note="Geneious type: Glyco_hydro_77"
                     /standard_name="Glyco_hydro_77"
     misc_feature    181904..182743
                     /note="Geneious type: Pneumo_matrix"
                     /standard_name="Pneumo_matrix"
     misc_feature    complement(182797..184110)
                     /note="Geneious type: IncA"
                     /standard_name="IncA"
     misc_feature    complement(184120..184446)
                     /note="Geneious type: PadR"
                     /standard_name="PadR"
     misc_feature    complement(184612..186810)
                     /note="Geneious type: TIGR01073"
                     /standard_name="TIGR01073"
     misc_feature    complement(186910..188130)
                     /note="Geneious type: OAD_beta"
                     /standard_name="OAD_beta"
     misc_feature    complement(188144..188590)
                     /note="Geneious type: OAD_gamma"
                     /standard_name="OAD_gamma"
     misc_feature    188781..188915
                     /note="Geneious type: PAP2"
                     /standard_name="PAP2"
     misc_feature    complement(188984..189988)
                     /note="Geneious type: TIGR00147"
                     /standard_name="TIGR00147"
     misc_feature    complement(189972..191252)
                     /note="Geneious type: TIGR00131"
                     /standard_name="TIGR00131"
     misc_feature    complement(191271..192050)
                     /note="Geneious type: SNARE_assoc"
                     /standard_name="SNARE_assoc"
     misc_feature    complement(192070..193209)
                     /note="Geneious type: PDT"
                     /standard_name="PDT"
     misc_feature    complement(193247..194326)
                     /note="Geneious type: Chorismate_synt"
                     /standard_name="Chorismate_synt"
     misc_feature    complement(194307..195515)
                     /note="Geneious type: TIGR01356"
                     /standard_name="TIGR01356"
     misc_feature    complement(195506..196567)
                     /note="Geneious type: TIGR01357"
                     /standard_name="TIGR01357"
     misc_feature    complement(196567..197394)
                     /note="Geneious type: PDH"
                     /standard_name="PDH"
     CDS             complement(197571..197714)
                     /codon_start=1
                     /standard_name="CDS"
     misc_feature    complement(197733..202517)
                     /note="Geneious type: DUF982"
                     /standard_name="DUF982"
     misc_feature    203206..204441
                     /note="Geneious type: Arginosuc_synth"
                     /standard_name="Arginosuc_synth"
     misc_feature    204521..205906
                     /note="Geneious type: TIGR00838"
                     /standard_name="TIGR00838"
     misc_feature    205995..206855
                     /note="Geneious type: TIGR00762"
                     /standard_name="TIGR00762"
     misc_feature    206886..207947
                     /note="Geneious type: TIGR01123"
                     /standard_name="TIGR01123"
     misc_feature    208005..208898
                     /note="Geneious type: TIGR00005"
                     /standard_name="TIGR00005"
     misc_feature    208844..209779
                     /note="Geneious type: Zn_dep_PLPC"
                     /standard_name="Zn_dep_PLPC"
     misc_feature    209776..210246
                     /note="Geneious type: LuxS"
                     /standard_name="LuxS"
     misc_feature    complement(210311..212143)
                     /note="Geneious type: Beta-lactamase"
                     /standard_name="Beta-lactamase"
     misc_feature    212175..214085
                     /note="Geneious type: Polysacc_synt_2"
                     /standard_name="Polysacc_synt_2"
     misc_feature    214097..214870
                     /note="Geneious type: KduI"
                     /standard_name="KduI"
     misc_feature    214860..215960
                     /note="Geneious type: Fe-ADH"
                     /standard_name="Fe-ADH"
     misc_feature    complement(216054..217055)
                     /note="Geneious type: FRG"
                     /standard_name="FRG"
     misc_feature    complement(217055..218386)
                     /note="Geneious type: TIGR02764"
                     /standard_name="TIGR02764"
     misc_feature    218645..220567
                     /note="Geneious type: TIGR01974"
                     /standard_name="TIGR01974"
     misc_feature    220564..221448
                     /note="Geneious type: NADHdh"
                     /standard_name="NADHdh"
     misc_feature    221451..221888
                     /note="Geneious type: TIGR01957"
                     /standard_name="TIGR01957"
     misc_feature    221885..222286
                     /note="Geneious type: Complex1_30kDa"
                     /standard_name="Complex1_30kDa"
     misc_feature    222279..223358
                     /note="Geneious type: TIGR01962"
                     /standard_name="TIGR01962"
     misc_feature    223369..223971
                     /note="Geneious type: TIGR01971"
                     /standard_name="TIGR01971"
     misc_feature    223968..226040
                     /note="Geneious type: TIGR00143"
                     /standard_name="TIGR00143"
     misc_feature    226043..226258
                     /note="Geneious type: HupF_HypC"
                     /standard_name="HupF_HypC"
     misc_feature    226255..227295
                     /note="Geneious type: HypD"
                     /standard_name="HypD"
     misc_feature    227302..228084
                     /note="Geneious type: TIGR00067"
                     /standard_name="TIGR00067"
     misc_feature    228096..229076
                     /note="Geneious type: TIGR02124"
                     /standard_name="TIGR02124"
     misc_feature    229102..229869
                     /note="Geneious type: Fer4"
                     /standard_name="Fer4"
     misc_feature    complement(230124..231404)
                     /note="Geneious type: Amidohydro_1"
                     /standard_name="Amidohydro_1"
     misc_feature    complement(231598..232764)
                     /note="Geneious type: Abhydrolase_3"
                     /standard_name="Abhydrolase_3"
     misc_feature    232937..234076
                     /note="Geneious type: Abhydrolase_3"
                     /standard_name="Abhydrolase_3"
     misc_feature    234230..234838
                     /note="Geneious type: VD10_N"
                     /standard_name="VD10_N"
     misc_feature    234831..235046
                     /note="Geneious type: TIGR04438"
                     /standard_name="TIGR04438"
     misc_feature    complement(235237..236253)
                     /note="Geneious type: TIGR00465"
                     /standard_name="TIGR00465"
     misc_feature    complement(236378..237019)
                     /note="Geneious type: FCD"
                     /standard_name="FCD"
     misc_feature    237234..238469
                     /note="Geneious type: DUF815"
                     /standard_name="DUF815"
     misc_feature    238580..239272
                     /note="Geneious type: TIGR02154"
                     /standard_name="TIGR02154"
     misc_feature    239276..240799
                     /note="Geneious type: TIGR01386"
                     /standard_name="TIGR01386"
     misc_feature    240796..242337
                     /note="Geneious type: TIGR02037"
                     /standard_name="TIGR02037"
     misc_feature    complement(242404..242781)
                     /note="Geneious type: TIGR00004"
                     /standard_name="TIGR00004"
     misc_feature    complement(242793..243998)
                     /note="Geneious type: TIGR01127"
                     /standard_name="TIGR01127"
     misc_feature    complement(244054..244752)
                     /note="Geneious type: SfsA"
                     /standard_name="SfsA"
     misc_feature    244860..245768
                     /note="Geneious type: SBP_bac_3"
                     /standard_name="SBP_bac_3"
     misc_feature    complement(246030..247184)
                     /note="Geneious type: TIGR00492"
                     /standard_name="TIGR00492"
     misc_feature    complement(247177..247953)
                     /note="Geneious type: LamB_YcsF"
                     /standard_name="LamB_YcsF"
     misc_feature    complement(247972..248757)
                     /note="Geneious type: DUF1445"
                     /standard_name="DUF1445"
     misc_feature    complement(248791..249714)
                     /note="Geneious type: TIGR00724"
                     /standard_name="TIGR00724"
     misc_feature    complement(249714..250445)
                     /note="Geneious type: AHS1"
                     /standard_name="AHS1"
     misc_feature    complement(250449..251528)
                     /note="Geneious type: DUF4392"
                     /standard_name="DUF4392"
     misc_feature    complement(251553..252401)
                     /note="Geneious type: TIGR01121"
                     /standard_name="TIGR01121"
     CDS             252818..253030
                     /codon_start=1
                     /standard_name="CDS"
     misc_feature    253027..253356
                     /note="Geneious type: Sigma70_r4_2"
                     /standard_name="Sigma70_r4_2"
     misc_feature    complement(253518..254309)
                     /note="Geneious type: DUF1624"
                     /standard_name="DUF1624"
     misc_feature    254489..254884
                     /note="Geneious type: 4HBT"
                     /standard_name="4HBT"
     misc_feature    254881..256059
                     /note="Geneious type: TIGR01449"
                     /standard_name="TIGR01449"
     misc_feature    256056..257189
                     /note="Geneious type: TIGR03402"
                     /standard_name="TIGR03402"
     misc_feature    257193..258365
                     /note="Geneious type: TIGR00342"
                     /standard_name="TIGR00342"
     misc_feature    258365..259408
                     /note="Geneious type: HemX"
                     /standard_name="HemX"
     misc_feature    complement(259461..260408)
                     /note="Geneious type: Exo_endo_phos"
                     /standard_name="Exo_endo_phos"
     misc_feature    260578..262149
                     /note="Geneious type: CbtB"
                     /standard_name="CbtB"
     misc_feature    complement(262260..263693)
                     /note="Geneious type: TIGR00928"
                     /standard_name="TIGR00928"
     misc_feature    complement(263693..264403)
                     /note="Geneious type: TIGR00081"
                     /standard_name="TIGR00081"
     misc_feature    complement(264453..265676)
                     /note="Geneious type: TIGR03542"
                     /standard_name="TIGR03542"
     misc_feature    complement(265700..266545)
                     /note="Geneious type: TIGR00652"
                     /standard_name="TIGR00652"
     misc_feature    complement(266564..267100)
                     /note="Geneious type: ANTAR"
                     /standard_name="ANTAR"
     misc_feature    267346..269226
                     /note="Geneious type: TIGR01515"
                     /standard_name="TIGR01515"
     misc_feature    269238..270446
                     /note="Geneious type: TIGR02091"
                     /standard_name="TIGR02091"
     misc_feature    270449..271573
                     /note="Geneious type: TIGR02092"
                     /standard_name="TIGR02092"
     misc_feature    271587..273011
                     /note="Geneious type: TIGR02095"
                     /standard_name="TIGR02095"
     misc_feature    complement(273073..275067)
                     /note="Geneious type: K_trans"
                     /standard_name="K_trans"
     misc_feature    complement(275107..276042)
                     /note="Geneious type: CorA"
                     /standard_name="CorA"
     misc_feature    complement(276121..276756)
                     /note="Geneious type: TIGR03613"
                     /standard_name="TIGR03613"
     misc_feature    complement(277167..277985)
                     /note="Geneious type: Hydrolase_3"
                     /standard_name="Hydrolase_3"
     CDS             278211..279269
                     /codon_start=1
                     /standard_name="CDS"
     misc_feature    279697..280470
                     /note="Geneious type: YmdB"
                     /standard_name="YmdB"
     misc_feature    280473..281957
                     /note="Geneious type: SBP_bac_5"
                     /standard_name="SBP_bac_5"
     misc_feature    281999..282355
                     /note="Geneious type: Asp23"
                     /standard_name="Asp23"
     misc_feature    282363..284042
                     /note="Geneious type: TIGR03599"
                     /standard_name="TIGR03599"
     misc_feature    284044..286068
                     /note="Geneious type: TIGR00643"
                     /standard_name="TIGR00643"
     CDS             286415..286768
                     /codon_start=1
                     /standard_name="CDS"
     misc_feature    286974..287789
                     /note="Geneious type: S1_2"
                     /standard_name="S1_2"
     misc_feature    287837..288367
                     /note="Geneious type: ABC2_membrane_4"
                     /standard_name="ABC2_membrane_4"
     misc_feature    complement(288508..289422)
                     /note="Geneious type: TIGR02884"
                     /standard_name="TIGR02884"
     misc_feature    complement(289473..290207)
                     /note="Geneious type: MgtC"
                     /standard_name="MgtC"
     misc_feature    complement(290214..291344)
                     /note="Geneious type: TIGR00020"
                     /standard_name="TIGR00020"
     misc_feature    291577..292575
                     /note="Geneious type: Prok-RING_1"
                     /standard_name="Prok-RING_1"
     misc_feature    292600..293472
                     /note="Geneious type: TIGR01099"
                     /standard_name="TIGR01099"
     CDS             293478..294101
                     /codon_start=1
                     /standard_name="CDS"
     misc_feature    294109..295275
                     /note="Geneious type: Abi"
                     /standard_name="Abi"
     misc_feature    295280..295762
                     /note="Geneious type: dCMP_cyt_deam_1"
                     /standard_name="dCMP_cyt_deam_1"
     misc_feature    complement(295867..296058)
                     /note="Geneious type: SASP"
                     /standard_name="SASP"
     misc_feature    complement(296410..298077)
                     /note="Geneious type: PASTA"
                     /standard_name="PASTA"
     misc_feature    298237..299250
                     /note="Geneious type: HD"
                     /standard_name="HD"
     misc_feature    299255..300193
                     /note="Geneious type: PrmA"
                     /standard_name="PrmA"
     misc_feature    complement(300324..302465)
                     /note="Geneious type: TIGR00418"
                     /standard_name="TIGR00418"
     misc_feature    302727..304307
                     /note="Geneious type: TIGR03319"
                     /standard_name="TIGR03319"
     misc_feature    304358..304651
                     /note="Geneious type: Dabb"
                     /standard_name="Dabb"
     misc_feature    304867..305637
                     /note="Geneious type: TIGR01006"
                     /standard_name="TIGR01006"
     misc_feature    305640..306404
                     /note="Geneious type: TIGR01007"
                     /standard_name="TIGR01007"
     misc_feature    306423..307919
                     /note="Geneious type: TIGR03025"
                     /standard_name="TIGR03025"
     misc_feature    307931..309061
                     /note="Geneious type: TIGR02149"
                     /standard_name="TIGR02149"
     misc_feature    309036..310088
                     /note="Geneious type: Acyl_transf_3"
                     /standard_name="Acyl_transf_3"
     misc_feature    310090..311292
                     /note="Geneious type: Glycos_transf_1"
                     /standard_name="Glycos_transf_1"
     misc_feature    311383..312336
                     /note="Geneious type: TIGR03961"
                     /standard_name="TIGR03961"
     CDS             312347..313315
                     /codon_start=1
                     /standard_name="CDS"
     misc_feature    313312..314409
                     /note="Geneious type: Glycos_transf_1"
                     /standard_name="Glycos_transf_1"
     misc_feature    314414..315517
                     /note="Geneious type: PS_pyruv_trans"
                     /standard_name="PS_pyruv_trans"
     misc_feature    315514..316692
                     /note="Geneious type: FrhB_FdhB_C"
                     /standard_name="FrhB_FdhB_C"
     misc_feature    316689..317606
                     /note="Geneious type: Glycos_transf_2"
                     /standard_name="Glycos_transf_2"
     misc_feature    317596..318885
                     /note="Geneious type: O-antigen_lig"
                     /standard_name="O-antigen_lig"
     misc_feature    318882..320432
                     /note="Geneious type: MatE"
                     /standard_name="MatE"
     misc_feature    complement(320484..321863)
                     /note="Geneious type: TIGR01316"
                     /standard_name="TIGR01316"
     misc_feature    complement(321863..322699)
                     /note="Geneious type: TIGR02911"
                     /standard_name="TIGR02911"
     misc_feature    complement(322787..323455)
                     /note="Geneious type: PHP_C"
                     /standard_name="PHP_C"
     misc_feature    323590..326307
                     /note="Geneious type: Glyphos_transf"
                     /standard_name="Glyphos_transf"
     misc_feature    complement(326362..330114)
                     /note="Geneious type: Glyphos_transf"
                     /standard_name="Glyphos_transf"
     misc_feature    complement(330191..330652)
                     /note="Geneious type: TIGR01518"
                     /standard_name="TIGR01518"
     misc_feature    complement(330694..332037)
                     /note="Geneious type: Glyphos_transf"
                     /standard_name="Glyphos_transf"
     misc_feature    332215..333729
                     /note="Geneious type: Glyphos_transf"
                     /standard_name="Glyphos_transf"
     misc_feature    333753..335669
                     /note="Geneious type: Glyphos_transf"
                     /standard_name="Glyphos_transf"
     misc_feature    335816..336352
                     /note="Geneious type: TIGR02851"
                     /standard_name="TIGR02851"
     misc_feature    336461..337333
                     /note="Geneious type: DUF2612"
                     /standard_name="DUF2612"
     misc_feature    complement(337521..338000)
                     /note="Geneious type: SPOUT_MTase"
                     /standard_name="SPOUT_MTase"
     misc_feature    complement(337997..338785)
                     /note="Geneious type: Lactamase_B_2"
                     /standard_name="Lactamase_B_2"
     misc_feature    complement(338859..340154)
                     /note="Geneious type: TIGR01072"
                     /standard_name="TIGR01072"
     misc_feature    complement(340523..341893)
                     /note="Geneious type: Metallophos"
                     /standard_name="Metallophos"
     misc_feature    complement(341911..343428)
                     /note="Geneious type: MFS_2"
                     /standard_name="MFS_2"
     misc_feature    complement(343489..344055)
                     /note="Geneious type: TIGR01490"
                     /standard_name="TIGR01490"
     misc_feature    344130..345626
                     /note="Geneious type: TIGR00551"
                     /standard_name="TIGR00551"
     misc_feature    345607..346446
                     /note="Geneious type: TIGR00078"
                     /standard_name="TIGR00078"
     misc_feature    complement(346572..347111)
                     /note="Geneious type: Rubrerythrin"
                     /standard_name="Rubrerythrin"
     misc_feature    complement(347137..349638)
                     /note="Geneious type: TIGR01525"
                     /standard_name="TIGR01525"
     misc_feature    complement(349628..350431)
                     /note="Geneious type: TIGR00186"
                     /standard_name="TIGR00186"
     misc_feature    complement(350514..351269)
                     /note="Geneious type: TIGR00735"
                     /standard_name="TIGR00735"
     misc_feature    complement(351271..351900)
                     /note="Geneious type: TIGR01855"
                     /standard_name="TIGR01855"
     misc_feature    352267..352911
                     /note="Geneious type: EPV_E5"
                     /standard_name="EPV_E5"
     misc_feature    complement(353076..353972)
                     /note="Geneious type: PfkB"
                     /standard_name="PfkB"
     misc_feature    complement(354161..355558)
                     /note="Geneious type: TIGR00801"
                     /standard_name="TIGR00801"
     misc_feature    complement(355595..356227)
                     /note="Geneious type: TIGR01091"
                     /standard_name="TIGR01091"
     misc_feature    complement(356255..356794)
                     /note="Geneious type: TIGR01203"
                     /standard_name="TIGR01203"
     misc_feature    complement(356794..357786)
                     /note="Geneious type: BPD_transp_2"
                     /standard_name="BPD_transp_2"
     misc_feature    complement(357786..358889)
                     /note="Geneious type: BPD_transp_2"
                     /standard_name="BPD_transp_2"
     misc_feature    complement(358882..360423)
                     /note="Geneious type: TIGR02633"
                     /standard_name="TIGR02633"
     misc_feature    complement(360517..361758)
                     /note="Geneious type: Bmp"
                     /standard_name="Bmp"
     misc_feature    complement(361815..362393)
                     /note="Geneious type: TIGR01744"
                     /standard_name="TIGR01744"
     misc_feature    362574..364139
                     /note="Geneious type: Voltage_CLC"
                     /standard_name="Voltage_CLC"
     misc_feature    364200..365183
                     /note="Geneious type: PHP"
                     /standard_name="PHP"
     misc_feature    365183..365698
                     /note="Geneious type: DUF45"
                     /standard_name="DUF45"
     misc_feature    complement(365740..366684)
                     /note="Geneious type: PHP"
                     /standard_name="PHP"
     CDS             complement(366681..367187)
                     /codon_start=1
                     /standard_name="CDS"
     misc_feature    367217..368098
                     /note="Geneious type: PI-PLC-X"
                     /standard_name="PI-PLC-X"
     misc_feature    complement(368158..369597)
                     /note="Geneious type: TIGR04545"
                     /standard_name="TIGR04545"
     misc_feature    complement(369618..371306)
                     /note="Geneious type: TIGR00456"
                     /standard_name="TIGR00456"
     misc_feature    complement(371310..371768)
                     /note="Geneious type: DUF1934"
                     /standard_name="DUF1934"
     misc_feature    complement(371765..372829)
                     /note="Geneious type: TIGR01205"
                     /standard_name="TIGR01205"
     misc_feature    373047..373880
                     /note="Geneious type: TIGR01863"
                     /standard_name="TIGR01863"
     misc_feature    374212..375294
                     /note="Geneious type: TIGR01364"
                     /standard_name="TIGR01364"
     misc_feature    375294..376457
                     /note="Geneious type: TIGR01327"
                     /standard_name="TIGR01327"
     misc_feature    376685..376984
                     /note="Geneious type: Thiamine_BP"
                     /standard_name="Thiamine_BP"
     misc_feature    376953..377735
                     /note="Geneious type: BPD_transp_1"
                     /standard_name="BPD_transp_1"
     misc_feature    377737..378774
                     /note="Geneious type: NMT1"
                     /standard_name="NMT1"
     misc_feature    378778..379524
                     /note="Geneious type: TIGR01184"
                     /standard_name="TIGR01184"
     misc_feature    complement(379612..380355)
                     /note="Geneious type: TIGR02493"
                     /standard_name="TIGR02493"
     misc_feature    complement(380370..382622)
                     /note="Geneious type: TIGR01255"
                     /standard_name="TIGR01255"
     misc_feature    383132..384280
                     /note="Geneious type: TIGR02638"
                     /standard_name="TIGR02638"
     misc_feature    384406..385557
                     /note="Geneious type: TIGR01753"
                     /standard_name="TIGR01753"
     misc_feature    385568..385918
                     /note="Geneious type: Amidohydro_3"
                     /standard_name="Amidohydro_3"
     misc_feature    complement(386038..388416)
                     /note="Geneious type: Alpha-L-AF_C"
                     /standard_name="Alpha-L-AF_C"
     misc_feature    388651..389376
                     /note="Geneious type: ThiF"
                     /standard_name="ThiF"
     CDS             complement(389459..389629)
                     /codon_start=1
                     /standard_name="CDS"
     misc_feature    complement(389626..390111)
                     /note="Geneious type: Caudo_TAP"
                     /standard_name="Caudo_TAP"
     misc_feature    complement(390719..390910)
                     /note="Geneious type: RHH_1"
                     /standard_name="RHH_1"
     CDS             complement(391433..391885)
                     /codon_start=1
                     /standard_name="CDS"
     CDS             complement(391948..392082)
                     /codon_start=1
                     /standard_name="CDS"
     CDS             complement(392175..392456)
                     /codon_start=1
                     /standard_name="CDS"
     misc_feature    complement(392874..393053)
                     /note="Geneious type: DUF4250"
                     /standard_name="DUF4250"
     misc_feature    393059..394897
                     /note="Geneious type: TIGR00464"
                     /standard_name="TIGR00464"
     misc_feature    394890..396563
                     /note="Geneious type: TIGR00440"
                     /standard_name="TIGR00440"
     misc_feature    396572..398407
                     /note="Geneious type: TIGR01394"
                     /standard_name="TIGR01394"
     misc_feature    398440..399471
                     /note="Geneious type: TIGR00539"
                     /standard_name="TIGR00539"
     misc_feature    399482..400420
                     /note="Geneious type: EamA"
                     /standard_name="EamA"
     misc_feature    400463..400618
                     /note="Geneious type: DUF4414"
                     /standard_name="DUF4414"
     CDS             400608..400865
                     /codon_start=1
                     /standard_name="CDS"
     misc_feature    401080..401538
                     /note="Geneious type: TIGR02937"
                     /standard_name="TIGR02937"
     CDS             401643..402080
                     /codon_start=1
                     /standard_name="CDS"
     misc_feature    402166..402969
                     /note="Geneious type: ABC2_membrane_4"
                     /standard_name="ABC2_membrane_4"
     CDS             402966..403715
                     /codon_start=1
                     /standard_name="CDS"
     misc_feature    403724..404356
                     /note="Geneious type: TIGR03740"
                     /standard_name="TIGR03740"
     CDS             404349..405053
                     /codon_start=1
                     /standard_name="CDS"
     misc_feature    complement(405104..405949)
                     /note="Geneious type: ABC2_membrane"
                     /standard_name="ABC2_membrane"
     misc_feature    complement(406089..406577)
                     /note="Geneious type: SKI"
                     /standard_name="SKI"
     misc_feature    complement(406577..407440)
                     /note="Geneious type: TIGR00507"
                     /standard_name="TIGR00507"
     misc_feature    407519..407746
                     /note="Geneious type: TIGR00517"
                     /standard_name="TIGR00517"
     misc_feature    407918..409456
                     /note="Geneious type: TIGR01311"
                     /standard_name="TIGR01311"
     misc_feature    409582..410691
                     /note="Geneious type: Ldh_2"
                     /standard_name="Ldh_2"
     misc_feature    410703..411875
                     /note="Geneious type: malic"
                     /standard_name="malic"
     misc_feature    412203..412952
                     /note="Geneious type: CHAP"
                     /standard_name="CHAP"
     misc_feature    413182..414219
                     /note="Geneious type: TIGR00331"
                     /standard_name="TIGR00331"
     misc_feature    414212..414766
                     /note="Geneious type: GrpE"
                     /standard_name="GrpE"
     misc_feature    414790..416631
                     /note="Geneious type: TIGR02350"
                     /standard_name="TIGR02350"
     misc_feature    416726..417883
                     /note="Geneious type: TIGR02349"
                     /standard_name="TIGR02349"
     CDS             complement(417934..418116)
                     /codon_start=1
                     /standard_name="CDS"
     CDS             complement(418185..418808)
                     /codon_start=1
                     /standard_name="CDS"
     misc_feature    418942..420405
                     /note="Geneious type: DUF3048"
                     /standard_name="DUF3048"
     misc_feature    complement(420596..421666)
                     /note="Geneious type: TIGR00169"
                     /standard_name="TIGR00169"
     misc_feature    complement(421685..423424)
                     /note="Geneious type: TIGR00970"
                     /standard_name="TIGR00970"
     misc_feature    complement(423776..424417)
                     /note="Geneious type: TIGR01367"
                     /standard_name="TIGR01367"
     misc_feature    complement(424585..425697)
                     /note="Geneious type: Meth_synt_2"
                     /standard_name="Meth_synt_2"
     misc_feature    complement(425792..426811)
                     /note="Geneious type: TIGR02424"
                     /standard_name="TIGR02424"
     misc_feature    complement(426866..428365)
                     /note="Geneious type: TIGR01307"
                     /standard_name="TIGR01307"
     misc_feature    complement(428480..429247)
                     /note="Geneious type: TIM"
                     /standard_name="TIM"
     misc_feature    complement(429288..430487)
                     /note="Geneious type: PGK"
                     /standard_name="PGK"
     misc_feature    complement(430806..432587)
                     /note="Geneious type: PEPCK"
                     /standard_name="PEPCK"
     misc_feature    complement(432719..433729)
                     /note="Geneious type: TIGR03723"
                     /standard_name="TIGR03723"
     misc_feature    complement(433726..435132)
                     /note="Geneious type: Proteasome_A_N"
                     /standard_name="Proteasome_A_N"
     misc_feature    complement(435125..435595)
                     /note="Geneious type: TIGR01575"
                     /standard_name="TIGR01575"
     misc_feature    complement(435582..438188)
                     /note="Geneious type: TIGR00593"
                     /standard_name="TIGR00593"
     misc_feature    438286..439290
                     /note="Geneious type: TIGR00737"
                     /standard_name="TIGR00737"
     misc_feature    439287..440408
                     /note="Geneious type: TIGR00221"
                     /standard_name="TIGR00221"
     misc_feature    440392..440892
                     /note="Geneious type: TIGR00185"
                     /standard_name="TIGR00185"
     misc_feature    complement(441014..441250)
                     /note="Geneious type: TIGR00165"
                     /standard_name="TIGR00165"
     misc_feature    complement(441269..441712)
                     /note="Geneious type: TIGR00621"
                     /standard_name="TIGR00621"
     misc_feature    complement(441723..442013)
                     /note="Geneious type: Ribosomal_S6"
                     /standard_name="Ribosomal_S6"
     misc_feature    complement(442186..442848)
                     /note="Geneious type: TIGR02253"
                     /standard_name="TIGR02253"
     misc_feature    complement(442826..443644)
                     /note="Geneious type: TIGR00083"
                     /standard_name="TIGR00083"
     misc_feature    complement(443651..444550)
                     /note="Geneious type: TIGR00431"
                     /standard_name="TIGR00431"
     misc_feature    complement(444547..445488)
                     /note="Geneious type: DHH"
                     /standard_name="DHH"
     misc_feature    complement(445478..445825)
                     /note="Geneious type: TIGR00082"
                     /standard_name="TIGR00082"
     misc_feature    complement(445839..448211)
                     /note="Geneious type: TIGR00487"
                     /standard_name="TIGR00487"
     misc_feature    complement(448202..448531)
                     /note="Geneious type: Ribosomal_L7Ae"
                     /standard_name="Ribosomal_L7Ae"
     misc_feature    complement(448524..448790)
                     /note="Geneious type: DUF448"
                     /standard_name="DUF448"
     misc_feature    complement(448821..449879)
                     /note="Geneious type: TIGR01953"
                     /standard_name="TIGR01953"
     misc_feature    complement(449898..450395)
                     /note="Geneious type: DUF150"
                     /standard_name="DUF150"
     misc_feature    complement(450499..451752)
                     /note="Geneious type: DUF1015"
                     /standard_name="DUF1015"
     misc_feature    complement(451837..452604)
                     /note="Geneious type: TIGR00671"
                     /standard_name="TIGR00671"
     misc_feature    complement(452623..453189)
                     /note="Geneious type: DUF3816"
                     /standard_name="DUF3816"
     misc_feature    complement(453514..454125)
                     /note="Geneious type: Cytidylate_kin2"
                     /standard_name="Cytidylate_kin2"
     CDS             complement(454221..454697)
                     /codon_start=1
                     /standard_name="CDS"
     CDS             complement(454699..455247)
                     /codon_start=1
                     /standard_name="CDS"
     misc_feature    complement(455240..456310)
                     /note="Geneious type: Baseplate_J"
                     /standard_name="Baseplate_J"
     CDS             complement(456307..456621)
                     /codon_start=1
                     /standard_name="CDS"
     misc_feature    complement(456618..456968)
                     /note="Geneious type: Phage_Mu_Gp45"
                     /standard_name="Phage_Mu_Gp45"
     CDS             complement(456955..457902)
                     /codon_start=1
                     /standard_name="CDS"
     misc_feature    complement(457899..458417)
                     /note="Geneious type: LysM"
                     /standard_name="LysM"
     CDS             complement(458420..458506)
                     /codon_start=1
                     /standard_name="CDS"
     CDS             complement(458490..458813)
                     /codon_start=1
                     /standard_name="CDS"
     CDS             complement(458860..459258)
                     /codon_start=1
                     /standard_name="CDS"
     CDS             complement(459255..459611)
                     /codon_start=1
                     /standard_name="CDS"
     misc_feature    complement(459622..460608)
                     /note="Geneious type: TIGR01554"
                     /standard_name="TIGR01554"
     CDS             complement(460627..460974)
                     /codon_start=1
                     /standard_name="CDS"
     CDS             complement(460988..461959)
                     /codon_start=1
                     /standard_name="CDS"
     CDS             complement(461956..463089)
                     /codon_start=1
                     /standard_name="CDS"
     misc_feature    complement(463094..464317)
                     /note="Geneious type: TIGR01547"
                     /standard_name="TIGR01547"
     misc_feature    complement(464337..464726)
                     /note="Geneious type: TIGR00287"
                     /standard_name="TIGR00287"
     misc_feature    complement(464827..465594)
                     /note="Geneious type: Peptidase_M23"
                     /standard_name="Peptidase_M23"
     misc_feature    complement(465600..469079)
                     /note="Geneious type: TIGR00580"
                     /standard_name="TIGR00580"
     misc_feature    complement(469117..469719)
                     /note="Geneious type: Pept_tRNA_hydro"
                     /standard_name="Pept_tRNA_hydro"
     misc_feature    complement(469802..471283)
                     /note="Geneious type: TIGR04055"
                     /standard_name="TIGR04055"
     misc_feature    complement(471409..474468)
                     /note="Geneious type: Glyco_hydro_2_C"
                     /standard_name="Glyco_hydro_2_C"
     misc_feature    complement(474510..475130)
                     /note="Geneious type: TIGR03025"
                     /standard_name="TIGR03025"
     misc_feature    475381..476010
                     /note="Geneious type: TIGR02722"
                     /standard_name="TIGR02722"
     misc_feature    476155..478908
                     /note="Geneious type: TIGR00963"
                     /standard_name="TIGR00963"
     misc_feature    complement(479409..480650)
                     /note="Geneious type: Peptidase_M28"
                     /standard_name="Peptidase_M28"
     misc_feature    complement(480866..482227)
                     /note="Geneious type: TIGR00797"
                     /standard_name="TIGR00797"
     misc_feature    482414..482965
                     /note="Geneious type: ECF-ribofla_trS"
                     /standard_name="ECF-ribofla_trS"
     misc_feature    482962..483687
                     /note="Geneious type: Amidohydro_2"
                     /standard_name="Amidohydro_2"
     misc_feature    483794..484297
                     /note="Geneious type: Flavin_Reduct"
                     /standard_name="Flavin_Reduct"
     misc_feature    484507..486237
                     /note="Geneious type: TIGR02397"
                     /standard_name="TIGR02397"
     misc_feature    486249..486593
                     /note="Geneious type: YbaB_DNA_bd"
                     /standard_name="YbaB_DNA_bd"
     misc_feature    486606..487205
                     /note="Geneious type: TIGR00615"
                     /standard_name="TIGR00615"
     misc_feature    487221..487694
                     /note="Geneious type: TIGR00086"
                     /standard_name="TIGR00086"
     misc_feature    488406..489740
                     /note="Geneious type: AAA_14"
                     /standard_name="AAA_14"
     misc_feature    489768..490976
                     /note="Geneious type: TIGR01353"
                     /standard_name="TIGR01353"
     misc_feature    491096..491701
                     /note="Geneious type: TIGR00142"
                     /standard_name="TIGR00142"
     misc_feature    complement(491810..491938)
                     /note="Geneious type: DUF2543"
                     /standard_name="DUF2543"
     misc_feature    492646..493488
                     /note="Geneious type: TIGR02225"
                     /standard_name="TIGR02225"
     misc_feature    493811..495508
                     /note="Geneious type: N6_N4_Mtase"
                     /standard_name="N6_N4_Mtase"
     misc_feature    495502..497718
                     /note="Geneious type: ResIII"
                     /standard_name="ResIII"
     CDS             498018..498197
                     /codon_start=1
                     /standard_name="CDS"
     misc_feature    498206..498916
                     /note="Geneious type: Fic"
                     /standard_name="Fic"
     misc_feature    498916..499602
                     /note="Geneious type: AAA_17"
                     /standard_name="AAA_17"
     misc_feature    499603..500271
                     /note="Geneious type: Peptidase_S51"
                     /standard_name="Peptidase_S51"
     misc_feature    500341..501351
                     /note="Geneious type: APH"
                     /standard_name="APH"
     misc_feature    501338..501730
                     /note="Geneious type: Glyoxalase_2"
                     /standard_name="Glyoxalase_2"
     misc_feature    501942..503108
                     /note="Geneious type: TIGR00361"
                     /standard_name="TIGR00361"
     misc_feature    503160..504044
                     /note="Geneious type: Lactamase_B"
                     /standard_name="Lactamase_B"
     misc_feature    504053..504397
                     /note="Geneious type: Voltage_CLC"
                     /standard_name="Voltage_CLC"
     misc_feature    504646..505191
                     /note="Geneious type: PPDK_N"
                     /standard_name="PPDK_N"
     misc_feature    505253..506710
                     /note="Geneious type: Resolvase"
                     /standard_name="Resolvase"
     misc_feature    506841..507320
                     /note="Geneious type: Acetyltransf_10"
                     /standard_name="Acetyltransf_10"
     misc_feature    complement(507454..509178)
                     /note="Geneious type: DUF2207"
                     /standard_name="DUF2207"
     misc_feature    complement(509178..509732)
                     /note="Geneious type: LemA"
                     /standard_name="LemA"
     misc_feature    complement(509866..510807)
                     /note="Geneious type: TIGR00204"
                     /standard_name="TIGR00204"
     misc_feature    complement(510810..511652)
                     /note="Geneious type: TIGR00232"
                     /standard_name="TIGR00232"
     misc_feature    complement(511780..513111)
                     /note="Geneious type: LytR_cpsA_psr"
                     /standard_name="LytR_cpsA_psr"
     misc_feature    complement(513095..513904)
                     /note="Geneious type: TIGR03064"
                     /standard_name="TIGR03064"
     misc_feature    complement(513993..514514)
                     /note="Geneious type: TIGR01167"
                     /standard_name="TIGR01167"
     misc_feature    complement(514723..515289)
                     /note="Geneious type: TIGR02366"
                     /standard_name="TIGR02366"
     misc_feature    complement(515362..516054)
                     /note="Geneious type: ABC_trans_CmpB"
                     /standard_name="ABC_trans_CmpB"
     misc_feature    complement(516462..518306)
                     /note="Geneious type: TIGR02203"
                     /standard_name="TIGR02203"
     misc_feature    complement(518306..520087)
                     /note="Geneious type: TIGR00958"
                     /standard_name="TIGR00958"
     misc_feature    complement(520090..520548)
                     /note="Geneious type: TIGR04472"
                     /standard_name="TIGR04472"
     misc_feature    520694..521557
                     /note="Geneious type: TIGR00755"
                     /standard_name="TIGR00755"
     misc_feature    521565..522962
                     /note="Geneious type: TIGR00797"
                     /standard_name="TIGR00797"
     misc_feature    522979..523560
                     /note="Geneious type: Mic1"
                     /standard_name="Mic1"
     misc_feature    523709..524164
                     /note="Geneious type: NUDIX"
                     /standard_name="NUDIX"
     misc_feature    524161..524886
                     /note="Geneious type: Acetyltransf_1"
                     /standard_name="Acetyltransf_1"
     misc_feature    complement(525122..525931)
                     /note="Geneious type: TIGR04521"
                     /standard_name="TIGR04521"
     misc_feature    complement(525924..526835)
                     /note="Geneious type: BPD_transp_2"
                     /standard_name="BPD_transp_2"
     misc_feature    complement(527010..527990)
                     /note="Geneious type: ABC_sub_bind"
                     /standard_name="ABC_sub_bind"
     misc_feature    528130..528483
                     /note="Geneious type: Cupin_2"
                     /standard_name="Cupin_2"
     misc_feature    complement(528605..529951)
                     /note="Geneious type: TIGR00797"
                     /standard_name="TIGR00797"
     misc_feature    complement(529944..530921)
                     /note="Geneious type: APH"
                     /standard_name="APH"
     misc_feature    531074..531832
                     /note="Geneious type: TIGR04094"
                     /standard_name="TIGR04094"
     misc_feature    532262..532978
                     /note="Geneious type: TIGR00346"
                     /standard_name="TIGR00346"
     misc_feature    532975..533304
                     /note="Geneious type: AzlD"
                     /standard_name="AzlD"
     misc_feature    complement(533376..534095)
                     /note="Geneious type: TIGR02154"
                     /standard_name="TIGR02154"
     misc_feature    complement(534064..535608)
                     /note="Geneious type: TIGR02966"
                     /standard_name="TIGR02966"
     misc_feature    complement(535610..536254)
                     /note="Geneious type: TIGR02366"
                     /standard_name="TIGR02366"
     misc_feature    complement(536577..536843)
                     /note="Geneious type: PqqD"
                     /standard_name="PqqD"
     misc_feature    537041..537733
                     /note="Geneious type: TIGR03419"
                     /standard_name="TIGR03419"
     misc_feature    537752..538579
                     /note="Geneious type: GGGtGRT"
                     /standard_name="GGGtGRT"
ORIGIN      
        1 aattttcaag gtccttatcc agcctttcgg ccggccgctc ttctctcgag cgcttgataa
       61 ctataccaca acttgccgca aatgtcaaca tctttattca agtttttcat ttttttaaca
      121 gcagcgggat cgaaacaatc aagtgtccgc gccttgctgt cggctgcgct gcggttaagc
      181 aacgtgtgat attatagcgc gccgatcagc aaatgtcaag acccaatttc aactttttta
      241 tcgggttgca attccgtgca caatttgcta taatggctaa acgatatata taatgtataa
      301 ggagggatct gcaatgccca ttcgtattga taacgaattg ccggcgaagc aaagcttgga
      361 aatcgagaat atctttgtca tgaacaacaa gcgcgcggac acgcaagaca tccgccccct
      421 gcatatcatt atattaaatt tgatgcccac caagatcgac acggagaccc agctgctgcg
      481 tctgctgagc aacacgccgc tgcaagtgaa tgtggacttt ctgcaagtga gcagtcatac
      541 agccaagcat acctctaaaa gtcacatgga caagttctac tacacctttg atcagataaa
      601 ggacagaaaa tacgacggta tgatcatcac cggtgcaccg gtggagcaaa tgccctttga
      661 ggaagtggac tactgggacg agctttgccg gatcatggat tggacaaaga ccaatgtata
      721 tagcaccttc catatttgct ggggcgcgca agcggggctg tactaccact acggtattcc
      781 aaagcacccg ctcagtaaaa agatgttcgg cgtattcccc caccgcagtt tagatgtgac
      841 ccatccactg atgcggggac tggacgatgt gttttacatt ccccactccc ggcatacgga
      901 aattctgcgg caagacattg cccaggtaaa ggacttgcag atcctggcat acagtgatat
      961 tgccggtgtc tgcctgctgt ctgatatgga gtgccgcaac ttcttctcta ccgggcacag
     1021 tgaatacgac cgagatacac tggccaaaga atattttcgt gacaagagca aaggactgga
     1081 cattgacaga ccctacaact actttcccca cgatgatgag aacctggtgc ccttggtcag
     1141 ctggaaaagt acagccagcc tgattttttc taactggctc aactatttcg tttaccaacg
     1201 cacaccctac gacatcagca cactataaca taagtaacaa aggccgctgt ggaaaacaca
     1261 gcggtctttt tctatgatta atattatctt tagaatagaa aacgcataga aaaacagccc
     1321 acctgaaaaa ggtgggctgt atgtaattac ttaaacaggt aattggtgtt gttaaaggtc
     1381 agcggctggt actcgccatt atgcgcatag tacacagcag acaacttaac agccacagca
     1441 aaagtcttgc cggagcagct aaacacatag caatctgcgc cgttaacagt aactacctta
     1501 ttgttgtaag agatagaact gctggacgga tccgcactgt agccaacctc ctgccagtta
     1561 tcgtgaatgg tctgcttgag cagcagcttc gcatccgcaa tgctgtaatc cggtgtggtt
     1621 gtgatcttat gcgggttgga atacgcatcg taagtctgag ccacttttgt tccctcttcc
     1681 gcagccgtcg tttcctgggc gggattgtaa acaaacgcgc caaaacgaac gataaagtag
     1741 atcaggaacc aaatgagcag gatcaggatc acaatcagag cgatcttgcc gcccttgttc
     1801 tccggtttcg ccgccatctc gtcctgagac ggtgtgggga tcggaacgaa aggtttaccc
     1861 ttcttagcgc acttcttttc cagcttagca ttcttcttgt cgatcttctt gaccaactta
     1921 gcgtatgcct tctgtccggc cttctctgct ttgatctctc ccttagtctg gaaagcatcg
     1981 atggtcggaa tggcaatggc ggtaaatgct ttgccgcctg cggccgcttt cttttcccct
     2041 ttttcgtttt tcttcgtagt ttcttttacg aatttttcat aagcctttgc atgcttcttt
     2101 tccgctttgg cgtttgcctt agcaagtgcc ttttcagcct ttgcttctct cttggccgcc
     2161 ttcgcttctt tcttagcaag cttcttttct ttactcaagg cagtaccctc cttataagta
     2221 tagtagtagt atatcatctt gctgctcaaa tttcaacaaa aaaatgcaag caaatgcgag
     2281 atttttatga acaaactgta aacattagta cgccggcagc atacagtaca caagatttgg
     2341 tagtgagcag cggtgcatta tgcctatata tgatccggat agcggtgcgc ggtaatggtg
     2401 ccgtccttca cttccaatcg gcaaatgcgg gcgttgcggc ggtcgccttc aaagccgtca
     2461 tcctccacat tacgggcgtg gtacaccgcg taccatacgc catccttctt gatcacgctg
     2521 tgatgaccgg tgccctcctc ccaatcgttg gcgcgaatca ccggagcata ggtatggtca
     2581 tccggcacct tttcaaactt gattttagtc aggtccgttt cgtccgtctt ggctcgggcg
     2641 tatcctatat aataggtagg ctgtaagtag cagttgccgc tgtacattac atactgccag
     2701 tctccctccc gaaagtagca ggcgccctca atagtgtgcc agtgctggcc cgtcttgtac
     2761 cgatcccgac ggaagatctc ctcgtccagg gtgggcacca ccaccggcac cgggtgtcct
     2821 gccggggtgt acggatccag catcttatcc accacaatat aagtgccgat ccggtcgccc
     2881 tcaaacgtat tggtagaata gaacaaatac agaccgctct cgttctgcac aatctgggag
     2941 tcaatggaaa agggatgcaa aatctgcttc tcctgcccaa agggaccgag gggattatcc
     3001 gcctgactga caaacagcgc ctcccgatga ccgccctgat ccggggtatc accaaagaac
     3061 tcataagaac aatacatata ataagtacca tccagttcaa taacgctggg tgcccagaag
     3121 ctatgctccc caggcacggt aaacaccata ccgtgaaatt gccaaccggt gagcagatca
     3181 tccgagctgt aagcgtaaat gccatcatcg ccggtggtat aaatgtaata tcgaccgctg
     3241 ctttccagaa taaacggatc tgcctgaccg atataattct ctttttttgt ttctaacagc
     3301 tgcataagtg cgctccttct tcaaaaatca gcatcattat acacgctggc gcggcctttg
     3361 cctaccgata tggaccaaat tcttaaaatt cagtacagtg cacaaagaag tgccaaagaa
     3421 tttgtgcaat agggcaggaa tcaggcggaa ttttgccgtg gaattgcaaa atgtcaactt
     3481 attttacgat tttggttgac atttacgcaa aatcaaggca taatagtaca aaattcaatg
     3541 tgaggtaaaa agtatgtcag aaacaaccgc agctgccgaa agcagcaaga agaagaaaaa
     3601 actccgcacg gtagacattg cctatatcgg tctgtttgcc gcactgatcg ctgtgtgtgc
     3661 ccagatcgcc gtgcccatga ccgtgtcctt taccatgcag acctttgccg tttgcctgtg
     3721 cgccggactg ctggggtgga agcgctccac cgtatccgtg atcgtgtaca ttctgctggg
     3781 tatggtagga ctgcccatct ttaccgggtt caaaagcggc gtggcagcca ttaccggtcc
     3841 caccggcggc tacattgtcg gctttgtcct gaccgcactg atcaccggcg ctttggtgca
     3901 aaagttcggt cacaagtttt ggcagttgat cctgtttatg gtgatcggcc tgactgtgtg
     3961 ctacgccttt ggcactgtgt ggttcatcat tgcttacaaa gccacattaa aagcggcgct
     4021 ggccacctgc gtggtaccat tcctgctgcc ggagtgtggc aagatcctgc tggcagccct
     4081 actcaccaat cggctgatcc gctttgtaaa ataaatctta aacgacacaa aacaacgcaa
     4141 ggtgcgaaat acaccttgcg ttttttatta tcttatactg cataaagcat ttgcaacaga
     4201 cgttttcccg tcccagtggt gaacagcttt tctctgccga cttgcacggc ttcttctgaa
     4261 agcccctcct catacgcatt caccaaaaag tccgcctcca ttaaaatgcg caaagtcaat
     4321 cggtccacac cggtgtaggt atggtgtctg gccaacagat cacaaacttc ttccacaaaa
     4381 tcctttggcc agtctgcaag cagttggcat accaccggcg ggccctccag ctcttggtat
     4441 ttaccggcag aggaaccgta atgcagttcc gcgttgtgaa taccaatatc atgaagtgca
     4501 gcggctgtca gcaatacgcg ccgctgcccg tcgcacaaat gctccccatc ggcgatcatt
     4561 tcggcaaaag catacacctt gatcaaatgc tgtatccgct tgggatctcc ggcatcatat
     4621 tgcagggcac ggcgcaacgc ttctctcgga tcgttcaaag ggctcatttc tctgccttta
     4681 ccgcgtcata ctgctccagc acctctttgt ccggcgcagg ggtgcacagg gacaccacca
     4741 cattcaccag cagaccaaac aggaacgcag gcagcagctc gtaaatcttc aaaaccggtg
     4801 ccaggtcggc aatgcaatac ttccacagga acaccattac cgcgccggcg atcataccgg
     4861 ccacagcgcc gtaacggttg gagcgccgcc aaaacagcgc cagcagcatt accggaccaa
     4921 aggacgcgcc aaagcccgcc caagcaaagc tgacgatctt aaacacagaa gcattagaat
     4981 cccaagccat aaagatgcct accacggcaa tacccagcag ggtcacccga gccacgatca
     5041 tcttagcctt ggcagacaaa ttcaggttga acaggctgcc caaaatattc tcgctgacgc
     5101 cggaggaggc agccagcagc tggctgtccg ccgtggacat ggtgctggcc aaaatacccg
     5161 ccaggatcac accggccagc agtgcagcaa ctaccccgtg ctgggacagc agattggcga
     5221 tctgcacaat aatggtttcc ttgtctgcca gcgcacccat agcgccgttc ttgaccatag
     5281 cggagccaac tacgccgatc accacggcaa tgaacataga gatcacgacc caaatggtgg
     5341 caatgcggcg agaggtcttt aatttgcgat catcttcaat ggccataaac cgcagcagaa
     5401 tgtggggcat accaaagtag cccagccccc aggcggcggt agacaaaatt ttcaacaagt
     5461 tgtacgtggc ggacttgccg ctttccgggt cataggtagc cgtcatggac agatagccgc
     5521 tcatgctctg cgcattctcc accacggcgc ccacgccgcc ggccttggac acgccaaaca
     5581 ccagcaccac caccagcgca atgctcatca caatgctctg cactaagtca gtggtagacg
     5641 cggcagtaaa cccgccggta gcggtatagc ccacgatcac aatggcggaa acaatcattg
     5701 ccacatggta gtccataccg aacagcgtgc caaacagctt gccgcaggcg gcaaagccgg
     5761 aggctgtgta cggcacaaag aatacaataa ttaaaatagc tgccatggcg gtaagaatat
     5821 gttttttctc tccaaatcgg cgagagaaaa agtccggcac ggtaatggcg ccaatgcggg
     5881 cggaataccg gcgcagacgg cgtgccacca ccagccagtt aatgtaagtg cccacaccga
     5941 ggccaatggc tgtccatccc ggatccgcaa taccggtcag ataggcaacg cccggcaggc
     6001 ccatcagcag ccagctggac atatccgacg cctcggcact catggcagta accaccggcc
     6061 ccaaccgacg gccgcccaaa tagaaatcgt ccactgtatt gttgcgtttg gagcacacaa
     6121 taccaatagc cagcatagcg atcaggtaca cggctataga gatcagaata caaacttgtg
     6181 cactggtcat aaacagtacc tccaacaaaa tttggcgctt tgcagcacta ccggtgcaaa
     6241 gcaatacaat ctatagtacc attttttggc gccgatgtaa agaataagtt gcgttttttc
     6301 ctttgattag cgcctatatc cggcagggat aaaagaattg acaagccgta ggcaggttgt
     6361 tacaataaaa ttgtataaag cttatattcc acaaggagac ggaaaaaatg aagcaatcgg
     6421 caatgtcgcc ccgcaccggg cgtataatag aactggatat tgccaaaggg ttgggcattc
     6481 tctcggtgat cctgtacaac accctacccg cctcgccttt gcatacagcg ctgggcggct
     6541 atatgatgcc cctgtttttt gtggtatccg ggctggtcat gcaaagggat gcatgcatct
     6601 tttctctccg tcgtttttgg gagaagaacg cccggctgct gttttattac attttattca
     6661 gcgccattta tctgctgtgt agcgcagtga cctgtattgc aggccacggc agctacaagg
     6721 cgctggcact ggacggcatt gccgctttga tcgggtgcgg atttaatgta ctttggtttt
     6781 taaccaccct gtttttgggc aaactgcttt gcagtctgct caccggcagt acactgcccc
     6841 gctgggcaca agggttgttc ctggccgggc tgtttttgct ggcagccggt ataggcagag
     6901 cagtgaactt taccgccctg accggcgtag gccgggtgct gggcatggta gggctgacag
     6961 tttttcgccc catggaggcg gccttttatc tgtttattgg caccctgctg caaggtgcgt
     7021 ttcgttcttt gcaaaagcag tgtaccaagc cggcgatggt tgtcgcctgc ggcattggcg
     7081 gcactgtgct gaccgtcggc tgtggcttgc tggcgcaggc agcgccacag gatatgtacg
     7141 atttgaccgc ctctctcccg ctgctgagtt tggcggcggc tgcactgggc tgcgccggaa
     7201 tcctcggtat cagcctggcg ctggccaagg tgcctatgct gaacaaaggt ctcgcctact
     7261 tgggcgtaca cgctctgtac ctgatggcca ttcacaacca gcccaattta tatggctggc
     7321 tcaacaagct atctgtcaag ctgtgcgccg ggttgcccgg ctggtatatg cagggcatgt
     7381 tctttctcct gctcaccgtg gcggcgctga taatcgccat gggactggag ccgcgactgg
     7441 agccggcagt gcgcgccttg gctcgccgct gcaccggaca gagaaaagag cagacaaacc
     7501 cggagcgctc ttgacttttc ggtcccgatt tgctatgata ccaaggtaac agcaaggacg
     7561 agaaacagta ctcccccacc ctgtgcagag agaacaggcg gtcggtgcaa gcctgggcag
     7621 gcggcggagg aacccatctt tgagctgtgc gccgaacgca aaggctatta aggcgtaccg
     7681 ggagctcccg ttacagagcg cgcagagtgc aggctcagcc tgaatttagg tggtaacacg
     7741 gatcaatgat tcgccctaaa ccgatcgtca cagatcggct tagggcttta ttttttggag
     7801 gttttttgta tgaaactgga acacttagtt ggcgatcgct ttaaggagcg cccggcagac
     7861 tgccaggtag acagccacgc cctgatggtg cgcggcggct acatcaagta tgtggcaaac
     7921 ggcatttact cctcttaccc gcccttaaaa cgggtgctga agaagctgga gcaaatcatg
     7981 cgggaagaga tggacgccct ggacggtcag gaagtgcagt tcccggtggt gatgcccgcc
     8041 tctctgtggg cagagtccgg ccggtatgag agtatcggca aagagttgct gcgctttacg
     8101 gaccgcaacg gtgccgatat ggtgctgggt atgacccacg aggaggctgc ggtgcaactg
     8161 gtgcgagaat acgccggcac ctacaccaag taccccttta tgatctatca aattcaaacc
     8221 aagttccggg acgaggcgcg ccccagagcc gggctgatcc gtgtgcgtga gttcactatg
     8281 aaggacgctt actccttcca caccagccag gaggacctgg acgattatta cgaaaagtgc
     8341 cacaaggctt atgagcgcat ttttgcccgc gccggtgtgc cggaggtgat ctccgttgct
     8401 tcagactccg gtatgatggg cggcagcgta tcccacgaat ttatgctgct gacccccatt
     8461 ggcgaggact ctatcgtgct gtgcgacgac tgcggatata tggccaacat ggaggctgcc
     8521 gagtctatcc tggagccggt ggaaaatgcc ccctcccagc cgctgactaa ggtgcacacc
     8581 ccgggtatgc acaccattga ggaggtatgc acctatctgc acgccgaccc taaggacagt
     8641 gccaaggccg tggtgtacca gaccaataat gaagacaaat atgtggtact gttcctgcga
     8701 ggcgacctag aagtgaacga gaccaagctc accaactttt tgggtgagga aattcacccg
     8761 gcagtaatta ccgaagaatg tggtctgcac gccggcttta tcggccctgc caatctaaac
     8821 ggcgacttta ccgtgctata cgaccgctct ctggaggggc gcaacaacct gtgtgccggt
     8881 gccaacgaga cggattacca ctataccggc gtggatatgc agcgggatgt gcccggtgcg
     8941 gagtaccacg attttgccaa ggtggttgag ggcggtatct gcccctgctg cggcaaaaag
     9001 agcattcata tttcccgggg tattgaggtg ggcaacattt tccagctggg caagaagtac
     9061 accgagccta tgggcatgac ctatacggat cgggacggca agagccgtgt gccgatcatg
     9121 ggctgctacg gcattggcgt tggccgactg gccgccgctg tgtgcgaggc gcaccacgac
     9181 gactacggtc ccatttggcc caaggccatt gccccctggc aggtgcacct gtgcgctgtg
     9241 cgtgcagaca atgaagaagt gcgcgccttt gccgatacac tgtacaacac cttgcaggag
     9301 aagggcgtag aagtgatcta cgatgaccgt tctgtcagcg ccggcgttat gttctccgac
     9361 gcagatctgc tgggcgtgcc cctgcgcgtg atcgtcagcc cccggaacct gaaaaacggc
     9421 gtggtggagc taaccgcccg ggacaagagt ttctctgaga ccgcacccac cgcagaagcg
     9481 gcagacgcca ttttggccaa gctggcagaa tgagcgtaac gaaccggccg atacgcattt
     9541 tgttcgtgtg ccacggcaac atttgccgct cgcctatggc ggaattcatc tttaaggata
     9601 tggtgcggca ggtgggactg gcagatcaat ttgagattgc gtccgctgcc accagccgag
     9661 aagagatatg gcacggcaaa ggcaatccgg tgtacccgcc tgccaaggca gagttggctg
     9721 cccacggctt gtcctgtgac ggcaagcgcg cccgacagct gactgtcgcc gattatgact
     9781 actacgatct gctgctggcc atggatggca gcaatgtgcg taatctgcac cgtatgctgg
     9841 gcggcgaccc acagcataag atcaaaaagc tgctggacta tgcccacggc ggcgatgtgg
     9901 ccgacccttg gtacagccgg gatttcaccc gcgcctacca ggatatcgcc accggctgcc
     9961 gcgccctgct taccgccctt acaaccaaat aaaaaagcgt cccggcacaa aggcaatgcg
    10021 actttgtacc ggggtatttt tatcggctta ttggtcaaac gacggattgg tcatatagta
    10081 atttttgctg ttcagcttat cggtggctac ccgcagtccc tcaccgaagc gctgataatg
    10141 gacgatctcc cgctcccgca ggaacttgat tggctggata atatccggat cgtctaccat
    10201 gcgcagaatg ttgtcatagg tgacccgcgc cttttgctcc gccgccagat cctcgttcag
    10261 atcggcaatg gtgtcgccct ttacgccgat actcgctgcg ttccaagggg agccactggc
    10321 agaggttgga tacacaccgg cggtgtgatc cacaaagtag gcggcaaatc cgggattttc
    10381 ttcgatctgc ttttccgtca agttgcgggt cagttggtgc accatagcgc cgatcatttc
    10441 caggtgcccc aactcctcca ctccaatgtc cgtaagcagg cccttcaact ccggatacgg
    10501 catagaatac cgctgggaca aatagcgcag actggcaccc agttccccat ccgggcctct
    10561 ttattgcatt tagatataat tagtatagat aaaggccgaa cagtcttgtg aactgcccgg
    10621 ccttttctca catcagcatt gtcgatattg gaattatgcg gataatgtca ccatttttgg
    10681 ctttaatgcc aacagaaagt tgtttgtaac gcaatccgtc atccactaaa acggcttcga
    10741 tgatcacata gtccgcagtt tcaaccaaat ctttggtatc ttccacaatc atttttcatt
    10801 cctcctttgt tttccgttat actacaacga ggcaatgatt gtcaatacct ttcactaata
    10861 ttttatcgac aaatacagtg gattagagaa gtaaacttaa taacatccac tacgacattc
    10921 atttaaatat gcagttgata gtcaatacct cagacaatgt ctattttttc ttgacaactt
    10981 accttttccg tgctattctt cttattgcaa tagcatattt gctataattc tgtataatgt
    11041 ttctgattgg aggtatcata ttggcgtatg aggtaattct ttatcgcacc aaaagcggta
    11101 attgcccaat tgaaaaacac atacaccgtt tgcgtaccga aaataagaaa agcgaagtca
    11161 acagaattct gcattatgca aaatatttag agacctacgg gtttgaaatg agccgttacg
    11221 ttcgcaattc tataaagcaa attaaaggat ctaacccaaa aattttcgaa ttacgacctg
    11281 gcaacaaccg cattttcttt ttcttttgcg atgatgacgg agcgtttgta ttactccatg
    11341 ctttcgaaaa gaaaacgcaa aaaacgccct ctcaagagat taaaagagcc gagaacgaat
    11401 acaatgacta cataaggagg aagaaccatg aaggaaaaga ctttcgatga attttgggaa
    11461 gaactaaaag acgagagccc cgagaccaga cgagaacttg aagttatgga ggattgctca
    11521 tctgtcatcc gccaattggt tgttgctcgc gtagatggcg ggctaaccca aaaagagctg
    11581 gcagcgaaat gcggtcttac gcaatcggca attgcacgaa tggaaaaaat gcaagcaatg
    11641 ccaagattgg acacgctgat aactgttgca aaagcgctca atttatcgct atctatcaac
    11701 aattccttac gacttcatac taactatagc gcacgaaaaa atgacggcca atatcgcgtt
    11761 tccaaaaaca aactgttcag tgggccattt aatgtatcat tcagcgggca atcagcgtgc
    11821 tgagtttcag aaaggtagat tcaatgaacc aattagcaaa ttttagaatc gtcactaatg
    11881 aagtaaagat tatcaatcat gacatggatg gaaattttga tgttagccca aatatcaaca
    11941 gacagacagg ccatattgaa aacagcagca actatttcac aaaattaacc atctcttttg
    12001 agaacaccga agaacatcct tttccgatag atttatccgt cactatgaca gccatttttg
    12061 atttacagca tttggataca gacgatcagg aacaaattga gcgctttctt cgctttcagg
    12121 gtgtgcagac cttgtttccg tacatgagag cgaccatctc taatactttg tccagcgcaa
    12181 tgatcgctcc cttgacattg cccattgtcg atgtgtacca actgtttccg gaagatgcca
    12241 agtatctgcc ggaagccaat aactaatcca tgaacagcac aaaaagccca ccggataacg
    12301 gtgggctttt tgctttactt gatgaattta cggtcaatat ccttttccca tacacacagc
    12361 cagccggagg ggcagcgcgc ccacaggttg ccggtgctga gcagcttggt ctccagcacg
    12421 gtgatggtgg tgccggagcg cagcatagcg tctgcggtct gcttgctgct tgtagcgtgt
    12481 cgccggccgt ccgtggtcag atccttgacc ttcttgcgtc cggcagcagc acctgcgccc
    12541 ttgtaaattc cccgcactgc ggtggtgatg tatgtacccg gcttaaccgt cggtgctttg
    12601 ggcaccgcct ttttgtagtt gacatcgctt tccgcataca ccgtcttgcc gcctttggcg
    12661 ttggtgaaca gccaaatgcc gctcaaatca gaggcaagcg ccgcaggctg cacatacacc
    12721 tcccggccat tcttgacctt tgtgtacttc cggcggttgg tcgtcaaggt aaacttaccg
    12781 tcgtaccagt agggatccag cacgatcagg ttaccgctct tgtccagtcc gcccacatac
    12841 acatagtggc cgccgttgga gaacagctgt ttgccgccac cactgacgca cactatagct
    12901 ttgccaccgg ctttcaggtg gttcttcagg tcagcaacgg tctttgcccg cttgcttacg
    12961 atggagtaat gcttctccag gtacactgcc accgtgtcca tatcggtgcc atctgcggac
    13021 cgtgcgccca tcagtaggca cttctgtgtc caggctgccg tatccaagcc ggtaaagccg
    13081 aagttatgga gcaccataag gcttgcgcat accccgcagc cgctggtgta aatgcagccg
    13141 gaggttccat acttgtacgg atggggctta ctgggatagc gaatgctttt acatttctcc
    13201 gttgtttggc ggcaataata gagcttgctc acttgaccgc ctcgctttct gccgtctccg
    13261 tgcgctccag cgccagggtt tcgtccgctt tcaaagcagc ttttgtaaag ctgttgttct
    13321 tccaccatgc agccagggaa gctactacgg ccaccaccgt tgacacggcg gtgtacacct
    13381 catcgtccga aaagggcaaa gggttcttgc caaaggcatt gagcaataca ttcagcagag
    13441 ataccgccaa cacgacggtt cttgcgattg ttcctgtggt tactttcatt ttttgttatc
    13501 ctccaaatct ttaattctat gatccgcaac agcttgctta ttctcaagca catgtatgcg
    13561 atcctcaaca ttgtacatac gctcaatcag cgtattgtgt ttgtcctgct ttttttccag
    13621 ctgatctatt cggtacaagg tcttgctttg actcttataa ttgccaaata aatatcctgc
    13681 cagggaaaac acaccggaca caatagctac aattatagcg tcactcatgg ctatcacccc
    13741 cttgcagggc gttgatctct gcccggtacg cagcccgctg ccggcggatc ggcgcatatt
    13801 catcttcgga cagcgcaccg tccgtgtact tcagacagag gtaatccgtc tccgccagct
    13861 cggacttcaa aaacgcaatg cggctttctg tctccacatt cattttgcca cccccaatat
    13921 ttcaacttgc gtgcctgcac caattgttcg tccattggtt gggaaaccta acgacttaat
    13981 cgcgccgtga gcctccacat ccttgaatat gttgaagtta accttgttgc taagccatat
    14041 acagcctttt tccatgacat cagctggttt gaagccactt gacttatctg atttgttttg
    14101 cattacacgc accatgtcag cagtcaattc aacctctgca acaacgaaac ttcccttatc
    14161 ttttgcaaca tcgaaacgaa acgcattggg tatgtaagtc tcagatgtgt acgaattcaa
    14221 atatacagtt tggtctccgg cactactatt ggtagtagtt ccaacgctaa ccatgcgcaa
    14281 cttaattttt ctgcacggct tagacaaaat ccagttttgt ttgtccgttg tatcggcgtc
    14341 aaatgttttg gtaaacacgg tctcccaggt ctcagcagaa ccggtgttgc ccgcagtcag
    14401 cagggtgacc gtcccgctgc catccgcagc tcggcggacc accgcaacgc caaagtcaga
    14461 ttgcgtaatc acggcgcact ccgtaccgtt ttcctcaaag aatgacacca gcgccccgct
    14521 gcgcaaggtc aaggcatgat cgccgctctt agcatcgtca gcgtgcaatg taatggtgcc
    14581 cttggtgtca taatccacat tcagcacata ggggcagaac tcagagatgt tccaccattc
    14641 gtgtaaggtg accgcatcgc ctgccgcttg tgccagagtg cccacccagc tggtaagttt
    14701 ggcttgcaac tcatcactta acaggttctc tgtgaccgtt tttagagcca gccgaactcc
    14761 agttattgtg cgtgatttga tgtgcttacc ttcaatggcc agtgagctga ccttatcacc
    14821 ggtgacagca ccgtccgcca gcttgtccgt agtcacagaa ccatccggga tctccacctt
    14881 ggcggcaatg tcggttttgt ccgtgtccgt cagcacatag tccttgccat cagcgcctgc
    14941 aggaccggga tcaccttttg gtccttgttc gccctggggg ccttgctcac cttgtgggcc
    15001 ttgcgggccc tctgcgcccg gctccccttg ggaaccctgt gggcccactg caccatcttt
    15061 tcccggttcg ccctgcggtc ctcgctctcc atctttacca ggagcgccct ggggacccgt
    15121 gtcacccttt gggcctttaa tgttcaccgg ttccgggttg tccttcccgc cgtcattggt
    15181 ccagctgatc tcccccgctg cggacacact gggcgtataa gtggtgccat tcacaccctt
    15241 accaatatcc ttgagcagtg cctgcacctt ggcgtaataa gactccaact ccgttggatc
    15301 cggtgcgtcc gtctccacag ctgccgggtc ataagaacca gggcgcacat aaaacacgca
    15361 cggctccggg cttatacgct gcaccaactg ctcgccatcc acggcatagc cgtaaacgcc
    15421 caggcggcac attccctctt gcagcggcgg ggcgaagcat tgtccatcca ccacagtggc
    15481 aaactggccg ttcatgcaca cccgcacgac cagatcggcg tatgccgggt ccagctctac
    15541 cacacagcga atctgattga cattctcagc tgtcaccggg tctttgtttt gtaagatcac
    15601 cgcctgctgg gtgaccttaa tatttaatgt ctgcataaaa tcctcctttt tgacataaaa
    15661 aaacagcgtg tcttagccgc cgtttgcagt tgactgcaat ttgtatttta catgaggctc
    15721 acctccaata aaaaggagca ggaatagaca cctgctccaa ctgactattt tattttgcgt
    15781 tcacgcacgg ctcgtgcgcc actcaaaaag cccattatgt aaacgctcaa aagcgatcgg
    15841 ctgcatctcc actgcacatc ttctgaacaa tcggaacgat atgcatcacg gtaacaaagt
    15901 ctcgcccttt ccaaaatgtc caccgttgct atatccgaca ggcgtatagc ctcatcgatg
    15961 ttgcaacgac aactaaaatt ctcatgtgat tccatcatgg cctcctatat gcataacaga
    16021 cggaaggttt ctctcccctt gggtgttacc aatgtttgag tgcctgccca ttttgtttta
    16081 tcattatagg attctttgat ttcaaacaat cctgcattct tgtcctcata cggcattaag
    16141 cgcccgcgtt tatcacggta taaatatttt ttgtctaaca ggaatgcaat aaaggtctta
    16201 ggaccgattc ccagttgctt tgcggtttcc cgaaaattcg taagcaaatt acgacttacc
    16261 aattcatcaa aatattctgc ctttggttgc attgtttgta ccgccaccgt aagttttgaa
    16321 ttctcctgca tagccgttct taaattctgc tccgccatac gcagcgcccg ggacattacc
    16381 atttcaggcg tattccaagc attttccagc tcgataaaat acaagcgtgc ctgtttacct
    16441 ctatcattgc gctggagcat acagagctcc ttagccattt caatggtcaa ctgcgcatca
    16501 tttcccggcc taccgcgctc gccggtattt tcgcacaaaa atgtgcgaaa atcattgccc
    16561 tccacaaatc catattcgca cattcttgga aaccagttgc gaaatgagct tttcacttcc
    16621 aagaatttat gcaattctct tgccgacacc gttggcctat cgccatcgta attcactttg
    16681 attagctcgt tcataaacaa aaactcctta caaaataatc ttgcaagagg ccctcgtatt
    16741 tggtataata aatctatcag tggagaacct ctgctgctgt ttagggattt gcttgtgctt
    16801 ggtcgtgtaa gcaaatctct tttttctttt caaaaaacgc cacataatgc cgtttcctat
    16861 tttcgcccaa aaatgggcga aaataccgat tcacattttt tgatcatcca gtgctgtaat
    16921 tgcgtccata actttttgcg tttcttctgc cgaaaaatca taacgcagtt ttttagaaaa
    16981 agtgcaatcg ctcatgccca gataatccgc gacttgccac agtcgcaaac cagaacgaat
    17041 aattgtactt ttgatttctg accccttcat tttcgcacct cctttcgcat ttgatgtcat
    17101 cataatatca ttttcgcagt attatgtcaa caacatcagc aaaatatttt tttgtcgttt
    17161 tattgttgac atattccctc ttatgtgcta tttttaattt agatacaaaa acaattatat
    17221 tgaggtgttg aaaatgacga atattaacta caaggaagtt ggcaatagat taaaacgact
    17281 gattgcagaa aaaaatatga accaaattga gtttgcaaag ctctgtaatg tgagcgaagc
    17341 tactttgcga ttgcatattc gcggtgaaat aaagaaaggg atcaactgtg attgcttata
    17401 tgcatatagc cgggaactca atgtttcaat ggagtatcta cttacaggcg ttgaaacaaa
    17461 gaagcccatt gcaataaagt atgtagacat tatcaatgca atcaacctct tgatcgatgc
    17521 atttgggacc gaaattatca gcccatgcag tgaggagttt gcggactgtt tatacattgc
    17581 agatgaggct atccaaacct acttggaaaa aatcaggctt aacggacata ttcgcgaaga
    17641 tcttgaaaga atcaacgagg gtgaaacata caacaaaatg cgtagagagt gggcaggatt
    17701 atcttgcaac agatatagtc acactacaaa gaagatcatc ccctacgatg acgatgacga
    17761 caacttgccc ttctaagtca aaaaggcttt cgtctacaaa cagacgaggg cctttttgtt
    17821 tttcttgcaa tctgcgggga agtgtggtat ggtggggagt gaaaggagag atggagatga
    17881 agtctaaggc caaagtgtgg atccttgttg tgaccgttgt aatggcggtg ggggtcggta
    17941 tcggtgtgtg ggtgcactat gatcgagtgc atgatcagga gacagccagt ctggtagatc
    18001 acgctgtatc cagtgcactg gctggtgtta ctacacagcc cacagagacc actacagaac
    18061 cggcagccac agaggcgacc gcaaccacaa caactacaaa gcccacaacc actaagaaga
    18121 aaaagaagaa gcatactacc acgcaaccgc aagtagtgta tcgcaccgaa aggaatggca
    18181 cagtagcccc agccgcaata agagaaacaa ccgaatcaac ggtgccgaag cgtcctgctg
    18241 acgcgcactt tgatcccata ccttctgacg atggatatta ctgggacaca gcttcttctc
    18301 gagacgatcc gttagaagaa atatatgtcg atgaaagcgg caggcatttc tatttcaaaa
    18361 agggcgataa atccactcca agaatatata ttgactaata actctaaagc ggctgttcca
    18421 gtgcggagca gccgctttgc tgtttattgc aattttgctt tcagcgcgtc cactgcggct
    18481 tgcaaagcgt ccagttgctt cttttgatct tggatcaact taagcattgc cggtatcatg
    18541 atacgatctt gccagctttc aggtctccct tcactgtcat agatcactgc gttggggtaa
    18601 tgcttgtcca gatcctctgc aataacgccg atctgcgtcc cgctgaccaa ttcgttgtcc
    18661 ttgtattctg gcttgtaatt gtactggcac acctgtacat cgtaaagacc gtttggatcc
    18721 agcacagcgt cttctaccgg tttgatattc tctttgtatc gttttgatga gtttgcggtt
    18781 gtaataacgc cgcttgtgtt tacaaccagt ggaatggttc cgcttgaaga tttaaaactc
    18841 agtctaatat cgtcttgtac cgtcagtttg cctctgattg tcgtggcgtt atcaatccat
    18901 atactcttcc cgacaaggta taaaacatta tcgccaccat tcgcactaag cacaaacccg
    18961 ccttttgatt caatcgtatc acggtacgca gtgcttccgc taagcgtcca actcacttta
    19021 gacagtacaa atctggtttc aaccgaatct ttcgatcccg cttgtataca caagttgcca
    19081 ttctgctgca ttcttaagca aatatctccg ccttctaaat atgttttggc tccgtgctca
    19141 tactgaccgt atccaattac aaggctgtta ccaccagatg cagcattaat gatttcatat
    19201 ccggcaagat catatatttt tttgtagaat tgtacatcgg catcaaattt ggttttccct
    19261 tccaccgata gggccccgct cacatctacc gaaccattgc ataccatatc gccgcccatc
    19321 gttacatacc atgtaccagt atatgaaccg ttgctgttct ttttttgtgc agaaaacacc
    19381 caagagcctt tggtagttgg cttttgaatg tatgcacgat aactacccaa atccgcatac
    19441 agttctcggt cggtgatgtt ccacccggcg atcgtgcctt tatccgcaag gatctcaata
    19501 ccggagagtc taccggctga aatgtccgta gcattcaggt aatactggtt ggtttttttg
    19561 ttgtagtaca ccgcaaagtc cttaaatggg ccttgcagtc cggtggtaga aacagccatg
    19621 ccgttcttat tcagcagcag gcagcgtcct ttggtcttgc cctccgctgc cgggtactct
    19681 ccgatataaa gcgcgtctga cacaccatcg ccgtcccggt cgatcaaagc agcgtaacca
    19741 ccaactgcgt tcgtgataga atccgtggcg tcctgaatgc gctgcgccaa cggcgctgtg
    19801 acctgctgca tagccttaga gatcatgcgg gaaagaatgc ttccggcaga gctgccctcc
    19861 tgttctgaac gggcatgggc ggccacatcc atagtgacgg agccatcata atcatactcc
    19921 acacccatca aggggatatg gtgatcgccg gtatcgtccc ggtaagtgat cacatcaaaa
    19981 ctatccagcg ccggattggc cgtgagcaat gtcatacttc ccggtcggta ctgtatgccc
    20041 aggtcaaata cagtctcacc ctggtcgcca tcatctatgt agatcatatc ggatacagcg
    20101 ttaaatactt tttccgcttg ggcctgggtg gtgatcagcg gattgtcgaa atacagcacc
    20161 tcgctgttga ccgacagact atctggtgca agaatattct tattcccatt gttgcaactg
    20221 atccccaggt aggttttgtc cgtctctgcc agagagacct ctgtgactgt gtcgtctgtc
    20281 accgtgtatt ctgccgtacc atcatatacc tgggcgaaag tatctactcg caacttgccc
    20341 tctcggtcaa agacggcagc acagccgcag aacccagcca cataaccgat ggcatcattc
    20401 acattatagg cagtgacctg ctgcttgccg tcctcgtctg tttccgtacc gcagagcaaa
    20461 gaaacatcta ccgtgccaaa gccggagacc ttgctctcca cgccggcagc caactcaaag
    20521 ttaccctggc gtgccaggtc ttttaagatt gccaaagggg tctgctgacc gctgatggcg
    20581 gcagaatacg gcatagaaag atcatacatg tggtcgtaca tttccaaagt ggtacattcg
    20641 ccggaccgag tgaccttttc cggataaaac acgcccattg gcacccactc cactgaaccg
    20701 ttgaccatac agccaaagta caccacggtt ttctgcccgc gaagcacggc accggcgggc
    20761 acagcccaca aaacgcagtt acacccacag gcgtaggact ttgccagcgc gtaatcatca
    20821 tggctgatac tgcggtcaat attcagctcc ataatgttat tttgctcatt tgggcttgta
    20881 ggatccgtct catcgttgta gccaaaaatg aaattgccac atttaacctt cacatagatc
    20941 cgttcaccgt ttttgatggc ttggttaaac gctgtgcttg tcttgtacat aaaatactcc
    21001 tttagcgctc gatggcgtct actttgtagt tgatgaaata ccggcaattc ctggcaccgg
    21061 aataggctgt ccaactgggc gtaccaaagt agcagttgaa cgaaaacacc gtattcccgg
    21121 aagtatcctc cagtttaata gaatgccagg gcttactcgc attgttgatc acgccgttta
    21181 gcttgtccaa ttccgcccgg gtcaagggcg gaaaggacaa ctgccttgtt tttttgacct
    21241 gaacgatact gccgttcata taagctgact tggagcggcc cgtgttagag gaccacacct
    21301 tttcatctga acaggatatg gcattgaatg atgggtttgg catttttgtg ccgtcaatat
    21361 atagtggcat accgtccctc cttacgctgt ggccgtaacc gggtcacggc ctttcttttc
    21421 tgtttggttc acatcgtcca gcaccaccgt gcttaaatgc ttaccgccca catatactgg
    21481 gatcgttaca ttgaccgcct gcccgctgct acccagcatt tgcaccatca ttgcggctac
    21541 cttgctgatc cactgggtgt ttcgctccaa aggcacaaca gcctcggcgc ctttaccttc
    21601 cagcagaccg acctggcctt ttttcagcac gccgcccttt tccagctctg ggatagtggg
    21661 tatagaaaac aactggtact ggccgttggt cacgctcacg cccagggcgc taagcacatt
    21721 agacagtgtg ctgccaacgc taatcagcaa cttgtcattg atcttgccaa ccatattgtt
    21781 gaccagtttg atcacaccgt ttaaggggcc tttaaacgca ttggtaaagg tggctttcaa
    21841 attcttcagg ccgttcttta agccggtcac gatcttaccg ccaaggccgg tgacttttga
    21901 tacaacgcca tttttcccgg taaagaaatt aacaacgccg tccttaaatc ctttgaattt
    21961 ttggctgacc tttttccaca gatcgccgat accgtcaaac aggccttggg aaataaagcc
    22021 gccctgcttt ttcataacct tagacggcga tttgatctca aacgcttttt ggaaaccatt
    22081 gataaacggt tggaaaatgt gttccttaac ccacttccat gcatctccaa tgccgtcaat
    22141 gatgccgtcc caaatgccct gggccacatt gccgccggct tctttgatct tgtcgccaaa
    22201 ataggactgt ataccggaca cagcgtcaga gataagctgt cccaggaatg cacacaggcc
    22261 gcctaaagct gcaccaagcg attcaaacag agcgcttgcc attccaccaa aatcaatacc
    22321 gcctatgaag ttttccagcg ctgttgcaag cccgcgccag tccaggtttt ccagaaatcc
    22381 ggaaatgatc ttgaacacac cgctgattgc atcggacagg gtctttgcca cctgtcccca
    22441 atcaatggtg ttgaatatac cgttcaggtt tttagcaaag cctgcgccaa gagctgcaaa
    22501 atcgaatgtg gtcagaaagg tatccagcgc accgaatatg gtatttacac cgttgccgac
    22561 aatctgtccg gcgccctccc agtcgaagtc acggatgaag ccgtttaggc tcttggcaat
    22621 accgctgaca gcgccgttga ctttgtcctg tatgcctttc cagtccagag cgttgatctt
    22681 gctgataatc ttattgcaag aaccggcgat ctgttcgccg atcccctcaa agttgccgct
    22741 tttccacagg ttcttgatct tgtccagata ttgggaaaac ttatcggaag ccgcaggtgt
    22801 ggcggcggca gtggatccgg acgaagcgtc actgtcctgc tggtcatcgc ttacctttgt
    22861 gatttgatcg aagccgtaca gctcgttttt tgcttttgcc agctttttgg tttctttcgt
    22921 tgttttgctt acggcggtag ccgtagcatt cacttgtgaa gcgatcccca cagaggacag
    22981 caagccgcta atggcattag ccacactcat ggcatagggc atgagctttt caaacagccc
    23041 cacaaccaca ttgatggccg gtgccaaagc atttgcaaaa gcatttttca aggcttctac
    23101 acggttattc agagcctcgt tctgacttaa atatccggtg atcaccgagc gcagctcgcc
    23161 gaaaatgttt ttacacactt tcagccccaa cgataccaca cctatacggc ggatagactt
    23221 gaccacattc aacagggact tgctggccgt accggaagaa gcacgcatat ttttcaggtg
    23281 actatgcacc ttgccgaaag cggcgcccgc tgcagatccg atatttccaa atatgccctt
    23341 taacccggag aagccctttt tcagtttccc tgctgcggaa acatcaccgg tttgcttgag
    23401 ctgcttgctc atactcttaa gcgcaggagc atttctggat atagacgatt tcaagttgga
    23461 aaagcggttg ctttccgttg ctatatccgc attggttttg ttgatctgtc ccgtggtctg
    23521 tgccattgca ctcttcgctt tgagaatctg cgaagaggtt ttgcggattt catttttcag
    23581 cttgtccagc gtatccgttt ttaaattatt cggattcagg ccaacctctt tcagctcgct
    23641 gtcaaagact tctaaatcgt tctttatacg attgatagcc gcccgctgct gttcaatctg
    23701 attgatcgtc atgccgctgg tcgacgctgt ttccattttg tggatccagt ctaccatctc
    23761 ctgatactga ctgcttacac cggcgatgcc gtccttatag gacttcaaaa actcctgctg
    23821 tgcccggtaa gtggctgtta cctcttttaa gcggctggac aactgcttgt atgtttcgtc
    23881 ctggctgtgc agctgatctt tcagctgtct ggcttttgcc gtatactcgg atattttcgc
    23941 agcactgctc atagcggcct gcacattgcg ctcttggctc ttaataagcg tatccacctg
    24001 ctttcccatc ttccttgtat cagaagaggc ggaagacatt gccttggcag tcaccgtctt
    24061 aattttatcc gtcacgccgg acagctgctt cagctcggct tggagagagg ccatgctctt
    24121 tttgtactgg ctaatatccg cagtaaatcg tgttaccaat tcctgatcca caaaatcacc
    24181 tccttttctt gtttttcaat cgttaaaact gatcaaagta ggccattgct ttggccgctt
    24241 gaatatccag cacatcatcc tttgtccaat aggggaaaag gtcatacact gcgcccacat
    24301 cctccccggc aaccgcagcg gcgataaccc cggcttggat ataagcgatt tgtgacaggt
    24361 tttgatactg ccttttctca aaatcacgat ggaacaggat gtaacgcttt agttctccat
    24421 aggtcatggc gagaataacg gagaacgaca agccataagc gttggcctcc aggatcatat
    24481 cctccgttgt gcagtaatta ctcccgaaag gaagtggacg gcttatcctc actctctgtg
    24541 gacttctcca cgccgtcaaa cgcagcgttg accatctttt caatgccggc ggagagcttc
    24601 tcggcctgcg tatcgctcag tagaccggac acattggcca gctgaaagag aatgcttgaa
    24661 aatgcgtcca cgccgctaac gccgctatcc accagcgcgt catacaacgc ctcaccggtc
    24721 agatcgccgt tgggatcatc gttaaaatgc agtgcctcat ccagcacagc cagcagccgc
    24781 tccggatcac tggaagcgct caggattaca tccagggcgt cctccttaaa tctatttttc
    24841 agtcgcagct gggcagctac agtcaaacgc aggtgcacag tcttgccgcc attcagctgc
    24901 aaatcgtatg ttctggttac agtatgctga ttattcattg cttacctcct aaaaatgagg
    24961 gagacggtct cccgcctccc gaataatcga tttacgcggc ggggaactct ctgctccagt
    25021 cgccgtccag cttgtaagag acagtagcct ccatcaggct gtttacgccc ggtcccttaa
    25081 tcgtcaggct gggcacccca gagttgttaa acttggtgcc gtccggcagc ttaaccataa
    25141 tgggtacgga cacaccggcg tcctccaaag ttgccagcac ccgataatcc gatgtggcgt
    25201 cctttgcgtt gtacagaaaa gtcacctcaa aggcgtctgc tttcttgcga ataccggtaa
    25261 tgctgtgttc cacatcatcg tcatagcaag tggcgtccag ttcttcccgt tcgcccttgg
    25321 tcagatcgcc gatttgggtg gcgtagttca ggcacttggc tgtggggccg gtatagttgg
    25381 gatatacctc aatgcctttg gacgcaagac cgcgttccgg ctttgtttcg ttcatataaa
    25441 atcctcctta atctatcagt cgattggttc ttgtgtctac ccgacggccg taacgcaatg
    25501 atttgcgcaa ataaccgctg gggtcgtgta agagcgcgtc cgaggacgca aattgccgga
    25561 tcaggcccag cgaggtcaaa gcctcgtcta ccttttccgt caattccaac aggtccggca
    25621 aggtcataaa ccacagatcc acctgatagg cgatcacatc tacgcacgcc agttccgtgc
    25681 ctgtattggt gatctcataa aatgtgatca ggttacctgt cggtttgctc tccggaaatg
    25741 ccatcttaat gtcataggga atgtccgact gtacggattt taaggtatcc cggatcactg
    25801 cacggtagtt tttcacttga tcgcctcctg tatagcggta ccataatgct ctgcaatcac
    25861 cgactgcatt tcctgcatgc cgttatacat aaagagcgcc ggcaagcgac cttttagtct
    25921 gcgaaaaccg taacctggta tatacgcagt ccaaggctcg tgcttgcgca caatacccag
    25981 ctcactgtcc agcggtgtac ccttttcgtc acccacaggc ccggttccga attccacata
    26041 ggccgcatac tgcatattgg tacggctgcc tgcggtcacc cgatcaccgt cacgctcgca
    26101 aaaggcggcg atggactccc gcagcagtcc ggtgtcctcc gggcagttgc tgcgctggcg
    26161 gccggccata tcctctgcgt cctgcagcat ttgccgttcc aagttgtcca gcagatgatc
    26221 tgcggtgcgt tgcagcgtct tggcataggc actcagcttt tcaatctcaa tgtttgtttc
    26281 caccgggtgc tctcctctct gtggcattcg ctgtcaacaa ccgataatac aggaactgct
    26341 gcacggtctc cacctccagc cagccaatac cctctacctg taccaggtcg ccgggctgca
    26401 cgcccacagg gtcatacaac acggcttgat acccggcaga cagcacccgc ccccgctcct
    26461 caataggggc agaagcagat accggctgcc agcacaaata caaaatggca ggtgtagcac
    26521 tgtatgtgtt ctgctcaaag tcgtaagcac tgtctctgat cgtctgtgcg gagaaaatcc
    26581 gtgattttac agtccacgac ttaggcgttt ttgctttcac cggtgcgcac ctccctgtat
    26641 ctgttgtacg gctggagcag gtcggcaatg gctgtctcct gctccgcagg ggtggtatag
    26701 gtctcgctca tagatacgct gccctctgta taggacgcac tctttacacc gtaatcccga
    26761 tcctgtataa agcagttcag gtgcacaaaa gccagtttgg ccagtgtggt ggccgttacc
    26821 accggcggca gctcttgcgt gcccaaatag gtcaggcaat cgtcctctgc catgtccaaa
    26881 aacagctgta aatccagctc ttcaccggcg tgtgcgtacc aggtctcgca tatcttgtca
    26941 tatcgcccgg cagcggcccg cagcagccgc agggccttac ttttcatctc atcagtcaaa
    27001 acatatcacc ccataagaaa aggcgcctta tttggcgccc ttttttgtat cctctttttc
    27061 ttgcagctgc caaccggcat tcaaataagc cggcagacaa ctccgatcaa tgaccacttg
    27121 ggtcttgccc tgtacaacgg ttaccttttc catttgtacc tccccgggct tagccctgca
    27181 ccttgacgat catattcttg tccagcgtgg tcacgccgta cagaatatca aaggatacgg
    27241 tgtcgatctt gtgggtgctg tcgtagtcaa agaccacacg cacacccagg ccgtccgcag
    27301 aagccacata ggcgttcttg ttacccatcg gcagatccat aggacgggtc accagtgcca
    27361 cgccgttgcg gtggaaccct acggaagtgg gtgcagaaat caccgtagcg tctttgttgg
    27421 tcagcgcggc atggagcggc tggtcaatag ccacctcggc caccgcgccg ctggcagccg
    27481 tagcatctgc ggcaaaatgg tacacatagc cgtccacaat aaagcaatcg ccctttttca
    27541 ccgtggcagt agcagcagtc acagaggaca gcgccacctt gctctcaccg gcagtaccac
    27601 tgaccttata agtcttggca gtgccaacgg cattgtccag ataaccgtag ggatacggtg
    27661 cgttctggct catgtaggtg tccatggtgt acaccttgcc cagctctgcc tcacgcaggg
    27721 cggtaccatc gccggcatag gataccttgg acatattgtc gtccgttgca tagagcacct
    27781 tgtgagaggg gttcagcacc aggcggcggt tctgtaccgg cacaccggca aagtccagca
    27841 ggctgcccac cttggcaata tctttgatgg gctttgctgc gtcctcgccg gaagcggtca
    27901 ctgtgcggcc tgcgccctct acggcggtag ccagcacatc cgcgtccact gcgttggcaa
    27961 tggccgtcat agccggttca atgacctgtg cagagaagtc ccgcaggtcc aggctcatct
    28021 ccttagaggt gatctgtacg gtcacatcac gcagacgatc catctttaca ggcacgccgc
    28081 cttcgttcag ctcctgggga tccactgcgc cggtaaagtt cttggccgca aacttgctgg
    28141 gacggcgtgc ggttaccgta tcgccaacct taacaaattc tttttcatag tcccggtgca
    28201 ccaggttggc catcaccaga ttgtttttca gtaccatcag tgcctcattg gcaatgacat
    28261 tgggggttaa aatcgtgttc ggcatttctt attcctcctt agccgttgtt ttttctccac
    28321 gcttcatagg cgtggaagtc tgtgggcggt acattgtcgc ccgctgcgcc cttacctgcc
    28381 gggggcgggt tcttgccccg caggttggcc gtggttgcgg cctgtactgc ctcttgaaat
    28441 gcggtgtcaa aggcttccaa attcttttga gaggcttccg cgtcactccc ggtcaagaat
    28501 gccgcaaact gcgcaggcag cttgcgctgg agcagctctg ccgccacagc tgtttccagc
    28561 tgctttttgg caaaggccgc tttttcctgc tcaaaggctt ggcggtcctt gtccaggttg
    28621 taccgctccc gctcctcctt gttcatgttg gacagcttct ttgcttcgtc cgcctgttcc
    28681 ttggcgcttt cctcccactt ggctctggcc gtggcaagcg ccttgctgac cctgctgtca
    28741 aattcacttt ggaatttctt gtctttcagc aggtcgtcaa atgttggagt gtcgttgccc
    28801 ccatcggagt tggcgccggt atcgcccgct gccccctctg cgttggtgtc tgctccattt
    28861 tcgccggtat cttcggcaaa cagctggagg ttcagcggca ggcgtgcgca cacccggctc
    28921 tgctccttgt tgctttccat ctcggcattg tgttttgtca ttgctgactc ctttcccaaa
    28981 ccgtacgctg ccggttcgtt aaatgatata tccccacagg catagcctgt aaatgggcat
    29041 aaaaagagca gggctgcatt gcagctctgc tttcttcatg ttattggtat ttttttatcg
    29101 catccagcca atcctctgga cactttccat cgtaaaattt gtcaataaca tcttgtatcg
    29161 ctctttttct ttcctctgcg ctgatttctc tgtgccctgt tactcttgct acaggtggat
    29221 cattccatct gggagcggta aatagctttt cttttttcat aattcattcc ctatttctca
    29281 tacagaataa tttttgtaac agagttgttt tgaagcaact caccaacaac aaagctacta
    29341 ccacgcacat acaatatctc ttgctcgcct gcattaaaag atcgaatatc ccgtccattt
    29401 ttgcactgcg gaatatagat ttgcacctct gcgtccgggt tataggtctt tccgcaggtt
    29461 gcagctatgt actcgttgta agtaactgtg ttgccgaccg cgtgcgtgtt tacaaacctt
    29521 tgcagctccg tgggatcgga tataaccaaa gagcgtttga ccggtccgtt gtacctgggg
    29581 aatttctcaa gcgcacggtc taagttagtt atagcgcttt tttcctcgct tgtcaactct
    29641 ataccctgcc gcagcttttc gttaatcgga taaaagtcac tggagaccca gctgttcatt
    29701 gcgtattctt cctcttccgt caagcccagg tctcttttct ccacatactt ttcataccac
    29761 tgggcgtagg tcatatctgc cggtacggtc atggacttgc cggttaccgg atccctggcc
    29821 cagcgggtgc ctgtgcggtt gttgaccgcc ggcacggtaa tactgcggca aaaagggtgc
    29881 ataggcggca catttttgcc cggctgcgca tcctctacca aaaaggtctt gccgtccagc
    29941 tgacggcaca cggcggaggt gcgcaaatcc agagtagcca taaaccgata ccggataatg
    30001 cccgctgctt tatagccctc taaaaagccc tgattggaga agtgattgac ctctgtacgg
    30061 atcaggcggc tggcacaata gcgttgcccg ctgtcgctgt ctgcacctat gcagtcctcc
    30121 agcaaccgct cctccatatc gtgcagggtc atgccggtca tgcagcccac ctcaatggtg
    30181 cgttgcaggc gcttgcaaaa agcagcgttg ttcttccaca cacggtcgga atagtttttg
    30241 ccgctccact tatgggtaag tgcggcctgt acacggcggt cactgatcaa gcgaaagtca
    30301 tatagaccat tacgcttttg gtcgttaaat atagtgcggt agtatgcttg tttgagtgta
    30361 tctgtcagtc gcgctttcgc cagccgttcc tcccgcacgc ccatggctac ggcttccgca
    30421 cgaatagcgt tctgtaaagc atgcaaacgg ctgatacggt ccgcatacgc aggagcgtcc
    30481 agcatagcga tcaattcacg ccgtgcctgt ggttccttag tctgttgtag ctgttccagc
    30541 agacgctggc gctcctctgc ggtttggtct gcgctgagca gctgcaaggc ataagcctgg
    30601 ctgatttgac cgtttttaac ataccggcgg agaatacgct caatttgctc gttgagctgc
    30661 tctacaccct gggcgtacat acggttgacc tccaccatcg ttgcggtggt gcgcgcttgc
    30721 agcaggtgct ccaggtcaac cgttcgcctt ttccaatact ctgctgcctt catagattaa
    30781 gcgtcctttt cttcgtcttt ctgccggcct gccgtgtctt tctcttcgtc ctcgtccttg
    30841 tcctcgtcct cagtctttgg ggcaaagctg tccatatact gctgctggtt ctcctgcttt
    30901 tgctgcttca tgttctccac agcctctgcc gggtccttaa cgaaccaaag aagagacagc
    30961 agggtctgat cgtccaccag cccggcattc ttcaaggtgc acaccataga gacaatctgc
    31021 gcctcatcaa tgggcagcgc cacagtaaac accatatcca catcatctac ggacaccggg
    31081 tctatgccgt tatgtgccag ccagttgttg tatagggtcc agcgcttctt cagccccgcc
    31141 tccatggcgc tcatcttgct ttttaccagc aggtgcaggg caagcagctt gagctttaat
    31201 gccacgccgc tggcattacc ggcaaaggcc tggtctgtca tatccggggt tagggtcatc
    31261 ttgtgaatat ccgataccaa ggtatcgtcc agtaccttca tggagttttc gtcaaaggtc
    31321 ttttgtatgt attccaaccg ggcgtcctgg ggaatgccgt caatgagccg gtctcgctta
    31381 gctgcttcca tggtgtcctg gggcagaacc gcgccgaatg ctgccaagat ggaattgaca
    31441 aacttacgct tatctgtaag ccggtcggac agcagctcgt ttctggcgtc aatcaagttg
    31501 gccacctgtt caaagtcgcc ctgccgctcc tcgttgttct cataacacac caccggcaca
    31561 ccgtcaaaga aatggggcac aggcgcgccc accgggttgt acacatagtt ttctttatcc
    31621 agcgatgtgc tttcgtactg ctgatactgg gtagtcgtat agactgttac cgcatagtac
    31681 cggctgcggt ctgtgcgctc ccgctgctca aaccacagcg caaacaagtc tttgtgctcc
    31741 acagtatcat cttgcaccag cacgatctga tccggcgcat acactgcgga tcgcgggcgt
    31801 ggttgctcct ctgtgctggc atatagcagc tcacagcttt cgccgtatat accaattgcc
    31861 ttgccaatcc gctgatccac ggtggcaatg ttttggctgt gataagcggc cataacggca
    31921 gaaatgtcaa tttccttgcc gcacagatcg cacaggccgt ctttgttttc gtccacagcg
    31981 ttatgccgga tcaggttgcc gctttgccga tccagcttgg cctccaccgt agacaccagg
    32041 gacagcttgg cctggctgtc tttcttgtcc ttgtcgttac agtcgtactt taccggctcg
    32101 ctcaggaaat agccacggat aatatccaca atgtacttgg catagttagc ctcggcccgc
    32161 acatcgttct cgtcctctcc tcggtggatt tgcggcacgc caatatatcg gccatagagg
    32221 gcacggcagc gccgcgcata ttcgtttgcc cgaccgacca cataatcaat cacggcagac
    32281 gacagtacgc cctgttccgc ctccggcaca tcccgccggt tcatgtaaag tatcatattc
    32341 aagtcctcct tgttacgatc cgccccagcg ccgtgcttac aaaatagcgc atggcgtcca
    32401 tggcgtggtc atcctgtttg atcggctcat ccagccccgc ctctgctgcc ttgtcattcc
    32461 agcggtaggc gtaaaactct gcaatggtgc gggtgcaatc cttgctgaac agcagatccg
    32521 cccgctgcag caatgtgcac acggtacgga tcccgtccag cacagcgtta tccgccttta
    32581 acacctttag cccccgcctt tgcagttctg taatgaaaga ggccgccgaa gggtcaacca
    32641 ctacgcaggt atacggcgta tcgccgataa aggccatcat ctcgtccgca tactctgcgt
    32701 ccgtcctttg tttatggttc tctcgcccgg aatagtaata ctccttggtg catagccact
    32761 tgccgtggta ttttctccac atcaagaaca ccgtggggtt tagcgtaccg tagtccacac
    32821 tgatataagc agaaccttgc agttcgttat ccggcggcag cggaatacag tgccgacttt
    32881 catcaaacat atcgtagatt aggccctctg ccactttcca ttcgcccaga atgtaccggg
    32941 cataaaaaac gcccgcatac atcgttctgt accgggcttt gacctcctct gttaaggaca
    33001 aattgtcgtc catcgtaaag tggaggtaga gtattcgctt ttcttgccgc ttctccggca
    33061 ggatccattc ttcataaaac cagtggtgtg ggttatccgg gttgcagttg aaccagaatt
    33121 ttgcaccact gacagagcac cgggcggtag cctgctgcac aaaggactgg ggcattaaag
    33181 ccacctcatc gaaaaacaca cctgccaaag tcataccctg gatcagatcc tggctgcttt
    33241 cgtccttgcc gccgaagatg taaaacgcgt tttccgtacc accccgcgtc accacaagca
    33301 cattgtcgct acggctgtat tttacctgat acccgcgact ttgcagcatt gcaggcagaa
    33361 aagaaagcac attccggcga aaggagctga tcgtcttacc gcacatggca aaattcatgc
    33421 cgctgtaggt actcatggcc cacagaatat agctaagcgc catacttacc gtcttaccgg
    33481 atcgtatagc gccgtctgca attattccgt ttttgtcgct cacaggtgat gttttgcacc
    33541 accaggtgag cacctggagc tgcttggcgg agaatggctg aaaatgaaag gtgcttattc
    33601 ttcccatgcc tgttcacccg ctttctgctc caaggcctcc agaaagccat cgtccgtctg
    33661 ctcatcttca tgccctcggg ccaattcaaa gtgacgcaga agctctgcca gggctttcac
    33721 ccgatcagat gtattcggcg gctttgccgt ctctgcaaac ccgatggagc acagtgcgtt
    33781 cagcacatcc gttgcggtaa aatccaactt gtccagcttt cgcttttcca gctcagcgat
    33841 aaattttttt accttatcat ttcttagcaa tcggcttgct tggctttctg cgctcccggg
    33901 cgccttacaa ttcgggtaag cagcctggta agaccgtttc ccattatggt cgagcacata
    33961 ttcataacag aacaaccttt gtttaggtgt taaggtctct ttacccacgc tgctcacctc
    34021 ctttgtaata attgcggatt atatgctgtt attttttctg tttgctgtct gggaaaaatt
    34081 catccagtat ttcaagccga attctatttt tgcgggttgc tttctcaaaa caccgctggc
    34141 aaatcagtat aatcactgct gctattgctg aagcaactac aaccacgccg aatatctcaa
    34201 tatgactatt ctgaatgtca ctcatcttct gttgtatctt ttgaattatt ccagcatagt
    34261 ttgagtattc tttaagcaat gtttgaaact gatctttcaa aatgtcataa atcttacttt
    34321 gaaagactgc aaaccatgaa aatatcatcg atattacaga aatcgtcaaa ggagtagtgt
    34381 ttatcgcggt tttctcttcg gcctctgcta aaatgcgttc gcgtcggcgt tccgccggag
    34441 aaaggttagt cagttccatc ttgatctttt catactctcg aactttacga tttttccgtt
    34501 tcttcttctg ttgctgcttg cctaaaggtt ttttagagcg tttacgcatg tatttgtttt
    34561 cccccctttc gctcaccata attatagcac atctgaaaac aggcctcgta ataaccgcat
    34621 tttaggaagg gaaagcacaa atgcaaaaac caaagagcgc accgtttgga gcgctctttc
    34681 aatctgtttg gcagtttata ctataacaca gacggcaacc tgcatactat aacatcaaca
    34741 tgcattgcat agtggttttt ttaattttcg cattccagca tatccaggga ctgcggatga
    34801 atgcgagaga ccaggtgatt gtatgtaata tcttcgtcca ccgcgatctt ctcaaaagtg
    34861 tcaccgttca aataccgccg acgcaacaca cgccggtgca acggactgcg cacctgctca
    34921 atagcagtct caatttctgc ccgctgcaac agagcaagcc ggacttgttg gtccagcttc
    34981 tctttcagtt ctataatgcg atctaccgtc aaggtaaaat ctgcccgctg cccgcctccc
    35041 ggcgtgggag agagggaagc cgtgatcttt tgcgcccggc tgttcagttc ttcgatctcc
    35101 tgttgtgtaa tctcaacctc cgcccagcac tcccgatagc gttgcagcca ttccttcttt
    35161 tcgttgttcg tcatttttcc tcctgctttt tattctgctt atttcttaaa gttcggacca
    35221 aagccgatca cgccgaaaaa tgcaacaata atcgcaccgg tcacaagaat aatttgtgct
    35281 gctgtacaca tcctgctcac ctccctgtac tcccgaaacc gccgctgccg cgttcggtgt
    35341 ccgccagctt gtccaccagc accagctccg gagtgtcgat cttgaccacc accagctggc
    35401 tgatcttgtc cccacggcgt acggtgtaat ccataccgct gtggttgtac agcttgacgg
    35461 caacgcttcc ggtgtagccc acatctataa cgccctcgct tgtaatgcca tactttacat
    35521 ttaatccact tttggacttc aaaaagcctg ctgtgtgtac cggaagttca atatgtaccc
    35581 cggtgtcaat tgtcaccgct ccatgtgcag gaattaccgt gtccattggt gacaacaggt
    35641 caagccctgc gtccgttgcg tgtcctcttt ttggcattaa agccgtgctg tttaacataa
    35701 tgttcatatt tctttactcc ttttctttca tatctttgtc tgttacctcg tccatttttg
    35761 caccacagta aggacagtaa ttcaaatggc aatcttcaat aggtgacatt ccgttcgcag
    35821 tgccgactcc accacagttt gaacaagagt aataaccgca atacttgttc tctatccaat
    35881 gagcgtgctt taccgtttcg actgtcggtt gtttaataat caaatcataa taataactat
    35941 tacagtcgtt ccaaccttga tgtcttgcgc tctggatttc atcttccatt cgtggattaa
    36001 gatattctgg tctattattt aacaattctt ttctattgat taaatcaacc attgcattcg
    36061 ctccaatcta ttctctgtcc acaatgttca cagaatttag gctgtaaaca agcatattgc
    36121 aattccatat catctcccaa atagcacttg caaatagaac aataccaatt gttttgtttg
    36181 tgttctttgg ttttatatgg ctttttaggg atctgctttt caagtaccct atggattact
    36241 tctctacact caacaaggcc ttctcttgat attgattctc ctttataaac gaaagaaaaa
    36301 tcatctataa gtgcatttgc ttcttgatat gtcattcttc tacctcgctt acaagtcatt
    36361 ttttcttctc ctttacgcat tcaaataccc acgcaggtaa taaaatgcta taatctttta
    36421 atgcttgcaa tctcatgtct ttaacagatg aaaaaacatt tttttcgatc aacaatctaa
    36481 ctgcttcttt gactgatttt ttttcatcat tccgtttaca taaaaattat caggaccgca
    36541 gttaacgtat tcctcaagaa agttttgtat ttttctgtta tatggcgtgt ctgtcattct
    36601 ttctctctcc cattctcgca gctgtactgc cccctgtgta tcgtctttcc gtcaggtgcc
    36661 aggtgtttgc ggcagccgta ttcattgctg cccaggttgc gaccatactg gcaacgatca
    36721 cagcgcacat agaatgcaca ttgttcagcc atctgtctgt gtcctccagt tccgcagctc
    36781 gacctccaca tagccatcca agtcataggt cttgagcact tgcaactcca ccacctgctt
    36841 gtcatccggg taagccaggc cgttcaatgc gtccagcacg atcttggcga tgttgtctgt
    36901 gtccggcttt tttgtgggca gcaccctgcc agccatcatc tccaccttac gctttttgct
    36961 ggcactcttg ggaatgccaa acgctgcaat gatcgttgca ctgaccggct cgtccacagc
    37021 gaaggccatc agatctccat atacctgccg gtagcagaac cgcacctcgt cttcgtagtc
    37081 cttggtcttc ctgggcgtat atgtagcaat atggtcacct cggcgcacag cccggtgccg
    37141 acccttgccc tggggctctc ccggtatcgt caatcgcacc atcatcttgc tgtcaccagc
    37201 cttgcataaa tctgctgggc cattgctgcc gtggccagct cttcatcgcc gtgagcgttc
    37261 agccgcttgg cataccgcag cagcggctcc ggattgttct catccaccag catgtaccca
    37321 aagtcaccgg tgacgatggg cacgccctgt tcctgcatag ccttgcgctc tgatctcagg
    37381 tcccgctcgc taatgcgcgt ccgccgcgcc agctctttgc ccctcaccgg catgccgggc
    37441 gggatcagtg cgtcatagat caacgcctgc cgtggtgtca gtttgttcag ttccataggc
    37501 tcctcctaaa acttgatgtc tgtgttgttc atggtgtccc gcttgatctg ctccaggtcg
    37561 taagacggcg ggctttgcag tgccccactg ttcttcctgt cctctgcgcc ccacttctgc
    37621 aaaacagaga agtggtcgta ataggtcttg tgggtgttgt gaatgtggaa ggacaagttc
    37681 ttgatcagtc gctgccagtc aagtgggaat tgttttttca gcttggcaag ctcctcatcg
    37741 gttaatcgca catttcgata ttcgccatat aattttgcgg gcgtgcacgc gctcgcgcgc
    37801 tctctccctt ctctcattct ttcattcttg cattcttgtt tatagaaagc gcttgttatt
    37861 tgattgttat ctgtttgttg tttgtttgtt atttgattgt tatctgtttg ttgcctatcg
    37921 ttttccaacc cttgatattt ggcgtagtta cgcaggataa taacggtatt tttgtttgtt
    37981 acattcttgg aaatctcgcc agttttttga aggtgtttca gcgccgttct cacttgcata
    38041 tctgacagcc cgctaccgct tgccaaagcg ctgatggagg ttaccacgga gccgctgctc
    38101 agcgtttggc ctcgccattg ctgcggctcc ctgttgacga taagcaataa atgcaagaac
    38161 agcttgaatg tgggtacatc ggtgtaccac tcccaatcca acagttgccg gtaggctttc
    38221 acccaaccct gattgctcat atctactcct taaaacggca ggtcgtcgtc atcatcaatg
    38281 ggctcaaact ctgcgtcatc tgccggtgcg ctgcctgtgg tcgcctgtgc gccactctct
    38341 gcctttgagc cgcagaagga cacctgactg gccaccagct gcacgctctt gcgtttctcg
    38401 ccgttctggt ccgtatagtt gtctgtctgc aaagagccct ccacggcgat catagagcct
    38461 ttatggaagt atttgcacac aaattctgcc gtctgccgcc aggcggtgca gtcaataaag
    38521 tccgtcttgc gttcctcgcc tgccttctga tagctgcggt ccacagccac ctggaaccgc
    38581 acaacggaga cgccgctggg cgtggctctc agctccggtt cgtaggtcag tcgacccata
    38641 attacaacgc tgttaatcat agataattcc tcccaaaaat agatataaag tccttgtccg
    38701 ggtaggcagt ctcaaatgcc tgctgcccta cccggtgtaa atagtccatc gtctgcttgc
    38761 aatggtgtgc acctctcggc ggctcgttgt ggcaattatg gcacaggagc accgtcaagc
    38821 cgtatttctc gcttttccgt ctgttatatg ccccaaatac atggtgtcgc tccagggccc
    38881 gcacagagcc gcacaggtag cactgccgct gctcttccgg ctgaataatg ctcttcttca
    38941 ctgtttccgt tcctcccaag cagacatcag ctgcgccagc tccgctggcg gcatagtctc
    39001 aatgtccagt gctttgcagt cctgcaccac agcgtctatg agccgagcca tgcgctttgt
    39061 gccgtagcag ctggtgccgt aatagaaccg caccagcgag gtgcgcgggt agataccatc
    39121 atccaccttc tccgctgtcc agcccaggcc gttcatcccc catgatttcg tcatggcatt
    39181 cacggcgctg tccggcagtt ggtagtccac agacttgcca tactgccgca catagccccg
    39241 gtagatctcg tccttggtga tctgcgggtc gttcttggcc aactccgctt gaagcttgcc
    39301 gatcaatgcc cacatgtagg cgttagcatc cagactccgg cgcttcggct ttggcttgat
    39361 ctccagcaca tagtcctttt gctccgccag ggagccgatg aacgccccca ccttggccat
    39421 agtgggcacc aggtcttcct ttttgaactc aatcttcatt acagccccag cttcataaag
    39481 attttgtccg cctgctggcg gctcaggtcg tcaatgcggc tgaccttgta atagaccaag
    39541 gcctttttga cccgctcatt ctctgcattt tctttcagaa tagccacctg gtccgggctg
    39601 atcttctccg ctgcctgctg ccgtgcctgt tctttcttcg cgtcctgggg ctgcacctgc
    39661 tggtactttg tccgatcagc tgcccagtac acatctgcac cgaaccctaa catcttgcag
    39721 cacaccgaca gagcgtccgt ataagccatc ttgtagcact catcggaggt gtacaggccg
    39781 ctacgctcct tggccaccaa cgaggaaccg ccaatacccg gaataggggc gctccattca
    39841 tcgttgtact tcacatagag cagcagttgc acatacacag tcaccacgcc gtccgcgccc
    39901 agatcttgcc atgtgcggct gacttccacc ttccaaccga taccacaagg gccaaactgc
    39961 tccgtcagtg ccttgatacg ccacattggg ttaatatcag tcatgccctt taagcggcct
    40021 gcgctaatgt tcttcttggc gctgtccgga accttgcgca ccgcctcata tatcttcatg
    40081 ttctccattc cattcacctc acttgatcac gcagccgggg gtctcaatca gcgccgcacc
    40141 ggctaccgtc tcccccgcca acagagcttt tcggatagac gccttgtcca ccttgggcgg
    40201 ctggggctgc atgtattccg ccggcaccgc tgccagattg aacacatcca ccgacttact
    40261 cgtggtactg gtcagcacga accgtccggc ctgcacctta tcctgctggg tggcagccag
    40321 gtactgtgcc agggtcttct tcatccgctt aatggcattg tccgcccgcc tctgtttatc
    40381 agcgaagaag tccttttctc gcttgtagtc ctccacatcc gccgtcagct gccggattac
    40441 cataccgtag tcctccagtt tctccggcac catcatgctg tccagtgtgt cctggaccgt
    40501 ctgttcatca atctctccgg cttccagcag atccatcagc tgggctgcct ggccggtcag
    40561 ttcatacagt gtcgccatat cgttctcctt tatctatatt caatacaatg cgggcctctg
    40621 cctgcgcctc tgggtcgcag tcttgggggc aaaagccgta gtcctgcaca aacttgtcca
    40681 tttctgcgct ggtcatcaga tcacccccag gtcgtagcag ctgcgaagcc agttttcgct
    40741 gcgccgcaca atggtcactt ccttgttgtt ctcgtccagc agctgctcca acttctcgca
    40801 agcacattcc cagcagtagc tgccgctggg ctcatcgttg cccgcaccga tggagaaccc
    40861 atagccctca atggcaatgt cgcagctgtc acaggcgatc acgcccgcct ctttgtcata
    40921 catcggcatt ctcctcctgc ttgtcttcgt catactccag cgggcgaaca aacccatacg
    40981 ccttaggcag cgtcagcaga gcctcgctca caggtacaga cacagcctcc aacacatcgt
    41041 atgtacagcc ctgcacggcc actctgtaac cggaccgtat ttcgctgaac ccaggagcac
    41101 ggcacacctt gccattggtc atgatcacca agtccatata ttcattactc attttcatca
    41161 tcctttccaa gttgaattgc gtgcaaatac gccaattcaa aatctgtcag cggtgccagc
    41221 agcaccactc tatccttatc atcttcaacc accagctgct tgtcctgtcg gggctcgtcc
    41281 tcgtccttgg gcagtacgaa caccgccagg gcgatcagac cacatccggc accgcttaca
    41341 gccacggaca cccaccagta cggattgtcc gccaccaggc agcagccaag cagcaccagc
    41401 aaaaagccgg tgactaccag gacagcgcct gctttttctc gtcttgtcat atcttcgcca
    41461 actccttaac ctcatccggg tgctgggcgt agtagtcgct catgctctct gtgagccggt
    41521 gcgccatcgc cgccagcatg cggctgtgtt cttcttccgt caagtcctcc aagggcttaa
    41581 ccttgccatc caccataacc atgatcacgg tggtcagttc tttcttcatt tcgttcacct
    41641 caattaaagt tacgcaaggc cggattgtcc gtatgccttg actttttctc tctcaacgcc
    41701 tatactatag gtgttgataa ttgtgtttac tcattatatt aagcttatca actcctttga
    41761 ccgactgtgc ccgcagtcgg tcctttttat ttgccagccc ttaaatcagc agcagaccgc
    41821 ccgctgcgat aaatgtgatg ttgggtgggc gggcgtgcgg gaaatcaaaa aagaaaagaa
    41881 gaaagaaaga gaaatgaaaa aatacatccc cgctgcctgc tgcttattca agggttggca
    41941 ttgaatgtat aatgcggtta tttgaattgg tgttccagca cctggcgcag gcacttctcc
    42001 atatccgctt cggtgaattg gatgttctta tcagtcaaat agtacaaaac cgctcttagc
    42061 ctccaatgcg ccatcagcgc actgatcatc gcaacaatgg aaataagaac caatacaaca
    42121 atcactttta ttcacctcgc tttagctgcc tgctgcttat ctaaaggctg gccgctccgg
    42181 ctcgccgtct cattattggg acgccttgca caaaaaaata tcgactttat cagccgcttt
    42241 cgtaatttgc aggacgctgc aaattcgttc aatttctccg gtcttgaagt cacttcgatt
    42301 gttaatttta aggctcaatg tgtccttgtt catgcctatt ttctgtgcaa ggcttgtctg
    42361 tgttaaaccc gcactggcaa taaaacctaa tagacgattc ttattaacca agctaacacc
    42421 tccttttgtc ttgcttttcg ttccattttt gggacgactt aatcatacca caccaagaaa
    42481 ccgatgtcaa gcatttttgg gacgattttt tgattttctc cgatttatcc ttgctttttt
    42541 gggacgcttg tgttattatc attttgcaga ggtgataatt tatgaacgaa attgccgaac
    42601 gattacttga tctcattaat cgaaacaacg caacttacgg cgaattatca aaacaaactg
    42661 gaatacctaa atccgctatc caaagatatg ccactggaga aacggaaaag atacctatta
    42721 caagaataga actactcgcc aaagcactcc attcaagtgc agcctatctt atgggttggg
    42781 aagaacccac ctctctccgt gccccggaag tgacagaaga tactgtgatc ttcccggtaa
    42841 ttggtgagat tgccgcaggg tatgactacc ctgcatacga ggactggagc ggcgaaacgg
    42901 tggagatacc caagtcttac ctgcatggcc gcagccggga cgacttcttt gtgctctctg
    42961 ttaaaggtga cagtatgtac ccgcagtata tggacggcga caaggtgctg atcctgaagc
    43021 agaacaccat gaaccgctcc ggtgagattg gagctatcat ctatgacgga gatatggcta
    43081 cattaaagaa gatagaatat gtggacggtg aggactgggt aaagcttatt cctatcaacc
    43141 cggagtacac ccctaagacc atccgaaacg aggacctgga gcaatgccat gttcttggca
    43201 ttccccgcct gctggtccgc gagattgaac agtaaaaaac aaccattctg ccaaggctgg
    43261 caaaatggtc acacataaat gaaaaagagt atgaaagaat tatacagaca aattgcaaaa
    43321 atcggacggc aatacggcgc ggccaaggtg gtgctttacg gctcccgggc gcgaggtgac
    43381 aaccggcagc gcagcgacat tgacttggcg gtgtacggca tagaggaccg ggcgcagcag
    43441 gcgctgtttg cccaggccat tgaagatctg cctaccctgt tggactttga cctggttttt
    43501 gtcagccggg acacagaccc caagctactt cagaatatag aaaaggacgg tgtatcctta
    43561 atgagcaaat atgaagaaaa gcgggacaaa ttcaaagacg cagtgcagcg cctggaggag
    43621 gccattgccg actatgacaa gctacccaat tccaccatgc gtgacggtgt gatccagcgc
    43681 tttgaattct gcaccgagct ggcgtggaaa acctgccgtg agtatctgct ggagcagggc
    43741 tatacggaag tgaacagccc caagccggtg atgcgccagg cttttgctga cggccttgtg
    43801 gacaacgacc tggtgtgggt ggagatcctg aatgcccgca acctgaccac gcacctgtac
    43861 gatgacgcag aggccaccaa gatctttgag gacatcaaag acaactatct tcatcaattc
    43921 caggcgttgg ccgggaagtt agagtaaatc acaacaaaat aaaaaaagcc ctaccctgcg
    43981 ccaacaggat agagccgata agcaggatat gcagtacata acccacccaa cactggatat
    44041 tgtaccacat ccctgccgat aaatcaagca gggtattttt gcgccctttt ttaagtacaa
    44101 tctatgggag tggtacaatg aaatatgcag cggcatatat ccgcgtaagt gacgaccggc
    44161 aggacgagta cagcccggac agccagctta aactcattcg tgagtacgcc ggcaaaaacg
    44221 gctactgcgt gccggatgaa tatgtattct atgacgatgg tatctccggg cgcagcgtaa
    44281 aaaagcgcaa ggctttcaat gatatgatcg cctttgcaaa aagcaaggag cacccattcc
    44341 aggcaattct tgtatggaaa ttcagccggt ttgcccgcaa ccaggaagaa agcattgtgt
    44401 ataaatccat gctgcggcgc atcggcgtgt cggtgatctc catatccgag accatagacg
    44461 actcgccctt tgccccgctg atcgagcgca ttatagaatt catggacgag tattacagca
    44521 cccgcctgtc ccaggaagtg acccggggca tgacggaaaa ggcaagccgt ggcgaagcca
    44581 tgagcgccgg tgcctttggc tacgaccttc aaaacaaggt gttcacaccc aacgaggacg
    44641 cacccaccgt gcggtacatc tttaatgctt ttctgtccgg caaaggctac cgtaagatcg
    44701 ccatggagct ggacgccatg ggcgtaaaga cctaccgagg caacccgccg gacaaccgct
    44761 ttgtggagta catactgatg aacccggtgt atgcaggtaa aatccgctgg agcacagacg
    44821 gcagagcctc cagagaccgg tacaagggcg ataacagcaa ggttatgtat gtggacggca
    44881 agcaccagcc gatcatagat caagacacat tcgatcaagt acagaagaag atcatggaac
    44941 agaaaagacg gtatggcaaa tggcagcgca aggaacagcc ggttgcgttc atgctgaaag
    45001 gccttttacg ctgcgacacc tgcggtgcca cgctgaccta tattgccgcc agggatcccg
    45061 ccgttcaatg ccacaactac gcccggggca agtgcaaggt atcccactac ctatccatac
    45121 gcaaggccaa cgctgcggtg attgccgcaa tcgaaaaatc tctggagacc ctggaattca
    45181 atgtgcttcc aaaggagcag ctgcaaaatg aagtggtaga ctactcgctg ctcattcgca
    45241 aggaagaaga aaagatcaag cgggccagtg atgcctacga tgccgggtat gacacactgg
    45301 aggaatacgg ccgcaaaaaa agagcattcc aaaacaagat tgaaacactc aaagccgagc
    45361 aggccaaggt cgagaagtca caaagcaacg aaattccgcc ccagttcgta cagcaagcca
    45421 gttttgtgct ggatttgata aagtctccgg agacagcgga aagcgtcaag aacgaagccc
    45481 tgcgctccat tgtagatcac atcacattca aaaaaccgga caacacactg gagatattct
    45541 actatatttg atggattttc agtcgcattt tccgccacga attgaaaaat aagtgcgatt
    45601 ttcggcttaa caccgtcatt gcctgtccat attttgactc tatatctaaa tgcaatacag
    45661 gccgccgtac tgactgatga taatggacgc agcgcggggg tccgggttct taatattgat
    45721 ggggtattgc aattttttta tataactaaa cataccatct ctccttttct ctgcatacta
    45781 tgcagagacg cctgtttggg tgcgcataga aagcgagccg tcaaagcaaa ttccgtcctt
    45841 tttgtgcaaa tcggttgcca cgcagggcaa aatgtggtaa aataaaggct ccaaaaaatc
    45901 ccgctgttcg ggcagaaagc gaaggtagaa tcatggatgt atttgaggga atcacagcgc
    45961 tggcagatta cggcgtacgc accggtttga ttgaagaggc ggatcgcacc tgggctgtca
    46021 atgcgttgct ggcggcgctg gagctggacg catacgagga acgcaccgtc accggccaac
    46081 cggcactgac ggaaatttta gactctctgc taaactatgc ctgtgcaaac gggctgtgcc
    46141 aggactctgt ggtgtaccgg gatctgtttg acaccaagct gatgggtctg ctgaccccgc
    46201 gaccctctgc ggtgatccgc cgattttggg atctgtacgc agagagcccc aaggcagcca
    46261 cagatgatta ctatgccttt agcaagacca ccaattacat tcgtgcggac cgactggcca
    46321 aagacgctaa gtggatcact cccacccctt acggcgatat ggatataacc atcaatctat
    46381 ccaagccgga gaaggacccc aaggccattg cggctgccct gcaaatgaag caaagcgctt
    46441 accccaagtg ccagctgtgc aaggagaacg agggctacgc cgggcgggtc aatcacccgg
    46501 cacggcaaaa tcaccggatc attcccctgg aaatgggcgg cggtccctgg ttcttgcagt
    46561 attcgcccta tggctactat aacgagcact gtatcgtgtt taatggccgg cacacgccga
    46621 tgaaaatcga ccgcagcgcg ttccaaaagc tgtttgattt tgtagagaag tttccccact
    46681 attttgtagg ctccaatgca gacctgccca tcgtgggcgg ctccattctc acccacgagc
    46741 acttccaagg cgggcactat acctttgcta tgaccaaggc accgatagag accccctatg
    46801 cctttgccgg atataaagat attgaggccg gaatcgtcaa gtggcccatg tccgtactgc
    46861 gcctgcgtgg ggatgagccg gcgcgcattt gcgacctggc agacaaagtg ctgcaagcct
    46921 ggcgcggcta tacggacccg gatgccttta tctacgccga gaccgatggc acaccccaca
    46981 acaccattac ccctatcgcc cggttccgga acggtaaata tgaactggac ctggtgctgc
    47041 gcaacaacat taccaccccg gcgtgcccgg acggtctgta ccacccccac ccggagtacc
    47101 accatattaa gaaagagaat atcggcctga ttgaggttat gggtttggca gtactgcccg
    47161 cccggttaaa gacggagctg gagctgttgc gtgacgcact gctccatggc acagacattg
    47221 ccgccgacga acgcattgcc aaacacaagg actgggcaat ggagatcgcc gccaagaacg
    47281 ccttaaccgc cgagaattgc atggacattc tgcaacagga agtgggcaaa gtctttgctg
    47341 ccattttgga gcagtgcggc gtgtttggcc ggaatgaagc cggtaaagcc cagtttctgc
    47401 gcttcctaag cagcatagaa acagcataaa acaaatagac gcaaagaagc cgcacagaaa
    47461 tatctgtgcg gctttgttct gttcatttat aatcagactt tgatctgcac ggctttgcgg
    47521 tacaccgcca gggcaatacc ggcggtaaac aactcggtga tccaaaaggc atgccacaca
    47581 ccggtggcgc ccagcactcg actcaacagg aatgccaacg ggacgatgat gaccaaatac
    47641 cggcaaagag aaatcactaa ggacggcgtg cccttgccca gtccctccag cgcaccggaa
    47701 gcagtcaccg atacggcgga cacaatgaac ccgccgctga tgattcgcag cgctgtttta
    47761 ccggcagcaa cagtagctgc attctcggta aaaagaccga tcagttgacc ggggatcacc
    47821 aggcacagca cggtgcccac caccataatg gcagcagtca tcactaatac ggtgcggaag
    47881 atctgcttga cccgcccata ttccttggcg ccgtaattga acccaatcac cgggcgcatg
    47941 ccctgcacaa tgccgttggc cggcaggtac agaaacgttt gcagtttgta atatgcgcct
    48001 aaaatcagca cataggtttg agagaatgca gccaagatgg cgttcagtgc agagatcagc
    48061 accgaaggca aagccaaatt cagtatcgcc ggaataccga tggcatacaa gcgacccacc
    48121 aggtgccggg acggccgcag gtgctgcaag cggatcttga cggaaatggg gcgcaggtaa
    48181 tagaacagca gatagatcac caaagtaagc acctgaccca gtccggtagc cagcgctgcg
    48241 ccgtcaatgc ccattttggg gaacggcccc agaccgaaga tcaacagcgg atccaaaata
    48301 atattggcca ggcagcccag gcccagaccc accatggtca ccttcatacg accgactgcc
    48361 tgaaaaatct tttcaaatgc caagtctgcg ttgattataa tggaaaagcc aaacacaatg
    48421 cgcccgtagc gcactcccag atcgatcacc gcttgatcct tggtaaacgc ctgcaaaaac
    48481 agcggaatga tggcaataca cacgccggtg agcagcaccc cgtgcaccag cgcccacagc
    48541 ataccctgcg tcgccgcctg gtccgcgcgc ttctgctttc cggcgcccaa atacaaagcg
    48601 atcactgcgc tgatccccac gccaaaacca atggcaatgg cgttgactaa attttgcaag
    48661 ggatacacca gcgacaacgc cgtcatagcg tcctcgctga tgcgggccac aaagtagctg
    48721 tctacaatat tataaagggc gttcaccagc atggagagca ccatgggcag cgccatagag
    48781 gtaatcagcg gcaacactgc ctttttgcgc ataaactgtt cgtccatctg ttttcctttc
    48841 tacttgcagg tataaaaaaa gccacgcacc ccaaagagtg tgtggcgaaa agatgagcaa
    48901 ctccggaaaa atccacaacc gaattttcgt cccgtattgt agcatagccg ccgcctgctg
    48961 tcaagcggca gcaaaaaaaa cgaaaaaaat ttaccgaacg ccttgacttg gagtaaacgc
    49021 aaagtgctat gataaaggca gccaaaacaa ggagatttta tctatgaaat acgcaacaga
    49081 agaagccttt gtcggtgcca acgcatttgg caaaggcgcc gccaacacag cttatgccca
    49141 atactttgtg ggcaattctt atctaaatcc ccttaccgat cctcaggtca cggcgctgca
    49201 tttgtccaat gtgacctttg agccggggtg ccgcaacaaa ttgcgaaagc cgccaaacaa
    49261 tagccaaaaa acaagaacac ccctgtacag cagcaagccg tgcgggggtg ttctgaatct
    49321 gaatgcagtt ataggatggt ggcgtggctg ccgccggtgg gagccttggt gaccagaatc
    49381 tgccggtcga tggccgcgcg caggtccgcc acatgtgaga tgattcccac caaccggtcg
    49441 ctgcgagcca gatccgtcag ggcgtgcagt gcctggtgga gggactcttc gtccagggag
    49501 ccgaagccct cgtccacaaa catcgcgtcc agccgcacgc cgccagcggc actctgtact
    49561 cgatccgaca accccagcgc cagcgataaa gaggccttaa aggactcgcc gccggacaga
    49621 ctctttacac tgcgggtggt gccgttataa tggtcgatca catccagatc cagtccggac
    49681 tggttacgat tgttctctgc cgtttggcgg cgcaccagct cgtactgtcc gccggacata
    49741 accataaagc gggtgttggc acagtccagc accgcgtcca agtcctgcat ttgcacatag
    49801 gtctccaagg tgaccttttc tttaccggtc aagttgccgg tggcagtatc tgccaaggct
    49861 tttatccagc cgtagcggtg ctccgccgcc tccagttcgg ccgccgtgtg ccgcatttga
    49921 tccagcaccg tttgattggt ctggagccga acagccagtg tcttgccttg atcggtcagc
    49981 gtatgcagcc gggtctgcaa ctgcgccagc tgggcacgca atgctgccgg gtccgctgcc
    50041 gggcaagtct ccaactgctg ccgggtctgt tgcaaagtgg ctgtcaaagc cgccgcctgc
    50101 atgtccagct ctgccacggc agcttgcgcc ttttggtgtg cctgctctaa ggcatttcgt
    50161 ttttccgtta tgcggcgctg ttcctcttcc gcagccgact gggaagcaaa aggcaattct
    50221 gccgccagtt cgctacaccg actttgctgc tgtttgacct cttgctgcag ctgctgcacc
    50281 tgcaattgca attccgtctg ctgccgggca cgcgctgtgg tgcgcgcggt gacttgcggc
    50341 aaagcctgct ccacctgcgc cgcttcttct gcggctgcct gggcggcctg cttattcgct
    50401 tccgccccgg tacaagccgt ctgtgcctgt gacagcgctt ctgccaaaac cgattgcggc
    50461 tcctccggca aatcaccaag tagcgcttgc cacccggcaa taaacgcccg ctgctgttct
    50521 cggtactgtc cctttgcacc accggcggac tggctggcag tggtggcctt ggccatagcg
    50581 gatcgggccg cctgctgggt tgcctccagc tgtgactgtg taggcgcctg cgtgggcaaa
    50641 accgccggat gagggtgttc cgtggcgccg cacaccgggc aaggtgcacc cggctgtaaa
    50701 tctgccgcca acacgccggc ttggctgtcc agaaaagccc ggttttggcg ctgataatcc
    50761 tgctccaaac gctgggcgtg ctcagccgca gcctgataat cggcagcagc acggcgataa
    50821 gtattctccg tagtttgcag cgcagcccgc tgctgttcta aagcggtcag cgcctctgcc
    50881 ttttgccgcg cctgtgtaca ggcagccttg gcctgctcca acccggcggc cgccccttgc
    50941 agttcctgcc gccgctgttc caaacgggtt tgttctgcgc gggctttttc cgctgcttca
    51001 ccggctgccg tgtatgccgc tgtttgctgc tctgcctgct gccgcacctc tgccaagatc
    51061 tgctgtgctt tggtcagccg gtcgtacttg ggcagctggg cttgcagcaa agccaggcgg
    51121 gcagtaagcg gtttcgtctc ctctgcttgt gcggcgcact gcttcaatct atccgctgcc
    51181 gccgcttgct tgggggtcaa ttccgcctgc tgccgggtca gctcttgcag ctgttgttcc
    51241 agtttcaaac ggcgctccgc agctgtcaat gctgcccggt ctgtttgcat tttctcttgt
    51301 atttctgccg tttggcgggt gttctccgca gcggcagtcg tgtctaactg aatcagctgt
    51361 tccaacacct ctcggctttc agaaaagggc agctgacctt gttgcagcgc ctgcgctttg
    51421 gcaaaaagca tagagtcctc cgggcagcgc accccttcgc catattggcg caatttttcc
    51481 tgcccggcgt cataggcgcg ctttacctcc aaagcagact gtcgcagctt ctcctgcaag
    51541 caggcatacc gcccggtgtc aaacagcttt tggaagatgc gactgcgctc ctccgtcttg
    51601 gcaagcagca aacgcaaaaa gtccccttgc gccagcatag caatctggca aaactgatcg
    51661 tgatccagcc caagcaaggc ggtgatttcg tcatccactt ccgttggttt ggtaatcacc
    51721 cggccatccg ggcaggtcaa ctccgccata gcgtgctggg tagtcatgcc ctcgccccgg
    51781 gtcttgggcc gccggtactc gggactgcgg cgcacggtgt ataccgcccg gtcgtatgca
    51841 aaagtcaact ctgcaaaggt gggagtctcc ggcgctgcgt acttggagcg caaagtggat
    51901 ggttcccggc ttttgccgct ggccttgcca tacagcgcaa aaataatgcc gtcaaaaatg
    51961 gtagtcttgc cggcaccggt atcgccggta atcaaataca cgccgccggt acccagcttg
    52021 gaaaaatcca gcacctgctc ccgagcgtaa gggccaaagg cggataaagt aagttttagc
    52081 ggtctcatac ttcctcctcc cacacacttt ccatttggct gcgcaaaaag gcagcctgct
    52141 cttctgtcag atccgtgccg ttttggcggc ggtaaaattc tgcaaacaca tcatacggcg
    52201 actgcttttc tgtggccgca ccgtcatgca cctgccccag ggcacgggtg cgggcgttgt
    52261 cgtagtccag cagcattaag taaggataaa tactgcgcag gcgacccatg gcgtccggca
    52321 catcctgctc atccgtcagc gtaatatgca gataattctg ctgaaaatct ccgttggtat
    52381 aatagtctcg ggcggtcagt tccatatagc taccccgcag ctgcgttaaa tctcggcggg
    52441 ggcacagcgg caccgtgcgc acttgcaggt ccccttttgc ccccagttcc accacggtca
    52501 cgcttttttg gtgccctgct tccgaaaagg aatacttcag cggggagcca cagtaccgca
    52561 gccgcgggct gcccatattc tggggacggt ggatatgccc caacgccaca taatcaaagg
    52621 gggcaaacac gctgccgtcc acattgtccg taccgcctac ggacagttcc tccgagtccg
    52681 aggtggcagc gccggtaacg aactggtgcg tcagcagcac attgcgccgg gaggtatcca
    52741 cctgcatagc gccgacagcg gcggacagtg catccgtata gctgtcaatc tccgcctcag
    52801 gaaaatagcg gcgcacatga gcgggcttca caaaggggag catataaatg cccacctcgc
    52861 cccatttatc cgtcagcaca aacggctgca ccccaccgtc ataaaccggc gaaaagtgta
    52921 ccccgctgcc atccataagc cgactgccaa aggccagccg ctccggggag tcgtggttgc
    52981 cgctaatggc aaacaccggc acctttagct gcgccaaatg ataaaagaaa tcgtcgcaca
    53041 atgccacagc ctccgccgac ggcaccgcct tgtcataaat atctccgcaa atcagcacac
    53101 cgtccggctg ctctgaggca atgcagtcaa tgatctgctg cagaatatac gcctgatcct
    53161 ccagcataga aaagccgtgc acccgcttgc ccaggtgcag atcggataaa tgcaaaaact
    53221 tcatatcagt tctccttcat ctgtgccgcg cacattaagt tcactttatc ataaacgcaa
    53281 gggcattgca agccgccgtc cattttttcg cccgggtgca attttttcca tagagaattg
    53341 attttgcggg aacagttcta tataatggaa atgaacagat ataaggggga atcaatatgc
    53401 acaccattac ccgcaccaca ccctgcggtg cactgcaagg gctggagctg gaggaccacc
    53461 tggagtaccg gggcattcgc tacgccaccg ccgcccgttg ggaatatccc cgaccggtag
    53521 agcactggga gggcgtttac gacgccaccc aattcggtgc ctgctgctac cagcaccggg
    53581 gctttgacga ggataccaag gtcaatcctt tttacagtaa agaatttcgg gtaggctgcc
    53641 atttcactta cagcgaggac tgccagtacc tgaacatttg ggcgcctaag gacgccaagg
    53701 actgcccggt gctcatttac attcacgggg gcagctttac cggcggttcc accgacgagc
    53761 gccatatcag cggcaccgct tacgccaaaa aaggcgtgat cttcgtagcc atgaattacc
    53821 ggctggggcc ctatggcttt tgcgcccacc cgcagctgaa agaggcggac ggcacctgtg
    53881 gcaactacgg gctatacgac cagctggagg cgatccgctg ggtgcgccgc aacattgccg
    53941 ccctgggcgg cgaccctcac cgcataacgc tgctggggca aagcgccggg gcgatgagcg
    54001 tggatattct catttcctct cccctgtgcc gggactggta ccaaggcgcc attatgatga
    54061 gcggaccggg actgcaacgg gcagccgcac gcccccaatc cattgaaaag gtgggtcagt
    54121 tctgggacca aatctgccaa aacgccgagg cagcggatat gaacgccttg cgccaaacag
    54181 acgcccgcac cctgtattac gcctggctgg acgcctgtaa aagcgacaaa ctcagtatgc
    54241 tctacacctt ccctgtattt gatggcaagc tgctgaccaa atccacattc aatatgcgca
    54301 ccatacccaa aatgccaaag atcctgggca tgaccaacgc ggatatgatt ccggtccttg
    54361 tgtccggtct gatccgccgc tgggctcatg acgacaaggg cagcccctgc tatgcctatt
    54421 gttttgaccg agatctgccc ggcgacaact acggcgcctg gcacacggca gacctgcttt
    54481 atgcctttgg cacactgcaa aacaactggc gaccctttac cgatacggac agggagatct
    54541 cgcgccaaat ggtggcggcc tttgccaact ttgtcaagtg cggcaatccc aactgcaacg
    54601 ccctgccccg ctggaaagca ggcaccgcca aggtcatgcg ctttggtgac cccagccgca
    54661 tggcgccctt cccggacggc cgtctcatta aagaaacact tcataacaaa ggaccggtat
    54721 aaatgaaatt tgaccacaac tttacccaaa ccaccgccac acccaccggg cgcacttacg
    54781 ccgccgacgg ctggcaggcg cagttggact ttctctccgg cagctgcctg cgagtggcgc
    54841 tctatcgtaa cgcagatgac ctgctgccca cctttaatat tgacccgaac aatgcgtcca
    54901 tcggccccca gggcagagcg cgactgagta ccgccggttt ccaaccggca gcgcccgccg
    54961 taacggagac cgatagcggc accgcctttg ccctgccttg cggggtaacg gcagagctgg
    55021 atttccacaa tctgctgctc acctacaaga tcggcgatcg ggtgctcttt gcggatcgag
    55081 ggccgctggc ctataatttg gacaaagagt ttggcaccgg cgccacccac tacatcacgc
    55141 gggagcggga tgagcggatc tacggcctgg gcgataaggg cggcagcgtg aacaaagccg
    55201 ggcgacgctt tcgcatagac acagcggaca gcatgggctt tgacgccgcc atgaccgacc
    55261 ctctctacaa gcacacgccc ttttacatct gccaaaacag cgtgggctgc tacggcattt
    55321 tctatgacac cacggccccc ggtgagatgg atctgggtcg ggagatcaac aactactacc
    55381 cgccgtttaa gtattatcgc tctgctgaag actgcctggt gtactatgta ttctttggca
    55441 gcaagttaga gatcttgcag cagttttgcc gcacagtggg gcgccagccg ctgcccccca
    55501 agtggagctt tgactactgc gccagcacca tggcttatac ggacgccccc aagtcagaag
    55561 aaaagatgga cgcgttcctt gccaaagtgc gggcgctgga gctgaattgc agcgggtttt
    55621 atctgtcctc cggctacacc gccatcggca accagcgctg cgtgttccac tggaacagag
    55681 agaaattccc ggatccggca cggtttatcg gtaaattcaa cgccgccggg gtgcacctga
    55741 ttcccaacat caagccggcg ttcctaacca gccacccgat gtacgatgac ctggcggcca
    55801 agggtctgtt tgtcaagaat gcagacggca gcccctatgt tacccagttt tgggacggcc
    55861 tgggcagtta cctggacttt acgaacccgg aggcctttgc tttttggcac gatcaagtga
    55921 cggaaaaact gctgcaaaac ggcatggacg ccacttggaa cgacaataac gaatttgaca
    55981 ttcaggaccc taccgctgtg gctgtgggct ttggcggcaa ggcggccccg gctgcccata
    56041 ttcgcccggc gctcacctac ttaatggtgc tcagttccta tcaggctcaa atggaaatgc
    56101 gcccggcaga acggccgttc ctttccaccc gcagtgccgg gatcggtctg cgacggttgg
    56161 ctcaaacctg gagcggtgac aactatacat ccttccacga tctgcggtac tgtcactatg
    56221 taggcatgac cctgagcctg tccggctttt acttttacgg ccacgatctg ggcggctttt
    56281 ccggggaaat gccttccaag gagctgctgc tgcgttggat tcagcacggt gtatttgagc
    56341 cccgctttac cattcattcc tggaacgcgg acggctccgc caccatgcct tggagctatc
    56401 cggaggtgat ggacagtgtg catgccctgt ttgaccagcg taaggctctg ctgccttact
    56461 attacagcac cgcctaccgc agcgtgcagg aggagctgcc cttgcaagcg cccctgtgtc
    56521 tttattatga cgaccggcaa atccatccgg atgatcctgc gtttttgctg gggcgcgacc
    56581 tgctggcagc ctgcgtgctg gatccgggca tggaggatat agaagtctac ttgccgtccg
    56641 gtgagatctg gtacaaggac gaccggtgtt acaccggcgg gcaaacagtg gcactgcaca
    56701 ttcccgctac cggcaccgtg ccctattttg tgcgtggcgg ctgcgtattc cctctggaca
    56761 ttgggcctac cgggttccaa aagcccagtc aggtacagtt caccgtttat cccattgccg
    56821 acggcacctt ccaaagccgc tactttgatg atgacggcca cacctatgcc taccgggacg
    56881 gccactgcgt ggacgcggtc tttaccgttg cttgtgctgc agataccgtt accgtgcagg
    56941 tagagaaccg gggcgacacc ccctttgcac cgaacatttg cctaaccccg gcagaccacc
    57001 ggcagctaat tatcaagtaa atccaaacat aaagcagtcg ataaaaatcg gctgcttttt
    57061 ttacggaaat caaaaaaagt tcaaaaaagt cttgacttag agtcaactca aaggtatata
    57121 ctacccttga aacgaggtga gcctatgacc attaaagaag tcagcgaaaa gtacaacatt
    57181 tcccaagaca ccctgcgcta ctacgagcgg gtgggtatga tcccccaggt gcaccgcaca
    57241 ggcggcggca ttcgggatta tcaagaggac gatcttggct gggtagaact ggccatttgt
    57301 atgcgcagcg ccggtctgcc ggtagaggtg atgatcgagt atgtgcggct ctatatgcag
    57361 ggcgacagca ccattcccgc ccggctgcaa ctgctgctgg accaaaaagc cgcactggag
    57421 gcccaaatgg cagacacgca gcgtatgctg gacaaattgg agtacaagat ctctcgctac
    57481 cgggcggcgg taaaaaccgg caagctcacc tggaattaac aaaaggagaa aacgcaaaat
    57541 gtatttggaa aagatcaacg gccctgccga tgtaaaagcc ttaaacagcc cagagcgcac
    57601 cgtcctggcg gcagaaatgc gcaccgcgct gattcaaaaa ctcagccgtc acggcggcca
    57661 ctgcggtcct aatctggggc tggtggaggc caccattgcc ctgcacacgg tgtttgactc
    57721 ccccaaggac cggtttgtct ttgatgtgtc tcaccagacc tatccccata agatgcttac
    57781 cgggcgcagc tacggcttct tagacccggc ccggtatgac gatattaccg ggtacagcgc
    57841 gccccaggag agcgcccacg acccctttac gctgggccac acctccacct ccgtcagcct
    57901 ggcctgcggc ttggcaaagg cacgggacgc caaaggcgag caccacaatg tggtggccat
    57961 tatcggcgac ggctctctgt ccggcggcga ggcactggag gggctggacc tggccggcga
    58021 gatgaacagc aatctgatca tcgtggtcaa cgacaacggt atgtccattg cagagaacca
    58081 cggcggcatt tataaaaatt tggagctgct gcgccaaacc ggcggcaagg cagagtgcaa
    58141 cctgttccgc gctatggggc ttgattatgt attccagccg gagggcaaca acacagacgc
    58201 gctgattgag acctttcagc aggtcaagga ctgcgaccac ccggtagtgg tgcacattgt
    58261 caccgagaaa ggcaagggct acgccccggc agagacccac aaggagaact ggcactggtg
    58321 catgcccttc gaccctaaaa ccggcgagag cacagtgcac tttgagggcg aggactacgg
    58381 cgatctgacc gcccggtatc tgctggggga aatgcaaaag gaccccaaag tggtggccat
    58441 cacctccggc acccccaccg tattcggctt taccgaggag ctgcgtaagc aggcaggcaa
    58501 acaattcatg gatgtgggca ttgccgagga gaccgccgta gcgctggcca gcggactggc
    58561 tgccggcggt gccaagccgg tgtatggcgt gtacagcacc tttttgcagc gcacctacga
    58621 ccagttgagc caggacctgt gcatcaataa caacccggcc accctgctgg tgttcgccgc
    58681 ctctgtgtac ggtatgaacg atgtgaccca cctgggcatc tttgacattc ccatgatctc
    58741 taacattccc aatctggtgt acctagcccc caccaccaag gaggagtatt ttgccatgct
    58801 gcactggagc atgactcaac gggagcaccc ggtggctatt cgcgtaccgg cctgcggcgt
    58861 actctcccac ggcaaggcag tcaccaagga ctttggcaag ctgaacacct atgaagtgac
    58921 ccaggcgggc agcgatgtgg cctttatcgg cctgggcagc ttttatcccc tggcacagca
    58981 agcggctgcg gaatatgaaa agcgcaccgg tgtgcgcccc acggtgatca acccctacta
    59041 tatcaccggg ctggacaaga aactgctggc ccagctgagc aagatccata aaaccgtagt
    59101 caccctggag gacggcgtgc tggacggcgg ctttggccaa aaaatcgcag cctactacgg
    59161 cggaacagac accaaggtgc tgtgctacgg cctgcaaaaa gaattcctgg atcgctacga
    59221 tgtgcagtcg gtgctggaag aaaaccgcct aaccgccgta caaattagcg acgatctgca
    59281 aaacctgtaa ggaaaacgaa aatggcaaaa actttggtcg tctattattc tcaatcccgg
    59341 ggcaatacca agaagaccgc ccgggagatc gcgtccaccc tgggcggcga ccgccaggag
    59401 acccccatgc ccgccgtcac cgcctgggca gaaaagctga aataaccggc cataccaaaa
    59461 cgacccgccg acttttgccg gcgggtttta ttttatggtg gatatttggc tgcgggtttg
    59521 ctataataga gataagatca aggaaaggaa gtgcaacgat gccttatatt aagaatgtac
    59581 ctcatgaggc gattttcagt cttgcggatc aagtccgggt gcagcccggc caggtggtca
    59641 gcaaaaccct ggcgcagaat gacgccgtca gcgtgaccct gtttgccttt gcagccggtg
    59701 aggagatcgg cactcatgat tccaccggcg acgctatggt taccgtgctg gagggtgtgg
    59761 gtcagttcac catagacggt gtgccctacc tggtaaaacc cggcgaggcg ctggtgatgc
    59821 ccgccaaaaa gccccattcg gtgtacgccc cggagaattt caagtggctg ctgaccgtca
    59881 tcttccctca caacaactaa atacccataa aaaggaccga cggctgcata ccatcggtcc
    59941 ttttttatac agactatatg tgatcgccca tattggacag ctctgtgaaa tcctctatgt
    60001 accattctcc gtcctctccg ggcgaaaacc gccaaccgaa atccgttacg gtttggtcga
    60061 tatatccgtc ataatacaca gcttttaaaa tcaggcaatc gccggagggg caataatcat
    60121 cgcccataaa aatcaaacgc tgtaaaacca acttgtggct aaacccggag aattgcgcct
    60181 ttgctaaagc agcgcacgca tcaatatctg ctcttgtata gcgcgcagaa gtaccgtaat
    60241 cgatctgtac atctgacaca tccgcctttt gatttttcat ttggcacccg gtaaaaatca
    60301 acaccagcaa aatcaaacac gccagcgcct gggatgttgc acaaacacga tttttcacat
    60361 cgttcacctc tttcagcctc aatataacac gccaaagcgc ttcttgtcaa ggcagccggt
    60421 caaccgcaat atgtatcttc cgtgtcagct aagaggcgta aatgcccgcc atcaaaataa
    60481 tagatatcct ctttcttaaa cccataagtg ccgttgatca gcgcaatgtg cggttcaaaa
    60541 gtgaaaagac gcacccggct caattttttg tgattgccgg cttgaatata aatacggtga
    60601 tttttgtttt tcacaataga gtgacccaaa ttgccgttaa aatccaaatt atgataccct
    60661 tgtgcacgaa tgtaatcgtt catatacgca taaagctgct caaaggtcgt atttctatct
    60721 acaaagcgtc tcaattccgc gtgcaactga ttctcaaagc gtaggccatt gcggatttcc
    60781 gcttctctaa tatcatctaa tcgccgaact acctgcccat tttgcacaac aaatgtccgg
    60841 gcaaaatcgc cccagatccg ccgccgttgc ggcgacagat caatggtgat tatatcattt
    60901 gactgaatac aggtatgcgc cggcacatac tcccgaccgg acacagaaag cagcgtatcc
    60961 gggtgatgaa aaaccaaagc acctacatcg tagtaccaaa acgattgcgc accatgggcc
    61021 aacatatagg tttcgcacaa ggtcttgatc tgatccacag tctgacccac ctgtatatag
    61081 ctttgaataa attgcatggt atccgcagca agctgctgca tagcggcata tttttgaagt
    61141 gtagaacgaa gcatcatcat acctctcata agtatacaaa aacagcccga caaggaacct
    61201 taccgggctg catttttgat ttatttcttc tgagggccgt tgtagccgtt cttttcctgg
    61261 aaagcggcga tcttgtcgat cacgccaagg atcacatcaa agccgtcgcc tacagtctcc
    61321 atctcaaacc gctccggcat atcccgccag gtgtggtaat aataggtaag catggggttc
    61381 tgggccgcaa aggtcacgga cttgataccc gcgcgggtca taggtgtaga gtcgcagccg
    61441 ccaacgggat tgtggataca accgtttgtc ttgctctcga tacccatctc gttaaaggtg
    61501 tccttaaaca tcttttccat atccgtatca aagcgcacgc cctgccagtc gtccttgatc
    61561 accacttcaa aatactcttt atctgccaca gagtcaatgt taatgttcca ggcgttctgg
    61621 gacagatcgt caaagcggtg ctcctgggca aagtgcatgg agccgcgtag acccgcctcc
    61681 tcagagccga tattggcgtc tacaatgcgg cagttcttag gcatcttttc cgggtgctcc
    61741 ttgaaatact tgatcaccgc atagctcagg ccgatgccgg tggcattatc catagcgccg
    61801 cgagaagcgt tgcggggatt gggatcgccc cacatcacca caaacagaga accgatggcg
    61861 gtgacgatgg gcacgaagtt cataatgaac ataaaggtgt tccagccctg agaggccagc
    61921 atggtctgtg cccactgggc gccggcgtaa tcgcaaatgt tcacgacagc cataaacaca
    61981 gaaaacagcg caataaagaa aaagcaaacc gcgccgaagc ccaccttgcc atatgtagcg
    62041 atcaggccca taatcggctt ggtcttggca tacttatatg cgtgctcact gtggcgccag
    62101 caccaggacg tatccgtatg gccggacagg ataatggtat agtcatactt gccgtcctcc
    62161 ggctccagca cgccaagggt attgcggctg atctcctggg ggaagaacat atcaaaccag
    62221 gtcttgtaga aaaagcagct catcaccagc caaaagatcg taatgagacc cagcgcagcc
    62281 agggcgtacc acagcttatt aaagccgctg gccagggcga taatggcgcc gatactcagg
    62341 atcacgccgg accaacctgc ataggacaga ccgccgatac cggaacgggg tgaaacggcg
    62401 aactcctccg tcttcggttc aatgccgatg tcgcgcagct tgtcgcccat atactgatgg
    62461 aacttgattt caccgtcgga gccgggcaag cgggagccga tcttgtgtgc ggcgtgttcc
    62521 acaatgtcca tagcttcgcg ggcataggat ttggattctt ctctcatgtt caggcctcct
    62581 gttcataatt tgaaaaaaga taattatatt ttaagataac tctgacaaaa atgcaagcag
    62641 aaattcatga ccttgcataa atattcgcca aattcaggaa attgtagcgt agcacagcgt
    62701 taaagcagta cagcacagaa aaaaagcggc agcatttgct accgcttcga actgtggaga
    62761 cgtcgtgccg aacccgattc ttttagcaga gaatgtcatg gccgcggttt tctctctcaa
    62821 atataggact gaaaaacgct ctatcccctg ccaaaataca atagcaacgc caagagcaaa
    62881 gcagccaacg cccacagggt cacgcacagc gccgccgtcc acacccggca ccgacggaat
    62941 gtgcgcacac gattccccgg gcgcaccgct gccgccagta ccgtttggat atgcgtatcc
    63001 cccagggtat ggggcaccgg cggaaaatgt accacccggt ccaccgcagc cagcagccga
    63061 ttgaccccac ggctgctgta aggggtggcc accaccaccg ggcaccccag cccggcagac
    63121 aacgctgccg ggtcaataat aacaccgcgc cgccgggcgg cacccctatc cgtgatgtac
    63181 accaccaacc gatgactgcg ctgccaaagg gcaggcaacg ccgccagtgc ccgctgcaga
    63241 tccagcgccg gggtcaccag caccgtacag tccgccccgc gcagcgccgg actttgcaga
    63301 gcacacagag gcagcagccg caaatcataa gtaatatgcc ggtacgaata acaccaggca
    63361 cccccctgcc gccgccccaa aagctcctgc agcaaatgct ccttaccccc attgttgccg
    63421 cccaccaata ccacggtaca ctcgcccata ttaccccttc tttgccgtta tttcttaccc
    63481 attctatgca ggcgtcgatc aaatgtgacg gcaagcgtac ttttgttcaa tttaggccgt
    63541 tctcaacggc tgggtattga ttttggcgta ggggctgtgg tacaatgaat atgtaaaatt
    63601 atactccgct ttgcggcggg gaggataaga gaggtaaaat ctatggcaga aaagctaaag
    63661 tattttgtaa acggtcagtt ccgtgagtcc aagacggaca aatggtacga cctgcacaat
    63721 ccgtccaccg gcgaaatcac tggccaggcg ccctgctgca ccaacgatga ggtgctggag
    63781 gccattgcgg ccgccaaagc tgcctatccg ggctggagcg ccaccccggc cattaagcgg
    63841 gcacagattc tatatagagt gcgggaattg atcctggagc gcatggatga actgaccatg
    63901 agtgttgcca aggaaaacgg caaagtttgg gcagaatccg agggagatgt gctcaaggca
    63961 aaagaaggca cggagctggc cacccaggta ccgtccctga tgatgggtga gtccattatg
    64021 gacgcctccc gcgggtatga taccgtgaaa tacagagagc cgctgggcgt gtttgccggc
    64081 attgtgcctg taaacttccc ggccatgatc ccctttggct ggatggcacc cacctgtatt
    64141 gccaccggca acaccctggt actgaaagcc gcttccttga cccccaagac cgccatgctc
    64201 tttgcccagc tgtacaagga cgcaggcgtg ccggacggtg tcatcaatgt ggtcacctgc
    64261 tctcgcaatg agatcaacac cattctggag cacccggatg ttaagggcat tacctttgtt
    64321 ggctccaccc cggtgggtct gaaaatctat gaaaaagccg ctgccaacgg caagcgctgc
    64381 caggccctgt gccaggccaa gaaccatgcc ctggtgatgg aggactgcgc cttagagcgt
    64441 acggtagccg gcgtgatcaa ctctgcattc ggctgtgccg gtcagcgttg catggcgctg
    64501 tcctgctgcg tggtacagga cagcattgca gacgcctttg tagccgagct gaaaaagcag
    64561 gcggagaaag tgaactgcgg ccccgcctgg gacaagagct cccgcctggg tcccatcact
    64621 tacgaaaagc attataaaga ggtactggcc gatattgaca agggcgtagc cgagggtgcc
    64681 accctggtgt tggacggccg taacaccgtt gtggagggct acgagaacgg ttactttgta
    64741 ggccccacca tctttgacca tgtaacggca gatatgacca tcggcgacga agaggtcttt
    64801 ggtccggtgc tatgcatcaa acggtgcaag gactttgagg agggcttggc cattatgaac
    64861 gccaacccct atgccaacgg ctccgtgatc tacacccaga gcggctatta tgcccgggag
    64921 tttgcccgcc gtaccgacgg tggccaggtc ggcatcaacg tgggtattcc ggtaccggta
    64981 ggctttatcc ccttcagcgg gcacaaaaag tccttcttcg gcgacctgca ttgcctgggt
    65041 aaggacgctt atcgcttcta cacagagagc aaggcggtca ccacccactg gttcgatgag
    65101 gaggagaaaa aggcaacgga agtctccacc tgggacggca ccatctaagc cggataaaca
    65161 gcaagagcac accgattatg gtgtgctctt ttcttatact ttcttttatc cgttctcttt
    65221 gtccgtgcca aacaggccct gactttcgcc gcatgtatca gtgcgccgag cgccggagcc
    65281 gtcggctata tattatacta caaaacagcc aaaacctcaa tactttttct ttctctctcg
    65341 gtggtgtata atatgggtac agaggtatgc ctctgaattc ccaaaggggt gatagtatga
    65401 tcaacattac ggcaagagga tttgacctaa agcaaggcac taaagacggt attgacaaag
    65461 aactgcagcg tattgaaaaa atgctgcctg acaacgcctc ctttgatgtg accttagcca
    65521 aggtaaagga cggctacaag tgcgacatta cagtcaagta cattggctcc tttatccgcg
    65581 gcgaggcacg agcagacaag attgagccgg tcattgatat ggcagtagat gacctgaagc
    65641 gaaagctgcg caagctaaag acctacctgg tcgataagaa gcgtaagggc ggcattgacc
    65701 agatcgcctc catgctggag cccatagaag aagtgaccat ggacgacttt gagagctatg
    65761 acagctccgc tgcggatatt cagcgcaaaa agaacattca tttgcaaatg atgaccgacg
    65821 atgaggccat cgtgcaaatg gaaatgctgg gacacagctt ctttgtttat ctggcgccga
    65881 acggccaaac ctgcgtgatc tacaaacgag gcaaaggcta cggtcagtta atttgtagct
    65941 gaccggcgca caccgaaaaa cgcattttta ttcaattttg ccgtgagtga aaactcacgg
    66001 caatcttttt tgtgcaaagt ggaaaaatag atacgcgtac attgactaat acctatgata
    66061 ttggtataat ttatacaaaa ataaacggaa gcaacgcttc tgaagagagg gattttgtat
    66121 gacttataca gaaaaagtgc tggcagatct gaaagcaaag aacccggatc agccggaatt
    66181 tatccaggcc gccacagagg ttttagacgc attggcgccg gtggtcaaca acgatccgaa
    66241 ataccaaaaa accagcttgt tggagcggtt ggttgagccg gaacgacaga tcatgttccg
    66301 tattccgtgg gtggacgatc atggccaggt gcatgtaaac cgcggctacc gcgtgcagtt
    66361 taactctgcc atcggcccct acaaaggcgg tctgcgcctg caccccagcg taaacctgtc
    66421 tatcatcaag tttttgggct ttgagcagat cttcaaaaac agcctgaccg gcctgcccat
    66481 cggcggcgcc aagggcggct ctgacttcga ccccaagggc aagagcgata tggaagtgat
    66541 gcgcttctgc caggcattta tgaatgagct gtataaatat gtaggtgcgg acgaggatgt
    66601 acccgccggc gacatcggca ccggtgcccg cgaggtaggt tacttatacg gtcagtacaa
    66661 gaaactgacg aaccgctccg agggcgtgct caccggtaag ggtctgagct tcggcggctc
    66721 cctggctcgt actgaggcta ccggctacgg cctggtgtat attaccgagg aaatgctcaa
    66781 ggaccacaat aaggatctta aaggtgctcg tgtggccgtg tccggctccg gtaatgtggc
    66841 tatttacgcc atggagaagg ctcggcagtt aggtgcaaaa gtcatctgct gctccgattc
    66901 taccggctac gtgattgacg aaaacggcat tgatgtagag gctgtaaagc agattaagga
    66961 agtagacaga aagcgcattt ctgtgtatgc tgagagccac cccaccgccg cttatgcaga
    67021 gggctctgtg tgggacgccg tgacctgcga tgtggcgctc ccctgcgcca cccagaatga
    67081 gatccacgcc gcgcaggcgc agcgcctggt agacaccggc tgctacgcag tgtgtgaggg
    67141 cgccaatatg cccacggacg cagcggccac agaggtgttc ctgcaaaatc acattttgtt
    67201 cctgcccggc aaagcttcca acgccggcgg cgtagccacc tccgcactgg agatgggcca
    67261 gaactccatt cgctccagct ggacttttga cgaggtagac gccaagctgc aaggcattat
    67321 ggtcaacatc taccacaaca tgaaagaggc ttgtgaaaag tacaatgccc gcgacaactt
    67381 cgttgttggt gccaacatcg ccggctttat gaaagtggcc gatgccatga tggcgcaagg
    67441 cgtggtttga tccaacaaat ctcatataaa cacaaagcag tctgctacgg caggctgctt
    67501 tttcttattg acaaagaagc aaacctgtgt tatgctttat acataccatt ggtatgtaag
    67561 gaggagctat gagcaggaat aaatacccgg aacagacccg ggaacaaatt ttagataccg
    67621 ccacacgcct gtttttgcag caggggtacg aacacaccac catacagaat atcatcgacc
    67681 agctgggcgg cttgaccaaa ggcgcggtgt accaccattt ttcctccaag gaagcaatct
    67741 taaacgccgt tgccgcccgt atttttgaga acaattccct gtccgccact tggcaaaaaa
    67801 tcgcagcatc cacaacatta accggcagtc aaaagctgac ccaaatgctg ctcgctgcca
    67861 ttacagaccc acaggaagcc caattccgca aactgggtgt gcaactgcgt aactctcccc
    67921 aaatgctgcg cgacttgctg tatcgcagcg tagaagaaat tgcgcctacc gcctttttgc
    67981 cggtggtcga agcgggcatt gccgacggtt cgctgcaagt ggccgaaccg acagcctttg
    68041 cagaagtggt ggcgctgctt gccaatcttt ggctaagccc gctggtattt gctgatggcc
    68101 cggaaaagcg gaagcaaaag ctggcatttc tctgtaccct ttgcgaaccc accgggctgg
    68161 acttagcgcc cttgcaacct tatttagatc aattataaac gcccattcgc ccgctgcttt
    68221 gcagcggcta ttctttgaat ttatacatac cgttggtatg taaggaggaa atatggacac
    68281 ttacacaaaa agagaacgga ccatctatct actgggtatg ctgggtcaaa acttgatata
    68341 cggcgtgatc ggcaccgggc tgacctacta ttttcaaagt gtgatctttt tgcctgcact
    68401 ggccatcagc accatcaccc tgctatctaa aatagccgaa ttcctgtgtg atccctatgt
    68461 gggtatgcgc attgaccgca gtcaaaatac caaaggcaaa tgccgcactt atcttatatt
    68521 ttcgccgctg ccgattttta ttttttcgct gctctgcttt cttaatcgtc catatacggc
    68581 agcagaaaca tccaccgccc gcctgggtat cttactggct gccgggctta gtttcatcgg
    68641 ctttggcatt tgcttttgct tcggcgacgt agcgctatgg acattgccaa acttaatgac
    68701 gaaaagccgc aaggaccgca acgcattgct ggcacaggca cggatcgttg caggaatttg
    68761 cggtgccggt atcagtttgc tgctattgcc gttatctcag gctgcgggca atcacttttc
    68821 caaacagcta aacgacccta ccttagggct gcaaatggga accgtcttgg tctgtggcag
    68881 tattttgctc ctaggcatgc tcctgtttca gccggtaggc ttttgcaccc gggagcgcgt
    68941 gaccgctcca ccggcagaaa agcgcagcct atggcaaaat cttacggaaa tgtggcgcat
    69001 gcaaagttat cgtcgcattt tgctctccgg attgctgcgc acacctagcg ggctaatgaa
    69061 tttgctgcaa atgaccgtgc tgtcttacta ctttggcaat aacgggcgca caccttatgt
    69121 gcactatatg ctgctcttag gcattccggc ctttttaggc caactcatcg ccgcaggtgc
    69181 agctcccaaa ctggcagaca agcacggcgc agccaccaca tttgcacaag ccaatgtgtt
    69241 tgcaggactg gctttattgg ccgcctttgc gctgttcctt tgccgaccgc agcagctaac
    69301 acaagccctg ccctttacgc tcttgatcct gcttctgttt tgtaatatgt tttgctgcgg
    69361 tctggtcaat accgtgcaat ccattttaat tgcagacgca gcagacctaa cggagaaaga
    69421 aagcggcata cgccgggacg gcatttttgt gtccgggcaa tccttactca tcaagctgtc
    69481 caccggtgtg tctgctttgc tgcaagggct ggtgtttgcg atcagtggct ttagcggaac
    69541 cgccgtccgt caaatcaacc gggcgctata tgccggtgcc gacttcgcaa cggatccgtc
    69601 atttgcaacg ccgcgcttcg ctatgttctt tttatttctg tgcctgccgg ggatcgccta
    69661 tctgctttct gcgctgccgt acaggaaagg cagaaatcca cataaggcac ctgtataagc
    69721 gccctctata cgttgttcac atcaaaatct atacaaaaaa gcgcaaccct atgggttgcg
    69781 cttttatatt ttgcctatgt gctccgctat ggatcttctc agcataaaaa gccctctgaa
    69841 aaatacggag gtgctccaaa cagagtgcct cccatattct ttgctatttc tttttacagt
    69901 gcagcgatga gcgcttccat ttggtccatt ttgcgctcca tatccgccac cagggcaaac
    69961 tggttgcggg cgcgcaccag gttatgctcc gggtaagcgg tcttaaagta ggtgtcgccg
    70021 ttcaggtaat cggtcaaaaa gcgcataccg cactcaaagg tcatcaactg ggcagaaaag
    70081 gccaactggt cgatctccgt ttgagtcagg ctctcccctg cctgggacaa aaagcccttg
    70141 gcataggcac cgaaatactc cagatccaaa ctcaccttgg acaggtcagc ctcgtcctcg
    70201 gcagcggtat tggcgccaaa gcgaatagag tcgccaaaat cataatgggc aagacccggc
    70261 atgaccgtgt ccaggtcgat cacacaaatg gcctcgccgg cggtggcatc aaacagcaca
    70321 ttattcagct tggtatcatt atgggtcacc cgcaggggca actgaccggc agccgccagg
    70381 tcgctaagcc gatgggtgtc tgccttgcgg tcctttacaa actgaatttc cgcctgcaca
    70441 gcggcggcac gaccggcctt gtccgcttct accgccggga gaaactcgtt ctcataccgc
    70501 cacagggtgt tatggaaatt aggaatcgtc tcatacaaag tctcagccgg aaaatccgcc
    70561 agcaggtgct ggaaccggcc aaatgcctcg ccgctctttt ggaacagagc tgcgctctcc
    70621 accgcgtcat agctgataga gtcctttaca aacacatagg cgcggaagta gtccccatcc
    70681 ggtgcagtgt aatactgcgc gccatccttg gtcttgataa agtgcagggt ctcccggtcc
    70741 gggtcgccgc cggcagcccg aatcttctcc tgcaaaaagg aagtgactgc aaacacattc
    70801 tgcatcagcc ggtcaatgtc acgaaataca ttgtgattga ccttctgcag cacgtaccgc
    70861 tgctgaccgc cctccggcag atcggtggta atgatatagg ttgtattgat atggccattg
    70921 ccaaagaccc gacaatccgc cgtcttgccc tgaaaatcaa agcggtcgat cacctgctga
    70981 atactctcca tacaagggtc ctcccttatt cttgcgcgta cgctcaaaat gtccttttat
    71041 tttacactat tatgccatct ttttcaatac ctaaaataaa gaccgtatca actatgccag
    71101 tcgatacggt cttactttgt ataaattttg acttactctc ggcgcagcgc ctcaataggc
    71161 gacagcttag cagccttgcg ggccgggtaa atgccgaaga acaacccaac accgctggag
    71221 aatgccagtg ccagcagaat cacccaccaa gtgatcttgg gggtaatatt gataacggca
    71281 caggccgcat acgcacctgc aatacccaat accaggccaa tgataccgcc gatcaagcac
    71341 aaaatcaccg attcggttag aaactgcaag gtaattacct tggtcttggc acccaaggac
    71401 tttcgtatgc cgatctcccg cgttcgctcg gttacggaca ccagcataat gttcatcacg
    71461 ccgataccgc caacgattag ggaaatggca cctacacagg caataaatgc ggtcagcacc
    71521 tgcataacaa tatctacgat ctgaatatag gtggccatat tctgggcaat atacatattc
    71581 ttggcaaaat tgccgtgggc cgctttcaag tagttgacgg tggcattacc tacagcgtca
    71641 ttgtctgcac cgtcctgggc gatcacgaaa atggagctca ggttggagtt ggcgccggtg
    71701 atctgggtca gcgtcgtgca tggcataaac aatgcgatca caggagagtc ctcgttctgc
    71761 tgaaacatag tggacagaga ggaactgccg ccggcggact gagcaatctg gtcaatattg
    71821 gccacaccca ctaccttgac cttcatggac ttaccgctgg aggacacagt cacatactcg
    71881 ccggtcacat cttcataccc aaatacactt tgagcactgt taataccgat cacggcaata
    71941 ggcgaattgg cgctgtactc ctcatcggta aagaaccgac cgtaggtgca gccttcggtc
    72001 aaggcgtact gaatatcact gtttacgcca accagcatgg cagtagcttc cttggcctgg
    72061 gagtcaatgg tggccttacc aaagcccatc agcataggcg agcagcgatc tacgccgttt
    72121 acacggcttt taatattctc tacatccttc aaggtaatgt agtcgttgtc cgtagcctgg
    72181 gtggtatcca ccgagaccat cacggcgttg gagcccatat cctcgattaa agagacaata
    72241 tagtcccggg caccggtacc ggctcccaca atcatgatca cagagctgat accgataatg
    72301 atacccaaca tcgtcaggag cgagcgcatc cagttcgcct ttatggcttt gacagcgatt
    72361 ttaaagcttt ctgaaatgtt cacaaaaagt gctccttatt tcgttgtact cagtttgtca
    72421 accaccttaa ccttaaagga atcttcctta taggtagtgg atggtgcggc aacgatcttg
    72481 tccccggctt tcaggccgtc ggttacctgg tatgcgctgt ccgacatggc gccggtggta
    72541 atggcggtct tggtgaccgt cttttcctcc tcgttgtaga ggtacacata ggtgccggtc
    72601 ttatccagca caatcgagcc ggtgggcaca gttacaacgc ccaggtactc accggtgcta
    72661 atcaccacat tggcttcaaa accgatgata atgttctcgt ccggatgttt cacttctacc
    72721 gtacactcca cgcctgcacc ggagctggtc agactggaca ggccgctgat gccggccatg
    72781 gagcctacat tgtccaagat ggagccggca gatccgccgg tggcggtagg cgccttggcc
    72841 gtcacctcgc cctcatactt accgtaagcg gtggtaatgg tacagggcat acccaccttc
    72901 acccgatggt tatcgtactc actcaggctg atggtcacga ccatggtgtt catattctcc
    72961 aacacaatac cgtcattgac caaagaagtc tgctccccgg ctaccagatc acaggtggtg
    73021 atggtaccgt caaaagaagc ggtccaaccg gcctgtaaat ccttgtttgc gtcctgcaaa
    73081 gcggtcaggg cactctctgc accctccatt acgctctttt gtgcgctgac agcggtgtcg
    73141 gaagcctcta ccgcatacat tttggactgc gcatacaggg cagccaattg cagctgctta
    73201 gtggtcaact gtatatccgt cgtactggtc aggtcttttg caacgctctt ccagtcaatt
    73261 tcctttacag cctgagcaat actctttgcc agcacatcgc ccatcacttt cagattgtcc
    73321 tcgttaatca agccgtcgct gatggcgtca cgaatggcct tttccaccgc gttggcgatg
    73381 gcgttgccat cggtaatatt tctatccaac gccttactga tggcgtccgc tgtggtcttc
    73441 atgatctgca gcatggtatc cacatcattg gtcatatcgc gaatattatc ggcaatctcg
    73501 gccaaggtat cggacagatc cttgagcgca ccggtggtgc tggtcttctc aaactgcgca
    73561 atatactgca cattaccacg cacctgaaca gtcacctgct tggaggactt caatttggtg
    73621 ccgttggcat cgtaccaacc ggagaagctg taatccttga caggaacagc cttgatcacc
    73681 acatctgcac cctcgtcata cttacctgca ctggtagaac cggcggtatt attacccacc
    73741 tgcacggtac cgtagctctc ctggccggcc agcaccgttg cctttaccgt ataggtagcg
    73801 gccttagcag tggttgcttt ggtggtagtc acccgtgttg tgggaactgt ggtcggcagc
    73861 gtggtgcggt gttttttcgt tgtggtcttc ttctttgagg tagtggtgtt ggcacgcttt
    73921 tgcagcttgg caatctgctt ttccagcgtg ttgatctgct tattgaccgc tgccaaattc
    73981 gacttagcgg cagtctgatt gctgcgagcg gtgttgtacg ccttcttagc gtccgtataa
    74041 gtcccctgca atttggagat ctgggcgtcc acattagagg tatcaaaggt agccagtttg
    74101 tcgccctctt tgaccttgtc acccttttgg acaaacactt cttttacagt tgccacagtg
    74161 ccgaccttgt atgtacggct ggcgcctgcg gtcacatcgc cggtagcgct gaccgtctcg
    74221 taaatatcgc cggtagagat ggtgtgcagg gtcacctgct cgccgccgtt gaccttgcgc
    74281 acaataaaga tactggtcac gataatggcg atcaccaaca cgatggcgat gggaacaata
    74341 attcgttttt tgctcttttt aacagttgcc ataatttcgc ctcttcgatt aaagattcat
    74401 acaaagtgtg taacgtgtct attatatcac aggctgtata attgtcaata acaatttgta
    74461 aagttcatag cctattcaca tttgccggca gccaatgcgc gggctccaat gtcttttctg
    74521 taatgcacac cgtcaaagtg cacttcccgt gcagcggcat aggcggtatc cagcgccgcc
    74581 tgcaaattgt cacccaaggc ggtaatgccc agcacgcgcc cgccggcagt caccagcttg
    74641 ccttcctttt gcgctgtacc ggcgtggtac acggtaactc ccgctcgctg cccatcggtc
    74701 agaccggtga tctccagccc cttggggtaa gacttgggat aaccgccgct ggccaaaatt
    74761 acacaggcgc aggctttatc actccaccga atgtccagct gcgccagcgt accggtgtta
    74821 atggcgtcaa aaatatccat aatatccgtt tccagccgtg gcagcaccac ctgggtctcc
    74881 ggatcgccga aacggcagtt gtattcaatc accttggggc ccttgggggt aagcatcaaa
    74941 ccaaagtaga ggcagccttg gaaggtgcgc ccctcggcgt tcatagccgc aatagtggga
    75001 aggaaaatgg tgtccataca ttgctgtgcc accgcttccg tatagtacgg attgggcgac
    75061 acggtgccca taccgccggt attcagcccc ttgtcgccgt ccagtgctcg cttgtgatcc
    75121 atggaggaca ccatggggcg cacgcacttg ccgtcggtaa aggccagcac agacacttcc
    75181 ggtccgttaa ggaactcctc caccacaata tgattgccgg aggcaccgaa taccttgtcc
    75241 tccataattt ccttaacacc ggccaccgct tcttccaaag tttccggaat cagcacgccc
    75301 ttgcccaaag ccagaccgtc tgccttaatg acagtgggga attcgttttt ctccgtaatg
    75361 tattcaatgg ccgcccgagg atcgtcaaat acccgatact cggcggtggg aatgtggtac
    75421 ttttgcatca gatccttgga gaataccttg gagccttcaa tgatagccgc gttggctcgg
    75481 gggccaaaag tggcaaagcc cgccgcgttt agggcatcta ccataccggc caccagcgga
    75541 tcgtctgggg ccacgaccac caggtctgcc ttaatctcct ttgccagcgc cacggcgccg
    75601 tctatatcca tcgccgccac attgtggcac actgcatcat aggcaatgcc cccattgccc
    75661 gggcagcaat gcacgctgtc cactctgggt gactctttga tcttgcgcac caatgcgtgc
    75721 tcgcggccac cgccgcctac caccaaaacc gtcatattct ttgacctcca aaaaagactt
    75781 ttaggagaac tgccgttttg ccgccaattc tcctgtattt tctgtatttt atttgttttt
    75841 attgataatc cgactctctg ccttaccgct ctccaaatca ataaatcggg taaagaggga
    75901 aactttgttg tcctcgttca ggctgtccca aatcatttga gtaaagctgt ccaggtcgcc
    75961 gtccatctcc accggcaccg gctcgccctc aaaggacggg atcggatcgc cgtcgccctt
    76021 ataggtgtgg atcaaatgac ccagaccggg caccgctgca tactcaaaga agaaacgcag
    76081 gcaggagtca ccccgaccca tattggactt taaaatggac aggttgtagt cgccgtttgg
    76141 cttgacaacg ccgctgattc tgggggtgta gttgggcgcg tccggctcaa actcccgggt
    76201 aagcagcgcg tggcgatagc acttgccctt tgccataaag tcatagatgg tatccgtctg
    76261 gtcaccgttg gtgacaatgg tcttgccgtc caagcacagc accgggttgt aaatgatcaa
    76321 agacggatcc tccatcttgc tctcatcaaa agccttggtg cgaatgccgc cacggtcgtt
    76381 ctcctcaaac acacggttgc gggaattgac gctgcgcccc ataataaaat aggcgatcat
    76441 tgccgttttc ccgtccttgc tgcgacccaa cacgatcccg cggccgggat agctgttgcc
    76501 ggacagcaga attgaaagct gttgtatctc cataataatc accatagcct ttcaggctac
    76561 ataccgttca ttaaaaatca ttaacacctt gctgtagcct gacaaggtgt tcatggtgat
    76621 tacagccatc tcaaaattat gccaaaggca aatttcgagg gcaatataat ctgtatagtg
    76681 tgatttttca cactatacct caatctaaaa tacgggtctt gttgcccgta atctgaattt
    76741 tatcttggca aaagagtgcc accgcctgag gcagcagctg ccattcgcac tgctccatca
    76801 cccgccgctg caaaatctcc ggggtgtccc cctccagcac cggcaccgcc ttttgggcga
    76861 tgatgggacc ggcgtcgcag tcggcagtca caaagtgcac cgtagcgccg gtcagcttaa
    76921 ctccgctttg cagcaccgac tcatgcacat ggagcccata atagcccttg ccgcaaaaag
    76981 atggaatcaa cgccgggtga atgttcatca ttttgccggg gaaagcgtct accacctgtt
    77041 catcgagaat ggtcaggaac ccggcataca ccaccagatc cgcctgctcc gccagcagca
    77101 gatcccgcat ggcagcagaa taagcatgta catccgggta cgccttgcgc tccagaacct
    77161 taccgggaat accgtgagcc gcagctcgct ccagcgcgta cacgccgggc ttggaagcga
    77221 tcacgcaagt aatttgccca ccggggatct ctcccctgtc ctgggcgtcc agcaaagcct
    77281 gcaaattggt gcccccaccg gaaactaaca ccacaatgcg cttcatacca gctccacgcc
    77341 tttctcgccg gacttgatct ggccaatgat tgcagcctgc tcccctgcct gttgcaggat
    77401 ccgcacggcc tcgtccgcct tcgtggcgtc tacggcaatc accaaaccgg tgcccatatt
    77461 gaaggtatta tacatatccc gctccggaat gttgccctcc ttggcaatca ggtcaaaaat
    77521 gggcttctta aagcacttat ctttctcaat cacagcggtg aaaccatctt gcagcatacg
    77581 gggcacattc tcatagaagc cgccgccggt aatgtggctg atggcgtgca cccgcacgct
    77641 gtccatcagt gccagcaggg gctttacata aatgcgggtg ggcgtcagca actcttcgcc
    77701 caggctcttg cccagctccg gtacctgcac atgcagccgc tgggaagaaa tgttaaacac
    77761 cttgcgcacc aaagagaagc cattagaatg tacgccggag gaggccacgc cgataagcgc
    77821 gtctccggct tgcagctcct caccgctgac caacttgctc ttttcgccaa cgccaacaga
    77881 gaacccggcc aggtcatact cgtcctccgg ataaaagccg ggcatctccg cagtctcgcc
    77941 gccaaccaga gcgcagccgg cctgcacaca gccctcagcc acaccggcca cgatctgctc
    78001 aatcttctcc gggaagtttt tgccgcaggc aatataatcc aggaagaaca gaggcttggc
    78061 accggagcaa gccacatcgt tgacgcacat agccacacag tcgatgccta cggtatcgtg
    78121 cttatccatt aaaaaggcga tcttcagctt ggtgcctaca ccgtctgtac cgctgaccag
    78181 caccggctct ttatagtcgt tcaccggcag ttgaaacata ccgccaaagc cgccgatccc
    78241 accaagcacg ccgggcacag tggtgcgctt tacatgggcc ttgatccgct ccactgactc
    78301 ataaccggcg gtcacatcta caccggctgc cgcatagctt gcactaaaac tcttttccat
    78361 actcagatct cctccagttt cttttgcagg tctgtatctt tttggcgcac ggcagcggcc
    78421 atatccgccc gcatttgcac cagtttgtcc attaagtcgt cattgcccac agccaaaatt
    78481 tccgctgcca gcagcgctgc gttcttagcc gcattgaccc caacggtagc caccggaata
    78541 cccgggggca tcatcaccgt agccagcatg gcgtccatac cgtccagcac cttggcactg
    78601 catgggatgc cgatcaccgg cagcgtagtg gaagcggcca acacgccgcc caggtgcgcc
    78661 gccataccgg cggccgccag aatcacacca aaaccgttct ctcgggcgct ctctgcaaag
    78721 gccatggcct ccttgggggt acggtgggcg ctcattacat gcacctctgt ctcaatgctc
    78781 agttcccgca gctgcttaat ggccggtgcc accaccggca aatcgctgtc cgagcccata
    78841 atgactgcaa cttttttcat aaaactgtcc tccgtttgcg gtggcgcacc gggcgcgaca
    78901 ccgggtatgg caagtatttt ttcgtttata ttacggctat tatacgctat atgcggtgct
    78961 ttttcaatag aaaaatacaa aaaccaaccc gtgattccac aggttggttt tctctgttaa
    79021 tcgtaaatgc tttcgtccag cttgccggca ccgataaaac cggcagcgcc gtccatatcc
    79081 gcagcggtaa ttcgcccgtc tccgttaaaa tccaacaacc gctcatacgc gccatcgccc
    79141 cggtcaatgt cggctgcgta ctgctgtaaa gtcaccagat cccgggcgtt cacataccca
    79201 tcgccggtca aatcataggc catcaccggc acatcgccca agtctacgct ctgtgtagtg
    79261 accgttacct gcacctggcg gcataagtaa aaatccgccc ccacggtcaa ggtataagta
    79321 cccggcgcca cggcaatgga aaatgtgcca ttttcatcgg tttgcacgct ctcatcgccc
    79381 aactctatcg tcgtgcccac caacagataa ttgtgggggt gactgccgtc cgggctctcc
    79441 attgccaccg cacacccggt aaccgtgtag ctaagcgccg gttgataatt cgcatcatag
    79501 ctgctgccgc agcgccggca ggtgtagcgg gtgtagccct cctccgttgt cgtcggcggg
    79561 attacaacgg cggtataatc gtgccccaac gccggggtac tgacggtatc ggacaaatgc
    79621 gctctgcacc gggtgcaata atcataagta taacccggca aggtgcatgt tggctcaact
    79681 cggtgcgtgg caggcgccgt atgccccagc ttggcaatcg gggtggcata gctgtcaccg
    79741 caagtgcagg tgtaaaggat ttggccgtct gccacgcaag tgggttctgt gcgttgggcg
    79801 gtgtacacat gggtgtgtac atgcaccggc acagcagccg tttggtcccc ccaggtcaga
    79861 gtggcggtgt atgtaccctc tgtccagtga tgggcgacct gatcgtccgt caaagaaaag
    79921 acatggccgt tatagttttc ctctgtcagc ggcagggtca cccggtcgcc ggtatcataa
    79981 gtgatggtaa tttgcaaccg atcggtaaag gcgttcaggt caaagtaagc ataggtctgc
    80041 ccatcgctgt ccgtgcgcgc cgtgctatcc acaccggtga ccagcacctg atctgccggg
    80101 aatgcggcag aaaaaccggt cactttaccc ggatacaaat acgccgtgta tgcccccagg
    80161 ctgtggttat tggtcacttg aaaataatag gtctcccctg cctgtaaagt acaggtgaga
    80221 tcaaaattca gatcataaag ggaacggtcg tcgctgcctt gccccaggtc cgccttgctg
    80281 ccgtcgcaca ggcgcaccac cgtgtccaca ctgcccatgg agtaaaaatg gtaggtaccg
    80341 gtagcgacgg gggtatagcg ataccaatct gtaccgctgt aggattgaaa tgtgttgcca
    80401 aaggtggcgc cttgggtcag ctccagcgac ggatcgaagg taatctgtgc cgctgcgtcc
    80461 gcataatact gggcagtggt gccggtcagc ccccgcaggg taaaggcagg catggggcgg
    80521 ccgtcctcgt cctggtaccc aaccgcgtac tgaccaaagc cggtgcccac cgggaactgc
    80581 gcagcggtca gcgccttgca gtcaataaag gcacaggcgc ccagctgcaa actgccggcc
    80641 atattgtcaa actgaatatc cgtcagcccg gagcaagcgg caaaggcata gctgccaatg
    80701 cccgtgaccc cggcaggaat tcgtatcgac tgcaaggctg cgacatggaa aaaggtgtta
    80761 ctgccaatgg ttctcaagct ctccggcaac tgcacatccg taacagccgt caactggcga
    80821 agcagattgt ctcccagccc ggtaatgccc tcctccactt gtaccgtgcg gatttggctg
    80881 cggtgggcgg caaatggcgg cagactctcc ggggtgtaat ccggcgtagc accggtgccg
    80941 gtaagggtca aggtgccggt actctcctca aacacataat ccacctgact atcacctaaa
    81001 gtcccctgct cctcggcaaa ggcaaaaaaa gatggcatcc caacaaacac agttgccagc
    81061 aggaaacaaa agatcacact gtactttttc atcaggatac cacctcacat attctgttgt
    81121 cattatacca taagcctgcc gccggtgcaa ccgtcagtcc gccagcacct tacgcagcag
    81181 cttgcgcacc ttttgcaacc gggtacgcac cgcagagccg gaaataccca gtgccagacc
    81241 gatctcttta ctgccgtagc cctggcgccg catagcgagc aaaatctgat cctctcgccc
    81301 cagcataccc agcacctgcg cccactctac catggtgatg ggattctccc gatccggcag
    81361 gtcaaagtcc tccggtattg ccacgcacac cgcccgtgca gcaatggccc ggtagtggtc
    81421 ggcgcacacg ctgcgggcaa tggacagcag caggcttttg tccgacttgg ggaaagcagc
    81481 cgcccccagc agccactgcc aatactgcat aaaggtctgc tgggtcagct cctcggccaa
    81541 atcagcaggc acacgaccgc gaatccaacg cagcaccgca gcataagatc cagcataaac
    81601 agcattaaag tgctcatact ttgtactttt ttcggaatgc ttcatacgct tcttcgtcca
    81661 tgaccatatt gcctactatg ctgttggcct gcaccgtgcc cagcagcggc ttgggacata
    81721 cggcaaccgc acctacgata aacaacaggt gcttatccgt gatcatctcc ggggtcacat
    81781 ccggcgcaaa aaacaggctg ctgcccacca cgatcaccgc gccgtcctcc aaccgggaca
    81841 gcaaatccgc acctgcccgc agctctgcgg agaactggtg caaatggtcc agatcccgat
    81901 ccaattctcg gaacataccg ttcaggttct caatcaccag gccggtgccc tgctctgcaa
    81961 cgcctatacc gctcagaaag acccgggcgt gcttttcccc ggcagcccgt cgaaagatgg
    82021 tcataccgtt acaaaggcaa atggcgccct ccggcagcgt agaccccagc acattcaacc
    82081 cgttatactg ggccactttg tccataggcg caaacacctc ctgcgcaatg gcccccttgg
    82141 ttatatccgc ataggcctct gcgaatgccg gtgaaggatt ctccggcagc aagatggtgc
    82201 ttaccgcttg aatagagctg atcttgcgca gcgcctgggg cgtatagttg cgcagatcta
    82261 atacggacac ggcctcaatt ttctttttac cgaacatcgt acatttcctt tctgctggtc
    82321 aaagcgttcc ccattgtgtg tacactctat aagacggctg ccgggggcaa agtgtctgca
    82381 cactttggtc atttttataa taaacgccac gatcatgaaa aaaggcgtat gtaccggagt
    82441 acatacgcct ataaccgtca taatgacctg cgcttataca agctcaatga tgcacatctc
    82501 agctgcgtcg ccgcgacggg ggccagtctt tacaatgcgg gtgtaaccgc cgtttctgtc
    82561 ctcgtacttg ggagcgatct catcaaacaa cttctttaca acatcttcct tggtaacata
    82621 ggaaagcacc tgtcttttgg aagccaaagt gttcttcttg ccgagagtga tcatcttctc
    82681 agccatagcg cgaacctctt tcgctctggt aacggtagtt tcaatcttgc cgttttctaa
    82741 aagaaaagta accatacctc tgagcattgc ttttctgtgg tcagtaggtc tgcccaattt
    82801 tctggaacct ggcattgaaa ttccctcctt taatcctcat cgtgactcag gctgaagccc
    82861 agggattgca gcttggcaac cacctcgtcc agggacttgc gacccaggtt tctaaccttc
    82921 atcatatctt cttcggattt gctgatcaaa tcctctactg tgttaatgcc tgctcgcttg
    82981 agacagttga aagagcgcac ggacagatcc agttcctcaa tggtcatctc cagaaccttc
    83041 tccttgccgt cgtcatcctt ctccaccata atatcctggt tgccgatctc ctcagagaga
    83101 tccacaaaca gcatcaggtg gtcgttgaga atcttagcag ccaaagaagc ggcctcgtca
    83161 gccggaatgg tgccgtccgt ctcaacatca agaatcagtt tatcaaggtc tgtctgctga
    83221 cctacacggg tgttctctac ggtgtaattc accttgagca ccggggtgta gatagagtcg
    83281 attgcaatgg tgccgatggg caaatccatc agctgcttgt tgcggtcaca aggcacatag
    83341 ccgcggccac tgtctgccgt cagctccata gatacgctgg cgccggcgtc cagataagca
    83401 atgtgcagct cgggattcag gatctctaca tctgcgtcat gaataatatc gcccgcagtg
    83461 atctcgcctt ctccgctggc ctcaatgtgc agcatcttcg gctgctcatc gtgaatcttc
    83521 aggataacgt tcttgagatt caaaacgatc tccgtcacat cttcctttac atgcggaatg
    83581 gtagaaaact cgtgcagcac accatcaatc ttcacggaag tgatggcata gccgggcaga
    83641 gaggagagca gcactctccg cataccgttg cccagagttg cgccgaaacc tctttccaga
    83701 ggttccacca caaacttacc tacgcttctg cttccctgag tagataaatc tacaatctcg
    83761 attttcggct tatcaatttc aatcatttaa aagcctccta ttttgatttt aacagctaaa
    83821 taacagaatg atcaactatt atctagaata gaactcaacg atcaagtgct cttcaacagg
    83881 ataatcaatg tcttcacggg tgggcagagc cacaacctta gcggtcagct tctctgcatc
    83941 aacctccagc cacttgggag cgttgccata aacgccctct tccttcacga gcttaaatct
    84001 gccgttctcc ttgctcttat ccaccacagc gatcacatcg ccggccttca caaggtagga
    84061 gggaatgttg acctttttgc cgttcacggt gaagtgaccg tgagaaacag cctggcgagc
    84121 ctcacgacgg gtcttgcaaa aaccggtgcg gaaagccaca ttgtccaaac gggtctctac
    84181 catggtcagc agcacagcac cggtctggcc gggagcctta gctgccttct catagtaaga
    84241 atggaactgc ttctccagaa tgccgtaaat gaacttcact ttctgctttt cctgcagctg
    84301 catagcatac tcgctcttct tgcggcgatt cttggtataa gaatttctga atgtatcctt
    84361 atttgtatag cccataacag ccggagaaat gccgagtgct ttgcagcgct ttgcgatggg
    84421 ctctgaattc tttgccatat cttctacacc tccgttagat tatacacgac gtctcttagg
    84481 cggacggcag ccgttgtgcg gaatgggggt aacatcctta atcagggtta catccagacc
    84541 ggcagtctga agtgcgcgga tggcagcttc acggccggag ccggggcctt taacgaaaac
    84601 ttccaccgtc ttcataccat gctccatagc agccttagca gcaacctcgg cagcagtctg
    84661 tgcagcaaag ggagtagact tcttggaacc acggaaaccc atttcgccgg cagacgccca
    84721 agaaacggca ttgccctgcg tgtccgtaat ggttacgatg gtgttgttga aggttgactg
    84781 aatatgggca gcaccacgtt caatattctt cttctcgcgg cgtttgcgag agccagtggt
    84841 cttttttgta gccatactac gaatatcctc ctacgcttat ttcttcttgt ttgctatggt
    84901 cttcttggga cctttgcggg tgcgggcgtt gttcttggag gtctgtcctc ttacaggcag
    84961 gccctgacga tggcgcatac cgcgatagca gttaatttca atgagtctct taatgtcaaa
    85021 tgctctgtct ctgcgcagat caccttcaac attcaggttc ttctcaatgt aatcacgaat
    85081 tttggaaacc tgatcctcgg taagatctct gcaacgagta tcgggatcaa ttccggttgc
    85141 ctctacgatc tgagtagcag tggtacggcc gataccatag atgtaagtaa ggccgatctc
    85201 aactctcttg tcgttgggca agtcaacacc agaaatacgt gccatattgt tttacctccg
    85261 aattattgct caggattagc cctgacgctg tttgtgcttt ggattttcac agataaccat
    85321 gactttacca ttgcgcttaa tcactttgca tttgtcgcaa attttcttta cagaaggtct
    85381 gactttcatt tgaatatcct cctttattta ctttgagcgc caaataatac gacccttgtt
    85441 caggtcatag ggtgacatct caatcgttac cttatcaccg ggaagaatac gaatgttgtt
    85501 catccgcagc ttaccgctga tatgggctaa aatgatgtgg tcattttgga gtgctacctt
    85561 aaaggtcgtg ttgggcagcg cctcaaccac agtaccttcc acttcaatca tatctgactt
    85621 tgacatcgtt tacctctctt atggatagga tcttgaattg atgttcgctc ttatctggaa
    85681 tcacattacg gcgtaatcgc ctgcaattga ttaacgcctc agactttggt caaaatgacc
    85741 ggaccgttag aggtaatggc aatggtgtgc tcaaagtgcg cagccagctt gccgtctgcc
    85801 gtcttgaccg tccaaccgtc tgaaagctgt tttaccttat aggtccccag atttatcatt
    85861 ggttcaattg ccaatgtcat tccgggtaat agtctgatac cgcgtcctgc gtgaccgaag
    85921 tttggtacgc tggggtcttc atgaagtttg gtgcccacgc cgtgacccac aaagtcacga
    85981 acaacaccgt atccgcgttc ctcgcaatat tcttgtactg cgtgaccgat atcgccgatc
    86041 ctgttgccgg gtatcgcctg ctcaatgcct ttatacaggc tctcgcgggt ggtatccatc
    86101 agccgctttg cctcgggcga gcaagacccg actgcaaatg tggcagcatt atcgccgtta
    86161 taaccgtttt tggccgcacc caggtcgatg ctgacaatgt caccctcttg gaggatgcgg
    86221 tcctttttcg gtataccgtg gatcacttca tcatttatgg atatacatgc agtagcggga
    86281 tagcccccat agtgcaggaa attgggctta gcaccccgtt tgatgatcag atcgtaagcg
    86341 atcttatcga tttcctttgt agagatgccc ggcttaacag cctcacctgc taccatcaat
    86401 gcttcagcgg agatctgaca agcctctttc atcagctcca gttctctgct gcttttcagc
    86461 acgaccatgt taatcctcca gtgctgcaaa aacgagtgcc gtggtgtctg ccacctcttc
    86521 ctgaccctct acgactgcca gcttacccag cttgtcataa aagtccttca gcggctcggt
    86581 catcttgtgg tattccacaa ggcgagcctg caccgtctcc ggcgcgtcgt ccttgcgttg
    86641 aatcagtgca ccgccgcaag cgtcacaaac accgtccacc ttgggctttt tataaagcat
    86701 gtggtaggaa tttgcacact ttgaacatac acggcggccg gacattctgg cggtaatttt
    86761 ctcgtcaggg acttctatat caatgacctt atcaatagcc acgcccatat cctcaagcgc
    86821 ctgggcttga ggaatggtac gaggaaatcc gtccagaata aatccgtttt cgcaatcttt
    86881 ttgttccagt ctgtccttga tgatcccgat aaccacatcg tccggaacca actggcctgc
    86941 gtccatatag gacttggcct tcaggcccat ctcggtgccc tctttcagag cggcacggat
    87001 gatgttaccg gtggagatgg caggaatacc atacttttca acaatctttt ccgcctgggt
    87061 gcctttgccg gcaccgggcg cgccaagaag gatcaaattc atcttgcgtt ctccttataa
    87121 tcagtcaagg aagcctttat agtggcgcat catcaactgg ctttccagct gacgcaccgt
    87181 ctccagagct acaccgcaca taatgatgat ggatgtaccg cccagggtga tgctcatgcc
    87241 gccgtcgtca ccgccggtct ccaggggcgg aatcgccgcc ttacaaatca aggagtacac
    87301 gatggggaac aaggcaacta tgcaaagcat caaggaaccg atcaaggtca gacgggacag
    87361 aacccgcatg atgtaatcgg aagtgggctt gccgggacga atgccgggga ttgcgccgtt
    87421 gttcttacga agattatttg ccatttcaat cgggttgtac tgaatggtgc tgtagaaata
    87481 ggcaaagaag atgatcagca ggaagtacat acccgcatac caccaagagt cactctggaa
    87541 ggcgttaaag aacttctccc agccggtgcc ctggtacttg tcggcagaaa tgaacatctg
    87601 caccgtaccg ggcagggaca aaatagaaga tgcaaagatg atgggcagca cgccgctcat
    87661 attgatctta atgggcatgt gggtggactg accgccgtac attttgcggc ccacaacgcg
    87721 ctttgcgtac tgaatgggca ggcgacgctc tgagttatcc ataaatacga tgtaagcgat
    87781 catcagaagg aagatcacgc acaccacggg aaccagaact ttgtacacgg tacggccggt
    87841 gtccaggtac tggaacagct gcttgatcag ggtggggaaa cgagacacga tgccggcaaa
    87901 aaggataatg gaaataccgt taccgatacc ggaaatggtg atctgctcgc ccagccacat
    87961 aatcacggct gtgccggcgg tgagcactgc aataatgacc actgcctgga acacggcgtc
    88021 aaagccggtg aatgctgcgc cgctggcatc cttcatcaga tagccgttgg cacgcaggaa
    88081 gaagaagtat gccagggact gcaacagacc cagaccaacc gtaacgaaac gggtgatcgt
    88141 ggcgatcctc tttctgcctt cttcgccctc cttctgcaac cgctccagtg caggaatggc
    88201 cacagcaaga agctgcataa taatggaggc attgatgtac ggtgtgatgg acatagcgaa
    88261 aattgttccg tatgtgaatg cactaccggt catcaagctc aggtaggtta aaatggtgtt
    88321 gcccttacct acattgatct catctacaat gttcaggaaa ggaacaggaa tgacagagcc
    88381 aattcggaaa acaaggataa caaatgctgt aaacaaaagc tttttgcgga tgtccgcaac
    88441 tttccaagcg tttacgaagg tcttgatcat ttacagcacc tccaccttgc cacctgctgc
    88501 ctcaatctta gatttggcgc tctcactgat ggcggtgacc tgaacggtca gagccttagt
    88561 aatctcgccc ttgcccagaa cctttacacc gtccagggtc ttcttcaaaa gaccggaggc
    88621 caccaggctc tcagcgttca cggttgcgcc gtcctcaaat ctgtcgttca gatcagacac
    88681 attgacaatg gcgtactccg ttgcaaaaat gttgttgaaa cctcttttgg gcacacgacg
    88741 ctgaaggggc atctgaccac cttcaaagcc gggccgtctg ctgtaaccgg aacgggcctt
    88801 ctgacccttc tggcctttac cggcggtttt accctggccg gaagcagtac cgcgaccgat
    88861 acgcttaaca ctctttttgg agccttcagc aggagaaagt tcatgtaatt tcatcttgct
    88921 acctcccctt attcttcaac aacggtgatc aggtgtgcga tcttcttgat cttgccctga
    88981 gttgcgtcgt tgttcggctg aacggtttcg ttgccgatct tccgcaggcc aagagagtgg
    89041 gcggtggcga tctggtcctg cttactgccg atcaggcttt ttgtaagttt gattctaata
    89101 tctgccataa tgcgcccctc cttatcctac gatttctttc actgacttac cgcgaacagc
    89161 agcaacttcc tctgctgtgc gcagtctgct caagccgtca atggtggcgc gaaccacatt
    89221 gtacgggttg tttgagcgaa cggccttggt acgaatatcg ccgataccaa cggtctcaac
    89281 aaccgcacga accgggccgc cggcgatcac gccggtacct ttgggagcgg gcataagcag
    89341 cacttcgcca gcaccgaact taccggtgat ctcatgggga atggtggtac cccgcagaga
    89401 tactttgatc agattcttct ttgcgtcctc gatcccctta cggatagcgt ccggaacctc
    89461 gccggactta ccgataccga aaccgaccag accattctta tcaccaacaa ccaccagtgc
    89521 ggagaactta aaaattcgac cgccctttac ggttttagaa acacggttga tggtaaccac
    89581 tctttcttca agttccattg aagatgcgtc aatctttgta gccaaaagta tttacctcct
    89641 tcgttagaac ttcagtccgc cctcacgagc gccgtctgca actgcagcca cacgaccgtg
    89701 atacacgtaa ccgccacggt caaatacgca ctcggtgatg ccctttgcgg tggctctttc
    89761 tgctaatgtc ttaccaacag ccttagctgc ttctacattt ccgccgtact gtgcaaagtc
    89821 cttctcagtg gtggatgcac ttgccagcgt tacaccggca acatcatcaa tgagctgaac
    89881 gtaaatattg ctgagggagc gatatacgtt gagtctggga cgagcagcag tgccgctgat
    89941 tttgccacga acacgaatgt ggcgcttttg tcttgcctta ttggcgtctt gtcttgaaac
    90001 cattgtaatt cactccttcc cttatttctt acctgctttg ccttccttgc ggcgaatatg
    90061 ctcaaagtca tacttgatac ccttgccctt gtagggttcc gggggtctct tctcgcggac
    90121 ctgcgcggca aactggccta cggcctgctt gtctgcgccg ctgatgacaa tggcgttggc
    90181 actggggcac tcaatggtaa tgccttccgg tgcgtccatg atcacctggt gagaaaagcc
    90241 aaggttcatt gtgagcttgt tgttctgtac ctgtactctg taaccaacac cgttgacttc
    90301 cagattcttc ttgaagccct cggtcacgcc cagaaccatg ttgtgaatga gggtgcgggt
    90361 caagccgtga agagacttgt tctccttctc atcgttgggt ctttttacaa taacttcgtt
    90421 gccttctact gcgactgcca tgttcggatg aacattccgg gtaagttccc ctttggggcc
    90481 ctttacggta acagtcgttc cgtcaacctt tacgtcaacg ccggcaggaa tttcaatagg
    90541 ctttaagcca attcgtgaca tacgactgca cctccttacc aaataaatgc cagaacttcg
    90601 ccgcccacat tctctttgcg agcttctttg tctgtcatta cgcctttaga tgtagaaacg
    90661 atggctacgc ccaggccctt cataaccttg ggcatatcct caacgcttga atacttacga
    90721 agaccgggct tagacacgcg gcgcagaccg gtgatgacgc ggctcttgcc ctcgccatac
    90781 ttcagggtca cgcggataac gccctgcttg ccgtcttcaa ttactttgta gcctttgata
    90841 taaccttcat ctaccagaat ctgagcaatt gacttcttca tgttagatgc gggaatatct
    90901 acagtatcgt gctttgcgga attcgcattg cgaattctgg tcagcatatc agcgataggg
    90961 tctgtaatat gcattgatat ttcctcctta ttcgatcttc aattctcaga ttaccaagat
    91021 gccttgcgca caccggggat ctcgcccttg tgagccagct ctctgaagca gatacggcac
    91081 acgccatact tacgcaggta tgcgtggggt ctaccgcaga tcttacatct gttgtgctgt
    91141 ctggtggaat acttggcagg acgaactgcc ttgactttca tagatgtttt tgccacgata
    91201 atccctcctt actctgcaaa cggtgcgccc atcagcttga gcagctcccg tgcttcttcg
    91261 tctgtgtttg cggtggttac cataatgata tccataccgc gcaccttgtc gatcttgtca
    91321 tattcgatct cggggaaaat caactgctct ttgataccca tggcgtagtt accacggccg
    91381 tcaaaggagt ttgcattgat ccctctgaag tcacgcactc tggggagagc cagattaaag
    91441 aatctgtcca ggaattcata cattctctcg ccacgcagag tgacctttac gccgatgggc
    91501 atgccctcac gcagcttgaa gtttgcaaca gacttctttg cgcggcacac cacggggcgc
    91561 tgaccggtga tctgggacag gtcggagatg attgcatcta caaccttaga gttttcgcgg
    91621 gcttcgccgc aaccaacatt gataacaatc ttgtcaagct tcgggatttg cataacagat
    91681 ttgtagccga atttcttcat caatgccgga gcaacttcgc tcttataggt ttcttttaac
    91741 cttgcagcca ttgttatgtt cctcccttac ttaaaattcg ttgccgcatt ttttgcaaat
    91801 gcgtgcgccg ccctttttgt ggccgacgcg ggtcgcctcg ttacatttgg ggcacaccag
    91861 ctgtaccttg gaagcgtaca gcgcggactc aacatcaatc aggccgccgg cctcgcccat
    91921 cttgcggggc tttacgtgct tggtaaccac attgaccttc ttgacaatga ctttaccctc
    91981 ggcagggcta acggcaacaa cttcgccgcg cacgcccttg gatttaccgg acagcacctg
    92041 aacggtatcg ccggatttta caaacatctt actcattctc tcgcacctcc attaaagcac
    92101 ttccggagca agggacaaaa tcttcatgta atccttatca cgaagctctc ttgctacggg
    92161 tccaaaaata cgggtgccac gaggcgtttt atcctctttg ataattacgg cagcattttc
    92221 atcaaaacga atgtactggc cgtcgtcacg acgtacacct ttggttgtac gaacgatgac
    92281 tgctttaaca acttcgccct ttttcaccac gccgccgggt gctgctttct tgacggaagc
    92341 aacgatcacg tcgccgatgt tggcgtatct tctgccggag ccgcccagca cgcgaatgca
    92401 aaggatctct ttagcaccgg tgttgtctgc gaccttcagc cgactttcct gttgtatcac
    92461 agcattttcc tccttcgtac tgcaaaataa cactttgctc atcttgcagt tattatttta
    92521 gttccgactg caaaggcagt ctgtatgaaa aaccaagtaa tccgtttgaa ttatttagcc
    92581 ttttcaatga tctcaaccac acgccatctc ttgtctttgc tgtagggacg ggtctccata
    92641 atcataacct tgtcgcctac gccgcattcg ttcttctcgt cgtgtgcttt gtacttcacg
    92701 gtacggttta cgatcttgcc atacagcggg tgagccactc tgtcctgaat gctaaccaca
    92761 actgtcttat ccatcttatc gctggaaaca agaccaactc ttgtctttct gaggtttctt
    92821 tccatgatca gttacctcct tcttaagagt tagcgctttc gagttcgatt gcgcgctcca
    92881 cagtcttaat gcgtgcaatg tccttcttga ccgctttaat tctcataggg ttgtcgagct
    92941 gattgatggc ctgctggaaa tgcaggttga agagttcatc cttgagctct gccaacttct
    93001 ttgcgcgctg atcggcgctc aaagcacgga tttctgctgc tttcattcct gctcgcctcc
    93061 ctctttctta acgaacttgc attttacggg gagcttgttg gcagcaagac gcatagcctc
    93121 gcgcgccaca gactcctcaa cgccgcccag ctcaaacata acgcgaccgg gctttaccac
    93181 ggctacccag taatccacgt tacctttacc tttacccatt cgggtatcgg caggacgagc
    93241 ggtaatgggc ttgtcgggga aaatcttgat ccatacctga ccgccacgct tggtgtaacg
    93301 ggtcatagcg atacgggcag cctcgatctg tgccgcagtg atccatgcag gctcagtggt
    93361 catcagaccg tactcaccgt aggtaacttt attgccgcgg gtagccacac cggtcatacg
    93421 acctctgtgc tgcttgcggt gcttaacacg cttaggtaac agcattatcg atttcctcct
    93481 tcccgacgat ttcttctctt attacgagac tcgtgaagaa cctcgccctg gtagatccaa
    93541 acctttacgc cgatacggcc gtaagtggtc ttagcctcaa ccaaaccgta gtcaatgtct
    93601 gcacggatgg tctgcagcgg gatcgtaccc tctttgtatg tctcggtacg cgcgatctcg
    93661 gcgccgccta cacggccgct gagctggatc ttgataccac gagcgccaaa acgcatggtg
    93721 ttgcggatag cgccctttac tgcacggcgg aaagatacac gccgctccag ctgaccggcc
    93781 acattctgag caaccaaggt tgcattcaga tcgggctgct tgatctcaac gatgttgatg
    93841 tacacttcgt tcagttcttt gcccagcttc ttggcacaca gtgctctgag cttttcgatc
    93901 tcagcgccct gcttgccgat caccatacca ggctttgcgc agtggatgtt gatgcgcaca
    93961 cgcttggcgt cacgctcgat ctccaccttg ggaacacctg cgccggaaag ggtctccagc
    94021 agatacttac gcagcttgta gtcctctaca agggtatcgc cgaactcgcc cttctttgcg
    94081 taccagcggg agtcccagtt tttaatgaca ccgattctga gaccggtagg attacatttc
    94141 tgtcccattt aactcttcct cctcgcttag tcttccattt ccttaacggt aatggtgatg
    94201 tgagatgttc tcttgttgat tctgtaagct ctgccctggg ctctggcctg aattctcttc
    94261 agagtggggc cggcgcctac attgcagtcg ctcacataca gacgggaaac atccatattg
    94321 ttgttgttct ctgcatttgc catcgcggac ttgagcacct tcatcacagg ctcacaagcg
    94381 gctttggggg tgtattgcag aatagccatg gccttgtcgg caggctgctt tctgattaaa
    94441 tcaagtacga tctgaacctt tctgggagag atacggacgt acgttgcttt tgctgtagct
    94501 tccataataa atctcctttc cgattactta gatgacttgg agcctgcgtg gcctctaaat
    94561 gttctggtgg gcgcgaactc acccagctta tggccgacca tgtcctcggt cacatagacc
    94621 ggtacatgct ttcttccgtc gtgaacagca aaggtatgac ctacgaattc agggaagatt
    94681 gtggaacttc tggaccaggt tttgataacc tgcttgtcgc ccttagcgtt cagggcttca
    94741 acctttttga acaggctttc ttcaacataa aagcccttct tggcacttct actcatttaa
    94801 tcttctcctt tcttcttatt taccgttgcg acggcgaacg atcatcttgt cagacttttt
    94861 cttcttgctg cgggtcttat aacccagagc aggcttgccc caaggggtgc aaggaccggg
    94921 acggccgatg ggggacttac cctcaccacc accgtgcggg tggtcattgg ggttcattac
    94981 agaaccacga acagtgggac ggaagcccat attgcgctta cgaccggcct taccgatctt
    95041 cacatttgca tgatcggcat tgccaaccac gccaatggta gccatgcagg tgcagggcac
    95101 attgcgcagt tcgccggagg gcagacgcag cagtgcgtac gggccttcca gagccatcag
    95161 ctgtgcgccg ttaccggcag agcgagccag ctgtgcgccg ttaccgggat acagctccac
    95221 attgtgtacc atggtaccaa cgggaatgtt ctgcagcggc agagcgttac cggccacgat
    95281 gtctacatcc gtaccggcta ccacggtgtc gcctaccttc aggccttcgg gagcggtgat
    95341 gtagctcttc acgccgtcct catactggat gagagcgatg tgtgcgcttc tgttgggatc
    95401 atactcaatg gtcttgacct cagcgggaac atcgaacttg ttgcgcttga agtcgatcac
    95461 acggtatttt tttctgttac cgccgccacg atgacgaacg gtgattctgc cgtaggagtt
    95521 gcggccggac tttttgttca gcggctgaag cagagaacgc tccggagcaa ccttggacag
    95581 agaagagtaa tcggtaaccg acatattccg tctggacggc gtagtcggct tataagtttt
    95641 gattgccatt cttatttctc ctttccggat aactttgcga aaggatggct cctttcatac
    95701 ctcatcaccc gaaatcatgg ttgtcttagt gtttgtatat ataatgtata agagattaca
    95761 tcatatcgtt gaagaactca atctccttgg agtcctcggt gagggtaacc acagccttct
    95821 tccaagaggg ggtgtatccc acattggcgc cctggcggcg cttctgacct cttacattca
    95881 gggtgtttac tttcttcacc ttggtgccgg ggaacagttc ctcaacagcc ttcttgatct
    95941 caatcttgcc ggcatctttg gcaactttga aggtatattt cttcatcatg atgccggtca
    96001 tggactcttc cgtaatgatc ggcttaatga taatgtcctg tgcagctttc attatgcata
    96061 tacctcctcg atcttcttgg cggcgtcctt cagaacaacg aagctgtcgc agttgaggac
    96121 gtcatacacg caaagggtgt tgacggtcac aaccttaacg ccggcgatgt tccgagcgct
    96181 cttataaatc ttctcgtcct tatctgcggt gacgatcagg gtcttcttgg cagccttcag
    96241 cttggtgagc atctcgacca cagctttggt cttaatgtct tccagctcta ccttgttaac
    96301 taccatcatc tcctcagcag caaccttgct ggacagcgcg gacttcatag ccagtctgcg
    96361 caccttcttg ttgatgctga tgccgtatgt tctgggcttc gggccgagag caataccgcc
    96421 gtgggtccac tgcgggcttc tggtagaacc ctgacgggca cgaccggtgc ctttctgtct
    96481 ccagggcttt gcaccgccgc cgctgacctc agaacgagtg agagttgact gtgtgccctg
    96541 acgctggtta gccagatagc tgaccactgc aagatgcatt gcggattcgt tcggctcaat
    96601 ggcgaaaacg gaatctgcaa gttccaattt agaagttttc ttaccttcct ggttataaac
    96661 ctgaacctgt gccattttaa tctctccttt cgttaagctt tcactgcgtc agcgatgaca
    96721 acaatgccgc ccttggggcc gggaacggcg cccttgatgg cgatgaggtt attctcggca
    96781 tccaccttaa caacctcgag gttttgaacg gttacggtct cgtgacccag gtgacctgcc
    96841 atcttcttgc ccttaaatac gcgagaagga ctggagcagg cacccaaaga accggcgtga
    96901 cgggcgttgg ggccggtacc gtggctcatt ctcagacgag agaagttcca gcgcttaatg
    96961 gcgcctgcgg tgcccttacc cttgctggtg cccttcacat cgatcttttc gccgggagcg
    97021 aaaatatcag ccttcaggat gtcacctaca ttcattgcgg aaatgtcgtc cagacgaaat
    97081 tccttcagtg tcttcttggg agccacatcg gctttgtcaa aatgaccttt catcggtttg
    97141 ttgacgcgtg tgatcttcac atcgccaaag cccacctgaa tggcctcata gccgtcgttc
    97201 tccattgtct tcttctgggt aatcgtgcaa ggaccggcct ccacaacggt tacagggatt
    97261 gcatggccct gtgcgtcgaa gacctgggtc atgccgattt tcttaccgat aagacctttc
    97321 ttcatgttta ttcctccttt ggttattggt tgggtctccc caacatgacc tcgaccgggt
    97381 tgcgatctgt tctcagttca attagagctt aatctcgatc tcaacgcctg ccgggagctc
    97441 aagacttgtc agcgcttcca ccgtcttgtt ggaaggtctg agaatgtcga tgagtctctt
    97501 gtgtgttctc tgctcaaact gctcacggct gtccttgtac ttgtgtacag cacgcaggat
    97561 ggtaacaact tccttctcgg tgggaagcgg gatgggaccg ctcacctgag cgccggtgcg
    97621 ctttgcggtg tctacgatct tctccgcagc ctggtccacc aggttgtggt cataaccctt
    97681 cagtctgatg cggatcttaa ctttacttgc tgccatgtga aattcctcca tgaattttga
    97741 tggtgcgagc aaccattgtt tgactaccca cccgtgtgtt tcaaccctta ccgtaaataa
    97801 agccgaatga aggcagttca ttcgggcacg gttacacggt gcacagcgcg ttcgcaagtc
    97861 acgctctgca gggacccctt acggtccgcg tcgtacaatg attcgtttcg cccggtttga
    97921 aatcggacat actccgccga aattaccgct ctgggtagga gcgcaacctc cggcatcaac
    97981 gcatatctgg ttgtgtgttg cggtgtctat atattatata tataatacgc ccaatcacac
    98041 gcaggcaata ttatattata tagagcccct gctgtcaagc ctttttttga agttctttgg
    98101 aatttttttc attgtgcaaa atgacagaaa atccggctcc atttttgtaa aaatcaccaa
    98161 agcagaacca ccggtttttt ggtgtctctc ccttgtcgaa ccacaagatg tagttaccgt
    98221 tttccatatt tagtaggaaa cgccccgcgc cgtggaaaaa ttccgtcgcg tcgctttgac
    98281 cgaatttttg aaaaatttaa ttttcggcag caaaagttat acgacattgt accaataaaa
    98341 caaacgcagc gcccaagccg atcggcctga acgctgtgca aatcgctata ttatagtatg
    98401 tttatatata agggctactt gagcttggca atggtcacgc cgttctcacc ctcgccgtac
    98461 acccccagcc gatactcggc cacattgggg tggtggcgca gttcttcctg tacggcggta
    98521 cgcagcgcgc cggtaccttt gccgtggata atgcgcacct cggatatatt attgagcacg
    98581 cacttatcaa taaacagacc caggttgccc agggcttcct ctaccgtttg gcctcgcaga
    98641 tccagctcgg tttttacatc cgcgtctgcc cgggaggtgg tgcgccgcag agtgcgctgg
    98701 ccggtgatcg gcgctttctt cttgggcggc agcaggcgca gatccgtggg tttgacccgc
    98761 gttttcagca taccggagga aaccaagatc ttactgccca gttccagcac gtcgccctca
    98821 ccaatgccct tgatgagcac atggtcccct acctgcaagg ggcggggcaa cttataatcc
    98881 gcatcccaat cggtgttcag ccggttgggg ttcacaatat cgtccaactc acccaagcga
    98941 tttttgatct ctcgcctggt cttgcgggcc aattccgtag cattggtggc agtctgctct
    99001 ttcttcaact gctccagctg gagcaggaag tccgaagatg tgcgtttggc agcatctacc
    99061 agccgctgtg cctctcgctt agccttgtcc agttctcgat cccgcagggt gtcgatcttg
    99121 gacttttctt ctctggcctt ggctgcaagg cgctctgcct cttgccgttc cttggtcgcc
    99181 gctgcccgct cttcgtccag tgcctttcga gcgttctcca ggttctccag cacagactca
    99241 aactgccggt tctccgagcc gacaatctcc ttagccgccc gcacgaccgc cggatccatg
    99301 cccaggtgct ccgtaatagc aaaggcgttg gaccgaccgg gcacgccgat cagcagccga
    99361 taggtaggcc gcagggtctc cacatcaaac tcacagcagc cgttactgac ccccggcgta
    99421 tccagcgcat aggctttcag ctccgcataa tgggtggtgg cggcaatgtg cgctcccttt
    99481 tggcgcagat attcaatgac agacacagca agcgccgcgc cctcgatggg atccgtaccg
    99541 gcgcccaact cgtcgatcag caccagggag tctttgtccg cctttcccat aatatcgatg
    99601 atattcacca tatgagagga gaaagtggac aggttttggg caatgctctg ttcatcgccg
    99661 atatccacca agatttgacg gtacagcgcc agtttgctgc cgtctgatac cgggatcaac
    99721 aacccgcagc ccaccatcgc cgtcagcaga cccagggtct ttaaggtcac ggtcttgccg
    99781 ccggtattag ggcccgtgat caccaaagta tcatagtctg tacccaaggt aatatgcacc
    99841 ggcaccaccc gctctttatc aatcagcgga tggcgggcat ttttcaaatc cgttacgccc
    99901 tcggtgttca gctggggacg agcggctttc atttggtacg ccaagtgcgc cttggcaaag
    99961 atcaggttca gccgcacagc actgtcataa ctgtggcgca cgctctctgc aaaagtgcct
   100021 gcctctgcag acagctcaaa gagaatgcgc tgcacctctt cccgctcccg gccctctaac
   100081 accttaatgt cattattggc gtccaccacc gccgccggct cgataaacac cgtagcgccg
   100141 ctggaggagg tatcatgcac cagaccgggc acctcgcccc ggtgctccgc ctttaccggc
   100201 accacaaagc gcccgccacg ctgggtgacg atgggctctt gcaagaattt ttggtaatgg
   100261 gtggagtgga tcataccgtc cagccgttgc cgaatggccg ccgccttggc cttaatcttc
   100321 cgacgaatgt cgtaaagttc ttccgatgcc ttgtccgcca tttcctccgg actgacaatg
   100381 caggtaaaga tccggctctc caaatatttg ttcaccgtaa tgccgtcaaa aaagaaattc
   100441 agggacgagc ttgtgcccgc caaatggccg tgccagtcgt ccagaatgcg cagtgcccgc
   100501 agggtgtcgc ccacctgcag caactccgtc atattcaggc acccgccggc tgccgcccgc
   100561 tgcaacggac cgtttacatt atgcagcccg ccaaaagacg gcgcaccgaa ccgggccagc
   100621 atagaaaaag cgtcctccgt ctgatccagc aggagagcaa tctcccccgg gtctgccgca
   100681 gggcgcagcg ccaatgccgc ctctttggcg tcgtcacagg tggtctgttc cgccaaaagg
   100741 gcaagcacct tatccagttc caaggtttgt aaatttttat ccatatctct atccattatg
   100801 atgctatgta gtcgcgtccc cggcttgcag ggacttgtag aattccagtg tggtaaagcg
   100861 ccggtccagc cgccgcaggg tgtactgctc cgtcacccgg cccagcagtg ccatttgctc
   100921 cggcgacaga acaaagccaa aaatacgccc cggctccgtc aggcaaatgt agcgcacggc
   100981 ggtcatcacc gtcttgggta ccgccacagc gcctgccttg gggcaattct cacagtaaat
   101041 gcagcccccg tccacatcaa agtacatcac cggtgtttcg taagtcccgc agttggcgca
   101101 ggccaaaata ttgggcatat aaccggagat ggacagggcg cgcagctcaa acaccgcctt
   101161 gatttgcacc agcggcttgg tgcccttgca caataggtgc agggtgttca gcagcaggcg
   101221 caacaattcc ggcgccggtt gttcctccgc cgccaattcg tagctaagtt gggcaaaata
   101281 ttgggcagct gccagccgat caatatcctg ccgcaagcca aaaaacacct caatgggtgc
   101341 cgcactgtct accgtataag cgtcgcgccc acggtacagg gcaaactcgc catagcaaaa
   101401 aagagaggtg gcagcggcac gccgattctt cagctgcttg ccgcctcgtg caaacgcacg
   101461 caccagcccg tgatccgccg tcagcaaagt caccaggcga tcattctccc cggtggtctg
   101521 ctcccgtatc actaaccctt tggtggtact gttcatgccc ctcttgtcgt tcctcttcct
   101581 tgtatttcaa ataatcggcc acacggccgg tttgtataaa ctgttgccag ctgttctctg
   101641 ccatcgacat aggatcaccg tttttattgt atcctatgcg tacaacgcca tttgtgccaa
   101701 attcatccaa ggacaaaatc caacaccgca gcggcaaaaa atcaatttat tcgttatcca
   101761 aaccaaagtt gtggatcagg ccctcacggt tacgccagtc ttctttcacc ttaacccagg
   101821 tgtgcagatt gaccttgatc ccgaaaaagc gctccatatc ctgccgagca aatgtggcga
   101881 tctttttaag catagcgccg cccttgccga taaccatacc cttatggctc tcccgctcgc
   101941 agtaaatggt ggcgtccaca tccaaacagc tgccgtccgg gcgttccttc atcttctcaa
   102001 tggcaacggc aatgccgtgg ggaatctcct tatccattag gcgcaggatc ttctcccgga
   102061 tcatttccgc cgccagcacc cgctccggct gatccgtcaa ggtatcgtcc gggaagaaat
   102121 ggggcgacgg ctgcgccagg cgttccatct ccgtcagcag atcctgcata ccctcgccgg
   102181 tctgggcgct gcaaggcacc acagccgtaa agtcatacag cccggccaac tggccgatgc
   102241 ggggagccag ttccgtcttg tcccgcaaca tgtcaatttt gttaatggcc aggatcaccg
   102301 gcaagcgctg ctttttgcac attgccagca gttcctgctc cttgtcgttg agctcgccct
   102361 tcggctccac cacaaacagg caggcatcca cgccgcctac cgtgtcgcct accgcctggt
   102421 tcatgtgctc gcccagcttg ttgtgggcat ggtgaaagcc gggggtgtcc gtaaacacca
   102481 gctgcacctc gtcccgagtc agcacgccca tgatcttggt acgggtggtc tgtggcttag
   102541 aagacacaat agcgatcttg ctgccggtaa gtcggttcag aatagaagat ttgcccacat
   102601 tgggcttgcc gataatggcg ataaatgcag atcggttcat gactcgtctc ccatgtaata
   102661 gctactgtcc cgcttccagc caatttgggt cagcacggtt tcttcctttt cgcgcatacg
   102721 cacttcttcc agtccgccct gctcatggtc gtagcccagc aggtgcagca tggaatggac
   102781 ggtcaaaaag ccgatttccc gctgcaaggg gtgattatac agctctgcct gctccatggc
   102841 tttctccata gagatcacaa tatcccccag cagcttggcg ccggtgtcgt ggttaatgtc
   102901 gtacacaccg ttctccccca gagggaagct aagtacatcc gtctctctgt cgatgttccg
   102961 atattctttg ttcagcgcac ggatctgttc gttatccaca aagcgcacgc tcacctctgc
   103021 actgccctcg aaatgctcca actccagcac ggcgtggcaa caacggcgga tcagcaaccg
   103081 aataccggta ggcaccttca ctgccttttg atcgtttgaa atgaccactt ttacagattc
   103141 cattacttgt ttttctcctc atatttttca tacgcccgaa taatgtcctg caccaaccgg
   103201 tggcgcacca catccttctg gctgaattta tgaatttcaa tatcatctac atgctttaga
   103261 atgtccatca ccttcaccag cccggagcgc ttgccatccg gcaggtcaat ctgggtaatg
   103321 tcgccggtga ccaccatttt ggagttgaac cccaggcggg tcaaaaacat tttcatctgc
   103381 tccggcgtgg tgttttgggc ctcatccagg ataataaaac tgtcgtccaa ggtacgccca
   103441 cgcatatagg ccagcggcgc cacctcgata gcgcctcgct cctggtagcg ctgaaaactc
   103501 tcagccccca gcatatcaaa cagcgcgtca tacaacgggc gcaggtacgg gtctaccttg
   103561 ctttgcaggt cgccgggcag gaagcccaac ttctcccccg cttccaccgc cgggcgggtc
   103621 aaaatgatcc ggttcacctc tttggcacga aaggcggtga ccgccattgc cacggccagg
   103681 taagttttgc cggtaccggc cgggcccacg ccaaaggtga tggtgttttt ggcaatggac
   103741 tcgcagtacc gcttttggcc cacggtcttt ggcttcaccg ggcggccctt ggccgtcacg
   103801 cacaccgagt ccgtggtcat ggaggagagc acatcctcgt tgccctcgcc caccagcgag
   103861 atcacatagc gcacattctg ctccgtcagc tgctcgcctt tgttaattag agtcagcagt
   103921 ccgttcagcg cccgggcagc ggcggccaca ttctctgcgt cccccaccac cttcaggtct
   103981 gcaccccggc aggtgatggt cacaccgtac tcccgctcca atagctttat gttttcatcg
   104041 aagctgccaa acaggttcgc tgcctgttcc atcgcttcaa aggtgattac ctgttctgtc
   104101 atactctaac ttctgccttt atccgttcaa ttctgcgctc ctctaccccg caaacggtaa
   104161 agtgcacatt ctcataatcc accgttaccg gctgggtctc cttgccggtg ggaagatagc
   104221 ccaggcgact gatcaaaaag cctgccagcg tgtcataatc cccctccggc aagggcacgc
   104281 ccagcgcctt ttccgcgtcc tccatatcta ccgagccatc aaaggtgaag gtgtgctccc
   104341 cggtttggat tacatccgcc tcttcctcgt cgtactcgtc cataatattg cccacaatgc
   104401 tttccagaat atcctccatg gtcaccagcc cggcagtgcc gccgtactca tctaccacaa
   104461 tggccatctg aatacgcttg tccgtcatag tggcgaacag cttgccgcag ggaatactct
   104521 ccggtacaaa cagcggctcc cgcacatagt ccgtcaaccg ggtgcccgcc ggcacaggct
   104581 tacccacaaa gggcagcagg tcttttacat agagaatacc ctgcacattg tccagatcct
   104641 cgtggaatac cgggatccgg gagcaccctg cctccaatgc aaaggcagcg gcataaccga
   104701 tggtggccgt ctcctccact gcctcgatct ctgtgcgatg ggtcataata tcttccgcac
   104761 aaagtcggtc aaaatcaaag atattgtgga tcatctcccg ctgagacgct tccagttctc
   104821 ctttggcctg gtcctcgtcc accagctggc gaatttcctc tttcgttgtg ctctcgcgct
   104881 taaataatcg gtcaatcagg ctgttcccgc ccataatggc ccctgcctcc tgtgcaatac
   104941 aaatttttcc atttatttat tatatacact ttattttaga ttgtcaaata tgttaagata
   105001 taaggcagaa aggcaggtag ctatgataga cgatttgctg acggaagaga atgtttggga
   105061 ccgactgcgc cgggagggca agcccctggt gctctatggc atgggcgacg gggcggagaa
   105121 aatcaatgcc gtgttagaaa gcaagggaat gcacatcact gcggtctttg ccagtgatga
   105181 ttttgtgcgg ggccagtctt ttttgggcca cacggtgcag cgctaccggg aggtgtgcgc
   105241 gcaatttacg gactttaatg tggtactggg ctttgccagc cagcgtccgg aagtactgga
   105301 aaacatcgcc cggatcaatc aggagcaccc gatgtatgca ccggatattc cggtggccgg
   105361 tgtcgggctg tttacccggg aatacgccgc tgcccaccgg gcggaaatag agactgttta
   105421 cgccaaattg gccgatgagg agagccgccg ggtatatcat tccgtattgc gttacaaaat
   105481 cagcggtaaa gttgattacc tttacaattc gtttgcaaat atggacgaga tttttaccaa
   105541 aattttgcaa gtgaaccaac aggagatttt ggtggatatg ggcgcttata acggcgacac
   105601 aattcgccaa tttttgcagt attcgtgcgg aaaatacaaa tccatttacg ccttggagcc
   105661 ggatggcaaa aacttcaaaa agctgtgccg ctccaccgag ggtatgcaag gcgttcacct
   105721 ttacaataaa agcgcctggg accggcagac cactttacat tttaatgcct gtgccgggcg
   105781 caattcccac ctgtcgccca ccggtacggc ggtggaagcc acagatctgg acagcctgct
   105841 acaaggcgcg ccggtgaccc tgctgaaaat ggacattgag ggcagtgaaa gcaaggcgct
   105901 gaccggcgcc gcccacacca ttatcacctg gcggcccaaa ctatatgtat gcgcctacca
   105961 tcgcaacgaa gatttgttct ccctaccgct gcaaattctg agcctttgcc cggactacca
   106021 gctgtacttc cgccacagtc cgtacattcc ggcgtgggaa agcaattttt actgtattcc
   106081 gacccatttg gacgacaacg accattaacg ccccgctgca ttgacaaggc cctttacaaa
   106141 ttatataata gatttcacgg cttatgaaaa gaagcgtcct ctttggaggg cagttaggaa
   106201 tgtctatgct gaccatcgca ataccgcagt tcgtagagaa cctgcgcaaa aacatacaag
   106261 gggtagaaac cactgaagaa ctgctgatcc gcacgctgat cgctgtgggg agcgttgtgg
   106321 tgctgcttct gttacgaaat atcatttccg ggggaatact taccgtcatt ggcaagacct
   106381 tttgccgccg caaaccccgg gtgcaatcgc tgattaaaga cggactgaaa aagcccctgg
   106441 cctttttctt ggtactggcc ggcattgccc tgggtctgca aatcattgcc ccctccggag
   106501 agctacataa gattggcctg tttctcatta aggccggcgg cattgtgtgc gcctgctggg
   106561 gcggcgtacg cctactgaac ggcgagctgg acaattatac ctttgacacg gcagccggcg
   106621 aggacaaaac ccggctgacc gcctttcgct ttatctccaa tgtagccaag atcgtgatta
   106681 tctgcatcgg cgcactgctg gtgctggaac tgctgggcta ctccgccaca cgcatttttg
   106741 ccgctttagg catcggcggc gtggctgtgg cctttgcctg taaagatgcg gtggagaacc
   106801 tgatctccgg ctttatcatt gtatttaaca agccgttccg cgtgggggac tttatcgccg
   106861 ttggagaatt aagcggtacg gtggaggaca ttgccgtgcg ctccaccacc ctgcgagcgc
   106921 tggacggcag ccgttatgtg ctgcccaata cagccctgac caatcagagc attatcaact
   106981 atgcggatat ggaaaagcga ctgatcgacc agactttcac tttgcattat aaacacagcc
   107041 gcacggactt agagcggttt gagcaggatc tgcgagcact gttgcaggcc gatccggcag
   107101 tcgtacagga cgatattcga acagattttg tgaattacgg cgcccacggc atggatgtgc
   107161 aggtgtacta ttatgtgatc gcccccaccg tagtggagct ggggcaaatc aaaaatcgtt
   107221 tgaacctgca aatcaaagag cttctcgaca aagagggctt tgaactggca tacaattctg
   107281 ccactgttta cttagagcaa gagacggagg gcaaggatca atgatgtttg ttgtttacgg
   107341 cgtaattatc tttctcgctt ccggcatcgg cgccttttta ggcggtggct ccggggtgat
   107401 tattaaaccg ctgctgaccc tgctggtaga cgacaccacc gaggtcatca actttatctc
   107461 ctccgtgtcc gtttttgcca tgagttgcag ttccaccgta aagcacttgc gcgccaagac
   107521 caaggtggac tttaagaccg tgctgctgat ctctgccggg tctattttag gcggctttgc
   107581 aggcaagcac atttttgatc tgtttaaccg actgcttagc gacaacctgg ctatggctta
   107641 ccaggctgta atgttggcct gtctgctgac agtggcccta tggtatgtga acaagggcaa
   107701 aaagagcttt cacttaaaga acccgatcac cattcttctg ggtggcgtcg tgttgggcat
   107761 tctgtccagc ttcttgggca ttggcggcgg gcccatcaac attatgttct tcctgctgtt
   107821 cttctctatg agcatgaagg aagctactgt gtacagcgtg gccgtcatct tctttagcca
   107881 gctgtccaag ctggtgacct atgtagccac cgccacggtg cccaagttcg actaccgcat
   107941 tctgctaatt gcggccccgg cagctgtaat cgccggtatc attggcgcag cactgaataa
   108001 aaaggccaac aacaagatcg tcacccgggt attttccgcg gtgctgggcg tatttatctg
   108061 cctgaatatc tataatgcaa tcaccggctt tatggccgga taaataaaaa gacaatacgc
   108121 tgcgcccacg ggtgcagttc aggaacagga gttgaacatg gcaaagcgta agaacatcat
   108181 cttctacttc agcgatcagc agcggtggga taccgtcaat gaaacggtga cccctaacct
   108241 gatgcagctg gccaaagagg gcaccctctt tgagaacaac tttacctgcc agccggtgtg
   108301 cggcccggcc cgtgcctgcc tgcaaaccgg tgtgtatgct acccagtgcg gctgctactg
   108361 gaacggcatt cccctgccgg aaagcattac cccgctggcc cattacttta acgaagccgg
   108421 gtatgacact gcttatgtgg gcaagtggca cttggcctct gaccggctgc cggggatcgg
   108481 cacccactgc gaggccacgc cggtaccgaa agagaagcag ggcgagtacc gctactggcg
   108541 ggcagcggat gtgctggaat tcaccagcca cggctacgac ggctacatat ttgacggcga
   108601 cggcaacaag ctggacttta ccggctaccg ggctgactgt atcaacgact ttgccctgga
   108661 atacctggag agcggacggg aggcagacaa acccttcttc ctatttatca gccagctgga
   108721 gccccaccac caaaacgacc accatcatta cgagggctat aaagagaccg tcaatcaata
   108781 caaggactat cctctgcccc cggacctcac cttcctaaag ggcgactata aagagatgta
   108841 cccggactat atctccgcca tcaatcggtt ggactataat gtgggccgcc tggtgcaaaa
   108901 gctcaaggat ctgggcattt atgacgacac ggttatcatc tactcctcag accacggcag
   108961 ccactttaag acccgcaatt tggagtacaa gcgctcctgc cacgacagcg ccacccacac
   109021 cccgctgatc atcaaaggcg gcggctttga cggcggcaag gcagagaacc ggctcacctc
   109081 cctcatcgac ctgcccccca ctttcctgag cctggcgggc attcccatac cgcccaatta
   109141 catgggcaag gatctgtgcc aaatgcagca gacgacacag ccgcttcacg actgcgtatt
   109201 tatgcagatc agcgaaagcc agtgcggccg cgccattcgt acggaccggt tcaaatacgc
   109261 ggtgcgcacc ttagcgccta ccggctatct aaagtacaat gccggtgtat actttgagga
   109321 ttatctttat gatttggaaa aggatcccat tgagcgctgc aacctgattc gtgatccccg
   109381 ttacagccat gtgcgccagg agctgaaata cctgctgctg cgtgaaatga aaaatgccgg
   109441 agaagccgca cctgtgattc tccccgccct gaaagtgagg aaaaaataat gaacgagccc
   109501 caaaagaaat acctaaccac caaggagcgg atatgcttta ccgtgggtgc cttcggccgc
   109561 tccggtattt atacgctgat gtccatgttt accttggtat tcttccaaaa cggtgccggg
   109621 ctgtccctgt ctcaaggtac cacaatcatc ttgattggcc gtatctttga cgctctcaat
   109681 gacccggtga tgggcatgat cgtagatcgc accaagtcca agtggggcaa aatgcggccc
   109741 tatctgctgt ttgcaccggt gcccattgct atctgcacca tattgctgtt tactgcgccc
   109801 tttaaggagg gttccaccgc cgcttttgtg tgggcgctga tcacctacat tctgtggggt
   109861 gtggccttta ccgtgcagga cgtgcctttc tggggtctgt cctctgtaat taccccactg
   109921 gaaagtgagc gtacttcctt tatttccacc gcccgcctgg gctccacctt cggtggcatt
   109981 ctgccggcgc tgctggtgcc cattctgtac cagagcaaca tgggctataa caaaggtttc
   110041 tttgtaggcg ccctgatctt tgccctgctg ggctgcgggc tgtccattct catcttcttt
   110101 gtatctaaag agcgcgtgcc caagatggac cacaccccct ccttcaagga gacttttgtg
   110161 gtactgggca agaacaagct gctgctgatc gttattgccg cttccgttct gggctccact
   110221 atggttaccg ccaaccaatg cgcggactat atcggcaatt acattattat tcagaattat
   110281 acagacttcc gccagatctt tatggacttc ctgcccggcg cacaaagcac cctggtaccc
   110341 aatgtggacg ctgcggcagc ctatgacttc tggattcctc gcggcaccat tgtgaccacc
   110401 ctgaccgtag ccatcggcgt gggcatggtg ccggccatgg ccatcttccc cctgctgcgc
   110461 aagaagttca gcttaaagca gatctacatc ggctccgcct tgttcggctt tgccgtgcac
   110521 ggcctttgct atgtgatttt ggcacaagat gtaaccaaga tcaatatctt tatcctgtgg
   110581 attttcctgt tcctgatggg tctgcccctt ggcatttaca atgtgatcac ctacgcgctg
   110641 attgccgact ccatcgacta tttggagtgg aagaccggcg agcgccagga gggcgtgtgc
   110701 tttgcattcc aaaccttcct gtctaaggtg aacgccgcga ttgccacttt cgtgttcggt
   110761 cagttgctgg cgcaaacgga ctttaaggcc gtagacaaat ctctgatgga taacgccggg
   110821 cgtcaaatct tctttgagca gtctgccagc acccaaaaaa tgctgctggc gctggtgacc
   110881 attgtaccgg ctgtgggctt tatcctgacc atcattccca tgttctttaa caagtacacc
   110941 ggcaaagtaa aggcccaggc ccaggctgag ctggaggcta agcgcgaaaa gctgatggaa
   111001 agcgaagaag cctaaatacc ctgaaaatca taaaaagcgc ttcctgcggg aagcgctttt
   111061 tattacccat ttctttgtat ttcctttttg cagtagcgca cgctgttctt gttctttaga
   111121 gcagtccgag agcggctgta ttcacgcttt ttgtcttttg cctatcccgg ggatcaacga
   111181 tcggtaaaaa gcgcacagag ggattgttgt gccgtccttg cgcagtcttg gaaacctctt
   111241 ttctaaaggg caaggcatag aacgcacaaa aaagcaccgc cgcagcggtg cttttgtttt
   111301 tattggttga tcttattcag cgctgtcgtc acccttagcg gcgcgcttag ccaccaactc
   111361 actcaggata cggctatgtt ctttatcgga cattgcatac ttaatggtgg gcaatgcgga
   111421 gagaaccata ccgatggcag gcggaatgga gatcaggaag aacatggtgg cggcgtactt
   111481 accggcgccg gaaccaccgt catagctcag gaaatctgcg ccgctcttca gggcttcatt
   111541 cagcttcaaa atattggcgt cactataacc tacaaagtgg tacaccacag cagacaggat
   111601 agaggcgata ccgccggaca gcttggtgat aaaggactgg ccggagaaga atacaccgtc
   111661 ggtacgcacg ccgttgtggt actcctcgta gtccacgcag tcggcgatca tcacggactg
   111721 aagcacattg ataccaccca tggcagcgcc tgcaaagaag aagcacagcc cggtaaggac
   111781 cacccatacc atagaggtct ttacatcgcc gtgggcgatc ttaaagaaca catacagcag
   111841 agcaaaaggc acggcgcctg caacggaata gaagttataa acgctctttt tctcgtgctt
   111901 gcgaatcaat gacggagtaa tgcccatagc gataaactga cccaggaaca cggcagcggc
   111961 gatcacagcc aggcgcacca aaatgctcca gttaataccc accatagcac cggtatcgtc
   112021 tgttttcaac acattcataa agtcgccgtt ggcgtaataa taggtaatca gcgtcatggc
   112081 aatgagcatg agcagctgaa tgggacttct gagaataccg gagatcaaaa tctggcggaa
   112141 cggcttgttc tggaacataa ttttgaagtt ctcggtaaag gtatattttt tctctgcctg
   112201 ctccacccgc tctttggtgc cgatgccggc aaactcaaag agaacagtgg cgatcacggt
   112261 cataataatc acggtcagga taaagccgta ctgagaagcc ttggcctgag aatagccttt
   112321 gccctcaaaa ataccgccta caacctgggc aatctgcacc accagcacac caacgccgcc
   112381 gataccggca acgatacggg ccaagcccag cagcttgctg cggtcgtcct cgtcctccgt
   112441 catcagggaa gtaatgcccc acagcggaat atcacacacg gtaaagcaca taccccaagc
   112501 gatgtaagac acagcagccc aagccacgat cagcaccttt tgggtgtttg aagtggcagt
   112561 ggcatagttg ccgttgagga atgccaaaac ggtgaccacg ccgataatgg cagggaaaat
   112621 aatcaggtac ggacggcatt tgccccactt ggtacgggtg cggtccacaa tggtgcccat
   112681 catcgggtca ttgatggcgt cccacacacg agccagggca aaaatccagc ccaaagccat
   112741 tgccggcagg caaattacat tttggaaata gaaatacaga cctgtggcta caatgttgta
   112801 gatcaggttt tgacccagca taccggtgag gtacatatta cgctcttttt tggtataggt
   112861 ccttgtttgg tttgacactt tatcgagtcc ccctatattt tttcttctat tttaccagta
   112921 tgtgtggcaa atagcaagta ttatttgtgc aaaaacgaca gtgtacgcca aaatgcaaga
   112981 catttgtcca ctttgcaatt ttacttacag ccgcagggac aaagatacgg tgttatggcc
   113041 gtaatcgtaa ctctctgtaa agccgtattt gcgatacatt ttgtacccgg cggagtctcg
   113101 gctgaccccg cagcaggaaa ggcagtctac gccccgctcc cgcaaatgac agcacagggt
   113161 gtccattagc cgtgtacccc acccctgccg ctgatagggc ggcaatatat ccaggtggaa
   113221 gtgcaccggc cggttcttga ttttgcccag gcaccacaaa tagcccagca agcccgccgc
   113281 ctgatccggc gctgtgcgca acacccggcg cagataagtg gtgcggtagc gatgcgcaaa
   113341 gccccggtag tccgcagcac agagaatgta ccccaccgcc tgatcgcttt cgtccgccag
   113401 cacaaaaata tgatccggct cgtaagcagt aaaatagtcg ttataaatca gcgttaccgc
   113461 ctctaaggtg cgcccggttc tttgaaacgg cttggccgcc gtctcccggc aaatttggcg
   113521 cagccggtcc cggtccgccg ggcgataggg tcgaatggtc ataaagcctc caaatatagc
   113581 aaaagcctga gagccgcgca gccctcaggc tttattggtt tcatcagtta tctgcggttt
   113641 cttctgtctg ggcattacgg cgctgcacca gcgcttccaa aatggtgcgg tgctcctcgt
   113701 ctgtcatacc gtagtgacgc agcggaatga tggacaaaaa cagaccgata gccggcggga
   113761 tagaacacag gaagaacatc atccccgcat actggggaaa ctgatcctta aaggacgcac
   113821 cggcacgcag agcctcgttg caggcgctta cattgtcgcc gctaaagccc acgatggagt
   113881 agccgacgcc ctgaataatg gagctgatcc cggcggacag cttggtaata aaagactggc
   113941 cggagaagaa cacaccgtcc ggccgatagc ccttgtggta ctcctcatag tccaccgcgt
   114001 cggcgatcat cacagactgg agcacactca aagcgcctat gccgccgcct gccagggcaa
   114061 agaccacaaa caggattgcc acccacagcg gctgatccag atcccggggc gccagcaggt
   114121 acaccgggta gatcagtgca aagggaatgg cgcccataat ggtagagccg atgagcatac
   114181 gcgttttatc gtgcttctcc gccagcttgg gcaccagcgc catggcgata aactgaccgc
   114241 cgaaaatagc gccgccgaag ataatcatat acagcatata atcgccaaag tagttgccgt
   114301 agtaataaga catcagggtc atggcaacag acagcaaaat ctgaatgggc gagcgcagca
   114361 caccgctaat cagctggttg cggaagggct tgttgcccca catgatctta aagttctcct
   114421 taaacccgaa tttttgctcc gcagagggca cacgctcccg cacaaaaaca ccggtcatct
   114481 ggaacatacc acagccgatt accgttaaga tcactgccac gatgataaag cccatttgct
   114541 ggcccttcag cacagaaccg gcagcggact ccaacttttt ccccagtgcc tgagacagcg
   114601 gattgatggt cagcagcacc acgccgccgc ccaggcccgc tgccatacgg gcaaaggaga
   114661 gaatggacgc ccggtccttc tctacctctg tcatacggga ggtcacgccc cacaagggaa
   114721 tatcccctac cgtgtagcac ataccccaca ggatataaga cacggcagcc cagcccacga
   114781 tcagggcatt cttgcccggg gtgttggcag agctatacat accgttacag aaggtcagta
   114841 tggtgatcac cataataacg gccggtgaaa acagcaaata cggtcggcac ttgccccact
   114901 tggtgttggt gcggtccaca aaggtgccca tcattgggtc gttaatggcg tcccacaccc
   114961 gcgccacggc cataaagata ctgatggcca ttgccggaat aaagatcacc gactggaagt
   115021 agaaatacag cccggtgccg atgatgttgt agatcatatt ctgacccatc atacccacca
   115081 ggtacatatt ccgttcctta gccgtatatg tacgcacttg actagacata gaaatccccc
   115141 tttgcctttc tatattacca gttttatcat cgcatcgcaa gcattatttg tcaattttgc
   115201 acaaaagcga caaaagggga caaccgtcgt tttagatgta ataataccag tagctgccgc
   115261 tgcacagggc gtaagacttg ccggtggctt tttctttgag cacataccgg gcaatataac
   115321 gatagccaca gtcgctgtct ctcggctttt tgggtacagt acaggtgatc tctatggaat
   115381 aattttgata atccgccaca atcaccggtt ttgtcgaggg ttcggcattt tcttcccgtg
   115441 gctctgtttt gggccggtgg ttggtggggg tcattttgcc cttatagtcc agatgatagc
   115501 acgaatccgt accgccgttg ttggtcagca ggtacgccgc gctgtccgac caatcataga
   115561 agtaggcacg atccgtctcc agaccggatt gcagcacctt gtcctctgcg gctgtgcagg
   115621 cgtgcagctc acctttgccg ctttcgtctg cgctcatacc gtcctggttc cgcgtgttgc
   115681 acaggtagaa cagcgtgtac ccgcaagggg ccaacgccac cccgtcactg gtattgggcg
   115741 tggcgtaaat gcatgctggc caatccttgt ttatatcgta agcatacaga caaaagcccc
   115801 actgggtttt gtccgtgtca gtataagcat agcaggtaaa atacagggtg ttgcctatgc
   115861 ggcacatctg cgcaatatcg ctcaccccgt ccagcaccgt gcgggtcttg ccggtcagca
   115921 ggtcataggc catcagcttt tggggcgtgc caaaggtgtt ttgctcatcg gtatcctccg
   115981 tggcataata gaatgtatcc gccgtcaggt aaatattgct ttggggctgg agttggttct
   116041 ctgtctgctg ctgcagtggc ttgtcaaacc gagcgcctgc cggttgggca gtatttgcct
   116101 tgccgcaagc gcacagtgcc aataccgata ccacacaaag taagagagct aaaatccgtt
   116161 tcacacaatc atcctttctg cccgggggga caactccagt ataggcagca gagcgcccat
   116221 ttggcaaggc acggtgcgtg gaaatgactc cacccccggt ggaagaacgc aaaaaaaggc
   116281 gccccggcac gtgcatacaa gccggagagc ctttcgtttt tcgttttagt ccttcacagt
   116341 atagccttgg tcctcaatgg ccttttttag cacagcgtca tccacatcgc cgtttaaggt
   116401 caccgtggcg gtaccgtccg tgtggctggc aacggcgctg tccacctggg gcagagcctc
   116461 cagcgctttc tttaccgtca tctcacaatg ggggcacatc ataccctcca ctttcattac
   116521 ttttgtcatt gcagaattct ccttttccat aggcagtgct gccagcacca ccgggtgttt
   116581 gattttctta tcccgcttgg gggaatacaa cttaaagagg ttcagtcgca gggcgttggc
   116641 caccacgcag aagctggaca ggctcatagc cgccgcgccg aacatagggt tcaaagtcca
   116701 gccgaaaatg gggatccaca cccctgccgc caaaggaata ccgatcacat tatagaagaa
   116761 ggcccaaaac aggttctcat gaatattggt cagtgtggca cggcttaggc gaatggcggc
   116821 ggtcacatcg ctcaggcggc tgtgcatcag caccacatcc gccgcatcaa tggccacatc
   116881 cgtaccggcg ccgatggcca taccgatatt ggctcgggtc agggccggcg cgtcgttaat
   116941 accatcgccc accataatga ccttgccttg cctcatcagg tcgcgcacca cctgttcctt
   117001 gccctggggc agcacgccgg caatcacccg atccactccc gcctgccgac cgatcgccgc
   117061 agcggtgcgg ggattgtcac cggtgagcat caccacacga atgcccatct tttgcagtgc
   117121 tgcgatagct tccgggctgt ccggcttaat cacatcggca acggcgatca tacccagcag
   117181 tgcgccgtca taggcaaaga acaagggcgt tttcccctgc tccgccagcg ctgccgcttg
   117241 ctgttccata ttattcggca tcgacacccg actacgcata tagctgagac tgccacccag
   117301 cagcagtttg ccgttcagcg ttgcctgcaa tccattgccc ggcagcgcct caaagtccgt
   117361 gaccggttcc ggcgtaattt gcctttccgc gccgtatgcg gtcaccgctt ttgccagcgg
   117421 gtgctcactc ttttgttcca gcgcacaggc cagcgctgcc agacggcttt cttccacccc
   117481 ggggacaggt accaagtccg tcaccttagg cgcgccctcg gtaatggtac cggttttgtc
   117541 cagcaccacg atctgcgcct tgccggtctc ctccaaagac acagcggtct taaagagaat
   117601 gccgtttttg gcacccagcc cgttgcctac cataatggct accggcgtgg ccagtcccaa
   117661 tgcgcaagga cagctgatca ccagtacgga gatcccccgg gccagcgcat agccaaagct
   117721 ctgaccggta agcagccaca ccacggtggt caccagggcg atggccatca ccaccggcac
   117781 aaacacgccg gacacccgat cggcgatctt ggcaatgggc gcctttgtgg cggcagcgtc
   117841 gctgaccatt tgaatgattt gggacagagt ggtgtcctcc cccacccgag tggcacggca
   117901 ccgtaagtag ccggaggtgt tcaccgtggc ggcagacacc ggatcgccca cggtcttgtc
   117961 caccggcacg ctctcaccgg tgagggcgct ttcgtccagc gcactgctgc cctccagaat
   118021 gacgccgtct accggcacat gctctcccgg ccgcacgaca aactccatac cgcacattac
   118081 ctgttcaata ggtactgtac gctctttccc gttctccagc agcaccgccg tcttgggggt
   118141 cagctgcatc aagcgcttca gcgcgtctgt ggtcttgcct ttagagcgag cctccagggt
   118201 tttgcccacg gtaatcagtg ttaaaatcat cgcggcggac tcaaagtaaa actcatgcat
   118261 atagtgcatc acgccgtctg catcgcccgc cacctgggcg ccggtcatgg caaacagcgc
   118321 gtaagtgctg tacccaaaag ccgcagccgc gcccagcgcc accagggtgt ccatattagg
   118381 cgcccggtgc cacaggctct taaagccgct gacaaaaaag cggccgttga tgatcataat
   118441 aataatggtc agcaacattt ggagcagccc catggcaata tggttgccct ctaaggccga
   118501 cggtagcggc cagttccaca tcatatgtcc catggaaaag tacattaaaa tcagcaaaaa
   118561 cgccacggaa ctgatcagcc gccgcaacaa ttttggcgtc tctgtatctt tcagcgggtc
   118621 tgccgccggc tgcggggcag cgccgccctt ttgttttaag ccggcgccgt aaccggcctt
   118681 ttccacagcg gcaatgatct gttccggggc ggccgtaccg gtaacgccca ttgaattggt
   118741 cagcagactg acggagcagc tttccacccc gggcacggcg cgcaccgctt tttccacccg
   118801 ggcactgcac gcagcgcagc tcatccccgt cacattgtat tgttccaaac tctcacctcc
   118861 cggcgccaat atgcgccgct atctcatcaa tttttgcaat gtggccagca aatcgtccag
   118921 cgtttcgtcc ttgccggcct taatatcctc cgcaacacag gtgcgaatat gcgtggacag
   118981 cagttctcgg ttaaaggcat tcagcgccgc accggccgct gcggactggg ccaaaatatc
   119041 cgtgcagtag gcgtccttct caatcatacc cttgatcccg cgaatttggc cctcaatgcg
   119101 gttcagtcga tggatcagcc gccggtactc ctccgggtcc cgcactttct tcttcgcaca
   119161 gcaagcacaa accggctgca tttcgtcttt atctgccaca acagcacttc ctttctatac
   119221 ccccatgggg tatttttact atataccccc tatgggtatt tgtcaaccct ctttgaacaa
   119281 aaaaataccg ccctgtatca acaaggcggt tcgcgtttag atcacatagg agtaatcgtc
   119341 atttttgtgc tcctgctcca gcaggtcttg cagggtaatg ctgtccaggt aggtattgat
   119401 ggctttatac agcccggccc acaccggcag cgtagcgcag gaagcggcgc gggggcaagt
   119461 gttcggctcc tcctccaggc aggccaccgg cgccaagccg ccctctgtca aacgaagaat
   119521 atcgccaacc gtatactggt ccggggtctt ggccagacga tagcccccct ggtagccccg
   119581 gttggtcttt aagaaatccg ggcggttaag caccgccacg atctgctcca aatacttctt
   119641 ggatatatcc tgacgggcgg cgatctcctt cagcgacaca aagccctgtt ccctgtgctc
   119701 ggccaaatct aacatcatac gcagtgcgta gcgtcctttg gtagagattt tcataccgtc
   119761 acatcctttc tttaacctat aataccatat atttagtagg ttttcaatac ccgagataaa
   119821 aaagaaaaaa gcacccgaca aatgccgggc gcgaaacagg tttattgcaa tttggaaatt
   119881 tcgtccacaa aggcactggc gctgtcaaac tccttgtaaa cagaagcaaa gcgcacataa
   119941 gccacctcgt cgatttcccg cagcttttcc ataatcagct cgccgatgcg cacgctggtg
   120001 acctcacgat ccaaggcact ttgcagagtg gtctcgatct cagaaatcgc agtctccaga
   120061 gcctctacgg tcaccggtcg cttttcgcag gcacggagca tacctttcag aattttgttg
   120121 cggtcaaaga cctcacggct tttgtccttc ttcaccacaa taatgggcac atcctcaatg
   120181 atctcataag tggtaaagcg cttgccgcac tgcatacact cccgacgacg gcgaatgcgc
   120241 tcattctcgt cggtaggacg cgagtcaatc actttgctct ctgcataacc gcaaaacgga
   120301 cacttcatag ttatcccccc tgttgaaaga tacggctctt gccataaaat tctgtacaat
   120361 ccgtactata ccataattgg ccagaaaaag caagtttttt gcctttacac ctttttggca
   120421 ggggtggtgc cgtctgcctt acgattataa aagaacatcc acagcgccat accgcagatt
   120481 accgcgtagc ccacaaagga cagcacatcc ggcacatcgc caaacaccaa atagcccaca
   120541 acggccgcaa aaatcacctg ggcgtagtca tacacgctga tctctcggct gggagcatgg
   120601 gtataggcgg cggtaatgga gaattgccca ccggcggcgc aagcgcccgc cagtagtaag
   120661 gtcgcccatt gttgccaggt catataatga tagttaaaca gcaaaaacgg caacatcgtc
   120721 gcactggaaa aagcggagaa gaaaaagacg atcaaccgtc cgttctcgcc ccgcagccct
   120781 aagtaccgca cgcaggtgta cgccccgccg gcagccatac cgcctaagaa gccgcaaaca
   120841 ctggcaaaaa aatttgcatt ggcaaaagtg ggtttaataa tgcaaagtgc ccctaagaat
   120901 gccaccacaa tagcaatcgc ctgcttgggc cgcacttttt ctttaatgaa gatcgcagag
   120961 aacaccaggg caaaaaaggg actcatttta ttgagcatag acgcgtcgct aaggtccagt
   121021 cgatcaatgg catagaagtt acccaccata ccggccacgc ccccaacgga acgaataagc
   121081 aggtacttga tgtttcccgg tttggggcga aagctgtctt tcttgcgcac catcatcaca
   121141 aaggcgaaga tcatcgccac aaaattgcga aaaaagacct tttgcatggt gggcagatcg
   121201 ccggacaggc gcacaaaggt attcataccc gtaaagcaca gcccggacaa caagatgcaa
   121261 aaaatgccca tggtcttgtt gctggtttta gccaaagcac ccacctccta cttgattgta
   121321 tccaggtaag ccttggcccg ctgcagctcc gccgccaccc ggtagccgcg ggagtagatc
   121381 tcaatcatat aatgcacccg atcacccaaa gtgcggtaca gccgctgaaa gtcaaagctt
   121441 ccctgccccg ggggctggca gtccttctcc ggggaatgat cgctgatgtg cacatggacg
   121501 atctcctttt ggaaggtatc cagaaacgca aagggatcct ccccggtacg caccgcctgc
   121561 ttaatgtcca gcaccatatg gaagtcgtct cccagcgcgc ggcgcattcg gtcgcagaag
   121621 gcaatgtgct ggctcttaaa gcggttcaca ttctcctggc acacggtcac gccctcggcg
   121681 cggccgatct ccaccagctg caaaaagcgc gcaaaatacc gttcctccgg aatgggaatc
   121741 ttgggctggg caaccgcccc gtggatcacc acaaattggg cgcccagtag cgctgccgca
   121801 tggcaggttt ctttataaat atcaatggta tcttcaaatc ggcgctggta atcgccaaaa
   121861 atgcagctgc tttccataaa gctggaaaag gggtgcacgg acaccacctg ggtgccgccg
   121921 tccctcgcaa tagccgccaa ttggcgcaca aaggccgggc gcagctcctg ccgggcgtta
   121981 aaaaacacct cggcgtaggg aaatcccagt tccgtcacct gctgcaaagc ccgctccgtc
   122041 tccagaggat aaaagcaagc ggtagaagct ccggcttgca tcagcccacc agcttttcaa
   122101 tggcagccag gcgggtgcaa atgcacagca gctccgctgc cagggccatc tcctcattgg
   122161 gcgggaaaga gggcgcaatg cgaatgttgc tgtcctgcgg gtcaatgcca tagggataag
   122221 tggcgcccac gctggtgagg gtcacgccgc cggccttaca cagctcgccc acgcgcttgg
   122281 cggtgccggg cagcacatcc agactgataa agtaaccgcc cttgggggag aaccagtcag
   122341 cgatccccag gccgttcagc tccttgttca ggcgatccag tacaatatca aacttcggct
   122401 tcaaaattgc cgcatgtttc ttcatgtggg cacgcacgcc gtccgcattc ttaaagaatt
   122461 ccacatggcg gtgctggttc atcttgtcat agctgatggt ctgcaccgtc aggcgctgac
   122521 ggatcagatc caagtttttc ttgctggcca ccaggcagga cacgcctgcg ccggggaaag
   122581 tgatcttaga ggtagaggcc acctctatga ccaaatcctc attgccgtat tccggcagca
   122641 catcaaaaat attcagcagc ttatcgccgt cctcgtccag atcatgcacg caataggcgt
   122701 tgtcccacac aatgcggaag tcctccgccg ccgggcgaag cgccgcaatg cggcgcacca
   122761 ctgcatcgga aaaagtaatg ccggtggggt tggagtactt gggcacacag aacataccct
   122821 tcacgctggg gtccttcacc agttcttcaa tggtgtccat atccggaccg tcggcgttca
   122881 tcggtacatt caccatttgc agcccaaaat actggcacac ggtaaagtgg cgatcatagc
   122941 cgggcaccgg gcacaggatc ttcacttcct tttcctggct ccagggttta ccgccgatgc
   123001 catgggtgta gcactggcag ataaaatcaa acatcaaggt cagactctcg ttggggccga
   123061 tgatcacatt ctcggccggc acctccagca gctcggcaaa cagctgcttg cagctgacaa
   123121 taccgtccaa aatgccgtag ttgcgcacat ccacgccgcc ggacacatag tccttcacat
   123181 cattcatacc cacggacaga tccaactgct ctttgcaggg cttacctctg ctcatatcca
   123241 gttgcagtcc cttggcctga aattccttgt accgagccag cagactctcc tgctcccgga
   123301 gcaattcgtc ttttgtcatc tcctgatatg ttcttgccat acgaaaatac ctcgcaatct
   123361 aaaatttccg ttcattattt taccacaaac gactgcgcct tgcaattcta aagccaacaa
   123421 aaaaagagcg ccgcagcact cttttcttat acgcattgcc tatttttcgt ttggatttgc
   123481 cggtgcgtcc gcactctttt tctttttggt gaataccaag agcttggaga acacatagtt
   123541 gaggatcacc accagcacgg agcaaacaat cttggctaca aagcccttga ccccaaacag
   123601 gtcctgatcc agcccgatct taaacagcag caatgggccg aaccactcga tcacgccggt
   123661 cgccagtcga gaggccacaa aggacacaaa ctcccgcgcc gccaccttgg gtacccagct
   123721 tttgctctca aacacccaca gcttgttggt gataaaggca aagatcaccg cagcaatcca
   123781 ggcaatcaca ttgcttaccg tcatcttcac atcgtcgctg ccgggggcat gcaccagcac
   123841 cgccttcatc agcagactgt acaccaccca gttcacacct gtggtggcca cgccgaagat
   123901 gagatacata atgatttctt tgtacttgat caataattct ttaatcttct tcataggcac
   123961 attatacgct atccgattct attttgcaag ttcaaaaaac cattttgtct cctctaaaaa
   124021 caaataagtg agcacaccgt caatgctgca ggtgtagcgc agcccggcgc ccccggaacg
   124081 cagagacgcc gccgggcgaa tatccagcac acggtccaca tccagccatc gctcctccca
   124141 ctccatcttt accgggcgaa tatcgccctc ctcattatac agcgccagca cgcgcacata
   124201 atttttcatc ctgcctgttc ctttccggtt aaaaatccaa cggggtgtat ggtatggtca
   124261 tcgtggggat taaaacggga cagcccggta tcccccagca aactggcccg ctgaatacag
   124321 tagttgccaa aacggcgctt caaatcatcc accgtgcgct ccagcttggc tgcccgctcc
   124381 cgctgctcct gggtatgggc caaatcaaac tgcacacagg gttccagctc aaagtccgtc
   124441 accgacaatc caatgctgcg caagggtgcg ccccagcgat aattggcaca aaacagcgcc
   124501 atggccgcct gcaaaatctc cgtgctcaca tcggtggggg cggccaactt gtgtcgccgg
   124561 gtaaaggttt gcaaattctt atcccgcaag gagatgcaca ccgtgcgccc ttgcagtccc
   124621 tgctcccgca tacggcgggc cacactctct gccagcacgg taaagaccac ctttacatcc
   124681 gtatcatcca ccagatcccg gggcgtggtg gtggaattgc ccacactctt gaccgccgcc
   124741 ttggcgtcca tatgctgcac cggcgaagtg tcctcccccc gggcaaaggc acggagcatc
   124801 agcccgttct tgcccagcag accttgcaaa aaatccgacc gagccgctgc caactcgccg
   124861 atggtataaa cgccgtaagc gttcagcttg cgggtggtgg ccgggccgac gcacaaaaga
   124921 tcactgcacg gcaggggcca caccacccgg tggtagtttt cccggctgat aaccgtcacc
   124981 gcgtccggtt ttttataatc tgaacccaat ttggcaaaga tcttgttaaa gctgaccccc
   125041 acgctgacgg taatgcccag ttccgccttt acccgacggc gaatttcctg ggcgatctgt
   125101 tccccggtac gatcatcgcc ggtcacatcc agccagttct cgtccagccc gaaaggctca
   125161 atatagtcgc tgtaatcctc atagatccgc cgtgccatct tggaaaagcg catatacagc
   125221 gggaagttcg gcggcaccac caccaactgc gggcactttt gccgcgcttg ccacagcggc
   125281 tcccccgcca ccaagccgta gcgggaggca atctcgtttt tcgtcaggat aattccgtgg
   125341 cggctctctg tgctgccgcc caccgccacc ggcttatctc gcagctccgg gcggtgcagg
   125401 cactccaccg aggcataaaa cttgttgcaa tccacatgca aaacggtgcg ctccattccc
   125461 tacggctcct tttctgttat cgaacatttg ttctacaaca tagcatacac cgattttgac
   125521 tgtttgtcaa gagccggggc ggcaaaaaat gcaggtagat tttgccttga cggtaggtgc
   125581 tttttcttat atactaatgg gtagaattga ggtgcaacta tgccgtttta cgatattgcc
   125641 gggctggtgg tggagatcaa gcaccccacc ggcagaacag aaaagcaagc ccgtccctac
   125701 ctgtgcaagg accaagaggg gcagacggcg gacatgacca ttgatgtgac ggagcagcgg
   125761 gtaacagacg ctatggccga gcacccggag atgaaccggg acgactggta ctatatgctc
   125821 accggatcgg atttttacac ccagctgctg aagttccggg gtattttgct ccactccagc
   125881 tgcgtggtgg tggacggcgt ggcctacgct ttttccgcag acagcggcac cggcaaatcc
   125941 acccacaccg ccctgtggct caagcacttt ggcaaccggg cgtatatgct caatgacgac
   126001 aaaccggcca ttcgcctggt gggcgaccgg gtgtatgcct gcggcacccc ctggagcgga
   126061 aaatatgatt actccacccc gggcatggtt cccctggcgg gcatttgctt cctcgagcgg
   126121 gcggaggaga attttatcca cccggcagac accaaaaagg cagtattcaa cattttctcc
   126181 caaacggtgc gcaagctggg gcctaacgct atggagcgac tgtttgatat gctggagacc
   126241 atctttgcca aggtgcccct gtacgaactg ggctgcaaca tcagcgatga cgcggtgcgc
   126301 acctcttaca acgccatgaa gccgaaaggt caaagcgaaa agtaaataca agcgaaaaaa
   126361 gaaaggcagt tacccaaaaa cgggtaactg tcttttgtta tctatggcgt tattccgctg
   126421 tgtcctgcgg cagggcgttc ttcggctgcg gcaaatacac ccgagcctta aacaaatcgc
   126481 cgtcaatgag cagctctaac ttcccttgct gggcgctgca caactcctgg gcaatgctta
   126541 ggcccagacc gttgccctcc ttggtgcggg aagcgtcgcc ccgcacaaac cgttgggtca
   126601 gctcctgggg tgaaatattc agcggttcgg cagaaatatt tttaatttca aatacgccga
   126661 aatccccttg cttatacact cgcacataca cacgagagtc cacggcagaa tacttcttgg
   126721 cattttgcag cagattttcc aacacccggt aggtttttga cccgtcggca aacgcctgta
   126781 cccgaggcaa atccggatcc agcaccagtt gcagccggtt ctcctcaaat tccttttggt
   126841 actccccgat agcctgggcg gtcagttcgc ccagatccag caccataggg tgcagggtga
   126901 tgttgccgga ggacagcttg gacgcctcaa tcagatcctc caccagccgt gccagcttgg
   126961 tgctcttttc cgtcagcaca gccatatatt ccttggcctt ttcgtccggc tgggggcact
   127021 tagacaacaa atccgtataa gtaataatgg aggtaatcgg ggtctttaag tcgtgggaca
   127081 cattggtgat cagctccgtt ttcagccgtt cgtcccgcac cgcctggtcc acggcgttgt
   127141 gcagctcctg attggtataa cgcaggctgc cggccatggc ggccagtgcc gggtggagat
   127201 gtgccgcctc cacatccgtg cggttggctg cggcctcaat cacccgatcc aactggaaca
   127261 agaagcgcag cgcatagccc acgcaaaaac cgttaaagcc caggcctacc aagccgctga
   127321 tcacaccgac caccggcgcc tctccattca gaaacgatgc aaacagcacc accaatacga
   127381 tattgatcag cagatagcct acggcgcaaa agaccatatt gcgcttaaag tgccgcgggg
   127441 tataggccag cccccggatc acacgccggt tgaaccggtg cagtttgcac aacagacgcc
   127501 aaattcccaa gcaaatataa tacagcagcg tgcccttata caagtgtttc tcagacttgc
   127561 aaaggcgcac aaaagacagg gtcaactctg catacagtcc ccaggccacc gcgcccaaag
   127621 cgccgcaggc cgctaagaac attccgccgt aatacagggt gctgagctga tagccataat
   127681 aattggacag gtcattaaac aaattaccga acagcaccac acccagccca gcaattgctg
   127741 cagcgatgat cgccgtgtgc agttccaagg gaatataatc catccacagc aggcgcacgc
   127801 cgtccgtacc ggcacggcgc ccgcagccca ggcacgccaa caccaaaaag gcaagggcca
   127861 gcaccgccag gcaaacagcc gccacggtca tcgccacggt attcatattt tgcatacggg
   127921 tgcacaaggc attcaattcc acaaagtccg gaagcgtatc gttgccgccg gccacagtgg
   127981 ggtctatgcc cacataaatg ctcatatccc cgtccattag gtactgtgca gcgtccgatc
   128041 tggcattgcc ggcaccgtaa tccgtgcccc gcaggttctc ccccgccttg gtcttggaat
   128101 agtacaccgg cgcgtctttc agcatagccg gcgtttgacc ctcgggcaac tggctgacca
   128161 cctgaccggt gatattgtcc ttggcataga attgcaagca ttgcagttct tgcaaatttt
   128221 ggcgcatctt ctgctgctcg tcggcagcga attgaaatcg tttcaccacc gctttgtcat
   128281 agagcttttt gatgtgggtt tcagccgatt tgatcgtctc acccaaggtc aggtcatcat
   128341 cgtacatatc cgccgatacc gtttggccat ccaccgtaaa atcgaacgtg taatagcgga
   128401 ttaggtcgtc cggctcttcc gacatatcgc cataatactc cacgccgccc gaactgtgca
   128461 gccaatttgc cagctgcaaa tagggcagat aatcctcccc tgcccgggtg ccgttgacaa
   128521 tctgttgcaa atcccgaatc agccccggtg cgtcccgatc ctctgccacc actttcttta
   128581 tggtctttgt gggcacttta tagttgggta tatccttgcc gatacttgaa atatcttcat
   128641 ttttcagccc ggcatagaac accagcgttt tgcgaatggc cgtggcctgg ttcttcttat
   128701 attgctccag tgcggccgcc acgctgtccg ccttggcttt cttcagggca gccgcctttt
   128761 gttgcagctg cttttgcccc gccagcagcg tgatctcatt gacgatcgca tccagctccg
   128821 ctttaaaaat cgtagtctgt accagacttc ctttttttgc tacggacgga tctgtaaatg
   128881 catcattgtt atacagaccg ctgacccgca tcacggcgct cagcagtgcc accgagctaa
   128941 aggccagcac catagagagc accacgcaca gcgccttaaa ccatctgctt tctctaacac
   129001 ttttccactt tgtatccaag tccatacacc acctttaagt atttgggctc cttggggttg
   129061 atctcaatct tttcacgaat gttgcgaatg tgcaccgtca cggtcttttc cgtgccgtag
   129121 gccggttcgt tccacaccgc ttcatagatc tgggcgctgg agagcacacg acctatattg
   129181 tgcatcagat attccaatat cttatactcc cgggcagtca gccgtaccgg gtcgccgtct
   129241 accgtcactt ccttggtatc cgtatccagc accaggccgc cggtgaccag ctggctctcc
   129301 cgcacctcca ggctgccaag acgcacatag cggcggattt ggctcttgac ccgagcggtc
   129361 aactccagcg ggttgaaggg cttggtcaca taatcatcgg cgccaaagcc caaaccggcg
   129421 atcttgtccg tgtcctcgct tttggccgac agcagaataa tgggaaagtt gtacttctcc
   129481 cgcagcttta atgtggtttt cagtccgtcc agccgaggca tcataatgtc cagcaccata
   129541 cagtggattt cctccccttg tacttgctcc agcgcctcca gaccgtcccg ggcacacagc
   129601 acccgatagc cctcctggct aagataaatg cgcagagact ctaagatcgc cgcatcatca
   129661 tcgcacacca ataccgtaaa cattgctctc atctccctca agtgatacaa agtgcttgct
   129721 ccattgtacc acaaaaatcc ccaacggaaa acccgttgta cacatttaac cacacattct
   129781 taaaagcaac gcaaaggaaa tctaaagaac cggtaaagtt tggtcggcaa aacaaaaagc
   129841 tgccgcagca taagcactgc gacagtcttt gtatctttat tgcttagaaa cagcctgagc
   129901 ggtgtggccg tcagggtcgc cggtatgggg ctgttctttc ttaggccggt tgttgggcac
   129961 agggttgttg ttttgccctg ccgtagggcc cttgcgtttt tccacatcgc cgccctcttt
   130021 caggtgcttg atgtaggtgg tgtagtcatc gttccacccg gcgtaggccg tattttgccg
   130081 cttatcctcc agctgcacat ggtccttaat gtactgcccc acatagagcg atactttttt
   130141 ggcgccgtag cagttcaggt ggttgccggc gtcccggctg tccgttttcc agctaaagcc
   130201 gatctccttg cgtttcagat ccatatccag gaacggaatg ccgtttttct tggcataatc
   130261 attcaccgca ttgtggcggg cgtaggtcca ggtggtttgg gacggcacct gcaccaaaat
   130321 cagctgggcg ccgttctttt tgcacagcgc attcagctcg tccagcttgc gcacaaacag
   130381 cggattgatc tcgtcccgct ttttggtctt tttgatatat tccttgcccc gatacggcac
   130441 cttggcaccg gacacaaact gccccttgga ggcaaagcgg gcagagtagg acttgcgctt
   130501 aaccgccgtc ttggggtcaa actgcttcca ccgatcgtgg tactccagta cgctgaactg
   130561 gttgagtatc tgcttacgca catcccgggc aatcacctga acagagttgg agttggtata
   130621 cagctgatcc gtttccagga tcaccacctt gggcttttgg gtttttaggc actcctccac
   130681 cgcgcgaaca gactcgccga tcagctgctt accggtaccg ctgatataag aagtaaagcc
   130741 gtagtttttc cacatttcca taggcgaaaa gccgctgtaa gcatcactgt tgcctacaat
   130801 aaacacatcc agcgtgtcct tctccagcga cagatagccg ctggcgttgg ggttcacgaa
   130861 cccggctgcg tcatcattgt tcttcggctc caatagaaag gaaacaccgt agagcaaaag
   130921 cagcaaaatc aaaataaagg acaccaggcg ggtgcaattt ttcaatatca acttggtctt
   130981 tgcagtcatc atgcacccct ccttagaatt gaccgtaaat aggcgctacc gtttcatagc
   131041 cggtaccata agcgccaaag acaatcacac cgataatcag cgccaagaac accgcatacc
   131101 gcagcaccac cgggcggcga gccagctccg agcgaatggt gtggcccttc tcttgcagca
   131161 cctctacaat gcctaccacc agcacgccaa tgcccataat caggaaatcc tgccagtcgt
   131221 tgcctaaaga aagcaccgta ccgttggtta agcaagcgcc gtcaaagtcc gtaaagatac
   131281 gcgccaggct ctggccccac tgggaaatcg tgtggcagcg gaacagcatc atgcccacat
   131341 tgacgatcag gaaagtacgc accatctgga acagggcaaa acccttactc tccggcgcaa
   131401 tatgcagtgc gtgcagcagc ttgtccgaca ccgggcgcag gtacataccg atcatcatta
   131461 agatgtaata atacagcccg taaagtacat acttccaact ggcgccgtgc caaatgccgt
   131521 taaagaacca cacacaaaac agcgcaaagg tcatgggcac caggttggca aaataatcgt
   131581 ttaatttctt tctggtatgc ttacttaaat tcatcagtcc cttggatagg gacacggaga
   131641 agaacacata ctccttgatc cacgcgccca gggtaatgtg ccaccgctgc caaaattcgt
   131701 tgatggtttt ggagaaaata gggcgacgga agttctcttg catctccacc ccaaacagct
   131761 gaccggtggc acacacaata tccatacagc cggagaattc gcagtagatc tgcacagtat
   131821 aaagcagggt gcccagcagc accatagacc cggcctggtc gccgttgtca aacacaccgg
   131881 taacaaacag gttggctcgg tcggcaatga ccatcttctt aaacataccc caaaagatgc
   131941 gcatcaccgc ttgggcgtct cgctcaaagt caaagctgtg gccctccacc aaccggggca
   132001 tcatgatctc atacttgccg atagggccct ccgtcatttg ggggaaaaag ctgagaaaca
   132061 gcgccagttt gaagaagttc cgctccggct tgtacttacc tctgtacaca tccaccacat
   132121 agctgaccgc acacagggta tagtaagaaa tacccagggg caacagaatt tgcaccggct
   132181 gataggcgct cttgctgcca aacagcccgg caatgccgta ggcgctctct cccaggaaat
   132241 ttacatattt taaggctatt aacaacccaa agacgcccag taccgccacg gtgaccaccg
   132301 cgcgcttctt ggcgtcatat tttttgcgaa tttgtttctt ttcctctttg tcggcagctg
   132361 ccttgcgccg ggctttgccc tgatcattca ggtggcccag cagcagcccg ccgccgtata
   132421 cgatcaggat ggccgccacc agccacagtg tgcgcagccc cgctgccatc acatagtaga
   132481 cggcgctggc acccagcaac acgcaccatt tggcccgctt gggcacaatg gtataaatca
   132541 gcaggctgat ccctacaaag aggaagtaag taacagatgt aaatgacata acttgcttcc
   132601 cttatgtata atttttattc gtcctgcaat ttttcaatca tctgccacat cgcctgggcg
   132661 gattgaaagt tctccggcac aatcatcagc ggggtaatct ccacatcaaa ttcgtcgctg
   132721 agttttgcca ccagcgccat gatcgccaga gagtcaaaca ccttgtcatc aatcaagtgc
   132781 ttctcagact taaagtctac gccgggtttc atttcttcca agatttcaag caattcttcc
   132841 atttttagtt ctcctttttc attatatata aatttttgaa tggactttag tcagccttgt
   132901 taaagtatgc ggcagccagc gccttccggt cggttttgcc gttttgattg taagggatgg
   132961 tcttggcctg aatgaccttg gccggcagca tataggcggg cagcgctgcc tgcaatgcct
   133021 gccgcacggt ctcctgctcc gccttagcgc ctacatagat caaaatcagc tgatccgccg
   133081 cctggtcgta caaacacacg gacacatcca cccccggctg ggccgtggca gccgcctcaa
   133141 tctcgcccag ttcgatccgg tagcccatgt gcttaatttg gaaatcccga cgagaaagat
   133201 agatcaactc gccccgttca ttccaccgca ccagatcgcc ggttttatac acccgctccg
   133261 gatagtgact ttgcagcgga ttttgcacaa aggcagccgc cgttttgtcc gggtcgttat
   133321 agtagcccat agccaggaac gaacctctgg cgtacagttc gccctcctcg ccgattccgg
   133381 ccagccgccc gtcctcggta accacaaagc tgtcgcaatt gtcacaggca atgccgatgg
   133441 gcacgctctc cgtgtctttg atctcccgat ccacaatgta gtaggtgcaa atatccgtgg
   133501 tttccgtcgg gccaaacagg ttggcaaaca gggcgttcgg atacttgctg cgccagtaat
   133561 tcagctgctt ggcaggcatg acctcaccgg caaacagcac cttttcaata tgctccgcca
   133621 tcataaagtc cagcaccttt aaattggcca caatggacag ggcggagggc acccaataaa
   133681 tggtgtttac ctgccgctca ttcaggtagc ggatcagcag agccgggaag gagaaatacg
   133741 acttggggat cacatgtaac tgcgctccgg tgcgaatcgt agcgtaaata tccgtcaccg
   133801 acatactgaa ataaaagggc gtttggttgc cgaaaatcgt cttttcgctg atgccaaagg
   133861 tatcggccgc ccaagcggaa tacgccagca cgctgcgatg gttcaccacc acgcccttgg
   133921 ggttgccggt ggagccggag gtgaaaatgg cataggccgg atccgtatcg atcatacggc
   133981 ggcgcaccgt ttgcaaaagt tccggctgtg cctgaccggc cgccagcgct tctgcgctat
   134041 acaccttgcc gtcataatcc agtccggccg ggtcatcctt gtgggcctcg tcacagatca
   134101 gtgccgtagg ctgcaaggtg tgcaaaatct tattcacccg ctcggcgggc atttccggat
   134161 ccagcaccac atagaagttg ccgctgtaca gcacccccat cagggtcacc aaacagggtg
   134221 cgccccgctc catcagcacc gccaccgggc aatttcggtc tccattagcg gccagcgcac
   134281 tgcccacgga tccggcgatg ttcaccaccg tttggtagtc atagctgcac tgctgatctg
   134341 caaaggcggt ctgccttggc aaacgcgccg cagtgcgttc cagtaattca agtacatttt
   134401 tcattttgtt cacctactta acaaatcgtc ttgccattat tcaatcataa aaacctaaaa
   134461 agaaacgcaa caaaatctaa agatatgcga aagattcgcc gttcttaccg tattatggtg
   134521 cgtagtacag ttcattgata caatcataca cggatagacc cggaaagtca atctattttt
   134581 ataaaatgac aatattgtca caaaaggtca aagttcgtca caaaaagtat cacaattcgt
   134641 gataattaca aatgtcgttc agcggatttt gtacaatagc tatactgagt accaaggagg
   134701 taatttgccg tgcggctaaa ggatttacga gaggaccggg acgaaacgca gcggcaaatg
   134761 gcagccttgc tgaatgtggg tcaaagcacc tattccatgt atgaaaacgg ccagcgggag
   134821 atccccctgg cagccctttg caaactggca gaccattatg atgtgaccct ggattacctg
   134881 gtgggccgca gcgacgcacc gggtaagtaa tcgtctttac aaatgccaca ttttcttgta
   134941 taatatacag tagaacacaa aagcgtgttc tccgcaaatg cggaggcacg ccttttttgc
   135001 tttcagggtc aggagggata caaatggaaa tcagcaggga tgggcaccga gcccgtatgc
   135061 gtgccgctta tctgcaaggc ggcggcgacg ctatgccgga ccaccagttg ctggaattgc
   135121 tgctgtccat cagcattccc cgcaaagatg taaagcccat tgcctatgcg ctcattaacc
   135181 gcttcggctc gctggagcag gtgtttgccg ccggcgcagc agatctgcaa caagtgccgg
   135241 gcgtcggcga acagaccgcc gtacagattc tgctggtacg ggacctgaac cggcggatcc
   135301 gtcagaatca aaacaaaccg gtcaagcacc tgacggatgc cacccagtcc tgcgcctact
   135361 ttgccaatct gttacgggac aaaaccgccg agcaggtgta cttggtcact ctggacggca
   135421 gtgccaaaat cttgcaaacc cacgccgtag gcagcggcag cgtcaacctg gccgctgtgg
   135481 atcagcgcac tttgatggaa catattctgc gagacaacgc cagcgctgtt atgctggcac
   135541 acaaccatcc cggcggcaag gcccagccct ctgcgcagga tctggaattc accattcgtc
   135601 tgctttccat tctgcgttcc attcatgtgc agctgctgga tcatattatc gtcagtccta
   135661 ccgacaccta ctccatgcgc agcgacccgg agtacggcag cttcttcacc gtcaaataac
   135721 gcaatgtaca aaaggaaccg cagtttggca ccgcggttcc ttttttcatc atgacttcta
   135781 tttgcacttt ttcaaccgcc gtcggctcaa gtcacccagc agtaaaaaca gcacattgcc
   135841 caaggccggc accagtgcca gcagttctct gctgcccgta ccaccgtcta cgagcgccac
   135901 aaaaggcagc gcgcacccgg cgatccctaa gagccattcc ggcactgctc cgtaaagaac
   135961 caccaaccac aacacttgca ctgcggcagc caggatcatc acaaaccctg ccaccttggt
   136021 gctctgcctg ctgccgatcc atcgaccgta gccaaaatac agcaccgccg ttatggcacc
   136081 ggcgcagcca aataacgccc gatcattggg aaacggcaaa agcatcagta ccgccgtcgc
   136141 tccaattgac gccaccgtta ccgccaaaag gcccaaaaca gcccacccga ccgacgattt
   136201 tttcataaac atacctccgc gccgcatcat gtgttttcat tatacacaac accgtaccgg
   136261 ttggcaagcc ccagccgatc gtggataccg gcaagtgcaa aacggacata caaatgcgtg
   136321 ccggtttatc cgacaagtgc ccctttttac tcttcataaa gcgctatcgc gtctgccaaa
   136381 tcctgcttgc acagcgctgc caatgccttg ggctctgtaa ttttgatttg ccctgcgtac
   136441 agtcgtgccc aaaggcgcat atcgttctca ttcaccttca ctgcagctag cacccggtct
   136501 ttgtctaaat cttcaaagtc cacattggcc ttaaaaaagt ccaacacatc actaatcaaa
   136561 taacgaggca tttcaaaccg cgcacggatc gacttgccat caaacatata aatatgctcc
   136621 gccatatact gcgccacatc cagaccaacc aggccttgca cctgttctcg cggctttctg
   136681 ggtgtatcca gcagttcaat attgctgatc cgatccaaac gataatggga taggttatcg
   136741 tatttgtcat agttacagat cagataatat ttgccgctgt ttgcaaccat agtgtatgga
   136801 ttgatcacat attctcgcgc ctgaccatct tcgttcagtc ggtggtgcag ctttttgtcc
   136861 gtaccatatt cgttatacag gaattttacc tgcaatcctt tggaaatcgc ttcgtccagc
   136921 acctctatgg tgtagaataa ttctttattg atttccctat ctacggattc ataagactga
   136981 atattcccgg tgctgaactt aaaatacttg ttggacaagc ccttcaattt gcccagcacc
   137041 tctttcttgt aggtggccgg aatactccga gaaaacaaaa cggaatccat tagcaaccgc
   137101 aattccgaat ccgtaaatac attgttataa taaaacccgg tcaaaatttc gtttttctcc
   137161 agttcccccg ttttcgcatt cggggtaaag cgcacctttg tcgcgtactc tatattgtac
   137221 gaaccgtcgt tgatcaagtc ctccaaattg gcttttattg cctttcggtc cacaaccata
   137281 tcgtattcgc tttccagtcg ctgctgtatt tccttttgcg ttaccggatg atctgcatcc
   137341 gtattccgtt tcagtatatc cagaatatac aaattcatca ttttctttgg tcttgcgccc
   137401 aacataccgt ccacctcaca ctcattttat cccgtatgcc tacatgatgc aatagaatat
   137461 gtgacttttt tcgtacatga tggattgtaa agtcacctct gtcttactcg gtacgcccat
   137521 ttactcgtta tctcggtaat aaatgttctc aggcattttg atagaaagcc gtcgtgaagc
   137581 atatatggaa cgatcccacc aagcaatctc ggcacgactg taatcatacg aataaccgac
   137641 aaaataaatt gcccggttcg gtaccgcttt tgctaaaatt ttatgctgaa cataacgcat
   137701 tgaattaaac acattggaac catatggtgc gtccctatac ggctgcaacg cagcaagaat
   137761 acaaatatga tttttaaaag cgaagtcgtt caaagatttt aaaatttgca tctgctcctg
   137821 atcactgcaa ttggcaagcg cgcattcgag ttttggcaaa taaagcaagg taatttgaag
   137881 cgcttctatt tttggcgcta attggtcaat acaagtcatc agaccttcgt tttcaacata
   137941 ttcacaaaca tacagcggtt tattcttaaa ccagaaggcc acattgcctt cgccccactt
   138001 ctcctttatc gtagaacaat attgcccaat gtcaaacttt gaaacaggag acaaactcaa
   138061 aacatgctca ccgatataca acgattggag catgatagat gttgtcgccc attctacctt
   138121 taggtccatc tcctcgttat aaaagatctt caaaccgcct ttctctaaga tgtccgtttc
   138181 atccagttgc tctatttcca agtacttttc tcctccaagg aacctatggc ttgttcgtgt
   138241 tttaacatac tcatcatatt gcacaacccg caaattgtct ggctgttccg ttttcggttc
   138301 atcggcactt ttcgcctgtt ccttttgagg taattctctg acctcaaaat cattgcagtt
   138361 ttcaataaaa tcctttgcca gctttacaac cggttcatcg cccttttcct gtaccataca
   138421 tacgcctccc tggttttttc gattatcctt taatgtgcag tgcaagcaat tcggattttc
   138481 tccgctttct ctcgcttgca gaaaaattgt ataatacacg gtgcgcaaaa atcaggacat
   138541 ggacttattt cctatcacag catctgctat aataaaagca acaaaagaaa ggagcccaaa
   138601 atggacgttc aaatttattc cagaaaagaa attgaaaagc gtattcaagc ggagtttccg
   138661 ccccatacgg ccgtgatcag tttttacgat ccgcccggga tccgcagcga caaccaagga
   138721 ccggtggatt acaaaggcaa gcccgatatg ctgctgcagg tagccgtatt tgatattgat
   138781 aaagaaatcc tgccggatta cagcttgacc tatgacacct acttgccgga ggcggacgcc
   138841 attgccgctt ttgttaaaga ggcagtaaac aagggtgacg ccatcatctg ccagtgcaat
   138901 tacggccaaa gccgctctgc cgcttgcgcc gccgccatct tagaacacta tgaaaaacgc
   138961 ggtatagaca tttttcgaga ttaccgctac tatcccaacc agttggtatt caacaaaatc
   139021 tatgatgcgc tgaaaaaata gaatcacccc tacatctacg aataggtgta ggggtgattg
   139081 attatttaaa cgcgtgtccg taaacccaaa gcgcacgatc catgtttcta tattcttcaa
   139141 tactgctatt gtaatcgctc ccaaatacaa gcgaaatatc ctgcatatat ggttcgatat
   139201 agtcttcata tacggatttg aattttttgc tcgttttgtt aggcaaagtt tgtggttcaa
   139261 ttcttgttgt aaagggctct gctccgtttt tgatttcttg aagtgcaatg tacgcaaacc
   139321 ggtcatatat tggatattgg cctttcgaaa taaaatataa aagcgtgatc agatataccg
   139381 ggccaatacc attcttggcc ttttttccca actcgtttaa aacctcttgg gggctatctt
   139441 tcgatgttaa atacaaacga tcgatatgtt tgacaatata ctcaacaaac tctttgattt
   139501 cttcccattt tttgccatag cgataaatgt taaagtgata aggatcttcc caatctttgg
   139561 aaaaagttat ttttccattc tcatcggtat ctttatgctt gatctttccg attttccagg
   139621 caagaatatt gattacatcg ttcgtagttt taatgccctc gttcaatatt ctttcaattt
   139681 ctgtttccgc cactttacta ttttgcgtaa cgcctttgac cactctttca gccgaacgga
   139741 aataactttt gttgtacatt tctataaatt cgtctttgct aatggataaa ttcgttctgc
   139801 aatcgtagaa attttccaca tcaccactcc tatctttttg acaatatgat attatcaaat
   139861 tcatactgtt ttgtcaacac ttgtcccgct ttgacacaat atctttcgtt tcacctacgc
   139921 tacaaattcc gtaacagtta cgctttctct aatcttttga atatcagagc ataagagcgt
   139981 ttctttttgc acaagagcgt ctgtgatctt ctccaggaat tcccgatttt ggatcagcag
   140041 atttctggtc ttacgcaaat accgctccag ttctgcatgc accacggcct ctctgttatc
   140101 ataagctctg tcggataatt cgtacccaaa gcgctcatat tccagaaacg atacaccgct
   140161 tgtgcccgac tctgtcaaat cgtcgcgaat ggattgaatg gcgctgttca gatccgactc
   140221 acatccactt gcacaggact ccggatagta catttctgtg gcgacttttc cggctaggga
   140281 gcacacaatc acataagatc ttccgtccaa ttcagcgcac cggtgtacaa agccgcccat
   140341 actgtttcga ccttttgcgc gcacagatgc caggccaaca cttccgggac aaaccagctc
[truncated: 26,819,101 more chars]
