# Supplementary material for: The novel anti-CRISPR AcrIIA22 relieves DNA torsion in target plasmids and impairs SpyCas9 activity
Source: PLoS Biol. 2021 Oct 13;19(10):e3001428. doi: 10.1371/journal.pbio.3001428 (PMC8545432; doi:10.1371/journal.pbio.3001428)
Supplement: S4 Data — (GB) [file pbio.3001428.s020.gb]

LOCUS       4303_CosteaPI_2017__SID713B074-11-90-0__bin.57_NODE_18_length_238289_cov_5.37382_(phage_only)       33958 bp    DNA     linear   UNA 13-MAY-2020
DEFINITION  AcrIIA22-encoding prophage
ACCESSION   geneious|urn:local:
VERSION     geneious|urn:local:.:oj-c422o39:0
KEYWORDS    .
SOURCE      
  ORGANISM  .
FEATURES             Location/Qualifiers
     misc_feature    1..21
                     /standard_name="end of homology"
     misc_feature    complement(128..1561)
                     /note="Geneious type: Resolvase"
                     /standard_name="Resolvase"
     misc_feature    complement(1736..2404)
                     /note="Geneious type: NTase_sub_bind"
                     /standard_name="NTase_sub_bind"
     misc_feature    complement(2401..2811)
                     /note="Geneious type: DUF955"
                     /standard_name="DUF955"
     misc_feature    complement(2798..3151)
                     /note="Geneious type: HTH_19"
                     /standard_name="HTH_19"
     misc_feature    3421..3612
                     /note="Geneious type: HTH_3"
                     /standard_name="HTH_3"
     CDS             3629..3844
                     /codon_start=1
                     /standard_name="CDS"
     misc_feature    3994..4176
                     /note="Geneious type: HHA"
                     /standard_name="HHA"
     CDS             4173..4376
                     /codon_start=1
                     /standard_name="CDS"
     misc_feature    4386..4691
                     /note="Geneious type: OATP"
                     /standard_name="OATP"
     CDS             4684..4920
                     /codon_start=1
                     /standard_name="CDS"
     CDS             4913..5140
                     /codon_start=1
                     /standard_name="CDS"
     misc_feature    5258..5737
                     /note="Geneious type: Sipho_Gp157"
                     /standard_name="Sipho_Gp157"
     misc_feature    5748..6377
                     /note="Geneious type: DUF4554"
                     /standard_name="DUF4554"
     misc_feature    6374..6895
                     /note="Geneious type: NinB"
                     /standard_name="NinB"
     misc_feature    6892..7176
                     /note="Geneious type: DZR"
                     /standard_name="DZR"
     misc_feature    7169..7567
                     /note="Geneious type: TIGR00621"
                     /standard_name="TIGR00621"
     misc_feature    7577..8311
                     /note="Geneious type: Phage_rep_org_N"
                     /standard_name="Phage_rep_org_N"
     misc_feature    8320..8634
                     /note="Geneious type: TIGR00122"
                     /standard_name="TIGR00122"
     misc_feature    8631..9071
                     /note="Geneious type: RusA"
                     /standard_name="RusA"
     misc_feature    9219..9530
                     /note="Geneious type: DZR"
                     /standard_name="DZR"
     misc_feature    9520..9876
                     /note="Geneious type: DUF4406"
                     /standard_name="DUF4406"
     misc_feature    9873..10283
                     /note="Geneious type: TIGR00576"
                     /standard_name="TIGR00576"
     CDS             10289..10381
                     /codon_start=1
                     /standard_name="CDS"
     misc_feature    10398..10820
                     /note="Geneious type: TIGR02473"
                     /standard_name="TIGR02473"
     misc_feature    11031..11438
                     /note="Geneious type: ECSCR"
                     /standard_name="ECSCR"
     misc_feature    11452..11892
                     /note="Geneious type: Terminase_2"
                     /standard_name="Terminase_2"
     misc_feature    12024..13148
                     /note="Geneious type: TIGR01547"
                     /standard_name="TIGR01547"
     misc_feature    13150..14703
                     /note="Geneious type: Phage_prot_Gp6"
                     /standard_name="Phage_prot_Gp6"
     misc_feature    14707..16209
                     /note="Geneious type: TIGR01641"
                     /standard_name="TIGR01641"
     misc_feature    16559..17221
                     /note="Geneious type: DUF4355"
                     /standard_name="DUF4355"
     misc_feature    17237..18352
                     /note="Geneious type: P22_CoatProtein"
                     /standard_name="P22_CoatProtein"
     CDS             18369..18494
                     /codon_start=1
                     /standard_name="CDS"
     misc_feature    18535..18921
                     /note="Geneious type: Phage_connect_1"
                     /standard_name="Phage_connect_1"
     CDS             18902..19255
                     /standard_name="CDS"
     misc_feature    19239..19709
                     /note="Geneious type: TIGR01725"
                     /standard_name="TIGR01725"
     CDS             19706..20074
                     /codon_start=1
                     /standard_name="CDS"
     misc_feature    20087..20530
                     /note="Geneious type: Phage_tail_3"
                     /standard_name="Phage_tail_3"
     CDS             20586..21023
                     /codon_start=1
                     /standard_name="CDS"
     misc_feature    21043..21318
                     /note="Geneious type: ICE2"
                     /standard_name="ICE2"
     misc_feature    21344..24217
                     /note="Geneious type: TIGR02168"
                     /standard_name="TIGR02168"
     CDS             24340..24597
                     /codon_start=1
                     /standard_name="CDS"
     misc_feature    24609..27203
                     /note="Geneious type: Peptidase_S74"
                     /standard_name="Peptidase_S74"
     misc_feature    complement(27243..27794)
                     /note="Geneious type: Mucin"
                     /standard_name="Mucin"
     misc_feature    27875..29674
                     /note="Geneious type: Collagen"
                     /standard_name="Collagen"
     CDS             29671..29853
                     /codon_start=1
                     /standard_name="CDS"
     misc_feature    29873..30088
                     /note="Geneious type: XhlA"
                     /standard_name="XhlA"
     misc_feature    30085..30351
                     /note="Geneious type: Holin_SPP1"
                     /standard_name="Holin_SPP1"
     misc_feature    30479..31261
                     /note="Geneious type: Peptidase_C39_2"
                     /standard_name="Peptidase_C39_2"
     misc_feature    31367..31681
                     /note="Geneious type: HicA_toxin"
                     /standard_name="HicA_toxin"
     misc_feature    31678..32172
                     /note="Geneious type: HicB"
                     /standard_name="HicB"
     misc_feature    32169..32549
                     /note="Geneious type: DUF5105"
                     /standard_name="DUF5105"
     misc_feature    32636..32800
                     /note="Geneious type: AcrIIA22_homolog"
                     /standard_name="AcrIIA22_homolog"
     CDS             32636..32800
                     /codon_start=1
                     /standard_name="CDS"
     misc_feature    32879..33370
                     /note="Geneious type: DUF4065"
                     /standard_name="DUF4065"
     CDS             33351..33860
                     /codon_start=1
                     /standard_name="CDS"
     misc_feature    33939..33958
                     /standard_name="end of homology"
ORIGIN      
        1 atcagtcagt acggcggccc gtattgcatt tagatataga gtcaaaatac ggacagtcaa
       61 tgacggtgcc aagccaaaaa tcgcacttat ttttcaattc gtggcggaaa atgcggctaa
      121 aaatccatca aatatagtag aatatctcca gtgtgttgtc cggttttttg aatgtgatgt
      181 ggtctacaat ggagcgcagg gcttcgttct tgacgctttc cgctgtatcc ggaaacttta
      241 tcaaattgag cacaaaactg gcttgctgga cgaactgggg cggaatttcg ctactctgtg
      301 acttctcgac cttggcctgc tcggctttga gcgcttcaat cttattttgg aatgctcgct
      361 ttttgcggcc gtattcctcc agtgtgtcat acccggcatc gtaggcatca ctggcccgct
      421 tgatcttttc ttcttccttg cgaatgagca gcgagtagtc taccacttca ttttgcagct
      481 gctcctttgg cagcacattg aattccaggg tctccagaga tctttctatg gcagcgatca
      541 ccgcagcgtt ggccttgcgt atggataggt agtgcgatac cttacacttg ccccgggcgt
      601 agttgtggca ttgcacagcg gggtccctgg cggcaatata ggtcagcgtg gcaccgcagg
      661 tgtcgcagcg caatagtcct ttcagcatga acgcaaccgg ctgctccttg cgctgccatt
      721 tgccataccg tcttttctgt tccatgatct tctcctgtac ttgatcgaat gtgtcttgat
      781 ctatgatcgg ctggtgcttg ccgtccacat acataacctt gctgttatcg cccttgtacc
      841 ggtctctgga ggccttgccg tctgtgctcc agcggatttt acctgcatac accgggttca
      901 tcagtatgta ctccacaaag cggttgtccg gcgggttgcc tcggtaggtc tttacgccca
      961 tggcgtccag ctccatggca atcttgcggt agcctttgcc ggacagaaaa gcattaaaga
     1021 tgtaccgaac ggtgggcgcg tcctcgttgg gtgtgaacac cttgttttgc aggtcatagc
     1081 caaaggcacc ggcgctcatg gcttcaccac ggcttgcctt ttccgtcatg ccccgggtca
     1141 cttcctgaga caggcgggtg ctgtaatact cgtccatgaa ttctataatg cgctcgatca
     1201 gcggggcaaa gggtgagtcg tctatggtct cggatatgga gatcaccgac acgccgatgc
     1261 gccgcagcat ggacttatat acgatgcttt cttcctggtt ccgagcaaat cggctgaatt
     1321 tccatacaag aattgcctgg aatgggtgct ccttgctttt tgcaaaggcg atcatatcat
     1381 tgaacgcctt gcgcttttta acgctccgcc cggagatacc atcgtcatag aacacatatt
     1441 catccggcac gcagtagccg tttctgccgg cgtactcacg aatgagttta agctggctgt
     1501 ccgggctgta ctcgtcttgc cggtcgtcac ttacgcggat atatgccgct gcatatttca
     1561 ttgtaccact cccatagatt gtactaaaaa aagggcgcaa aaataccctg cttgatttat
     1621 cggcagggat gtggtacaat atccaatgtt gggtgggtta tgtgtacgca cagcgcctgc
     1681 ttatcggctc tatcctgttg gcgcagggta gggctttttt ttattttgtt gtggtttact
     1741 ctaacttccc ggccaacgcc tggaattgat ggagatagtt gtctttgatg tcctcaaaga
     1801 tcttggtggc ctctgcgtca tcgtacaggt gcgtggtcag gttgcgggca ttcagtatct
     1861 ccacccacac caggtcgttg tccacaaggc cgtcagcaaa agcctggcgc atcaccggct
     1921 tgggactgtt cacttccgta tagccctgct ccagtagata ctcacggcag gttttccacg
     1981 ccagctcggt gcagaattca aagcgctgga tcacaccgtc acgcatggtg gaattgggta
     2041 gcttgtcata gtcggcaatg gcctcctcca ggcgctgcac tgcgtctttg aatttgtccc
     2101 gcttttcttc atatttgctc attaaggata caccgtcctt ttctatgttc tgtaacagtt
     2161 tggggtctgt gtcccggctg acaaaaacca ggtcaaagtc caacagggtg ggcaggtcct
     2221 caatggcctg ggcaagctgc gcctgccgtc ctcggtcgtc tataccgtac accgccaagt
     2281 caatatcgct gcgctgccgg tggtcgccgc gtgcgcggga accgtaaagc agcactttgg
     2341 tggcgccgta ctgccggccg atttttgcaa tttgtctata taattctttc atttcttcac
     2401 tcatgctatc tcacattcaa agtagaactc caacgcctta tggatgaact cttccgtcac
     2461 attgaaatgc tcggccagct cgtaaggctc cagcccctgg cgcagctgcg cctccaactc
     2521 ggccttgggg atcaacttct ttactgccca cttatctgcc cggcgttcgt gcttactgcg
     2581 ccggtcaagc ggggcatata ggttgtagaa cgacccggtt atgcagtgcc cggcttcgtg
     2641 ggcaaggcgg cagcgggcct ctgcggtgct ctccaggctc tgctcgtcca atgctatgta
     2701 ataatcatcg ccgatattgg cagacgcaga cttggcagcg ggcatactgc ccagatacac
     2761 ctctatgttg tttcgctcga tctcatcgaa cagggactca gttgttgtca ttctctctct
     2821 ttctcttatc ctttataaat tcaacaaatc ctttaacttc gttccacatc tcgtcggtaa
     2881 cctctccgtc accaccaaat agtgccactt tggctatttc ctccggactt tgttggtccg
     2941 ggggattttt tatgtccgtt tttcccaaaa ggtagtcagt agagacacca aagtagtcag
     3001 cgatcttttt taagctggaa gcagatggca cagccccttt gtttttccag tcgctgacag
     3061 aggcacggga tataccaact gaaacggcaa caccagtcgc cgaagaacca gcttccacac
     3121 aaagctgttg gtatctatcg taaaaagtca tagttttaca cctctgtttt tgtgcaaaat
     3181 ttacaaaagt tcataaaacc taacttttag tgttgacaaa ttcatatcgc cgaattataa
     3241 ttgcacttgt agttaggttt accgaacacg aaacaagccg gactatgaga gcgctacctc
     3301 ttgtcagtcc aatgtgctgt tgatttgcac attcataata gcacaacagt tcggaaaata
     3361 caactacaaa ttcaaaaaat gttcgttttt tagaacgaaa cggcagaaag gagtaaaaaa
     3421 atggacagtt ggattgcgga agcagtcggc acaatgcaca tcaacaaaat aacccaaaaa
     3481 gccgtggcaa gcaaaatggg atgtacaact gactatatct cgatgatttt aaccggaaag
     3541 cgcaaaccgc cccaggcaaa agagcggatc ctcggcgcaa tcaacgagat catcgcagag
     3601 cgcaacaact aaatacacgg ccagcctttt gggcggcggc agagatacgc aggcagcggg
     3661 accttttttt catttcttct ttttcttttt ttcttttttc ttttttcttt tttgtcaaat
     3721 taccccctat gttcctgctt ccggtgcccg ctaccaccca acatcacatt tatcgcaatc
     3781 ggcacttttg ccgtgcagcg ggcagcttgc ggctctgccg cttgcccaaa gggctggcaa
     3841 ataaaaaaga ccaactgcgg gcacagtcgg tcaaaggagt tgatagtcaa aaggcataca
     3901 cacatatcaa cacctatagt ataggcgttg agcaagaaaa agtcaaggca tacggacaat
     3961 ccggccttgc gtaactttaa ttgaggtgac gaaatgaaga aagaattgac caccgtgatc
     4021 atggttatgg tggatggcaa ggttaagccc ttggaggact tgacggaaga agaacacagc
     4081 cgcatgctgg cggcgatggc gcaccggctc acagagagca tgagcgacta ctacgcccag
     4141 cacccggacg aggtaaagga gttggcgaag atatgagaga aaaagaaggg ttccgggaca
     4201 atctggaacg aattgacgcg gcgttccccg ggcgggaaat gctgaatgtc agcgaggtgt
     4261 cccgctttac cggcttagac cgtggcaaag tgggtgctga ctggcaggaa cacttttgcc
     4321 gtgtgggaag aagtaagtac atgagcaagg tgacccttgc ccggctgctg agttaggagg
     4381 acggtatgac gaaacaagag aaggcaggga tagtgctggt gatcaccggc ttcctgctgg
     4441 tactgcttgg ttgctgcttg gtggcggata atccgtactg gtgggtgtct gtggcaatca
     4501 gcggcacagg ctgcgcattg atcgccctgg cggtgttcgt actgcctaag gacgagaacg
     4561 aggcccgaca ggacaagcag ctggtggttg aagatgataa ggatagagtg gtgctgctgg
     4621 cgccgctgac agattttgat gtggcgtatt tacgcgcctt aaaactggga aaggacaatg
     4681 acaatgagta atgaatatat agacttggtg atcatgacca acggcaaggt gtgccgtgct
     4741 cctgggttca gcgaaatacg gtccggttac agagtggccg tgcagggctg tacatacgat
     4801 gtgctggagg ctgtgtctgt acctgtgagc gaggctctgc tgacgctgcc taaggcgtat
     4861 gggttcgttc gcccgctgga gtatgacgag gacgagcagg aggagaatgc cgatgtatga
     4921 caaggaggcg ggcgtgatcg cctgtgacag ctgcgatata accattgagg gttatgggtt
     4981 ttccatcggt gcgggcaacg atgagcccag cggtagctac tgctgggaat gtgcttgcga
     5041 gaagttggag cagctgctgg acgagagcaa caaggaagcg accattgtgc ggcgcagcga
     5101 aaactggctt cgcagctgct acgacctggg ggtgatctga tgaccagcgc agagatggac
     5161 aagtttgtgc aggactacgg cttttgcccc caagactgcg acccggagga gcgggcagag
     5221 gcccgcattg tactgaatat agacaaagga gaacgatatg gcgacactgt atgaactgac
     5281 cggtcaggca gcccagctga tggagctgct tgaagccgga gagattgatg aacagacggt
     5341 ccaggacaca ttggacagca tgatggtgcc ggagaagctg gaggactacg gcatggtaat
     5401 ccggcagctg acggcggatg tggaggacta caagcgagaa aaggacttct ttgccgaaaa
     5461 acagaagcgg gcgaacaacg ccgttaagcg gatgaagaag accctggcgg cgtacctggc
     5521 agctacccag caggataagg tgcaggccgg acgattcgta ttgaccagta cctcgagcaa
     5581 gtcggtggat gtgttcaacc tggcagcggt gccggcagaa tacatgcagc cccagccgcc
     5641 caaggtggac aagcagtcta tccgcaatgc tctgttggcg ggggagacgg tagccggtgc
     5701 ggcgttggtt gagacccccg gctgcgtgat caagtgaggt gaatggaatg gagaacatga
     5761 agatatatga ggcggtgcgc aaggttccgg acagtgccaa gaagaacatt agcgcaggcc
     5821 gcttaaaggg catgactgat attaacccaa tgtggcgtat caaggcactg acggagcagt
     5881 ttggcccttg tggtatcggt tggaaggtgg aagtcagccg cacatggcaa gatcagggtg
     5941 cggacggcgt ggtgactgtg tatgtgcaac tgttgctcta tgtgaagtac aacgatgaat
     6001 ggagcgcccc tattccgggt attggcggtt cctcgttggt ggctaaggag agtaaaggcc
     6061 tgtacacctc cgatgagtgc tataagatgg cttatacgga cgctctgtct gtgtgctgca
     6121 agatgttagg gttcggtgca gatgtgtact gggcagctga tcggacaaag taccagcagg
     6181 tgcagcccca ggacgcgaag aaagaacagg cacggcagca ggcggcggag aagatcagcc
     6241 cggaccaggt ggctattcta aaagaaaatg cagagaatga gcgggtcaaa aaggccttgg
     6301 cctattacaa ggtgagccgc attgaagatc tgacccggca ccaagctgat aagatcttca
     6361 tgaagttagg tctatgaaaa tcgaattcaa aaaagctgac ctggttccca ctatggccaa
     6421 ggtgggggcg ttcataggct ctctggcaga gcaaaaggac tatgtgctgg agattaagcc
     6481 aaagccgaaa cgccggagcc tggatgccaa cgcctacatg tgggcattga tcggcaagct
     6541 gcaagcggag ttggccaaga atgacccgca gatcaccaag gacgagatct accagggcta
     6601 tgtgcggcag tatggcaagt ctgtggacta ccaactgccg gacagcgccg tgaatgccat
     6661 gacgaaatca tgggggagaa acggcctggg ctggacagcg gagaaagtgg acgatggtat
     6721 ctatccgcgc acctcgctgg tgcgcttcta ctacggcacc agttgctacg gaacgaagcg
     6781 catggctcgg ctcatagatg ccgtggtgca ggactgcaaa gcactgggca ttgagactat
     6841 gccgccggcg gagctggcgc agctgatgtc tgcttgggag gaacggaaac agtgaagaag
     6901 agcattattc agccggaaga gcagcggcag tgctacctgt gcggctctgt gcgggccctg
     6961 gagcgacacc atgtattcgg ggcatataac agacggaaaa gcgagaaata cggcttaacg
     7021 gtgctcctgt gccataattg ccacaacgag ccgccgagag gcgcacacca ctgcaagcag
     7081 acgatggact atttacaccg ggtggggcag caggcatttg aagctgccta cccggacaag
     7141 gactttatat ctatttttgg gaggaactat gattaacagt gttgtaatta tgggtcgatt
     7201 gacctacgaa ccggaactga gagccacgcc cggcggtatc tccgtggcgc ggttccaggt
     7261 ggctgtggac cgcagctatc agaaggcagg cgaggaacgc aagacggact ttatcgactg
     7321 caccgcctgg cgtctgacgg cagaatttgt gtgcaaatac ttccataaag gctccatgat
     7381 cgccgtggag ggttctttgc agacagacaa ctacacggac aagaacggcg agaaacgcaa
     7441 gagcgtgcaa ctggtggcaa accaggcatc cttctgcggc tcaaaggcag agagtggcgc
     7501 acagactgca gcacccgcac cggacgcaga gtttgagccc atcggcggcg atgatgagcc
     7561 gttttaagga gtagatatga gcaatcaggg ctgggtgaaa gcctaccggc aactgctgga
     7621 ttgggagtgg tacaccgatg tacccacatt caaactgttc ttgcatttat tgcttatcgt
     7681 caacagggag ccgcagcaat ggcgaggcca aacgctgagc agcggctccg tggtaacctc
     7741 catcagcgct ttagcaagcg gtagtgggct gtcagatatg caagtgagaa cggcgctgaa
     7801 acacttgcaa aaaactggcg agatttccaa gaatgtaaca aacaaaaata ccgttattat
     7861 cctgcgtaac tacgccaaat atcaagggtc agcagacgat aggcaacaag cagataacaa
     7921 tcaaataaca aacaaacaac aaacagataa caatcaaata acaagcgctt tctataaaca
     7981 agaatgcaag aatgaaagaa tagagaaggg gagagagcgc gcgagcgcgt gcacgcccgc
     8041 aaaattatat ggcgagttta agaatgttcg attaaccgat gaggagtttg ccaagctgaa
     8101 aaagcaattc ccgcttgact ggcagcggct aatcaagaac ttgtccttcc acattcacaa
     8161 cacccacaag acctattacg accacttctc tgttttgcag aagtggggcg cagaggacag
     8221 gaagaacagc ggggcactgc aaagcccgcc gtcttacgac ctggagcaga tcaagcggga
     8281 caccatgaac aacacagaca tcaagtttta ggagggccta tgaaattaaa caaactgaca
     8341 ccacggcagg cgctgatcta tgacgcactg atcccgcccg gcatgccggt gaggggcaaa
     8401 gagctggcgc ggcggacgcg cattagcgag cgggatctga gatcagagcg caaggctatg
     8461 caggaacagg gcgtgcccat cgtcaccggt gactttgggt atatgctggt ggatgagagt
     8521 aacccggagc cgctgctgcg gtatgccaag cggctgaacg ctcacggcga tgaagagctg
     8581 gccacggcag caatggccca gcagatttac gaaagactgg tgacaacaag atgatggtac
     8641 gattgacgat accgggagag ccccagggca agggacggca ccgggctgtg cgccggggtg
     8701 accatattgc tacatatacg cccaggaaga caaaggacta cgaggacgag gtgcggttct
     8761 gctaccggca ggaatatgga gatctgatgg ccttcgccgt ggacgagcct gtcagtgcaa
     8821 caatcattgc agcgtttggc attcccaaga gcaccagcaa aaggcgcaag gtggagatga
     8881 tggccggcat ggtattgccc accaaaaagc cggatacgga caacatcgcc aagatcgtgc
     8941 tggatgcact gaacggcctg gcatacccgg acgacaagca ggtggtggat ctgcaagtgt
     9001 tcaagaccta tgacttggat agctatgtgg aggtcgagct gcggaactgg aggacacgga
     9061 cagatggctg aacaatgtgc attctatgtg cgctgtgatc gctgccagta tggccgcaac
     9121 ctgggcagca atgaatacgg ctgccgcaaa cacctggcac cggacggaaa gacgatacac
     9181 agggggcagt acagctgcga gaatggaagg gaaaaagaat ggcaaaaaac aaaataacgc
     9241 acgaatggaa tgaagatggc acggcaatca tctttaccgg aagccagagg cagccaacgc
     9301 tggttgaaat caaaaattac gccgctgatc ttgcgagaac aactgggcag tttatttccg
     9361 agggcgtata tgcagcagcg tgtgtcgttg gtggcgattg gacacctccg gaagatcatc
     9421 gcagcgtaat gttagtgcag tttgacgagg actgccctgt ttgcggtaaa ccgtttgtgc
     9481 tggacacgga cttctgcccg gtttgtcaca agaagtggta tgaaaattga aaggagaaac
     9541 gaaatgaaga aagcaatgtt gagccagccg atggctggaa agagtgaggc ggagattatc
     9601 gctacaagag agcaagtaat ccgggtgttg aaggaaagag gctacgaagt cgtaaacacg
     9661 ctgttcactg acgagtggta tagcgacaaa gcaatggaag agcgaggcgt agtcaatatc
     9721 ccgctgtgct tccttgccaa gtcgctggag aacatgagca agtgccacgc tgcttacttc
     9781 tgccgtggct ggaaacaggc aaggggttgt cagattgaac acgccgcagc ggtggcctat
     9841 ggattggaaa tcatctatga ggaggacgac gaatgaacat tcaactggac aaacaggcgt
     9901 taatgcctgt acgagcgcac gacacggacg caggacttga cctgttgtca ccggtggaca
     9961 cggtaattcc ggcacacgga gcggtgacca ttgacaccgg ggtacatatt gaattgccgg
    10021 cacacacagc aggctttctt aaatcaaaaa gcggattgaa tgtgaagtat ggaattacca
    10081 gcgagggcgt aattgatgtg ggttacaccg gcagcattgc cgtcaagctg tacaaccaca
    10141 gcggtatgga ttacaccgtg cgccgtggtg acaagatcag ccagctggtg gtggtcaaga
    10201 tcgacactcc ggatctggtg ctggtggaca agctggcaga caccgaacgc ggaaacggcg
    10261 gtttcgggag tacagggagg tgagcaagat gtgtacagca gcacaaatta ttcttgtggc
    10321 cggggcggtc attgttgcat ttttcgccgt gatcggcttt ggtccgaact ttaagaaatg
    10381 agcagaataa aaagcaggtg gaaaaaatga cgaacaacga aaagaaggaa tggctgcaac
    10441 gctatcggga gtgctgggcg gaggttgaga ttacacaaca agagatcgaa gaactgaaca
    10501 gccgggcgca aaagatcacg gcttccctct ctcccacgcc gggaggcggg cagcgggcag
    10561 attttacctt gacggtagat cgcattatag cactggaaga gaagctggac caacaagtcc
    10621 ggcttgctct gttgcagcgg gcagtaattg aggctgctat tgagcaggta cgcagcccgt
    10681 tgcaccggcg tgtgttgcgt cggcggtatt tgaactgtga cacttttgag aagatcgctg
    10741 tagacgaaga tattacatac aatcacctgg tctctcgcat tcacccgcag tccctggata
    10801 tgctggaatg cgaaaaataa aaaaccacta tgcaatgcat gttgatgtta tagtatgcag
    10861 gttgccgtct gtgttatagt ataaactgcc aaacagattg aaagagcgct ccaaacggtg
    10921 cgctctttgg cttttgcctt tgtgctttcc ctttctaaaa tgcggttact acgaggcctg
    10981 ttttcagatg tgctataatt atggtgagca gaaagggggg aaacaaatac atgcgtaaac
    11041 gctctgaaaa acctttaggc aagcagcaga agaaaaatcg tgaagtcctg gagtacgaag
    11101 aggtcaagac agaactgacc aacatttctc cggcagaacg ccggcgcaaa cgcattatgg
    11161 ctgagacgga tgtgaaatcc gcatccaaat tctttaatgc gtctatggca gcagagtttt
    11221 ctttaattgc gactatgact tcttggatcg ttgcacttca caatgactgt aaaggagtga
    11281 taagctatat cgtccttatc gtagtgatcg tggccgctat cgttgcatca gttgctttgt
    11341 tgtttacttg gataaagaaa aatatccatc ttgaaaaagc ggtactaacg cttgagatac
    11401 tggatgaatt ttttccaaat agcaaacaga aaaaataaca gcatataatc cgtgattatt
    11461 acaaaggtgg tgagcagcat gggtaaagag accttaacac ctaaacaaag gctgttctgt
    11521 tatgaatacg tgctcgacca taacgggaaa cggtcttacc aggctgctta cccgaattgt
    11581 aaggcacccg ggagcgcaga aagccaagca agccgattgc taagaaatga taaggtaaaa
    11641 aaatttatcg ctgacctgga aaagcgaaag ctggacaagt tggatttcac cgcaacggat
    11701 gtgctgaacg cgctgtgctc cattgggttt gcagagacgg caaagccgcc gaatacatct
    11761 gatcgggtga aagccctggc agagcttctg cgccactttg aattggcccg agggcatgaa
    11821 gatgaacaga cggacgatgg cttcttggaa gccttggagc agaaagcggg tgaacaggca
    11881 tgggaagaat aagtaccttt cactttcggc cattctccgc caagcagctc caggtgctca
    11941 cctggtggtg caaaacatca cctgtgagcg acaaaaacgg aataattgca gacggcgcta
    12001 tacgatccgg taagacggtg agtatggcgc ttagctatat tctgtgggct atgagtacat
    12061 acagcggcat gaactttgcc atgtgcggca agacaatcag ctcctttcgc cggaatgtgc
    12121 tttcttttct gcctgcaatg ctgcaaagtc gcgggtatca ggtaaaatac agccgtagcg
    12181 acaatgtgct tgtggtgacg cggggtggta cggaaaacgc gttttatatc ttcggcggaa
    12241 aggacgaaag cagccaggat ctgatccagg gtatgaccct ggccggtgtg ttctttgacg
    12301 aggtggcttt aatgccccag tcctttgtgc agcaggccac cgcccggtgc tctgtcagtg
    12361 gtgcaaaatt ctggtttaac tgtaacccgg ataacccaca ccactggttt tacgaagaat
    12421 ggatcctgcc ggagaagcgg caagaaaagc gaatactcta ccttcacttt acgatggacg
    12481 ataacttgtc cttgacagaa gaggtcaaag cccggtacag aacgatgtac gcgggcgttt
    12541 tttatgctcg gtatatcctg ggcgaatgga aagtggcaga aggcctgatc tacgatatgt
    12601 ttgatgaaag tcggcactgt attccgctgc cgccggataa cgaactgcaa ggttctgcct
    12661 atatcagtgt ggactacggt acgctaaacc ctacggtgtt cctgatgtgg cgcaaatacc
    12721 atggcaaatg gctatgcacc aaggaatatt actattccgg gcgagagaac cataaacaaa
    12781 ggacggacgc agagtatgcg gacgagatga tggcctttat cggcgatacg ccgtatacct
    12841 gcgtagtggt tgacccttcg gcggcttctt tcattacaga actgcaaagg cgggggctca
    12901 aggtattaaa ggcggataac gcggtgctgg atggaatccg taccgtatgt acgctattgc
    12961 agcgggcaga tctgctgttc agtaaggact gcacccgtac cattgcagaa ttttacgcct
    13021 accgttggta cgacaaagcg gcggaggcgg gccgggacga accggtcaaa caggacgacc
    13081 acgctatgga cgctatgcgt tactttgtaa gcacggcgct ggggcggatc gtaacaagga
    13141 ggacatagga tgatacttta catgaaccgg cgcgatgtgc cgaaccttga ccggggcgag
    13201 ttgccttctg cggtgatcga ttatgtgatc ggtaaagcaa ataaatatga aagacggtgt
    13261 cgcgccctat atggtcggta tatcggtgtt ccacagcttc accgtggaga tgaagaggat
    13321 gatgtgcggg cagaggccaa ctatgccaag tatatcgtag atattattcg cggctacttc
    13381 ctaagtgagc cggtaaagta cgattgcaac gaccgggaca agaaagacag tcaggcgcag
    13441 ctttccctgg tgtctacggt tgaggccaag ctggatcggc aaaacggcac cctggtccgc
    13501 cacaacgctg tggatgagga caaagacggc ctttgcgatt tgtgcggaaa gaagattgac
    13561 atttccgcca ttatggcggc ctaccatagt cagaatatcg ctaccgtaga tcaacgaaac
    13621 ggaaaggcca tgggtatata tggcgaaagc tgtgagctgc tatatgccag cacagaggag
    13681 caaccacgcc cgcgatccgc agtgtatgcg ccggatcaga tcgtgctggt gcaagatgat
    13741 accgtggagc acaaagactt gtttgcgctg tggtttgagc agcgggagcg cacagaccgc
    13801 agccggtact atgcggtaac agtctatacg gctacccagt atcagcagta cgaaagcaca
    13861 tcgctggata aagaaaacta tgtgtacaac ccggtgggtg caccggtgcc acacttcttt
    13921 gatgaggtgc cggtggtgtg ttatgagaac aacgaggaga gacaaggcga ctttgagcag
    13981 gtggccaacc tgatagatgc ccgcaatgaa ctgctgtccg atcgtctgac ggacaagcgc
    14041 aagtttgtca attctatttt agctgcttat ggtgcggtat tgccgccgga gacgatggca
    14101 gccgcaaagc aggatcactt tgtagatggt attccacagg acgcccggtt ggaatatgtg
    14161 caaaagacct ttgatgagaa cgcattaaag gtgctggacg atacgttggt atcggatatt
    14221 cataagatga ccttaacccc ggatatgaca gaccaggcct ttgcaggcaa cgccagtggc
    14281 gtggcgctga aattaaagct gctggccttg cacctgctag taaaaagcaa aatgagtgcc
    14341 atggaggcgg gcttaaagaa acgctggaga ttatataaca actggttggc ccataacgga
    14401 attgatccgg tatccgtgga cgatgtggat attgtgttca ctgtggccct gcccattgat
    14461 gaggcgcaga tcgtgcagat ggtgtgcacc ttgaaaaatg ccggactggt tgacgatcag
    14521 acgctgctgt ccctgctatg gttcgttaag gacccggcgg aagctgtgga gaacatgaaa
    14581 cagcaaaagc aggagaacca gcagcagtat atggacagct ttgccgccaa ggcggaggac
    14641 aaagctgatg aaaagggaca gtcggcagat caggaacagc aagacaaaga aaaggacgct
    14701 taacctatga aagcagcaga gtattggaaa aggcgaacgg ttgacctgga acacctgctg
    14761 caagcgcgca ccaccgctac gatggtggag gtcaaccgta tgtacgccca gggtgtagag
    14821 cagctcaacg agcaaattga gcgtattctc cgtcggtatg ttaaaaacgg tcagatcagc
    14881 caggcttatg ccttgcagct gctgagcgca ggccaaaccg cagaggagcg ccagcgcctg
    14941 ctggaacagc tacaacagac taaggaacca caggcacggc gtgaattgat cgctatgctg
    15001 gacgctcctg cgtatgcgga ccgtatcagc cgtttgcagg ctttacagaa cgctattcgt
    15061 gcggaagccg tagccatggg tgtgcgtgag gaacggctgg cgaaagcgcg actgacagat
    15121 acactcaaac aagcatacta ccgcactata tttaacgacc aaaagcgtaa tggtctatat
    15181 gactttcgct tgatcagtga ccgccgtgta caggccgcac ttacccataa gtggagcggc
    15241 aaaaactatt ccgatcgtgt gtggaagaat aacgccgcat tttgcaagcg cctacagcgc
    15301 accattgagg taggctgcat gaccggcatg accctgcacg atatggagga gaggttgctg
    15361 gaggactgca taggtgcaga cagcgacagc gggcaacgct attgtgccag ccgcctgatc
    15421 cgtacagagg tcaatcactt ctccaatcag ggctttttag agggctataa ggcagcgggc
    15481 attatccggt atcggtttat ggctactctg gatttgcgca cctccgccat ctgccgccag
    15541 ctggacggca agaccttttt ggtggaagag gcaaaagcag gcgagaacct gccgcctatg
    15601 cacccttttt gccgtagtat tactgtgccg gtggtgagta accgccccgg cacccgctgg
    15661 gccagggatc cggtaaccgg caagtccatg accgtaccgg cagatatgac ctatgcccag
    15721 tggtatgaaa agtatgtgga gaagagagac ctgggcttga cggaagagga agaatacgca
    15781 atgaacagct gggtctccag tgacttttat ccgattaacg agaagctgcg gcagggtata
    15841 gagttgacaa gcgaggaaaa aagcgctata actaacttag accgtgcgct tgaaaaattc
    15901 cccaggtaca acggaccggt caaacgctct ttggttatat ctgatcccac ggaactgcaa
    15961 aggtttgtaa acacgcatac ggtcggcaac acggttactt acaacgagta catagctgca
    16021 acctgcggaa agacctataa cccggacgca gaggtgcaaa tctatattcc gcagtgtaag
    16081 aacggacgag atattcgatc cttcaataca ggcgagcaag agatattgta tgcgcgtggt
    16141 agtagctttg ttgtttctaa agttgttcga aaaggttata aagtaatggt ttgtttgcac
    16201 gaaaaatagg agaaaagcta tggaggacaa aaagttgttt agcgctccca gatggaatga
    16261 tccacctgta gcaagagtaa cgggacacaa agagattagt aaagaagaac aagaaaaagc
    16321 gttacaagaa ctcatagacg aatattttgg cggtgtaaga ccagatgacc tgatagaatt
    16381 gtaatgtctt tattgcctgg ttctctccga ttatgacgaa caagcaaagc aataaataac
    16441 ccaaagtgag cagagctgct atgcagccct gctcttttta tacccattta caggctatgc
    16501 ctgtgggaat atatcattta acgaaccggc agcgtacggt ttgggaaagg agtcagcaat
    16561 gacaaaacag tatgccgaga tggaaaacag cagagaacag agccgggtgt gcgcacgcct
    16621 gccgctgaac ctccagctgt ttgccgaaga taccggcgaa aatggagcag acaccaacgc
    16681 agagggggca gcgggcgaca ccgacgccaa ctccgatggg ggcaacacca ctccgacctt
    16741 tgacgaactg ctgaaagaca aaaaattcca aagtgaattt gacagcaggg tcagcaaggc
    16801 gcttgccacg gccagagcca agtgggaaga aagcgccaaa gagcaggcgg acgaagccaa
    16861 aaaactatcc agtatgaaca aagaggagcg agagcggtat aacctggcca aggatcgcca
    16921 ggcatttgaa caggaaaagg cagcctttgc caagaagcag ctggaaacgg ctgttgcggc
    16981 tgagctgctc cagcgtaagc tgcctgtgca gtttgccgca atcctgaccg ggaatgacgc
    17041 cactgcctcg caaaagaacc tggagatttt tgacgccgca tttcaagagg cagtacaggc
    17101 cgccacaacc gccaacctgc ggggcaagga cttgccgccg gcaggtaagg aagcagcggg
    17161 cgacaatgta ccgcccacag acttccgcgc ctatgaggcg tggagaaaac agaacggcta
    17221 ataggaggaa taagaaatgc cgaatacgat tttaacaccc aatgtcattg ccaatgaggc
    17281 actgatggta ctgaaaaaca acctggtgat ggctaacctg gtccaccggg actatgagaa
    17341 cgaatttgtg aaggttggcg acacggttac cgcccgccgc ccaagcaagt ttgtagccaa
    17401 gaactttacc ggcgctgtgg atccccagga tctgaacgag ggcggtgtac ccgtgaagat
    17461 ggaccggctg cgtgatgtga ctgtgcagat cacttctaag gaaatgtcct tggatctgcg
    17521 cgacttctct gctcaggtga tcgaaccggc catgaccgcc atcgccagcg cggtggacgc
    17581 agatgtattg gcgactgccg tagagggcgc cggccgcacc gtgaccgctt ccggagagag
    17641 cgcaaccaag cccattaagg atattgccaa agtgggcagc tatctggact ttgccggtgt
    17701 gccggttcag aaccgccgcc tggtactgaa cccctcgcac aaggtgctgt atgctacgga
    17761 cgacaacctg tccaaggtgt cctatgccgg tgacggcaac gccctgcggg acgcagaact
    17821 gggtaaggtg tacaccatgg acacctacat gagccagaac gcaccgtatc cctacggtta
    17881 tctggacaat gccgttggta ctgccaagac ttataaggtc agtggtactg ccggtgagag
    17941 caaggtggcg ctgtcctctg tgactgctgc tactgccacg gtgaaaaagg gcgactgctt
    18001 tattgtggac ggctatgtgt accattttgc cgcagacgct acggctgcca gcggcgcggt
    18061 ggccgaggtg gctattgacc agcccttgca cgctacactg tctggaaagg acgccactgt
    18121 gatctctgcg cctacatcag tagggttcca ccgcaacggc gtggcactgg tgacccgtcc
    18181 tatggatctg ccgatgggca acaagaacgc ctatgtggct tctgcggacg gcttgggtgt
    18241 gcgtgtggtc tttgactacg acagcaccca caagatcgac accgtatcct ttgatattct
    18301 gtacggcgtg accacgctgg acaagaatat gatcgtcaag gtgcagggct aagcccgggg
    18361 aggtacaaat ggaaaaggta accgttgtac agggcaagac ccaagtggtc attgatcgga
    18421 gttgtctgcc ggcttatttg aatgccggtt ggcagctgca agaaaaagag gatacaaaaa
    18481 agggcgccaa ataaggcgcc ttttcttatg gggtgatatg ttttgactga tgagatgaaa
    18541 agtaaggccc tgcggctgct gcgggccgct gccgggcgat atgacaagat atgcgaggcc
    18601 tggtacgcac acgccggtga agagctggat ttacagctgt ttttggatat ggcagaggac
    18661 gattgcctga cctatttggg cacgcaagag ctgccgccgg tggttaccgc caccacgctg
    18721 gccaaactgg cttttgtgca cctgaacagt tttatacagg atcgggagta cggtgtaaag
    18781 agtgcgtcct atacggaggg cagcgtatct atgagcgaga cctataccac ccctgcggag
    18841 caggagacag ccattgccga cctgctccag ccgtacaaca gatacaggga ggtgcgcacc
    18901 ggtgaaagca aaaacgccta agtcgtggac tgtaaaatca cggattttct ccgcacagac
    18961 gatcagagac agtgcttacg actttgagca gaacacatac agtgcttcac ctgccgtttt
    19021 gtatttgtgc tggcagccgg tatctgcttc tgcccctatt gaggagcggg ggcgggtgct
    19081 gtctgccggg tatcaagccg tgttgtatga ccctgtgggc gtacggcccg gtgacttggt
    19141 acaggcggat ggtattggtt ggctggaggt ggagaccgta cagcagttcc tgcattatcg
    19201 gttgttgaca gcgaatgcca cagagaggag ggcacccggt ggaaacgaac attgagatcg
    19261 aaaagctgag tgcctatgcc aagacactgc aacgcaccgc agatcatctg ctggacaatt
    19321 tggagcggca gatgttgcag gacgcagagg atatggccgg ccgtcagcgc agcaactgcc
    19381 cggaggacac cggactgctg cgggagtcta tcgccgcctt ttgcgagcgt gacggtgatc
    19441 gggtgaccgc aggcagccgt accaatatgc agtatgcggc ctatgtggaa tttggaaccg
    19501 ggcctgtggg tgacgaaaag ggtacaccgc tggacagtga gctgggtata gtgcgcaagc
    19561 atgagccttg gactgcgtat atacccggct acggatttcg caggttgaaa ggccgcttgc
    19621 cggcgctatt tatgtataac ggcatgcagg aaatgcagcc ggtgattgca gagcattatg
    19681 gtacggctat acaggaggcg atcaagtgaa aaactaccgt gcagtgatcc gggatacctt
    19741 aaaatccgta cagtcggaca ttccctatga cattaagatg gcatttccgg agagcaaacc
    19801 ggcaggtaac ctgatcacat tttatgagat caccaataca ggcacggaac tggcgtgcgt
    19861 agatgtgatc gcctatcagg tggatctgtg gtttatgacc ttgccggacc tgttggaatt
    19921 gacggaaaag gtagacgagg ctttgacctc gctgggcctg atccggcaat ttgcgtcctc
    19981 ggacgcactg ttacatgacc ccagcggtta tttgcgcaaa tcattgcgtt acggccgtcg
    20041 ggttgataca agaaccaatc gactgataga ttaaggagga ttttatatga acgaaacaaa
    20101 gccggaacgc ggtcttgcgt ccaaaggcat tgaggtatat cccaactata ccggctccac
    20161 agccaagtgc ctgaactacg ccacccaaat cggcgatctg accaagggcg aacgggaaga
    20221 actggacgcc acttgctatg acgatgatgt ggaacacagc attaccggta ttcgcaagaa
    20281 agcagacgcc tttgaggtga cttttctgta caacgcaaag gacgccacat cggattatcg
    20341 ggtgctggca gctttggagg acgccggtgt gtccgtaccc attatggtta agctgccgga
    20401 cggcaccaag tttaacaact ctggtgtgcc cagcctgaag attaagggac cgggcgtaaa
    20461 cagcctgatg gaggctactg tctcttacaa gctggacggc gactggagca gagagttccc
    20521 cgccgcgtaa atcgactatt cgggaggcgg gcgactgcct ccccactttt taggaggaaa
    20581 tgacaatgaa tgaatcccat attgtaacca gaacatacga tttgcagctg aatggcggca
    20641 agactgtgca cctgcgtttg actgtagctg ctcagctgcg actgaaaaat aaattcaacg
    20701 aggacgccct ggatgtgatc ctgagcgctt ccagtgatcc ggagcggctc ctggctgtac
    20761 tggatgaggc cctgcatttt aacgatgatc ccaacggcga tctaaccggt gaggcgttgt
    20821 atgacgcgct ggtggacagc ggcgtcagcg gtatggacgc attctccagc attcttttca
    20881 agctggccca tgtatccggt ctgttgagtg acacccaggc ggaaaagctg tcctccggta
    20941 ttggcaaaat gctcaatgct gcttttgatg gcatggagca gacggcagaa agcgaggaac
    21001 agcccgcctc ctttccaggg taagtattgc accttggagg atatgatttt agaagccaat
    21061 gcttgcggcc tggcttttcc ggtcattctt gcaatgactt acggtgaatt aaagcgatat
    21121 atcctgttcc atcgtgaccg ggagcgcata cagtatcaaa atctgtcaca aatagcttat
    21181 atccaggccg gtgtgatcgc ttctattgtt gccggtgaag atatagaccc tgtgtatgaa
    21241 cgcttcccct attggactga ggaggatata ttggacattc aggcggctaa gacactggcc
    21301 tatttcaacc agttgtaatt agatcagaag gtgaggtgaa aaagtggatc aagaattggt
    21361 aacccgattt acggcagaca tcagcgagta taaaaagagc attacaacgc tccagggcga
    21421 gttgaaacag ttgtccggtg tgaccggcca agtgcgtgcg gcgaccgccc aagcgatgaa
    21481 ttccgcttat gaagatactc gcaagctggg taaacaggtg gaaagcctgg taaagacaca
    21541 agagcgcaat gtgcaagcgg ctacagcgag cagcgtcaag attatggatt actccaacaa
    21601 ggtggagcaa ttacagggca agctgaaatc gcagaacaaa gaatatgcct ccctggcagg
    21661 ccagttaacg gcggtgacct caaaatatcg agagcagcag gcttttttga acgattataa
    21721 agatggaatt gccggtgtca acaaacagca tgaggaattg gctgggttga ttcgcaccac
    21781 aagtagaata tcgacccgtt atatgacatt ggaggaaatt gaacagcaca gggccggatt
    21841 gcaacgcatg aaaaacgacc tggaggtctt caatgacgaa ctccgggatg tagggctgaa
    21901 tcccgataat ttgaaaacgg atacactcga taaactcaaa gcagaaattc aaagtgtttc
    21961 cgcacaaatg aaccagcaaa aaaatgctat ggcgcagacc acggctcaaa tcaataaagc
    22021 caacggcagc ctggcgatcg agaccacgcg gtataaatct ctacgcagta ccataaagca
    22081 gaacggcgaa gcgctgactg aaatgggcaa taagcttgac aacgctctgc aagaggaagc
    22141 cttcccaccg gttgaaagca aaatgaccaa gtttaaaaac aaggttaaaa gtctcggcag
    22201 cgcgtttgca accgtcggca gcaagacggg tgctgtattc ggggctatcg gtagggcaac
    22261 aggttccgta ttcggtaaaa tcgggtccgc agcgggcgcc gctttcggca aggtgcatag
    22321 tcacctgaaa aatatgcgtg cttcttccgg tacggccagt aagtctctgc tgaatgtggt
    22381 caagtctatc cgccgcatag gcgtggtatc gctggggttg aaagtgtgta aaaacatttt
    22441 cggtgagctg cgctcggtaa tcaccggtta tttaagtcag aatgaggccc tgaataaccg
    22501 tgtggaagcc ttaaaaaatg cctttgcaaa agctttggca ccggccatca atgtggttgt
    22561 ggggctgttt gaaaagctca tgccctatgc catgagtgtg gctaatgcca tcagcggctt
    22621 gctttcctct gtggggatcg cttcgcaagt aaatgccaca gccaccgctg tgggcaagac
    22681 cacaaaagag acgaaaaagc tatctcaagc acaaaaagag ttgtatgggt ttgaccaaat
    22741 tactaaggtc agtgatgatc agcaagacag cagctcgtcc aattcttctg cggccaagac
    22801 accggcagcg tccgaccagt tctccgctta tttggagaaa atcaagaacc tgtggaaaag
    22861 cggcgacttt gagggcattg gcgagcaggt tgcggcttcc tgcaataaag taatcgacaa
    22921 gatcaagaac ctggactggg acggcatacg gaaaaaggtc aatgatgcag tcagcggcat
    22981 tgccaatagc ctgaacggct ttgtacagga ctttgactgg gcaggtgtgg gtgagatcgt
    23041 gggacagggc gtgaatacga tattcagcgc actggacaca ttcctgacca cctttaagtt
    23101 cgaccagttg ggtgccgggc ttgcaagcaa cataaacggc ttggtgagca ctattgagtg
    23161 gggccaagtg gccaagacta tttcggatgc catcagtggt gtgttcaaga ccatttccgg
    23221 tttcttggaa aacctggact ggcgagggct ggctacggcg ctggagaatt ttatagccgg
    23281 tattgacttt gggggtatgg ctagctctct gtttgaggcg ctgggcgccg ccctgggtgg
    23341 tatttccgca ttcctcggca aactgattat ggacgccatc tccagtgtgc agacctattt
    23401 tggaggaaag atcaaagacg ccggcggtaa tgtggcccag ggcatttggg acggcattgt
    23461 tgacggtatt ggtgacgcag gaaagtggat caatgaacac atcttccagc cgtttctcaa
    23521 aggcttccag gaagccttta agatcaagtc accttcaagg gttatgaaag aacagggcgg
    23581 ctttatttcc caaggtctgt ttgacggtat cggcgatctg tggaaaaagg tcagccaaaa
    23641 attcaaagga tttaaggacg gcgttgttaa tttctttacc gggaaaaatg gcgttgtatc
    23701 aaaagtcacc ggccttggcg gtaagatcgt gaccggctta aagaacggcc tgaagaattt
    23761 gaaagccacc tttaccaatg cgttcaaagg ccccttaaac ggtgtgatca aactggtcaa
    23821 caatatggtt ggcaagatca atgacaagct gctgattagc gttggcagca cactgtctaa
    23881 tgtgcttagt gccctgggcg tgagcgtgac caacggccag taccagttgt tttctatacc
    23941 cactatccca gagctggaaa agggcggcgt gctgaaaaaa ggccaggtcg gtctgttgga
    24001 gggtaagggc gccgaggccg ttgtgccctt ggagcgaaac acccagtgga tcagcaaggt
    24061 agccgcaatg atggtgcaaa tgctgggtag cagcgggcag gcggtcaatg taacgatccc
    24121 ggtatatgtg ggcggtaagc atttaagcac ggtggtgctg gacgatgtga accaaacaga
    24181 aaagaaaggc cgtgacccag ttacggccac agcgtaagga gggacggtat gccactatat
    24241 attgacggta caaaaatgcc aaacccatca ttcaatgcca tatcctgttc agacgaaaag
    24301 gtgtggtcct ctaacacagg ccgctccaag tcggcttata tgaacggcag tatcgttcag
    24361 gttaaaaaaa caaggcagtt gtcattccca cctttgaccc gggcggagct ggacaagtta
    24421 aacggcgtga tcaacaatgc gagtaagccc tggcattcta ttaaactgga ggatacttcc
    24481 gggaatacgg tgttttcgtt caactgctac tttggtacgc ccagttggac agcctattcc
    24541 ggtgccaggg attgccggta tttcatcaac tacaaagtag atgccatcga gcgctaaagg
    24601 agtattttat gtacaagaca agcacagctt ttaaccaggc catcaaaaac ggggaacgga
    24661 tctatgtgaa ggttaaatgt ggcaatttca tttttggcta caacgatgag acggatccta
    24721 caagcccaaa tgagcaaaat aacattatgg agctgaatat tgaccgcagt atcagccatg
    24781 acgattacgc gctggcaaag tcctacgctt gtgggtgtaa ctgcgttctg tgggctgtgc
    24841 ccgccggagc cgtgcttcgc gggcagaaaa ccgtggtgta ctttggctgt atggtcaacg
    24901 gtgcagtgga gtgggtgcca atgggcgtgt tttatccgga aaaggtcact cggtccggcg
    24961 aatgtaccac tttggaaatg tacgaccaca tgtatgatct ttctatgccg tattcttccg
    25021 ccatcagcgg tcagcagacc cctttggcaa tcttaaaaga cctggcacgc cagggtaact
    25081 ttgagttggc tgccggcgtg gagagcaagg tctccggctt tggcacggta gatgtttctt
    25141 tgctctgcgg tacggaaaca gacgaggacg gcaagcagca ggttactgcc tataatgtga
    25201 atgacgccat cggttatgtg gccgggttct gcggctgtgc tgccgtcttt gaccgagagg
    25261 gcaagctgcg agtagacact ttctcccagg tatatgatgg tacggcagaa tacacggtga
    25321 cagacgacac ggtcacagag gtctctctgg cagagacgga caaaacctat ctggggatca
    25381 gctgcaacaa tgggaataaa aacattcttg cgccggatag tctgtcggcc aacagcgagg
    25441 ttctgtattt cgacaatccg ctgatcacca cccaggccca agcggaaaaa gtatttaacg
    25501 ctgtatctga tatgatctac atagatgatg gagaccaggg tgagactgta tttgacctgg
    25561 gcatacagta ccgaccggga agtatgacat tactcacggc caatccggcg ttggatagtt
    25621 tcgatgtgat cacctaccgg gacgataccg gcgatcacca tatccccttg atgggtgtgg
    25681 agtatgatta cgatggctcc gtcaccatgg atgtggccgc ccacgcccgt tcggaacagg
    25741 agggcagctc tgccggaagc attctttccc gcatgatctc taaggctatg cagcaggtca
    25801 cagcgccgtt ggcgcagcgc attcaggatg ctacggattc tatcacgaac gcagtgggcg
    25861 gttacgctgc tttgatcgac cgggacggcg atggcgtgtc agacgcgctt tatatcggag
    25921 agtacccggc agcggagggc aagaccaaag gccgctgcct gctgctgaac aagaacggta
    25981 tggccgtttc caccaccgga ctgcaaggtc cctttaagga ctttgcggtg tactacaaca
    26041 aaaaaaccaa ccagtattac ctgaatgcta cggacatttc agccggtaga ctctccggta
    26101 ttgagatcct tgtggataaa ggccgtgttg gtaattggat tatagataac gctactctta
    26161 cagagcaggg tggactgttt gcagattatg ttccggaaaa agacggaacg gcatatcgtg
    26221 tgtttttaca gcctgcattc aaatcggaca gtaaccctaa accggaaaac acttgggtta
    26281 tatctgtgca aaaggcagat gtgttgaatt acggtacagg aacatattct tacacatttc
    26341 gcgtgctggc caacggttgc gtcgatgtgg gtggtacatt aagcgtaaaa caaggcgcta
    26401 cctttagctc taatgtgaca ttaggcggga aattaaacgc accttccgaa cgagagataa
    26461 ttaacacggc ctctggtggt aataatttag tgatcggatt tgggcagtat gatctgggcc
    26521 tcaaaactta tttagagggt aacgatatat acttgagaat gcagcagtac ggcagcttgt
    26581 acatacaaat gggaccaaaa gacaatgttg aaaccagatt caaactttct aaatctcaat
    26641 ggacaataaa cggagatact gcatatcggg atacgatcac ttctgctggc ggatttatga
    26701 ttgatgcaaa tagtggaaaa aacggattgt acttaaacgc aaaaagcaca tggatttata
    26761 acgctgcgac aatcacaggc aatctgacgg tgcgtggaga tgtaacgctg aatttcaaat
    26821 cttcaagtgg taccatgcca ctggttgtaa acacaagagg cgttattacg gttgcaagct
    26881 catcggaacg gtacaaggag aacattaagc cggtagaaga cgctgtgctg gatccgagcg
    26941 ggctttacga tgtgcaggtg tgccagtaca attacaagcc agaatacaag gacaacgaat
    27001 tggtcagcgg gacgcagatc ggcgttattg cagaggatct ggacaagcat taccccaacg
    27061 cagtgatcta tgacagtgaa gggagacctg aaagctggca agatcgtatt atgatcccgg
    27121 caatgcttaa gctcattcaa gagcaaaaac agcagttgga cgatctgcgg gcagaggtgg
    27181 atgcattgaa agcaaaactg taaacaaaaa aggcggacag gcaattgcct gtccgcttgt
    27241 ggttataaat attggcgagt tttagaattc tcctcaggaa atataaactc tttgccatgt
    27301 tgatcgatga atattagtgt gctaatcctg cctccatatt cgtcgggatc aagcgttgca
    27361 catttgttcg ttgcccagta atctccatca tctgaatgga taacttcgcc aatggctccg
    27421 actggcttcg ttcgtttagt ggttgtttct cttgtgtctg ttactattgc ggctggggct
    27481 actgtgccat tcctttcggt gcgatacact acttgcggtt gcgtggtagt atgcttcttc
    27541 tttttcttct tagtggttgt gggctttgta gttgttgtgg ttgcggtcgc ctctgtggct
    27601 gctggttctg tagtagtctc tgtgggctgt gtagtaacac cagccagtgc actggataca
    27661 gcgtgatcta ccagactggc tgtctcctga tcctgcactc gatcatagtg cacccacaca
    27721 ccgataccga cccccaccgc cactacaacg gtcacaacaa ggatccacac cttggcctta
    27781 gacttcatct tcatctctcc tttcactccc caccatacca cacttccccg cagattgcaa
    27841 gaaaacagga ggcgattccc atgtaaaata caaattgcag tcaactgcaa acggcggctt
    27901 aggcacgctg tttttttatg tcaaaaagga ggattttatg cagacattaa atattaaggt
    27961 cacccagcag gcggtgatct tacaaaacaa agacccggtg acagctgaga atgtcaatca
    28021 gatccgctgt gtggtagagc tggatccggc atacgccgat ctggtcgtgc gggtgtgcat
    28081 gaacggccag tttgccactg tggtggatgg acagtgcttc gccccgccgc tgcaagaggg
    28141 aatgtgccgc ctgggcgttt acggctatgc tgtggatggc gagcagttgg tgcagcgtat
    28201 aagcccggag ccgtgcgtgt tttatgtgcg ccctggttct tatgacccgg cagctgtgga
    28261 gacggacgca ccggatccaa cggagttgga gtcttattac gccaaggtgc aggcactgct
    28321 caaggatatt ggtaagggtg tgaatggcac cacttatacg cccagcgtgt ccgcagcggg
    28381 cgagatcagt tggaccaatg acggcggaaa ggacaatccg gaaccggtga acattaaagg
    28441 cccaaagggt gacacaggtc cccagggcgc tcctggtaaa gatggagagc gaggaccgca
    28501 gggcgaaccg ggaaaagacg gcgcagcggg tccacagggt ccccaagggg agccgggcac
    28561 agagggtccg caaggctcac aaggtgagca aggtcctcag ggcgaacgag ggccaaaagg
    28621 tgatcctgga cctgcaggcg ctgatggcaa ggactatgtg ctgacggaca cggacaaaac
    28681 cgacattgcc gccaaggtgg agatccagga tggctctgtg actacgaaca agctggcgga
    28741 cggtgttgtt accggtgata aggtcagttc actggccatt gaggccaagc atattaagcc
    28801 gcgtacaata accggcatgc ggctggctct aaaaacggtc acagagaacc tgttaagtga
    28861 tgagttgcaa accaaactta ccagctgggt gggcactctg gcacaagcgg caggcgatgc
    28921 ggtcacctta cacgaatggt ggaacatctc tgagttctgc ccctatgtgc tgaatgtgga
    28981 ttatgacacc cagggcacca ttacattgca cgctgacgac gctaagagcg gcgatcatgc
    29041 cttgaccttg cgcagcgggg cgctggtgtc tttctttgaa gaagatggcg tggagtgtgc
    29101 cacagtcaca caatctgatt ttggtattgc ggtggtccgc cgagctgcgg acggcagcgg
    29161 gacggttacc ctgccgactg cgggcaacac cggctctgtt gagacctggg agaccgtgtt
    29221 taccaaaaca tttgacgccg atacaacgga caaacaaaac tggattttgt ctaagccgtg
    29281 cagaaaaatt aagttgcgca tggttagcgt tggaactact accaatagta gtgctggaga
    29341 ccaaactgta tatttgaatt cgtacacatc tgagacttac atacccaatg cgtttcgttt
    29401 cgatgttgca aaagataagg gaagcttcgt tgttgcagag gttgaattga ctgctgacat
    29461 ggtgcgtgta atgcaaaaca aatcagataa gtcaagtggc ttcaacccag ctgatgtcat
    29521 ggaaaaaggc tgtatatggc ttagcaacaa ggttaacttc aacatattca aggatgtgga
    29581 ggctcacggt gcgattaagt cgttaggttt tccaaccaat ggacgaacaa ttggtgcggg
    29641 cacgcaagtt gaagtattgg gggtggcaaa atgagcatcg agacagaaag ccgcattgcg
    29701 tttttgaagt ctgagctggc ggaaaccgac tacctgtgtt tgaaatttac agatggtgcc
    29761 ttgtccgagg atgagtacgc accgatccgc cggcagcggg cggcataccg ggcagagatc
    29821 aacgccctgc aagggggtga tagccgtgag tgacgctata atcgtagcta ttgtgtccgg
    29881 tgtgttttcc ctggcaggat atttatttgg caattataag agtcaaagca agaccatgta
    29941 ccgaatagat cagctggaaa aaaagcagga caaacataat acgctgattg agcgtatgta
    30001 caatgttgag gatcgcatac atgtgcttga gaataagcaa gctgttgcgg atcatagaat
    30061 taaagatttg gaggacaaca aaaaatgaaa gtgacaaccg gaacgatcgc acgcaccgct
    30121 gtactggtgg tgtcgctgct gaatgtattg ctcaatgcct ttggcaagaa ccctttgccg
    30181 ttcagtgacg atgaggtgta caccgccgtg tcaacggtgg tggcagtagt agcttccctg
    30241 gctgcctggt ggaagaacaa cagcatcacc aaggcagctt tgaaagcaga tgagaccttg
    30301 gcactggagc ggacggagac agcagagagt gaggcggtca gtcatgagta agctgtatta
    30361 ctgccggcag acaaccgaaa agtgcaaatc tatcagatac ccaagcaaat tccaccccta
    30421 taaatacggc acttccggct gtatctatac cagtggttgc ggagtgtgcg ccagtctcat
    30481 ggtgctccat aacttcggct ttaccgggct ggatactgct gcctggacgc agaagtgcct
    30541 ggttatgggt gcacgcagcg cagagggaac ggatatggac accatcaccg cttacctgga
    30601 aaaatactac ggcgttctca gcaagcgtgc aaagacagtt gaggagctga agaagcacct
    30661 gaaaagtggt ggcaaggcca ttgtgtgcgt atccggtggc ggcaagcagc tgttctccaa
    30721 cggcggccac tatatctata tcggcggcct ggacaagagc ggtaatctga tcgtcttaga
    30781 tccgtactgg tatgatggta agtttaccat gaccgcaagc cggcggaagt acaccaaggt
    30841 gaagaacgcc cgggaagtgt atgtacagcc taccgccctt gcttccgaca tcagcggcat
    30901 ttggctgttc accaacgcca agggtgccaa gacagtgtat gcggaaagtg atgtaaatta
    30961 ccgcaaggca agccccaagg cgcccgccat taagccgggt acatatacca ccacagtagt
    31021 gcgtggtatt tacaagggcg caggcgcagc caccggacgc aagaaggtca aggacctgac
    31081 cacggacggc cggcgacacg ctacaagcag taagtcgaaa gaagacgcta tgtttcgggc
    31141 aggcacaacc atcaccgtgc tggagacaaa gctgctcggc accggtaacc tatgggcgcg
    31201 ctgcccctcc ggctggctgt gtgtatggga aaaggatatt gaccgtaaat tcatcaagta
    31261 aagcagaaag cccaccgtta tccggtgggc tttctgtgtt ttttatcaaa aaaatatgac
    31321 aaaaagataa aaaaattcat gtttttattg aattttacat actcttatga tagaatgcaa
    31381 ctgcaaatta gttgcaaaga ggtggaaagg attgagccag tttgaaaaac tctgggaccg
    31441 gtttttgtta gttccaagtg attttaccta tgatgaatta agaaaaatca tgaaacatta
    31501 cggttatagt gagaataata aagggaaaac atctggttct cgagtagtat ttataaagag
    31561 ggatgatgta gaaaaaacga caatatttct tcacaaacct catggatccg atgcgtatgt
    31621 tagaaaagct gcgattagaa gcataattgc tgctatggaa aggaatggtg atattaaatg
    31681 agcaatgtta ttcagtacaa agggtatttt gcgaatgtgg aatatagcca agaagatcaa
    31741 atccttttcg gcaaaataga gggcattcgt gatttagtca catttgagtg cgaaaacgca
    31801 ggcgaggtgg aacaagcttt caaagatgct gtggacgatt atttggaatt ttgcgaagaa
    31861 gagggcaaag atccgaacaa aagctttagc ggctcattca atgtaagagt aagtccggaa
    31921 ttgcataggg atatatgggc ggcagcgacc aaacgcaata tgacattaaa tgcgtatgtg
    31981 aatgaggcgt tgcatacttc actgaaaaaa gtgggcgatt ccaatattgt gtttgttttt
    32041 ccatcaagac cattacagga aaagagtata tcaaatcttt ccgtaaataa agacgcctat
    32101 gaatcggttg aaaatggatt ttcatgtggt gtaagcagaa atctaattat gagtcgaggt
    32161 gtaaatcaat gagctataat ttgaaattac aaacatatct tatgagcaag gtgtctattg
    32221 ataccaaact aatcaaagga gaaaaagaaa cattagttat agaatgttcg gcttctccga
    32281 gatttcctac taacgacggc aataatactt tgctgcttgc ttttaatgca tccatatatg
    32341 aaaaagataa gagggacact gagaaaattg taaatgtgga tgcggagttc gtttatgaat
    32401 gcaacatgca ccctgagaat acaaaagagt tgcaggacta cattcgtgaa aattgccttg
    32461 ctgaaataca ggacatagct ttcgagcata tcaataagat ttttgaagct atgaacttta
    32521 ctgggctaaa aatagaggca agtgagtaag ttgcaatttt taccaagttc aatgaaaaac
    32581 gcttgacaac acatcttcct ttgtagtata acgaaaaaca aaggaggaat gaaaaatgat
    32641 tgtggaagat accaaggatt tggttgaaac tgcggactat gtgatcatcg aagctgtttt
    32701 agtggatgat ggattgcgtt acaaacaact ttctgttggc attaaagccc aaaacggtga
    32761 tattatccgc ataattccaa tatcgacaat gatgatgtga gaaaaggccg tgcagttcac
    32821 aagactgttc ggccttttta ttttgttcga aaaataagtg tgtgcacttt ctgaaaaaat
    32881 ggttgatttt tttgtactct atcgctacaa taaaagtgaa ggagtgattg tgatgttgag
    32941 tgtattcgat gtggcaacat atatcctgca aaagcatggc gatatgtcca gtatgaaatt
    33001 acaaaagctg tgttactatg cacaggcgtg gtctttggtg tgggatgatg caccactatt
    33061 tgacgaggat tttgaggctt gggccaatgg tcctgtatgc cccgagcttt ttcacaaaac
    33121 acaaggtcag ttcattgtcc atgcttctga tgagcaaggg gatgtgagcc gcttgtccga
    33181 taatcaaaaa gattccatta ataaagtgct ggatttctat ggcgataagg acgcgcaatg
    33241 gttgagtcag ttaacacacc tggaagaacc ctggaagtcc gctcggcgtg gtgtacctat
    33301 gggtatggga tcttctaaca tcattagtaa agattctatg gctatgtatt atggcgggct
    33361 cgaagcataa gaaaaagcat actgcgtgcg cttataacgg gttgcaagtc aaaaaagagc
    33421 cgacagcccg cgatttttat acaaagaagc aaccgacctc tatcgctcag ccagagagtt
    33481 acctttctga aaatccatct tggaatttta gctttaggga tacagcgcat tgggcttttt
    33541 cgtctgaaca tgtcggaatg gatatttggg atgaaattat tccaaaatta gaagattttg
    33601 agagcatgac ttggagcgat attttgattg ccgccaaaaa acaaaaccat agcatttctg
    33661 tgtcggattt gcatgcagat gcacaaaaat atttagcaca aaggcgggtg gagtcggaat
    33721 caatcgtgtc cttgcgattg ggcgggagaa agcgcatata cggtatgcta ataggttcta
    33781 catttaatat tatctggtat gatgaagagc atggcgacaa cagtcggtgc gtttgcagat
    33841 caaaaaagaa gcatacataa gtcacaacat ttggccgggc agttcacaag actgttcggc
    33901 ctttttctat acctaattat atctaaatgc aataaagagg cccggatggg gaactggg
//
LOCUS       Prophage_in_PurF_locus_XieH_2016__YSZC12003_36005_NODE_238_length_99923_cov_5.91259_(Phage_only)       36021 bp    DNA     linear   UNA 14-APR-2020
DEFINITION  AcrIIA22-encoding prophage
ACCESSION   geneious|urn:local:
VERSION     geneious|urn:local:.:oj-c422o39:1
KEYWORDS    .
SOURCE      
  ORGANISM  .
FEATURES             Location/Qualifiers
     misc_feature    complement(240..1265)
                     /note="Geneious type: TIGR02225"
                     /standard_name="TIGR02225"
     misc_feature    1267..1437
                     /note="Geneious type: PKI"
                     /standard_name="PKI"
     misc_feature    complement(1439..2095)
                     /note="Geneious type: NTase_sub_bind"
                     /standard_name="NTase_sub_bind"
     misc_feature    complement(2114..2590)
                     /note="Geneious type: TIGR02209"
                     /standard_name="TIGR02209"
     misc_feature    complement(2623..3267)
                     /note="Geneious type: HTH_19"
                     /standard_name="HTH_19"
     misc_feature    3414..3620
                     /note="Geneious type: TIGR02531"
                     /standard_name="TIGR02531"
     CDS             3681..3851
                     /codon_start=1
                     /standard_name="CDS"
     misc_feature    complement(3841..4218)
                     /note="Geneious type: DUF2513"
                     /standard_name="DUF2513"
     misc_feature    4630..4812
                     /note="Geneious type: HHA"
                     /standard_name="HHA"
     CDS             4809..5012
                     /codon_start=1
                     /standard_name="CDS"
     misc_feature    5022..5327
                     /note="Geneious type: Vps55"
                     /standard_name="Vps55"
     CDS             5320..5556
                     /codon_start=1
                     /standard_name="CDS"
     CDS             5549..5776
                     /codon_start=1
                     /standard_name="CDS"
     CDS             5776..5910
                     /codon_start=1
                     /standard_name="CDS"
     misc_feature    5894..6373
                     /note="Geneious type: Sipho_Gp157"
                     /standard_name="Sipho_Gp157"
     CDS             6384..7013
                     /codon_start=1
                     /standard_name="CDS"
     misc_feature    7015..7536
                     /note="Geneious type: NinB"
                     /standard_name="NinB"
     misc_feature    7533..7817
                     /note="Geneious type: DZR"
                     /standard_name="DZR"
     misc_feature    7814..8212
                     /note="Geneious type: SSB"
                     /standard_name="SSB"
     misc_feature    8222..8956
                     /note="Geneious type: Phage_rep_org_N"
                     /standard_name="Phage_rep_org_N"
     misc_feature    8966..9280
                     /note="Geneious type: TIGR00122"
                     /standard_name="TIGR00122"
     misc_feature    9277..9717
                     /note="Geneious type: RusA"
                     /standard_name="RusA"
     CDS             9865..10530
                     /codon_start=1
                     /standard_name="CDS"
     misc_feature    10535..10771
                     /note="Geneious type: DUF551"
                     /standard_name="DUF551"
     misc_feature    10771..10956
                     /note="Geneious type: Neil1-DNA_bind"
                     /standard_name="Neil1-DNA_bind"
     misc_feature    10975..11328
                     /note="Geneious type: TIGR00576"
                     /standard_name="TIGR00576"
     CDS             11334..11426
                     /codon_start=1
                     /standard_name="CDS"
     misc_feature    11451..11864
                     /note="Geneious type: TIGR02473"
                     /standard_name="TIGR02473"
     misc_feature    12070..12273
                     /note="Geneious type: TIGR04554"
                     /standard_name="TIGR04554"
     misc_feature    12597..13673
                     /note="Geneious type: DUF4417"
                     /standard_name="DUF4417"
     misc_feature    14234..14608
                     /note="Geneious type: TIGR02984"
                     /standard_name="TIGR02984"
     misc_feature    14584..15867
                     /note="Geneious type: TIGR01547"
                     /standard_name="TIGR01547"
     misc_feature    15869..17422
                     /note="Geneious type: Phage_prot_Gp6"
                     /standard_name="Phage_prot_Gp6"
     misc_feature    17426..19042
                     /note="Geneious type: TIGR01641"
                     /standard_name="TIGR01641"
     CDS             19030..19263
                     /codon_start=1
                     /standard_name="CDS"
     misc_feature    19387..20049
                     /note="Geneious type: DUF4355"
                     /standard_name="DUF4355"
     misc_feature    20065..21180
                     /note="Geneious type: P22_CoatProtein"
                     /standard_name="P22_CoatProtein"
     CDS             21197..21322
                     /codon_start=1
                     /standard_name="CDS"
     CDS             21362..21748
                     /codon_start=1
                     /standard_name="CDS"
     misc_feature    22042..22536
                     /note="Geneious type: TIGR01725"
                     /standard_name="TIGR01725"
     CDS             22533..22901
                     /codon_start=1
                     /standard_name="CDS"
     misc_feature    22914..23357
                     /note="Geneious type: Phage_tail_3"
                     /standard_name="Phage_tail_3"
     CDS             23413..23850
                     /codon_start=1
                     /standard_name="CDS"
     misc_feature    23870..24145
                     /note="Geneious type: ICE2"
                     /standard_name="ICE2"
     misc_feature    24171..27044
                     /note="Geneious type: TIGR02168"
                     /standard_name="TIGR02168"
     CDS             27167..27424
                     /codon_start=1
                     /standard_name="CDS"
     misc_feature    27436..29979
                     /note="Geneious type: Peptidase_S74"
                     /standard_name="Peptidase_S74"
     misc_feature    complement(30019..30561)
                     /note="Geneious type: Mucin"
                     /standard_name="Mucin"
     misc_feature    30642..32522
                     /note="Geneious type: Collagen"
                     /standard_name="Collagen"
     CDS             32522..32704
                     /codon_start=1
                     /standard_name="CDS"
     misc_feature    32697..33050
                     /note="Geneious type: DUF4127"
                     /standard_name="DUF4127"
     misc_feature    33053..33319
                     /note="Geneious type: Holin_SPP1"
                     /standard_name="Holin_SPP1"
     misc_feature    33312..34229
                     /note="Geneious type: Peptidase_C39_2"
                     /standard_name="Peptidase_C39_2"
     misc_feature    complement(34278..34700)
                     /note="Geneious type: SecB"
                     /standard_name="SecB"
     misc_feature    complement(34721..35116)
                     /note="Geneious type: HTH_3"
                     /standard_name="HTH_3"
     misc_feature    complement(35094..35507)
                     /note="Geneious type: Gp49"
                     /standard_name="Gp49"
     CDS             35758..35913
                     /codon_start=1
                     /standard_name="CDS"
     misc_feature    35758..35913
                     /note="Geneious type: AcrIIA22_homolog"
                     /standard_name="AcrIIA22_homolog"
ORIGIN      
        1 gctgtatatg gagagttgtc cgagctggcc gaaggagcac gattggaaat cgtgtaacat
       61 ctaaacgggt gttcgagggt tcgaatccct tgctctccgc caaaaatgcc ccgaatggcg
      121 cgtgattacg cgaaattcgg ggttttcttt ttttgctttt ctctgttttg cacttgtggc
      181 aatttgtgtg ccaatgttgg tgtttgacgg catttttgtc ttacttttgt cttactcgtt
      241 caggaagaaa caaagtcgtt taactgctcg gcggtacgct gtgctctgct ctgtcgaatg
      301 tgggtgtaca catccatagt cagttctacc ttggagtgcc ccagtagctg ggcagcgtcc
      361 ttggccgata gatcggcgtc aaagcagatg gtggcaaagg cgtgtcgtaa ttggtgcggg
      421 gtgagcgtca cgccggtagc ttttcggtac gcccgccatt ggctgttgaa ttgtgagagg
      481 gtaagcggct gtccgttgcg gctgaagata taaccggatc cgggtggcag tgcgtttttg
      541 agcggcgcca ataatgggat cgtgcgtatg ccgctatctg attttgttcg atggcaaatg
      601 gtaggcttgc catactcata gactacgact ttggatatgt ggatcaggtt ggcttcgcgg
      661 tctatgtcct cgtaccttag agccagtgct tcgccacgcc gacagccagt ataaagtata
      721 agataagcga acaatccaaa ggacacatct acggattgct tgactttctc tatatccgcc
      781 tcgttgggca gcgcacgcgg cgtttttgga gcaccttttg gtatcttggt aaccgttgtc
      841 gggtttgtac ttaaaatgcc ttgtagaacg gcgtagtcga atatttgagc ggctacgatc
      901 tttcgcaggg caatggtgtg cttggcatac cccttcttgc ccatgtcgtt tagaaaacgc
      961 tgcaattcaa gagtggtaat atcctttatg agctgctgcc caaaagcagc ttgcaggtca
     1021 cgcaggggtg cctggtagca atcgtatgta taatgcgcaa cttccgcctc gtgcgctgcg
     1081 ttccattggt cagagatagc ggagaaggtg gggttgatca agcgctctct tacttttgtg
     1141 gcgtcagaca gtaaccgggc ttgcttttga tccagttcct ttttgctgtg gccgtagacg
     1201 gtttggcgct tatagctgcc gtccggctgg accacattca cctttctttg catatatttc
     1261 ttcaaaatgt accactcctt tgcgggcagc gccgaaaaag ggcgcaaaaa tgccctgctt
     1321 gatttatcgg cagggatgtg gtacaatatc caatattggg taggttatgt actgcatatc
     1381 ctgcttatcg gctctatcct gttggcgcag ggtagggctt tttttatttt gttgtgattt
     1441 actctaactt cccggccaac gcctggaatt gatggagata gttgtctttg atgtcctcaa
     1501 agatcttggt ggcctctgcg tcatcgtaca ggtgcgtggt caggttgcga gcgttcagga
     1561 tctctaccca caccaggtcg ttatccacaa ggccgtcagc aaaggcttgg cgcataaccg
     1621 gcttggggct gttcacttcc gtatagccct gctccagcag atactcacgg caggttttcc
     1681 acgccagctc ggtgcagaat tcaaagcgct ggatcacacc gtcacgcacg gtggaattgg
     1741 gcagcttgtc atagtcggca atggcctcct ccaggcgctg cactgcgtct ttgaatttgt
     1801 cccgcttttc ttcatatttg ctcattaagg atacaccgtc cttttctata ttctgaagta
     1861 gcttggggtc tgtgtccgct cggacaaaga ccaggtcaaa gtccaacagg gtaggcagat
     1921 cttcaatggc ctgggcaagc tgcgcctgcc gtcctcggtc gtctataccg tagatagcca
     1981 ggtcgatgtc gctgcgctgc cggttgtcac cacgtgcccg ggagccgtaa agcaccacct
     2041 tagccgcgcc gtactgccgg ccgatttttg caatttgttt gtagagtttg tccatagggt
     2101 tataccttgc cgcttaattc ttgaagcact tggggcatgg cttgtagcca agtctttttg
     2161 cgtcgtcttt ggtgaacaca cggaacgatt tggtttctgt aaaattctta caggagtatt
     2221 gatgataata cttttcgtcg ttagtgcaaa cgatgtatcg cttatagaat gccagttcaa
     2281 gcacattctg attgttacta gaaaacatga actcacggtc tttgatttcc gaatcgtatt
     2341 tttctttcaa atcgtcatac tgtgtattga cagcgttcaa tgatctttga actgcattcc
     2401 tttccgatct cagttggcgg cactctgcat ttttatatat ggcaaagccc gcagcaattg
     2461 ccgcaatgat aaaggcaact acagccaggc tgataactgc tttcatttgc ctgtccaact
     2521 gctgacgctg cttggcaccc ggaacattta ctatattcac ttccacatcg ttatcgtcag
     2581 aataattcat gcattttccc tctttctttt ttcattatga ttttattgtt cgatctcgcg
     2641 gacaagcagg cgaggaatgc caagaacatg gcattgctcc aggtcctcgt ttcggatagt
     2701 cttaggggtg tactccgggt tgataggaat aagcttcacc cagtcttcac cgtccacata
     2761 ttctatcttc ttcaatgtag ccatatcgcc gtcatagatg atggcgccga tctcaccgga
     2821 gcggttcatg gtgctctgct tcaggatcag caccttgtcg ccgtccatat actgcgggta
     2881 catactgtca cccttaacag agagtacaaa gaagtcatcc cggctgcggc catgcagata
     2941 agacttaggg atctccaccg tctcgccgct ccagtcctcg tacgcagggt agtcataccc
     3001 ggcggcaatc tcaccaatta ccgggaatat cacagtatct tctgtcactt ccggggcact
     3061 aaattttgtt tcccaaccca ttaaataatc gggagttgta ttcagcgcat tggcgattgc
     3121 ttcaatcttg cttgatggaa tattagtaat aataccgttt tcgtatttat gtattgtttg
     3181 ttttgtagtg tgaatgcgag ctgccaattc gtcttgcgtt agatttttgt ccagccgcat
     3241 ttcttttatt ctttgaccaa tagtcattta tggcacctcc tttttctaaa ttatacaacg
     3301 cacagagtaa cctgtcaaga aatatttttc aagaaaattg caagaaataa cttgacaagt
     3361 tacattcacg gtggtacaat gagagtaacc tgataagtta cggaggtgat aacatgctga
     3421 acagggcgct attcaaagca gaattggtca agaacggata cacatttaag tcgatggcaa
     3481 atgagatcgg tatttcagag cggacatttt ccacgagggt aaaaaccggt gacttcggct
     3541 cttctgagat tgacattatg gtcgatcgtc ttcacatcaa ggacccgaga cctgtttttt
     3601 ttgctcaatt agtaacctga caagttacta ttggccagcc tttagataag cagcaggcag
     3661 ttaaagcgag gtgaataaaa gtgattgttg tattggttct tatttccact gttgcgatga
     3721 tcagtgcact gatggcgcat tggaggctaa gagcggttct gtactatttg actgataaga
     3781 acatccaatt caccgaagtg gatatggaga agtgcctgcg ccaggtgctg gaacaccaat
     3841 tcaaacggta ggtggattaa gcaacattga tgataagaca ctggttgcga cggatgagag
     3901 aacattcaga gaagcagagg caaatttgga agcaattttc tttgtttttc tccatatatt
     3961 gtcatctcgg atgttatcca gcagatcgtg acctggcatg aggatggatt ccacaaaata
     4021 tgttggtgtg gtgcatagat ctgcaaccga gacggccttt atgtatccgg cctctgacag
     4081 caagctgatt gtatacaaga tttcttcaga agtgtatggg cctatttgaa ttgtagaggc
     4141 gtctaagtgg tcgttgtaac cgagatgttc ttcaaggtag atcagtacct ctcttacaca
     4201 gtctttgttt aatttcatct gatttcgtcc tttcgtcata ataacatcat tatagcaacg
     4261 attcacaacc aatgccagtc ttttgggcgg cggcagaact aagcaggcag cgggactttt
     4321 tcatttcttc tctttcttct tttctttttt gtcaaattac cccctatgtt cctgcttccg
     4381 gtgcccaccc acccaacatc acatttatcg ccaacggcac ttctgccgtg cagcgggcag
     4441 cttgcggctc tgccgcttgc ccaaagggct ggcaaataaa aaggaccgac tgctggcaca
     4501 gtcggtcaaa ggagttgata gtcaaaaggc atacacacat atcaacacct atagtatagg
     4561 cgttgagaga gaaaaagtca aggcatacgg acaatccggc cttgcgtaac tttaattgag
     4621 gtgaacgaaa tgaagaaaga actgaccacc gtgatcatgg ttatggtgga cggcaaggtt
     4681 aagcccttgg aggacttgac ggaagaagaa cacagccgca tgctggcggc gatggcgcac
     4741 cggctcacag agagcatgag cgactactac gcccagcacc cggatgaggt aaaggagttg
     4801 gcaaagatat gagagaaaaa gaagggttcc gggacaacct ggaacgaatt gacgcggcgt
     4861 tccccgggcg ggaaatgctg aatgtcagcg aggtgtcccg ctttaccggc ttggaccgtg
     4921 gcaaagtggg tgctgactgg caggaacact tttgccgtgt gggaagaagt aagtacatga
     4981 gcaaggtgac ccttgcccgg ctgctgagtt aggaggacgg tatgacgaaa cgagaaaagg
     5041 cagggatagt gctggtgatc accggctttc tgctggtgat gttgggctgc tgcttggtgg
     5101 cggacaacct ctattggtgg gtgtccgttg tgatcagcgg caccggatgt gcgctaatag
     5161 ctctggcggt gttcgtgctg cccaaggacg aggacgagcc ccggcaggac aagcagctga
     5221 tggttgaaga tgataaggat agagtggtgc tgctggcacc gctgacagat tttgatgtgg
     5281 cgtatctacg cgccttaaaa ctgggaaagg acaataacaa tgagtaatga atatatggat
     5341 ttggtgatca tgaccaacgg caaggtgtgc cgtgctcctg ggttcagcga aatacggtcc
     5401 ggttacagag tggccgtgca gggctgtaca tacgatgtgt tggaggctgt gtctgtacct
     5461 gtgagcgagg ctctgctgac gctgcctaag gcgtatgggt tcgttcgccc gctggagtat
     5521 gacgaggaca agcaggagga gaatgccgat gtatgacaaa gaggcgggcg tgatcgcctg
     5581 tgacagctgc gacattgcca ttgagggtta tgggttctcc atcggtgcgg gcaacgatga
     5641 gcccagcggt agctactgct gggaatgtgc ttgcgagaag ctggagcagc tgctggacga
     5701 gagcaacaag gaagcgacca ttgtgcggcg cagcgaaaac tggcttcgca gctgctacga
     5761 cctgggggtg atctgatgac cagcgcagag atggacaagt ttgtgcagga ctacggcttt
     5821 tgcccccaag actgcgaccc ggaggagcgg gcagaggccc gcattgtact gaatatagac
     5881 aaaggagaac gatatggcga cactgtatga actgaccggc caggcagccc agctgatgga
     5941 gctgcttgaa gccggagaga ttgatgaaca gacggtccag gacacattgg acagcatgat
     6001 ggtgccggag aagctggagg actacggtat ggtgatccgg cagctgacgg cggatgtgga
     6061 ggactacaag cgagaaaagg acttcttcgc tgaaaaacag aggcgggcgg acaacgccat
     6121 taagcggatg aaaaagacac tggcacagta cctggctgca acccagcagg ataaggtgca
     6181 ggccggacga ttcgtgctga ccagtacatc gagcaagtcg gtggatgtgt tcaatatggc
     6241 agcggtgccg gcagaataca tgcggcccca gccgcccaag gtggacaagg tgtcaatccg
     6301 aaatgctctg ttggcagggg agacggtagc cggtgcggcg ttgattgaga cccccggctg
     6361 cgtgatcaag tgaggtgaat ggaatggaga acatgaagat atatgatgcg gtgcgcaagg
     6421 ttccggacag cgccaagaag aacattagag gtggccgctt aaagggcatg actgatatta
     6481 acccaatgtg gcgtattaag gcactgacgg agcagtttgg cccttgtggt atcggttgga
     6541 aggtggaagt cagccgcaca tggcaagatc tgggcgcgga cggcgtggtg actgtgtatg
     6601 tgcaactgct actctatgtg aagtacaacg atgcatggag cgcccctatt ccgggtattg
     6661 gcggttcctc gttggtggcc aaggagggta gcggcctgta cacctccgat gagtgctaca
     6721 agatggctta tacggacgct ctgtctgtgt gctgcaagat gttagggttc ggtgcagatg
     6781 tgtactgggc agctgatcgg acaaagtacc agcaggtgca gcctcaggac gcgaagaaag
     6841 aacaagcacg gcggcaggca gcggagaaga tcagcccgga ccaggtggtt attctgaaag
     6901 aaaatgcaga gaatgagcgg gtcaaaaagg ccttggccta ttacaaggtg agccgtattg
     6961 aagatctgac ccggcaccaa gctgatcaaa tcttcatgaa gctgggccta taagatgaaa
     7021 attgaattca aaaaagctga cctggttccc actatggcca aggtgggggc gttcattgag
     7081 tccctggttg ataaggaaga gtatgtgctg gagatcaagc caagggttaa gcaccgcagc
     7141 ttagacgcca ataggtacat gtgggcattg atcggcaagc tgcaagcgga gttggccaag
     7201 aacgatccgc atatcaccaa ggacgagata taccagggct atgtgcggca gtatggcaag
     7261 tctgtggact accaactgcc ggacagtgcc gtgaatgcca tgacgaaatc atgggggagg
     7321 aacggcctgg gatggacagc ggagaaggtg gacgatggta tctacccgcg cacctcgttg
     7381 gtgcgcttct actacggcac cagttgctac ggaacgaagc gcatggctcg gctgatagat
     7441 gccgtggtgc aggactgcaa agcactgggc attgagacta tgccgtcggc ggagctggcg
     7501 cagctgatgt ctgcttggga ggaacggaaa cagtgaagaa gagcattatt cagccggaag
     7561 agcagcggca gtgctacctg tgcggctctg tgcgggccct ggagcgacac catgtattcg
     7621 gggcatataa cagacgaaaa agcgagaaat acggcttgac ggtgctcctg tgccataatt
     7681 gccacaacga gccgccgaga ggtgcacacc actgcaagca gacgatggat tatttacatc
     7741 gggtggggca gcaggcattt gaagctgcct acccggacaa ggactttata tctatttttg
     7801 ggaggaatta tctatgatta acagtgttgt aattatgggt cgactgacct acgaaccgga
     7861 gctgagagcc acgcccagcg gcgtctccgt tgtgcggttc caggtggctg tggaccgcaa
     7921 ctatcagaag gcaggcgagg atcgcaagac ggactttatc gactgcaccg cctggcggca
     7981 gacggcagaa tttgtgtgca aatacttcca taaaggctcc atgatcgccg tggagggctc
     8041 tttgcagaca gacaactata cggaccagaa cggcgagaaa cgcaagagcg tgcagctggt
     8101 ggccagccag gtgtccttct gcggctcaaa ggcagagagt ggcgcgcaga ctgcagcacc
     8161 cgcaccggac gcagagtttg agccgattga tgatgacgac ctgccgtttt aaggagtaga
     8221 tatgagcaat cagggttggg tgaaagccta ccggcaactg ctggattggg agtggtacac
     8281 cgatgtaccc acattcaaac tgttcttgca tttattgctt atcgtcaaca gggagccgca
     8341 gcaatggcga ggccaaacgc tgagcagcgg ctccgtggta acctccatca gcgctttagc
     8401 aagcggtagc gggctgtcag atatgcaagt gagaacggcg ctgaaacact tgcaaaaaac
     8461 tggcgagatt tccaagaatg taacaaacaa aaataccgtt attatcctgc gtaactacgc
     8521 caaatatcaa gggtcagcag acgataggca acaagcagat aacaatcaaa taacaaacaa
     8581 acaacaaaca gataacaatc aaataacaag cgctttctat aaacaagaat gcaagaatga
     8641 aagaatagag aaggggagag agcgcgcgag cgcgtgcacg cccgcaaaat tatatggcga
     8701 gtttaagaat gtgcgattaa ccgatgagga gtttgcaaag ctgaaaaagc aattcccact
     8761 tgactggcaa cggctaatca agaacttgtc cttccacatt cacaacaccc acaagaccta
     8821 ttacgaccac ttctctgttt tgcagaagtg gggtgcagag gacaggaaga acagcggggc
     8881 attgcaaagc ccgccgtcct acgacctgga gcagatcaag cgggacacca tgaacaacac
     8941 agacatcaag ttttaggagg agcctatgga actgaacaaa ctgacaccac ggcaggcgtt
     9001 gatctatgac gcactgatcc cgcccggcat gccggttagg ggcaaagagc tggcgcggcg
     9061 aacgcgcatt agcgagcggg acctgagatc ggagcgtaag gctatgcagg aacagggcgt
     9121 gcccattgtc accggagact ttgggtacat gctggtggat gagaacaacc cggagccact
     9181 gctgcggtat gccaagcggc tgaacgctca cggcgatgaa gagctggcca cggcagcaat
     9241 ggcccagcag atctatgaaa ggctggtgac agcaagatga tagtacgatt gacgatacag
     9301 ggagagcccc agggcaaggg acggcaccgg gctgtgcgcc ggggtgacca catagctaca
     9361 tatacgccca gaaagaccaa ggactacgag gacgaggtgc ggttctgcta ccggcaggaa
     9421 tatggagatc tgatggcttt tgctgtggac gagccggtca gtgcaacgat cattgcagcg
     9481 tttggcattc ccaaaagtgt aagcaaaaag tgtaaggtgg agatgatggc cggcagtgtg
     9541 ctacccacca aaaagccgga cacggacaac atcgccaaga tcgtgctgga tgcattgaac
     9601 ggcctggcct acccggatga caagcaggtg gtggagttgc aagtgttcaa gacctatgac
     9661 ttggatggct atgtggaggt cgagctgcgg aactggagga cacggacaga tggctgaaca
     9721 atgtgcattc tatgtgcgct gtgatcgctg ccggtatggc cgcaacctgg gcagcaatga
     9781 atacggctgc cgcaaacacc tggcaccgga cggaaagacg atacacaggg ggcggtacag
     9841 ctgcgagaat gggagggaaa aggaatgaat gtgttagtag cttgtgagga aagtcaagaa
     9901 gtatgtaagg ctttcagaga aaaagggcat aacgctttta gctgtgatgt gcaagagcca
     9961 tcgggcgggc accctgaatg gcacattttg ggtgacgctc tggaagccat taagggcggc
    10021 acagtcgtaa ccatggacgg acaggtgcat gatgttggga agtgggattt tctgattgca
    10081 cacccgccgt gtacatattt gacgtcggcc ggcgcgatac gcctttttaa tcgcgatcat
    10141 acggtaaaag actggaacag agaacggctt ggatgggaag cgcggcgctt cttcttgcaa
    10201 ctgctgtatt ccggtgttga aagaatcgtt gtggaaaatc cgtgtccgct ccggtggttc
    10261 aacttgccgg agtataacca gatcattgag ccatatatgt ttggcgatcc gtggaaaaaa
    10321 cggacatgcc tctggctgca aaacgttccg ctgttgattc cgacaaacat cgtaaaacct
    10381 gaggggctat gggtcggcag cacctccggg cgggagcaca gcactggaag ggtaaaatcc
    10441 gagtacatcc tgaaatcaaa ccgggacagt aaaacccgcg ccaagacctt ccccggtatt
    10501 gcaaaagcaa tggctgaaca atgggggtaa cacaatgtgt acaggaatga caagctttaa
    10561 ccggccggac ggctggatca gtgtaaggga caggtttcca gaaacaatgg aaaatgtact
    10621 tgtgtatgac gatgatgttg gaattgccgt cggatttttt gcccaccata ctgcaagttg
    10681 gtttgttttc aattttcttg atgaaggtaa aaaaccaacg gttactcatt ggcgagaatt
    10741 acctgacccg ccgagaatgg aggagaaata atgaaaaaac gacacgactg cgttaattgc
    10801 gattttatga aatttcttga agataatagc gggcgaatta tttacttctg tatgtttgac
    10861 caaagcgatg cttatcttga tgaagttgga atttgctgtt ggtgtgagtt ggacggattc
    10921 gcagaagaat tgtattgcga gcaaaccgat gaatgaattg aaaggagaaa caaaatgaag
    10981 aaagcaatgt tgagccagcc gatggctgga aagagtgagg cggagattat cgctacaaga
    11041 gaaaaagcaa tccaagcatt gaaggaaaga ggatatgagg tcgtgaacac gctgtttact
    11101 gatgagtggt acagcgataa ggcaatgaaa gaaagaggtg ttgtcaatat cccgctgtgc
    11161 ttccttgcca agtcgctgga gaatatgagc aagtgccacg ctgcttactt ctgccgtggc
    11221 tgggaactgg caaggggttg tcagatcgac actccggatc tggtgctggt ggacaagctg
    11281 gcagacaccg aacgcggcaa cggcgggttc gggagtacag ggaggtgagc aggatgtgta
    11341 cagcagcaca aatcattctt gtggccgggg cggtcattgt tgcatttttc ggcgtgatcg
    11401 gctttggtcc gaactttaag aaatgagcgg aataaaaagc aggaggaaaa atgacgaaca
    11461 acgaaaagaa ggaatggctg caacgctatc gggagtgctg ggcggaggtt gagattacac
    11521 aacaggagat cgaagaactg aacagccggg cgcaaaagat cacggcttcc ctctctccca
    11581 cgccgggagg cgggcagcgg gcagatttta ccttgacggt agatcgcatt atagaactga
    11641 aagagaagct ggaccaacaa gtccggcttg ctctgttgca gcgggcagaa attgaggctg
    11701 ctattgagca ggtacgcagc ccgttgcacc ggcgtgtgtt gcgtcggcgg tatttgaacg
    11761 gtgacacttt tgagaagatc gctgtagacg aagatattac atacaatcac ctggtctctc
    11821 gcattcaccc gcagtccctg gatatgctgg aatgcgaaaa ataaaaaacc actatgcaat
    11881 gcatgttgat gttatagtat gcaggttgcc gtctgtgtta tagtataaac tgccaaacag
    11941 attgaaagag cgttccaaac ggtgcgctct ttggtttttg catttgtgtt ttcccttcct
    12001 aaaatgcggt tactacgagg cctgttttca gatgtgctat aattatggtg agcagaaagg
    12061 aggagaaaaa tggacgataa aaaaagaatg cgaattgcgg aaatttccct tattgttacc
    12121 gcagcttctt ttgcacttgg ctcaattctt gatttaatgg aatttcggga aaaataccca
    12181 aaacagtcag atgaagcact gattattgcc ggtgttattt ttgtggtcgc tgtcgtaggt
    12241 attatcttgg caatcaagaa caacaaagag taatgcatga atttgagtaa tgcgcgaatt
    12301 cactacataa aggaggtaag tagcgtgggt aaagagacct taacacctaa acaaaggctg
    12361 ttctgttatg aatatgtgct cgaccataac gggaaacggt ctcaccaggc tgcttacccg
    12421 aattgtatgg cgcccgggag cgcagaaagc caagcaagcc gattgctaaa gcgtgctttg
    12481 ctggcgttgc cggcaggatt atgtaaccgc tgggtattgg ctgcgccagg tgggcgacag
    12541 caagaaggaa ccgtgcgaca aatgcggtag aggcggatac acttacgagg tgctttgtgc
    12601 gaacagaaaa agtaagaatt gaccaaatac ggccgtaccg gaacaacgct aagattcata
    12661 ccaaggatca ggtggagcag atcgcccagt ctattcttga atttgggtat aacgatccaa
    12721 tcgctattga tgaggataat gtgatcattg aaggacacgg cagatggcag gcacttaagc
    12781 agctggctgc tacaaatcct gcgtttaaga cgatcgatgt tatccggttg ggtcatttat
    12841 ctgatgagca aaagaaagca tacattcttg cacacaacca gcttacactg aataccgggt
    12901 atgatgagag cattctcaat ctggagcttg gctccattat tgacattgat atgggccaat
    12961 tcgggtttga actgccgggt gatttagtta ccgtggatca tgatgcagac gacagcgagg
    13021 aagacgactt ccacagggac aatacttaca aaatgtataa cctggatatg atcgacacag
    13081 atcggactac cggctattat caaatgccga cactggagaa gtgtgcgtat attccaaagg
    13141 acctcatcgg ctttaattac atgatgagca gcaaagccaa gaatgttggc gtccattgct
    13201 ttgtggatga ctaccagttt gagcgccttt ggaacaatcc gcacaagtac ctggacaaga
    13261 tcctggaata tgacgcattc ttaacgccgg atttcagcct gtatctggat atgccaagag
    13321 caatgaagat ttggaatgtt tttagaagcc gtctgatcgg ccagtttttg caagattacg
    13381 gggtggaagt gatccccacg atcagctggg cggaaaaaga aacatttgat ttttgctttg
    13441 atggtgtggc ccgagggtcc gtagttgctg tgagtaccgt tggtgtaaag cagagcgatc
    13501 aggccgcaga gatatggcgg cagggtatgg atgagatgat caagcgcatt cagccgccag
    13561 taattttggt gtatggcggc gctgtcaatt acgattatca cggtgttgaa gtgcgctatt
    13621 acgataacaa ggtgacggaa cggctgagag ctacagacgc acgaaaatct tgaaaagata
    13681 aggagaatac ggtataatgg gcggcagagg ggccagcagc ggaatatccg acaaaggtgt
    13741 gcggtacggt caagaatatc gaagcgtatt agaatatggt aatatcaaat tcgttaaaag
    13801 aaatacagga aatacaacag ctccgcttga aacaatgacg cgtggtagag tatatgctac
    13861 gatcgatgct cacgacaatg taaaatatgt gtcatattat gacaatgaga ataaacgaag
    13921 caaaacaata gatctggggc acaagcataa tggcttggat cctcatgtgc accatggata
    13981 tgagcataat gaaaatgatg gtccaagtgg cgccgctagg ctgacacagc aggagaagaa
    14041 attgcttgac aagatactgc atgtgtggca gaatagatag tgttgcgatg ggtaatagtt
    14101 tagtaggtga acgcttccat cgtgttgagg gctccgttca agtcggggtg cccatcgcaa
    14161 tgccaatagc cgttgacaaa atgtcagcgg cttgttttat gcccaaaaca agaaaatgcg
    14221 aaggtggtaa ggaatggggc gacccaggaa agaaatagat caaaagcagt ttgaaagcct
    14281 gtgtgccttg caatgtacca aggtggagat ctgtgctttt tttgagatca cggataaaac
    14341 gctggacgcc tggtgcaggc gcacatacag aaagcgtttt tccgaggttt tccaagaaaa
    14401 aaggtgcaaa gggaaaatat ccctgcgccg gaaccaatgg cgactggcag aaaaatccac
    14461 ggcaatggcc atattccttg gcaagcagta cctggagcaa acagaaacgc cgacagtgga
    14521 agaaccgcag gagacggata atccgttgat agaagcaatt aacaaaaatg caagcaggat
    14581 ggaatggaac gaagaagaaa aagaatagtc cgtaaattcg catttcagcc gtttacggaa
    14641 aagcagatga aagtgctcac ctggtggtcg gacaactcac cggtgcagga ttatagcggt
    14701 attatatgcg acggtgccat acgcagcggc aagacactgg ttatgagtct gtcttatgtt
    14761 ctgtgggcaa tgcacgcctt caacggctgc tgcttcggta tgtgcggcaa gacgatagcc
    14821 agctttcgca gaaatgtgct ttcctttctg ttgcagctgc tggaggagca ggggtacagc
    14881 gtaatctata ggcgcagtga aaactgtatc accgtgcagc gtggcagcgt gagtaatgac
    14941 ttctatgtgt ttggcggcaa ggacgaaagc agtcaggact tgatccaggg catgaccctg
    15001 gccgggtgcc tgtttgatga ggtggcgctc atgccgcaga gctttgtcaa ccaggcaacg
    15061 gcacggtgct ctgtgtccgg ctccaaattt tggtttaact gcaatccgga taatccgcac
    15121 cattggttct atcaggagtg gatcctgccg gagaagcgca gagaaaaaag aatactgtat
    15181 ctccacttta ccatggagga caatgcctct ttgactgaag aggtgaaagc ccggtacaga
    15241 actatgtacg cgggcgtttt ttatgcccgg tatattctgg gcgaatggaa gacagctgag
    15301 ggactgatct atgatatgtt tgatgaggag cgccactgta ttgcgctgcc gccggagagt
    15361 gagctacaag gttctgccta tatcagtgtg gactacggca ccttgaaccc caccgtgttc
    15421 ttgatgtggc gcaaatatca cggcaagtgg ctgtgcacca aggaatatta ctattccggg
    15481 agagagaacc ataaacaaag aacggacgca gagtatgcgg acgagatgat ggcctttatc
    15541 ggcgatacgc cgtatacctg cgtagtggtt gacccttcgg cggcttcttt cattacagaa
    15601 ctgcaaaggc gggggctcaa ggtattaaag gcggataacg cggtgctgga tggaatccgt
    15661 accgtatgta cgctattgca gcgggcggat ctgctgttca gcaaggattg cacccgtacc
    15721 attgcggaat tttacgccta ccgttggtac gacaaagcgg cggaggcggg ccgggacgaa
    15781 ccggtcaaac aggacgacca cgctatggac gctatgcgtt actttgtaag cacggcgctg
    15841 gggcggatcg taacaaggag gacatagaat gatactttac atgaaccggc gcgatgtgcc
    15901 gaaccttgac cggggcgagt tgccttctgc ggtgatcgat tatgtgatcg gtaaagcaaa
    15961 taaatatgaa agacggtgtc gcaccctata tggtcggtat atcggtgttc cacagcttca
    16021 ccgtggagat gaagaggatg atgtgcgggc agaggccaac tatgccaagt atatcgtaga
    16081 tattattcgc ggctacttcc taagtgagcc ggtaaagtac gattgcaacg accgggacaa
    16141 gaaagacagt caggcgcagc tttccctggt gtctacggtt gaggccaagc tggatcggca
    16201 aaacggcacc ctggttcgcc acaacgctgt ggatgaggac aaagacggcc tttgcgattt
    16261 gtgcggaaag aagattgaca tttccgccgt tatggcggcc taccatagtc agaatatcgc
    16321 taccgtagat caacgaaacg gaaaggccat gggtatatat ggcgaaagct gtgagctact
    16381 atatgccagc acagaggagc aaccacgccc gcgatccgca gtatatgcgc cggatcagat
    16441 cgtgctggtg caagatgata ccgtggagca caaggatctg tttgcgctgt ggtttgagca
    16501 gcgggaacgc acagatcgca gccggtacta tgcggtaaca gtctatacgg ctacccagta
    16561 tcagcagtac gaaagcacct cactggataa agaaaactat gtgtacaacc cggtgggtgc
    16621 accggtgcca cacttctttg atgaggtgcc ggtggtgtgt tatgagaaca acgaggagag
    16681 acaaggcgac tttgagcagg tggccaacct gatagacgcc cgcaatgagc tgctgtccga
    16741 tcgtctgacg gacaagcgca agtttgtcaa ttctatttta gctgcttatg gtgcggtatt
    16801 gccgccggag acgatggcag ccgcaaagca ggatcacttt gtagatggta ttccacagga
    16861 cgcccggttg gaatatgtgc aaaagacctt tgatgagaac gcattaaagg tgctggacga
    16921 tacgttggta tcggatattc ataagatgac tttaaccccg gatatgacag atcaggcatt
    16981 tgcaggcaac gccagtggcg tggcgctgaa attgaagctg ctggccttgc acctgcttgt
    17041 aaaaagcaaa atgagtgcca tggaggcggg cttaaagaaa cgctggagat tatataacaa
    17101 ctggctggcc cataacggaa ttgacccggt atccgtggac gatgtggata ttgtgttcac
    17161 tgtggccctg cccattgatg aggcgcagat cgtgcagatg gtgtgcacct tgaagaacgc
    17221 cggactggtt gatgatcaga cgctgctgtc gctgttatgg ttcgttaagg acccggcgga
    17281 ggccgtggaa aatatgaaac agcaaaagca ggagaaccag cagcagtata tggacagctt
    17341 cacagccaac acagaggata aggctgacga aaaggaacag tcggcagatc aggaacagca
    17401 agacaaagaa aaggacgctt aacctatgaa agcagcagag tattggaaaa ggcgaacggt
    17461 tgacctggaa cacctgctgc aagcgcgcac caccgctaca atggtggagg tcaaccgtat
    17521 gtacgcccag ggtgtagagc agctcaacga gcaaattgag cgtattctcc gccggtatgt
    17581 taaaaacggt cagatcagcc aggcttatgc cttgcagctg ctgagcgcag gccaaaccgc
    17641 agaggagcgc cagcgtctgc tggaacagct acaacagact aaggaaccac aggcacggcg
    17701 tgaattgatc gctatgctgg acgctcctgc gtatgcggac cgtatcagcc gtttgcaggc
    17761 tttacagaac gctattcgtg cggaagccgt agccatgggc gtgcgggagg aacggctggc
    17821 gaaagcgcga ctgacagata cactcaaaca agcatactac cgcactatat ttaacgacca
    17881 aaagcgtaat tgtctatatg actttcgctt gatcagtgac cgccgtgtac aggccgcact
    17941 tacccataag tggagcggca aaaactattc cgatcgtgtg tggaagaata acgccgcctt
    18001 ttgcaagcgc ttgcagcgca cgattgaggt gggttgtatg accggcatga ccctgcacga
    18061 tatggaggag cggttgctgg aggactgcat aggtgcagat agcgacagcg ggcaacgcta
    18121 ttgtgccagc cgcctgatcc gtaccgaggt caatcacttc tccaatcagg gctttttaga
    18181 gggctataaa gcagcgggca ttatccggta tcggtttatg gccactctgg atttgcgcac
    18241 ctccgccatc tgctgccagc tggacggcaa gacctttttg gtggaagagg caaaagaagg
    18301 tgagaacctg ccgcctatgc accctttctg ccgcagtatt accgtgccgg tggccaataa
    18361 ccgcacaggc acccgctggg ccagggatcc ggtaaccggc aagtccatga ccgtaccggc
    18421 agatatgacc tacgcccagt ggtatgagaa gtatgtggag aaaaatggcg gcgttattcg
    18481 tggcgcaaga ggcgtagata aaccggccgt ggaggaacag gcagaagctg tatatcttgg
    18541 ccaaatcaat ccgcagtctg agcaggaacg caatgcctat gtgaaccggt ttgttacaca
    18601 gtatgagcac gccgatgagg agcacatgct ggtcattgac cgcaccggaa aagtgtattc
    18661 cgttaccagt caccagccgg attatatcga cttaaccggc gttgacattt ccatgaaagg
    18721 cagttacaat atacataatc acccggcgga tcaaacgcag ttttcattca gtgatgaggc
    18781 ggatgttccc agtatgattg ccgatggcac cagcgtgatg gaagcctttg accataaata
    18841 ccgctaccgc ctggaacaga tggacggtgt gacgctggaa gagtgggaag aagcaaaaga
    18901 acaagcaaaa gataatgttt cttcgacgat gatgagaaaa aatcttggac tcttagacta
    18961 tgaagaaaat gcaaagcaca tactgatcga ggagacctgc cgtattttag ggaaaggagt
    19021 gtataccaga tggaagaagt aaagattagt gaggaagaac tggctgaact caaagcgctt
    19081 gatcacgaat atgcaatccg ggaaagaaaa atcagtaaag catggttggc ggcgcacccc
    19141 ggagtatcca ggggggagtg caatacgccg gaaatgcggg cactacgaga agagaaaaaa
    19201 caaaaatact ttgaaattgt ggagaaatac gaaaagctat ttcaagaaca agcaaagcaa
    19261 taaataatcc aaagtgagca gagctgctat gcagccctgc tctttttata cccattttca
    19321 ggctatgcct gtgggaatat atcatttaac gaaccggcag cgtacggttt gggaaaggag
    19381 tcagcaatga caaaacacaa tgccgagatg gaaaacagca gagaacagag ccgggtgtgc
    19441 gcacgcctgc cgctgaacct ccagctgttt gccgaagata ccggcgaaaa tggagcagac
    19501 accaacgcag agggggcagc gggcgacacc ggcgccaact ccgatggggg caacaccact
    19561 ccgacatttg acgaactgct gaaagacaaa aaattccaaa gtgaatttga cagcagggtc
    19621 agcaaggcgc ttgccacggc cagagccaag tgggaagaaa gcgccaaaga gcaggcggac
    19681 gaagccaaaa aactatccag tatgaacaaa gaggagcggg agcggtataa cctggccaag
    19741 gatcgccagg catttgaaca ggaaaaggcg gcctttgcca agaagcagtt ggaaacggct
    19801 gttgcggctg agctgctcca gcgtaagctg cctgtgcagt ttgccgcaat cctgaccggg
    19861 aatgacgcca ctgcctcgca aaagaacctg gagatttttg acgccgcatt tcaagaggca
    19921 gtacaggccg ccacaaccgc caacctgcgg ggcaaggact tgccgccggc aggtaaggaa
    19981 gcagcgggcg acaatgtacc gcccacagac ttccgcgcct atgaggcgtg gagaaaaaat
    20041 aacggctaat aggaggaata agaaatgccg aatacgattt taacacccaa tgtcattgcc
    20101 aatgaggcac tgatggtact gaaaaacaac ctggtgatgg ctaacctggt ccaccgggac
    20161 tatgagaacg aatttgtgaa ggttggcgac acggttactg cccgccgccc aagcaagttt
    20221 gtagccaaga actttaccgg cgctgtggat ccccaggatc tgaacgaggg cggtgtaccc
    20281 gtgaagatgg accggctgcg tgatgtgact gtgcagatca cttctaagga aatgtccttg
    20341 gatctgcgcg acttctctgc tcaggtgatc gaaccggcca tgaccgccat cgccagcgcg
    20401 gtggacgcag atgtattggc gactgccgta gagggcgccg gtcgcaccgt gaccgcttcc
    20461 ggagagagcg caaccaagcc cattaaggat attgccaaag tgggcagcta tctggacttt
    20521 gccggtgtgc cggttcagaa ccgccgcctg gtactgaacc cctcgcacaa ggtgctgtat
    20581 gctacggacg acaacctgtc caaggtgtcc tatgccggtg acggcaacgc cctacgggac
    20641 gcagaactgg gtaaggtgta caccatggac acctacatga gccagaacgc accgtatccc
    20701 tacggttatc tggacaatgc cgttggtact gccaagactt ataaggtcag tggtactgcc
    20761 ggtgagagca aggtggcgct gtcctctgtg actgctgcta ctgccacggt gaaaaagggc
    20821 gactgcttta ttgtggacgg ctatgtatac cattttgccg cagacgctac ggctgccagc
    20881 ggcgcggtgg ccgaggtggc tattgaccag cccttgcacg ctacactgtc tggaaaggac
    20941 gccactgtga tctctgcgcc tacatcagta gggttccacc gcaacggcgt ggcactggtg
    21001 acccgtccta tggatctgcc gatgggtaac aagaatgcct atgtggcttc tgcggacggc
    21061 ctgggtgtgc gtgtggtttt tgactacgac agcacccaca agatcgacac cgtatccttt
    21121 gatattctgt acggcgtgac cacgctggac aagaatatga tcgtcaaggt gcagggctaa
    21181 gcccggggag gtacaaatgg aaaaggtaac cgttgtacag ggcaagaccc aagtggtcat
    21241 tgatcggagt tgtctgccgg cttatttgaa tgccggttgg cagctgcaag aaaaagagga
    21301 tacaaaaaag ggcgccaaat aaggcgcctt ttcttatggg gtgatatgtt tgactgatga
    21361 gatgaaaaac aaggctctgc ggctgctgcg ggccgctgcc gggcgttacg acaagatatg
    21421 cgaggcctgg tacgcacacg ccggtgaaga gctggatttg cagctgtttt tggatatggc
    21481 agaggacgat tgcctgacct atttgggcac gcaagagctg ccgccggtgg taacggccac
    21541 cacgctggca aaacttgctt ttgtgcactt gaacggcgtt gtacaggatc gggattatgg
    21601 cgtaaagagt gcgtcctata cggagggcag cgtatctatg agcgagacct ataccacccc
    21661 tgcggagcag gagacagcca ttgccgacct gctccagccg tacaacagat acagggaggt
    21721 gcgcacctgt gaaagcaaaa acacctaagt cgtggactgt aaaatcacgg attttctccg
    21781 cacagacgat cagagacagt gcctacgact ttgagcagaa cacatacagt gctacacctg
    21841 ccgttttgta tttgtgctgg cagccggtat ctgcttctgc ccctattgag gagcgggggc
    21901 gggtgctgtc tgccgggtat caagccgtgt tgtatgaccc tgtgggcgta cggcccggcg
    21961 acctggtaca ggcggatggt ataggttggc tggaggtgga gaccgtacag cggttcctac
    22021 attatcggtt gttgacagcg aatgccacag agaggagggc acctggtgga aacaaacatt
    22081 gagattgaaa agctgagtgc ctatgccaag acgctgcaac gcaccgcaga tcatctgctg
    22141 gacaacttgg agcggcagat gttgcaggac gcagaggata tggccggccg tcagcgcagc
    22201 aactgcccgg aggacaccgg actgctgcgg gagtctatcg ccgccttttg cgagcgtgac
    22261 ggtgatcggg tgaccgcagg cagccgtacc aatatgcagt atgcggccta tgtggaattt
    22321 ggaaccggac ctgtgggtga cgaaaagggt acaccgctgg acagtgagct gggtatagtg
    22381 cgcaagcatg agccttggac tgcgtatata cccggctacg gatttcgcag gttgaaaggc
    22441 cgcttgccgg cgctatttat gtatgacggc atgcaggaaa tgcagccggt gattgcagag
    22501 cattatggta cggctataca ggaggcgatc aagtgaaaaa ctaccgtgca gtgatccggg
    22561 ataccttaaa atccgtacag tcggacattc cctatgacat taagatggca tttccggaga
    22621 gcaaaccggc aggtaacctg atcacatttt atgagatcac caatacaggc acggaactgg
    22681 cgtgcgtaga tgtgatcgcc tatcaggtgg atctgtggtt tatgaccttg ccggacctgt
    22741 tggaattgac ggaaaaggta gacgaggctt tgacctcgct gggtctgatc cggcaatttg
    22801 cgtcctcgga cgcgctttta cacgacccca gcggttattt gcgcaaatcg ttgcgttacg
    22861 gtcgccgggt agacacaaga accaatcgac tgatagatta aggaggattt tatatgaacg
    22921 aaacaaagcc ggaacgcggt cttgcgtcca aaggcattga ggtatatccc aactataccg
    22981 gctccacagc caagtgccta aactacgcca cccaaatcgg cgatctgacc aagggcgaac
    23041 gggaagaact ggacgccact tgctatgacg atgatgtgga acacagcatt accggtattc
    23101 gcaagaaagc agacgccttt gaggtgactt tcctgtacaa cgcaaaggac gccacatcgg
    23161 attatcgggt gctggcagct ttggaggacg ccggtgtgtc cgtacccatt atggttaagc
    23221 tgcctgacgg caccaagttt aacaactctg gtgtgcccag cctgaagatt aagggaccgg
    23281 gcgtaaacag cctgatggag gctactgtct cttacaagct ggacggcgac tggagcagag
    23341 agttccccgc cgcgtaaatc gactattcgg gaggcgggtg accgtctccc tactttttag
    23401 gaggaaataa caatgaatga accccatatt gtaaccagaa catacgattt gcagttgact
    23461 gcaaacgaga cggtgcactt gcgcttgacc gtggctgccc agctgcgact gaaaaataga
    23521 tttaaggagg atgccctgga tgtaattctg agcgcttcca gtgatccgga gcggctcctg
    23581 gctgtactgg atgaggccct gcactttaac gatgatccca acggcgatct gaccggtgag
    23641 gcgttgtatg acgctttggt agacagcggc gttagcggcg tggacgcatt ctccaacatt
    23701 ctcttcaagc tggcccatgt atccggtctg ttgagtgaca cccaggcgga aaagctgtcc
    23761 tccggtattg gcaaaatgct caatgctgct tttgatggca tggagcagac ggcagaaagc
    23821 gaggaacagc ccggctcctt tccagggtaa gtattgcact ttggatgata tgattttaga
    23881 agccaatgct tgcggcctgg cttttccggt cattcttgca atgacttacg gtgaattaaa
    23941 gcgatatatc ctgttccatc gtgaccggga gcgcatacag tatcaaaatc tgtcacaaat
    24001 agcctatatc caggccggtg tgatcgcttc tattgttgcc ggtgaagata taggccctgt
    24061 gtatgaacgc ttcccctatt ggactgagga ggatatattg gacattcagg cggctaagac
    24121 actggcttat ttcaaccagt tgtaattaga tcagaaggtg aggtgaaaaa gtggatcaag
    24181 aattggtaac ccgatttacg gcagacatca gcgagtataa aaagagcatt acaacgctcc
    24241 agggcgagtt gaaacagttg tccggtgtga ccggccaagt gcgtgcggcg accgcccaag
    24301 cgatgaattc cgcttatgaa gatactcgca agctgggtaa acaggtggaa agcctggtaa
    24361 agacacaaga gcgcaatgtg caagcggcta cagcgagcag cgtcaagatt atggattact
    24421 ccaacaaggt ggagcaatta cagggcaagc tgaaatcgca gaacaaagaa tatgcctccc
    24481 tggcaggtca gttaacggcg gtgacctcaa aatatcgaga gcagcaggct tttttgaacg
    24541 attataaaga tggaattgcc ggtgtcaaca aacagcatga ggaattggct gggttgattc
    24601 gcaccacaag tagaatatcg acccgttata tgacattgga ggaaattgaa cagcacaggg
    24661 ccggattgca acgcatgaaa aacgacctgg aggtcttcaa tgacgaactc cgggatgtag
    24721 ggctgaatcc cgataatttg aaaacggata cactcgataa actcaaagca gaaattcaaa
    24781 gtgtttccgc acaaatgaac cagcaaaaaa atgctatggc gcagaccacg gctcaaatca
    24841 ataaagccaa cggcagcctg gcgatcgaga ccacgcggta taaatctcta cgcagtacca
    24901 taaagcagaa cggcgaagcg atgactgaaa tgggcaataa gcttgacaac gctctgcaag
    24961 aggaagcctt cccaccggtt gaaagcaaaa tgaccaagtt caaaaacaag gttaaaagtc
    25021 tcggcagcgc gtttgcaacc gtcggcagca agacgggtgc tgtattcggg gctatcggta
    25081 gggcaacagg ttccgtattc ggtaaaatcg ggtccgcagc gggcgccgct ttcggcaagg
    25141 tgcatagtca cctgaaaaat atgcgtgctt cttccggtac ggccagcaag tccctgttga
    25201 atgtggtcaa gtctatccgc cgtataggtg tggtatcgct ggggctgaaa gtgtgtaaaa
    25261 acattttcgg cgagctgcgc tcggtgatca ccggatattt aagtcagaac gaggctctga
    25321 ataaccgtgt ggaagcctta aaaaatgcct ttgcaaaagc tttggcaccg gccatcaatg
    25381 tggttgtggg gctgtttgaa aagctcatgc catatgccat gagtgtggct aatgccatca
    25441 gcggcttgct ttcatctgtg gggatcgctt cgcaggtaaa tgccacggcc accgctgtgg
    25501 gcaagaccac aaaagagacg aaaaagctgt ctcaagcaca aaaagagttg tatgggtttg
    25561 accaaattac taaggtcagt gatgatcagc aagacagcag ctcgtccaat tcttctgcgg
    25621 ccaagacacc ggtagcgtcc gaccagttct ccgcttattt ggagaaaatc aagaacctgt
    25681 ggaaaagcgg cgactttgag ggcattggcg agcaggttgc ggcttcctgc aataaagtaa
    25741 tcgacaagat caagaacctg gactgggacg gcatacggaa aaaggtcaat gatgcagtca
    25801 gcggcattgc caatagcctg aacggctttg tacaggactt tgactgggca ggtgtgggtg
    25861 agatcgtggg acagggcgtg aatacgatat tcagcgcact ggacacattc ctgaccacct
    25921 ttaagttcga ccagttgggt gccgggcttg caagcaacat aaacggcttg gtgagcacta
    25981 ttgagtgggg ccaagtggcc aagactattt cggatgccat cagtggtgtg ttcaaggcca
    26041 tttacggttt cttggaaaac ctggactggc gagggctggc tacggcgctg gagaatttta
    26101 tagccggtat tgactttggg ggtatggcta aatctctgtt tgaggcgctg ggcgccgccc
    26161 tgggtggtat ttccgcattc ctcggcaaac tgattatgga cgccatctcc agtgtgcaga
    26221 cctattttgg aggaaagatc aaagacgccg gcggcaatgt ggcccagggc atttgggacg
    26281 gcattgttga cggcatagga gatgctggaa aatggattaa agaacacatc ttccagccgt
    26341 ttctcaaagg cttccaggaa gcctttaaga tcaagtcacc ttcgagggtt atgaaagaac
    26401 agggcggctt tatttcccaa ggcctgtttg acggtatcgg cgatctgtgg aaaaaggtca
    26461 gccaaaaatt caaaggattt aaggacggcg ttgttaattt ctttaccggg aaaaatggcg
    26521 ttgtatcaaa agtcaccggc cttggcggta aaatcgtgac cggcttaaag aacggcctga
    26581 agaatttgaa agccaccttt accaatgcgt tcaaaggccc cttaaacggt gtgatcaaac
    26641 tggtcaacaa tatggttggc aagatcaatg acaagctgct gattagcgtt ggcagcacgc
    26701 tgtctagggt gcttagcgcc ctgggcgtga gcgtgaccaa cggccagtac cagttgtttt
    26761 ctatacccac tatcccagag ctggaaaagg gcggcgtgct gaaaaaaggc caggtcggtc
    26821 tgctggaagg taaaggcgcc gaggctgttg tgcctttgga gcgaaacacc cagtggatca
    26881 gcaaggtagc cgcaatgatg gtgcaaatgc tgggtagcag cgggcaggcg gtcaatgtaa
    26941 cgatcccggt atatgtgggc ggtaagcatt taagcacggt ggtgctggac gatgtgaacc
    27001 aaacagaaaa gaaaggccgt gacccagtta cggccacagc gtaaggaggg acggtatgcc
    27061 actatatatt gacggtacaa aaatgccaaa cccatcattc aatgccatat cctgttcaga
    27121 cgaaaaggtg tggtcctcta acacaggccg ctccaagtcg gcttatatga acggcagtat
    27181 cgttcaggtt aaaaaaacaa ggcagttgtc ctttccacct ttgacccggg cggagctgga
    27241 caagttaaac ggcgtgatca acaatgcgag taagccctgg cattctatta aactggagga
    27301 tacttccggg aatacggtgt tttcgttcaa ctgctacttt ggtacgccca gttggacagc
    27361 ctattccggt gccagggatt gccggtattt catcaactac aaagtagatg ccatcgagcg
    27421 ctaaaggagt attttatgta caagacaagc acagctttta accaggccat caaaaacggt
    27481 gaacggatct atgtgaaggt taaatgtggc aatttcattt ttggctacaa cgatgagacg
    27541 gatcctacaa gcccaaatga gcaaaataac attatggagc tgaatattga ccgcagtatc
    27601 agccatgacg attacgcgct ggcaaagtcc tacgcttgtg ggtgtaactg cgttctgtgg
    27661 gctgtgcccg ccggagccgt gcttcgcggg cagaaaaccg tggtgtactt tggctgtatg
    27721 gtcaacggtg cagtggagtg ggtgccaatg ggcgtgtttt atccggaaaa ggtcactcgg
    27781 tccggcgaat gtaccacttt ggaaatgtac gatcacatgt atgatctttc tatgccgtat
    27841 tctgccgcca tcagcggtca gcagacccct ttggcaatct taaaagacct ggcacgccag
    27901 ggtaactttg agttggctgc cggcgtggag agcaaggtct ccggctttgg cacggtagat
    27961 gtttctttgc tctgcggtac ggaaacagat gaggacggca agcagcaggt cactgcctat
    28021 aatgtgaatg atgccatcgg ttatgtggct gggttctgcg gctgtgctgc cgtctttgat
    28081 cgagaaggca agttgcgagt agatactttc gcccaggtat atgatggtac ggcagaatac
    28141 gcggtgacag atgacacggt cacagaggtt tcactggcag agacggacaa aacctacctg
    28201 gggatcagtt gcaacaatgg gaataagaat attcttgcac cagatagtct gtcggtcaac
    28261 agcgaggtgc tgtatttcga caacccactg atcaccaccc aggcccaagc ggaaaaagta
    28321 ttcaacgctg tgtctgatat gatctacata gacgatggag accagggcga gactgtattt
    28381 gacctgggca tacagtaccg accgggaagt atgacattgc tcacggccaa tccggcgttg
    28441 gatagtttcg atgtgatcac ttaccgggac gataccggcg atcaccatat ccccttgatg
    28501 ggtgtggagt atgattatga tggctccgtc actatggatg tggccgccca tgcccgttca
    28561 gaacaggaga gcagctctgc cggaagcatt ctttcccgca tgatctctaa ggctatgcag
    28621 caggtcacag cgccgttggc gcagcgcatt caggacgcca cggattctat cacgaacgca
    28681 gtgggcggtt acgctgcttt gatcgaccgg gacggcgatg gtgtgtcaga cgcgctttat
    28741 atcggagagt acccggcagc ggagggcaag accaaaggac gctgcctgct gctgaataag
    28801 aacggcatgg ctgtttctac caccggattg caaggcccat ttaaggactt tgcggtgtac
    28861 tacaacaaaa aaaccaacca gtattacctg aatgctatgg acatttcagc cggtagactc
    28921 tccggtattg agatccttgc ggataaaggc acgatcgctg gatggaacat caccgaccaa
    28981 gaactgtatg cggatttggg tagttatcgt gcatatattc aaaagcctac taacaaaggc
    29041 tcctgggtgt tttctgcaca aaaaaagaac agcaacggtt catatactgg tacatggtat
    29101 gtaacgatgg gcggcgatat ggtatgcaat ggttcggtag atgtaagcgg ggccctatcg
    29161 gtggaaggga aaaccaaatt tgatgccgat gtacaattct acaaaaaaat atatgatctt
    29221 gccggatatg aaatcattaa tgctgcatct ggtggtaaca gccttgtaat tggatacggt
    29281 cagtatgagc acggagccaa aacatattta gaaggcggag atatttgctt aagaatgcag
    29341 cagaatggca acttgtgtat acaagcggga tcaaaagatt cggttgaaac cagatttgta
    29401 ctgtctaaag tgagttggac gcttagcgga agcactgcgt accgtgatac gattgaatca
    29461 aaaggcgggt ttgtgcttag tgcgaatggt ggcgataatg ttttatacct tgtcgggaag
    29521 agtatatgga ttgataacgc cacgacaatc agaggcaaac tgacggtaca agacgatatt
    29581 agactgagtt ttaaatcttc aagtggaacc attccactgg ttgtaaacac aagcggcgtt
    29641 attacaaccg caaactcatc aaaacgatac aaagagaata tcaaaccggt agaagacgct
    29701 gtgctggatc caaacggtct ttacgatgta caggtgtgcc agtacaacta caagccggag
    29761 tgtcgggaca aagaactggt cggtggcaca caaatcggct tggtggcaga ggatttggcc
    29821 cagcactatc ctaatgcagt gatttatgat gaagatggac ggccggaaag ttggcaagat
    29881 cgtattatga tcccggcaat gcttaagctc attcaagagc aaaaacagca gttggacgat
    29941 ctgcgggcag aggtggatgc attgaaagca aaactgtaaa caaaaaaggc ggacaggcaa
    30001 ttgcctgtcc gcttgtggtt ataaatattg gcgagtttta gaattctcct caggaaatat
    30061 aaactctttg ccatgttgat cgatgaatat tagtgtgcta atcctgcctc catattcgtc
    30121 gggatcaagc gttgcacatt tgttcgttgc ccagtaatct ccatcatctg aatggataac
    30181 ttcgccaatg gctccgactg gcttcgttcg tttagtggtt gtttctctta ttgcggctgg
    30241 ggctactgtg ccattccttt cggtgcgata cactacttgc ggttgcgtgg tggtatgttt
    30301 cttcttcttt ttcttcttag tggttgtggg ctttgtagtt gtggtggttg cggtcgcctc
    30361 tgtggctgcc ggttctgtag tggcctctgt gggctgtgta gtaacaccag ccagtgcact
    30421 ggatacagcg tgatctacca gactggctgt ctcctgatca tgcactcgat catagtgcac
    30481 ccacacaccg ataccgaccc ccaccgccac tacaacggtc acaacaagga tccacacttt
    30541 ggccttagac ttcatcttca tctctccttt cactccccac cataccacac ttccccgcag
    30601 attgcaagaa aacaggaggt gattcccatg taaaatacaa attgcagtca actgcaaacg
    30661 gcggcttagg cacgctgttt ttttatgtca aaaaggagga ttttatgcag acattaaata
    30721 ttaaggtcac ccagcaggcg gtgatcttac aaaacaaaga tccggtgaca gctgagaatg
    30781 tcaatcagat tcgctgtgtg gtagagctgg acccggcata cgccgatctg gtcgtgcggg
    30841 tgtgcatgaa cggccagttt accactgtgg tggatggaca gtgtttcgcc ccgccgctgc
    30901 aagagggaat gtgccgactg ggcgtttacg gctatgctat ggacggtgag cagttggtac
    30961 agcgtattag cccggagccg tgcgtgtttt atgtgcgccc gggttcttat gacgcggcgg
    31021 ctgtggaggc agacgcgccg gatccaacgg agttggagtc ttattatgcc aaggtgcagg
    31081 cactgctcaa ggatattgga cagggcgtga acggcactac ttatacgccc agcgtgtccg
    31141 cagcgggaaa gatcagctgg accaatgacg gcggaaagga caacccggaa ccggtgaaca
    31201 ttaaaggtcc aaagggtgac acaggtcccc agggcgctcc tggtaaagat ggagagcgag
    31261 gaccgcaggg cgaaccggga aaagatggtg cagcgggtcc acagggtccc aaaggggagc
    31321 cgggcgcaga gggtccgcaa ggccccaaag gggacatagg tgcacaaggt ggacagggtc
    31381 ccaaggggga tacaggtgcg caaggtccac agggtgaaca aggccctaaa ggcgacaccg
    31441 gccctcaggg cgaacaaggg ccaaagggtg atcctggacc ggcaggtgct gatggcaagg
    31501 attatgtgct gacggacacg gacaaaaccg acattgcagc caaggtggag atcccggatg
    31561 gttctgtgac tacgggcaag ctggcggacg gtgctgtcac cggtgataag gtcagctcac
    31621 tggctattga ggccaagcat attaagccgc gtacaataac cggcatgcgg ctggctctaa
    31681 aaacggtcac agaaaacctg ttaagtgatg agttgcaagc caaacttacc agctgggtgg
    31741 gcactctggc acaagcggcg aacgatgagg tcaccctgca cgaatggtgg agtacctctg
    31801 atttttgccc ttatgtccta aatgtggatt atgacgccca gggcaccatt acattgcacg
    31861 ctgacgatgc caaaagcggc gaacatgcct tgaccttgcg cagtggggcg ctggtgtcat
    31921 tctttgagga aaacggtacg gagtgcgccg tgattacgca atctgacttt ggcattgcgg
    31981 tggtccgccg agctgcggac ggcagcggga cggttaccct gccgactgcg ggcaacaccg
    32041 gctctgttga gacctgggag accgtgttca ccaagacatt tgacgctgac accacagcga
    32101 gccaaagatg ggacttagcc aagccctgcc gcaagatcag actgcgtatg gctgtggccg
    32161 gaagcgccgc caattccgcc gcaggcgatc agacggtgta cataaactct tacacgagta
    32221 agtgttttct gccgaatgct ttccggtttg aaacggctac cacaaagggc tccttcgccg
    32281 ttgcagaggt ggacatcacc gatgacatgg tgcgggtaca agcaaataag agcaacatcg
    32341 ccagtaattt caatgcggcc aactctatga ccggtggaac tatttgggcc gcaagtggga
    32401 tcacatttaa cattttcaag gatgccgagg gccacggcgc aatcaaagcc ctgtcctttc
    32461 cgaccaacgg caagacgatc ggagcgggca ctcagatcga gatattgggg gtggcaaagt
    32521 gatgaacatt gaaactgaaa gccgaattgc atttctaaaa tccgaactgg cggaaacaga
    32581 ctacctctgc ttgaaatata ccgatggagc actttctgag gaggagtacg caccaatccg
    32641 ccaaaagcga gcagcatacc gggcagaaat caacgccctg caaggtggtg atagcgatgt
    32701 atagcgcatt cgtcacggcc gccctgactg ctgccgtgtc aacggttgtc ggcagtgccg
    32761 tgtccgctgt gattgcttca ttgattgcga agaaaaagag caagaaagca atggacgaag
    32821 taaccacagc ccggtacata gctattgaaa acggcttgca gtcaattttg cgcgccgaga
    32881 tcattcgaca acacgacaag cataccgagc ggagatattg cccgctgtat gccaaggaag
    32941 ccatggtcaa ggtgtatgac gcctaccatg ccctgggcgg caatggtatg atgacacgtt
    33001 tttataatga aataatttcg ctcccggagg agccacaaaa ggaggattaa ctatgaaagt
    33061 aaccgcagga acaatcgcaa gaaccgtcgt gttggcggta tctctgctga atgtactctt
    33121 gaacgccttt ggcaagaacc cgcttccgtt cagcgatgat gaagtctata ctgctgtgtc
    33181 aacggtggta gccgtggcgg cttccctggt cgcatggtgg aagaacaaca gttttacaaa
    33241 ggccgctttg aaagcagatg agacactggc gctggaacgg acggagacgg cagaaagcga
    33301 ggcgatcagt catgagtaag ctgtattact gccggcagac caccgaaaaa tgcaagtcta
    33361 tccgttatcc cagcaaattc cacccctata aatacggcac ttccggatgt atctatacca
    33421 gtggctgcgg ggtgtgcgcc agtcttatgg tcttacacaa cttcggcttt accagcttaa
    33481 acacagccaa ctggacgcaa aaatgcttac tgatgggtgc tcggtccgca gatggcaccg
    33541 atatggataa ggtggcagcg ttcatcgaga ggcatttctc catcgtaagc aagcgagcca
    33601 agtctgttgc tgatctgaaa gcccacctga aagccggtgg caaggccatt gtatgcgtca
    33661 gcggtggcgg caagcagctg ttcagtaatg gaggccacta tgtgtatgtg ggcggtctgg
    33721 acaagagcgg taacctgatc gtgctcgacc cgtactggta tgatggcaag ttcacaatga
    33781 ctgccaatcg gcgcaaatac acccgcgtga aaaacggcag agaagtgtat gtacagccta
    33841 ccgcccttgc gtctgatatt agtggcatgt ggctgtttac caacgcaaag ggagcaaaaa
    33901 ctgtatatgc agagaacgat gtgaactacc gtaaggcaac accaaaagcg cctaccataa
    33961 agccgggtac atataccacc acagcagttc gtggtattta taatggtgcg ggtgctgctg
    34021 ccggacgcaa gaaggtcaag gatctgacca cggacggccg gcgacacgct acaagcagta
    34081 aacagaccgc agacgctatg ctgcgctccg gcacaaccat caccgtgctg gagaccaagc
    34141 tgctctccac cggcaacctg tgggcacgct gcccctccgg ctggctgtgt atctgggaaa
    34201 aggatattga ccgtaaattc atcaagtaaa gcagaaagcc caccgttatc cggtgggctt
    34261 tttgtgctgt tcatggatta gttattggct tccggcagat acttggcatc ttccggaaac
    34321 agttggtaca catcgacaat gggcaatgtc aagggagcga tcattgcgct ggacaaagta
    34381 ttagagatgg tcgctctcat gtacgggaac aaggtctgca caccctgaaa gcgaagaaag
    34441 cgctcaattt gttcctggtc gtctgtatcc aaatgctgca aatcaaaaat ggctgtcata
    34501 gtgacggata aatctatcgg aaaaggatgt tcttcggtgt tctcaaaaga gatggttaat
    34561 tttgtgaaat agttgctgct gttttcaata tggcctgtct gtctgttgat gtttgggcta
    34621 acatcaaaat ttccatccat gtcatgattg ataatcttta cttcattagt gacgattcta
    34681 aaatttgcta attggttcat tgaatctacc tttctgaaac tcagcacgcc gattgcctgc
    34741 tgagtgatac attaaatggc acactgaaca gtttgttctt ggaaacgcga tattggccat
    34801 cattttttcg tgcgctatag ttagtatgaa gtcgtaagga attgttaata gatagcgata
    34861 aattgagcgc ttttgcaaca gttatcagcg tgtccaatct tggcattgct tgcatttttt
    34921 ccattcgtgc aattgccgat tgcgtaagac cgcatttcgc tgccagctct ttttgggtta
    34981 gcccgccatc tacgcgagca acaaccaatt ggcggatgac agatgagcaa tcctccataa
    35041 cttcaagttc tcgtctggtc tcggggctct cgttttttag ttcttcccaa aattcatcga
    35101 aagtcttttc cttcatggtt cttcctcctt atgtagtcat tgtattcgtt ctcggctctt
    35161 ttaatctctt gagagggcgt tttttgcgtt ttcttttcga aagcatggag taatacaaac
    35221 gctccgtcat catcgcaaaa gaaaaagaaa atgcggttgt tgccaggtcg taattcgaaa
    35281 atttttgagt tagatccttt aatttgcttt atagaattgc gaatgtaacg gctcatttca
    35341 aacccgtagg tctctaaata tttttcataa tgcagaattc tgttgacttc gcttttctta
    35401 ttttcggtac acaaacggtg tatgtgtttt tcgattgggc aattaccgct tttggtgcga
    35461 taaagaatta cctcatacgc caatatgata cctccaatca gaaacattat acagaattat
    35521 agcaaatatg ctattgcaat aagaagaata gcacggaaaa ggtaagttgt caagaaaaaa
    35581 tagacattgt ctgaggtatt gacgattaac tacatattta aatgaatatc gtagtggatg
    35641 ttattaagtt tacttctcta atcaactgta tttttcgaca aaatattagt gaaaggtatt
    35701 gacaattatt atctccttgt agtatgacaa aaagcaaagg agaaatgaag actgattgtg
    35761 gaagatacca aggatttggt tgaagctgcg gactatgtga tcatcgaagc tgttttagtt
    35821 gatgatggat tgcgttacaa gcaactgtcc gtcggtatta agaattcgaa cggtgacatt
    35881 atctgtattg tgccaatttc aacaacgatg taaaaagcgc cgggtggtga ctaaccgcct
    35941 ggccttcttg tcttatttct gtcttatttt aataaatatt tgtttccact aaaggaaagt
    36001 ttaccgattg gaaatcgtgt a
//
LOCUS       QALM01000002.1_FullPhageSequence       33499 bp    DNA     linear   UNA 27-MAR-2020
DEFINITION  AcrIIA22-encoding prophage
ACCESSION   geneious|urn:local:
VERSION     geneious|urn:local:.:oj-c422o39:2
KEYWORDS    .
SOURCE      
  ORGANISM  .
FEATURES             Location/Qualifiers
     misc_feature    complement(671..763)
                     /note="Geneious type: RepB-RCR_reg"
                     /standard_name="RepB-RCR_reg"
     misc_feature    complement(792..1985)
                     /note="Geneious type: Phage_integrase"
                     /standard_name="Phage_integrase"
     misc_feature    complement(2192..3589)
                     /note="Geneious type: T5orf172"
                     /standard_name="T5orf172"
     misc_feature    complement(3643..4053)
                     /note="Geneious type: DUF955"
                     /standard_name="DUF955"
     misc_feature    complement(4040..4405)
                     /note="Geneious type: HTH_19"
                     /standard_name="HTH_19"
     misc_feature    4633..4824
                     /note="Geneious type: TIGR04111"
                     /standard_name="TIGR04111"
     CDS             4879..5046
                     /codon_start=1
                     /standard_name="CDS"
     misc_feature    complement(5036..5413)
                     /note="Geneious type: DUF2513"
                     /standard_name="DUF2513"
     misc_feature    5697..6014
                     /note="Geneious type: HTH_17"
                     /standard_name="HTH_17"
     misc_feature    6048..6362
                     /note="Geneious type: LpxD"
                     /standard_name="LpxD"
     CDS             6346..6594
                     /codon_start=1
                     /standard_name="CDS"
     misc_feature    7000..7752
                     /note="Geneious type: DUF2708"
                     /standard_name="DUF2708"
     misc_feature    7763..8098
                     /note="Geneious type: betaPIX_CC"
                     /standard_name="betaPIX_CC"
     misc_feature    8098..8508
                     /note="Geneious type: DUF1064"
                     /standard_name="DUF1064"
     misc_feature    8505..9038
                     /note="Geneious type: DAP10"
                     /standard_name="DAP10"
     CDS             9028..9195
                     /codon_start=1
                     /standard_name="CDS"
     misc_feature    9192..9509
                     /note="Geneious type: PcfK"
                     /standard_name="PcfK"
     misc_feature    9519..10958
                     /note="Geneious type: PcfJ"
                     /standard_name="PcfJ"
     misc_feature    11012..11425
                     /note="Geneious type: TIGR02473"
                     /standard_name="TIGR02473"
     misc_feature    11637..12134
                     /note="Geneious type: DUF1357"
                     /standard_name="DUF1357"
     misc_feature    12166..12588
                     /note="Geneious type: Terminase_2"
                     /standard_name="Terminase_2"
     misc_feature    12576..13844
                     /note="Geneious type: TIGR01547"
                     /standard_name="TIGR01547"
     misc_feature    13847..15400
                     /note="Geneious type: Phage_prot_Gp6"
                     /standard_name="Phage_prot_Gp6"
     misc_feature    15404..16906
                     /note="Geneious type: TIGR01641"
                     /standard_name="TIGR01641"
     CDS             16917..17096
                     /standard_name="CDS"
     misc_feature    17216..17878
                     /note="Geneious type: DUF4355"
                     /standard_name="DUF4355"
     misc_feature    17892..19007
                     /note="Geneious type: P22_CoatProtein"
                     /standard_name="P22_CoatProtein"
     CDS             19024..19149
                     /codon_start=1
                     /standard_name="CDS"
     misc_feature    19163..19576
                     /note="Geneious type: Lact-deh-memb"
                     /standard_name="Lact-deh-memb"
     CDS             19557..19910
                     /codon_start=1
                     /standard_name="CDS"
     misc_feature    19894..20364
                     /note="Geneious type: TIGR01725"
                     /standard_name="TIGR01725"
     CDS             20361..20729
                     /codon_start=1
                     /standard_name="CDS"
     misc_feature    20742..21185
                     /note="Geneious type: Phage_tail_3"
                     /standard_name="Phage_tail_3"
     CDS             21235..21681
                     /codon_start=1
                     /standard_name="CDS"
     CDS             21701..21976
                     /codon_start=1
                     /standard_name="CDS"
     misc_feature    22008..24794
                     /note="Geneious type: TIGR02168"
                     /standard_name="TIGR02168"
     CDS             24806..25174
                     /codon_start=1
                     /standard_name="CDS"
     misc_feature    25186..27732
                     /note="Geneious type: Peptidase_S74"
                     /standard_name="Peptidase_S74"
     misc_feature    complement(27778..28305)
                     /note="Geneious type: TIGR04420"
                     /standard_name="TIGR04420"
     misc_feature    28386..29957
                     /note="Geneious type: Collagen"
                     /standard_name="Collagen"
     CDS             29954..30136
                     /codon_start=1
                     /standard_name="CDS"
     misc_feature    30129..30482
                     /note="Geneious type: DUF4127"
                     /standard_name="DUF4127"
     misc_feature    30485..30751
                     /note="Geneious type: Holin_SPP1"
                     /standard_name="Holin_SPP1"
     misc_feature    30879..31661
                     /note="Geneious type: Peptidase_C39_2"
                     /standard_name="Peptidase_C39_2"
     misc_feature    31767..32081
                     /note="Geneious type: HicA_toxin"
                     /standard_name="HicA_toxin"
     misc_feature    32078..32572
                     /note="Geneious type: HicB"
                     /standard_name="HicB"
     misc_feature    32569..32949
                     /note="Geneious type: DUF262"
                     /standard_name="DUF262"
     misc_feature    33036..33200
                     /note="Geneious type: AcrIIA22_homolog"
                     /standard_name="AcrIIA22_homolog"
     CDS             33036..33200
                     /codon_start=1
                     /standard_name="CDS"
ORIGIN      
        1 ggattgtcgg tcactggcag cggcagtcaa caaagaactt cactttcact gcccacaggg
       61 tcatttttgg tacagtgaaa cgacccggaa cagattttca ttgcacttta ccgtggagcg
      121 tggtacagta ggcttgtaag gcgggtggcc gtcttgcata taggcttatc attatacatt
      181 ttgtactcct attttcattt tttacttcct tgtgttattt tcctttctgc agctcgggca
      241 gccacctacc cgggcagccc acacccatgg cgggcggcca cccgccatct acttttttac
      301 ttagaagcgt agagcttcta agattttgat cgcgtcgtcc ggtgttttgc atttcttcaa
      361 ggcaccggac acaaattcaa tccacctaac ccacaggcct gaccgagcag atcaaaactg
      421 cccggctttt tttatacctt gcattaccaa gtactgcaat aagtactgca acgccaaaag
      481 ttttttattt tctctcattt tttgtaaaag cgaaaatttg gcttatccaa gccaaaaatg
      541 ggaacatgaa gaaataaagg acggctaaaa aagccgtcct tttaggtcga ggtgacaaga
      601 atataggcgt aaaatttggc ttagcagcgg gctttctgcc attctgtact gcaacagtac
      661 tgcaacgccg ttactgctgc aagaactgct cgatcgactg cttgataatc tgtgcctgtg
      721 caataccatc agcagcgcat ttctcacgaa aagcggaagc catttccttg ggggcactta
      781 tcttttctta tttatatctg tgcagcactt ttctgtggag cattcggggt aagctgctgg
      841 atataggcgt ctgctgcctc tgtgtacttt tgttcgtagt cggagaatac atcacagtag
      901 gtgttcagcg ttgtttctat attggcgtgg ccaaggcgct tttgcaacac cttcgctggc
      961 attccgctct caatgcagcg ggtggcgtat gtatgccgca ggctgtgcaa ggatacaacg
     1021 ccgggtatgg acggatccag cacattgtat ttttttaaga tacgctgaaa ttgcaaattc
     1081 acttggctgg tggtcagtac cttgtgaccc ttgaagtcgt agaacagcag atccaagcgg
     1141 ttgggctgcc accgttccat atattcggat aaaatgcggt atggggcgtc tgtcaggctc
     1201 aaaagccgct gcccggcata ggtcttggtt tttgtgccta taacagcgtg gtccgtctga
     1261 tccttggtca ccgtgcgtcg cacattcacg gtgcggaatg tcaaattgac atcgtgcaca
     1321 tccaaggcgt tgatctcgcc catacgcatt cctgtgctga gcattaacat catctgctcc
     1381 cagtatcggc agccacgctc ttggtcgttc atgacctgca caaacctggt ctgctcctct
     1441 acggtcaaag cacgcacctt gcgggtggcc ttgttgctct ttggcttttt catgccacgc
     1501 ataggatcct tgcggatcag atcgttatca agagccgtgc ggaagcagcg ggccagcagg
     1561 gcgtagtcct tggcgattac cgaattggaa cagctggtga tctctattag gtattgggtt
     1621 acctgtggtg gccttacgga ttgcagcggg cagtcgccta tggaactggc ggcgatccgt
     1681 ttacagctgg ccagcttgcg caggtaggta ttgtccccta tctggtttag cgcccggtct
     1741 gtctcgacaa gtgataagat atactgggca acggtgatct tgtccggctc aattacagag
     1801 ccggtggaaa gttcattttt caaagcgtcc agctttgccc gcacatctgc ctgtcgctta
     1861 ccgtacacag ttttgcgctt gggccggccg ttggcgtcca cgcctatagt cagctgggca
     1921 gcccataggc ctttgctttc catcttatag atggttccgt caccattccc tctttttctt
     1981 ggcattgtac acacttctcc tttgcatata gcagcgggca gcacctaaaa aagggcgcaa
     2041 aaatgccctg cttgattttt ttgcagggct gtgatacaat aaccagtgtt gggtgggtat
     2101 tgtattacac aatcctactt atcggctcta tcctgttggc gcagggtagg gcttttttta
     2161 tttgttatta tgtcggcgtc aaaaaacgat tttatacctg ctcgctttca agaagcctta
     2221 ctgtctgacg gtattcctcc gctttggcaa cggcggtaaa agtgaccgta gcattatggt
     2281 tttctttcac taccttttca acttcagaaa gcgaaacgcg gaagaattct tttcggctgt
     2341 ttacaagatt tatacgccga tcatcaaact gccggtgcaa agccgtctcc aacgccggcg
     2401 cgtcctcaga gaaaatcata gcgtgaacat caaattcaaa tggtacggaa gcgctgctga
     2461 gttcttttat acggtccata ggctctaacc gtcgtgtcat tccaatttta tatacattct
     2521 ctccaaaaga gccgatattg gatattacat agacgaagcc ggcgcgcgta ttctgctccc
     2581 gatcgagtac attttttctg tcctgctcta acaggccgag ttttgactcc agctctttta
     2641 tcttgtcaac ataaagctgc ttttcaatat catccgcttt atgtagataa gtcatgagtt
     2701 tctgaatttc atttttgaac tgccgttctt ccttatcgag ctttgctttt tcgcgttcaa
     2761 tttcgcggcg cactttttct tcttcgagca tttgctctcg gatcgcgcgt tgttcttcct
     2821 tttcgcgctc tgccatcacc tgattgccgt acatacagtt gagctgttcc agtttaatct
     2881 ccagcagcgg gcggttgagt tccactccgt ccggtgcaaa aattctgtta agcatctcaa
     2941 aggacttgat gattttagag cgcgcaccgt caatgttccg agtagtaaca ttcttaataa
     3001 tagccgccgc ttccgaatta aagcaacgca ggatctgttt cacatttgca tttataacag
     3061 actttggcgc gtcagaatgt acagagacgg cattatttga ggaaatgcat tccttttcat
     3121 taagttgtgc aagagcaaat ttgtctttat attctgcaga cgatatatca tagtctaccg
     3181 ggacggaaga agaaacggca atcgcttctt gctgtgccac ttcaatttca gctttaagat
     3241 tgtggatttc gatattcaac tgagaaatgc atttccgttt ttgcgtcagt tcacgctcaa
     3301 cagcttgaat tttttgagta caactgtcct ctgtttcttt tcgcattttt tccgtagccg
     3361 ctttggcgtc ctgcacgcgt tgatctgcat tggcattcgt aaacgccgcg tattcgtcgg
     3421 catttttaat tatttttagg cttgaaaatg atttctgcaa aatataatag tacagcacga
     3481 gaaacgctac atcagccaaa gcaaacagcg gtactcctac tgtagccaag atagaaatcg
     3541 caataataaa cggatatgca tacaaaagga ttttatattc ttttttcatt tcttttttcc
     3601 tcttattaag ttattacatc tataatcacg gcgtgccgtg aattatgaca ttccacattc
     3661 aaagtagaat tcaatggcct tgtgtatata gttctcggtc acattgaaat actcggccaa
     3721 ctcgtaaggc tccagcccct ggcgcagctg cgtctccaac tcgtccttgg ggatcaactt
     3781 tttcaccgcc catttgtctg cccggcgttc gtgcttactg cgccggtcca gcggtgcgta
     3841 taggttgtaa aacgacccgg ttatgcagtg cccggcttca tgtgccaggc ggcagcgggc
     3901 ctctgcggtg ctctccaggc tctgctcgtc aagtgctatg taataatcat cgccgatatt
     3961 ggcagacgca gacttggcag cgggcatact gcccagatac acctctatgt tgttttgctc
     4021 gatgagatcg agcagggact cagttgttgt cattctctct ctttctctta tcctttataa
     4081 actcaacaaa tcctttaact tcgttccaca tctcatcggt gacttcacca tcaccaccaa
     4141 atagtgccac tttggctatc tcctccggac tttgttggtc cgggggattt tttatgtccg
     4201 tttttccagt taagtagtca atagacacac cgaaatactc actaatgctc ttaagtatct
     4261 ccagtttggg ttctacatct tctccattct catatttttt cttccaaaag gagacactgc
     4321 ctttattaaa gccacattct atagcggctc gtgaaggcga gataccggcc tcattgcata
     4381 tatgttgaaa gcggtcataa aacacaaaaa atgcctcctt gttttgtgca aattacacaa
     4441 agtttaacaa attagacttt ttgtgttgca aagttgaacg aattggctta taatgcaagt
     4501 gtggttgaat tcgttaaact atttcaacag cgttagcaac tttgtgttta attctttgga
     4561 caagatgagt atagcacaca ggtttaataa attcaaccac tttttaaaaa aatctgggag
     4621 gaggtatatt ttttggacag ttggattgaa acagcaatag gaaaaatgca catgaacaag
     4681 atcacgcagc gtgaccttgc caggaaactc aactggtctc cgcaatatct ttgtaatgtg
     4741 ctcggcggaa agcgaaaatc aaaaagcgga gaagagcgca tcctcggcgc aatcaacgag
     4801 atcatcgccg agcgcaacaa ctaaatacac ggccagcctt tagataagca gcaggcagtt
     4861 aaagcgaggt gaataaaagt gattgttgta ttggttcttg ccgccttagc agcgctcagt
     4921 gctctgatgg agcattggaa gctgcgtgcg gttctgtatt ttctggcaca caagaacatc
     4981 caattcaccg aagcggatat ggagaagtgc ctgcgccagg tgctggaaca ccaattcaaa
     5041 cggtaggtgg attaagcaac attgatgata agacactggt tgcgacggat gagagaacat
     5101 tcagagaagc agaggcaaat ttggaagcaa ttttctttgt ttttctccat acattgtcat
     5161 ctcggatgtt atccagcaga tcgtgacctg gcatgaggat ggattccaca aaatatgttg
     5221 gtgtggtgca tagatctgca accgagacgg cctttatgta tctggcctct gacagcaagc
     5281 tgattgtata caagatttct tcagaagtgt atgggtctat ttgaatggta gaggcgtcta
     5341 agtggtcatt gtaaccaagg tgctcttcaa ggtagatcag tacctctctt acacagtctt
     5401 tgtttaattt catctgattt cgtcctttcg tcataataac atcattatag caacaattta
     5461 caaccaatgc cagccttttg ggcggcggca gagatacgca ggcagcggga ccttttttca
     5521 tttcttctct ttcttctttt cttttttgtc aaatttaccc attatattcc tgcttccggt
     5581 gcccgcccca cccaacatca catttatcgc caacggcact tttgccgtgc agcgggcagc
     5641 ttgcggctct gccgcttgcc caaagggctg gcctaatcaa gaaaggagaa ataacaatga
     5701 aagtacccat caacaaggac agccccttgg caatggacga cttcgacgcc gccgtgcagc
     5761 agcgtatgga gcgcctgcaa agctatattg acctgatccg caccgccgaa gctgtagagg
     5821 aagaggtcaa ggtcaagggt acaaaactgt atcttggtcc ggaagatgtg gcggcatacc
     5881 tgaactgtag cataccaacg gcgcggcagt atatgcaccg cccgggcttc cctctcattc
     5941 agttgggtga gaacggcaca aagttggctg tgttcgcccc ggcgttccac gcctataatg
     6001 caggcaaata ttgattttgc agtcaactgc aaagaaagga caaaccaatg acgaaacgag
     6061 aaaaggcagg cgtggtcctg gtgattaccg gctttttgct ggtgctgctt ggctgctgcc
     6121 tggtggcgga caacccctat tggtgggtgt ctgtggcaag cagcggaacc ggatgtgggc
     6181 tgatcgccct ggcagtgttc gtgctgccca aggacgagga cgagccgcag caggataaac
     6241 ggctggtgat tgaggacgaa aaccacaagg tggtgctggt agcaccgctg acagactttg
     6301 aattggcgta tctgcacgcc attcaacttg gaaaggatga tgaaaatgga agattacatt
     6361 gatttggtaa ttgctaaact ggacgaggac cacattgtcc tgcgggcgcc gtggaacacc
     6421 gtcagagccg gcgataccgt gtatgtgcgt ggcgacggca actacgaggc gctggaagtc
     6481 atcgcagagc ggaaaaccaa ggctctgatg gaattgccga aagtgacagc cattatgctg
     6541 ccgctggagt atggcgacga acaaagcggc gggcaaaaag aaaaagccga ctgagcgacc
     6601 agtcgacttg aacacaggcg gcgaaaagaa agtaaaacgc ctgcgctaat tacattatat
     6661 atcaaggacc gcagagaagt caaggacaag ccgtgcggca agggcgaaaa aaggggtctg
     6721 tgctcctttt ttgctcctcg ttcaaagtat tatttttagg cgcaaaaccc caacggcaaa
     6781 aatatatatc gcttggcatt cttcagcggg ttcaggcgca ggcaggagac cggcggcaac
     6841 agggtgtgca cccgcgccgc ataatgagga gctgtgctct gtgggaatgt ggaacacgcc
     6901 ggtgaaccgg tgggaaactt gcttttccac ccgggagccg atcagcgttt tccagcattt
     6961 ccatagagtg ccggtccgtc cagaaaggag caaaccaaaa tgccatgggt gcaaaagacc
     7021 gtccatgcgg gaagatgtat ctatatccag cgccactact cctcgcgcta tggcagcaaa
     7081 cacaaatgca ccagagggag caactacggc aaaacaagtg aggcccaggc cattgtaaac
     7141 aatcgccagg cgtgcctaca gcaagagatg atttttaacg ccaattttgg tccaggtgat
     7201 ctgaccgcta cctttacatt ccgtaaggcg gacagaccca agaatttgca agagatcaag
     7261 aaactgtggg cggcatatat ggtcaaactg cgatatgcct acaaaaaggc aggtgtggag
     7321 ttcaaatgga tgagggccat tgagaccccg gacaagaacc cgcatattca catggcgctg
     7381 tccggcatcg acatagccaa gctgcctcgg tggccgtatg ggcgggtgga ctttgtgccg
     7441 gttgatgaca gagaccacca cacctacggt gggtacctgc gtgaggaaac acatatcaag
     7501 caagggcaca aaggtaagta caacacggcc aaagcaaagg tatgctacag ccgcagtcgc
     7561 aacctgaccg taccggagcc ggagtacaaa atcatttata atgaccactg ggcggacgag
     7621 ccaaaggcac caaagggcta ttatgttgtc cgggacaccc tgaacaactg ggaggacgaa
     7681 gtcaccgggt tcaagtacca gtcctatgtg ctttgcccga tctcaaagaa ccaaccgcac
     7741 cggcggtgtt aggagggcga caatgacata catacagcaa tgggaacaaa tgcgggacaa
     7801 ggtgcgaaac ttggaacagg aacgccaaac ccagctgatc ttggcaccgc acaacgccta
     7861 cggcttcaag ctaaacatca accacccgct gatccggcct aagtgggacg cctttaagag
     7921 caccaagggc ctgggccagt atggcatgac ggacgatctg cgccgggaat ttgaggaggc
     7981 agtgctggcc agtaagtaca tgcaaaagtg catggagcag gaacaaagga agattggcgc
     8041 cgtcgagcac caattcatcc gtatggccta ctccgtagag aaacaggcag cgggctaatg
     8101 ggtacccaag aacactggac tgctgcccag taccaggagt atctccggca gcgggccaaa
     8161 ggcgggaaca aataccacgc agtaaaagcc caaatggacg gccgcaccta tgacagtcgg
     8221 agcgagtgca agcgggcaaa ggagctgcaa ctgttggaac ggcacggcct ggtgcgcaac
     8281 ctgcgggagc aggtccctta tgagttgatc ccggcagggg tcggcgaaca ccgaaaagag
     8341 cgcccggtga tttataaagc ggactttgta tatgaggtct gccagccgga cggcacctgg
     8401 aaatgggtgg tagaggacac caagggcgcc aaaacaaagg aatacatcat caaaagaaag
     8461 ctgatgctgt acattcacgg catcagcata aaggagacgg aaaaatgaat ttcaaaaaat
     8521 tgctatccat ttgcaaacga agcaaggcct attttctata tgacctgcct gacggcgagc
     8581 aaatgctcag taatggcagc tgcggttaca tcctgtacgg ccaccctgaa tacacgccgg
     8641 agacgctgcg catggtcgct gacttggcag aggatgacag cgtgatcatg acaagaatgc
     8701 cgaaagcgga tctgccgctg gcagaccaat gccccaatga agaatatgcc gccccgctgg
     8761 acacctgcat tgtagccgca ggcgctgtat ggcaaccgct gattgtaggt gcgggcatga
     8821 cattcatcaa cagaagagcg ttgcaaccta tcgaaaagga agaagaggga tattacctgt
     8881 acaagcgcgg ggacctggtg gtagttaagt ccggcctgat cgtgcagggc gtgatcagca
     8941 caatggatct gtccaaagca gaagctgtat gccgggatct gatcaacctg ggcaccgtgg
     9001 ccggtatggc ctttgaggag cgcaacaatg aagaatgaga acgaaaaaac tactattgca
     9061 atcttggcga cgatatgccg agatgtgtgt atctatggct caatcaataa ccggtgcggc
     9121 ctggacaagc cggaactgga cgagcactgc cagcgttgcg cgctggcgca gatcaaggag
     9181 gtaacgctga aatgaccgag aaaatccaaa aagccattga taagatcgac caggaggcgg
     9241 agaagatggg cagcgccaca gtgcgcctgc tgtgttccca cattattgac cacaacctgg
     9301 tgaatgacga aaatgcggat aaggtgttgg ctgagggcaa gagtctgaaa ggctgctggg
     9361 atcacatcac aagcaacgca cgaaaacaag cagaaggcaa ctgcacagcc gtgccagacg
     9421 acaccgtata cgaatgggca gcgggctatt acggctttac tgccgaagag accaaggcgg
     9481 agatcatcga cctgctggat ctgctgtgag gtgtcgatat gggaaagaaa ctgaacacgc
     9541 ttacgcagga acaggctcgg aagatttgga acggccgccc gaaactgccg gagaaaaaga
     9601 tcaagaagtt tgcccacgaa gaggtattcg tcaatgagca atactttttc aagtacaaag
     9661 aatgcgatca caggtatggc tattgtaccg cttgcggcaa ggatgtgcag atcgatattg
     9721 agaacatgcg actatggacg gacaagcacg cagcctgccg ctctgcacgg cataacgaca
     9781 ccgtatgctg cccggtctgc gggcacgaag ttcaagtcaa agacgccggg cgtggccgta
     9841 gtcagttgat aaacacggca gtggtggcgg taacacagcg aacacggaac ggcggtatat
     9901 tgctttcttt cgttcgagtg tatgaggatt atacgcgcaa ctataaagcc gcgccggaaa
     9961 ggggcacact gctgtacgct gcatacttca atctcggcca gcactttgta gccgaacaaa
    10021 catacggtgg agggctgtac ataagcataa agcaaaagcc aacactccga ctgccatgca
    10081 cggtggagcc ggttaagctg gatcacaaca gctggaaatg tacagaggga gagggagcaa
    10141 agctgcttgg ctttgaagag gcgctggaga ggagcaatct gcgctatctt ccatgggaag
    10201 cataccacga gtgtgcccag cagctttatc gaagcacaat aacaaactat cctgttaacc
    10261 tgcttgggtt actttatcaa tacagccggt acccggtgct tacagagcgt ctaataaaag
    10321 agggcaacgg tgacctggta gccgaacaag tggagtggga ctgcacaacc ggtatggact
    10381 acaagcaagt ggtgccatac aaggccatgc gactaaccaa gcaggagtac cgcaaattaa
    10441 aaacgcaaga caacatttgc tgttcaacac tcaaagcaac caaggcattg aaaaaatacg
    10501 gctgcaaaat gacagataaa aatattctct tttttcttgc tttccaatac acatggagtc
    10561 agcgaaaatg ctacaaggcg cttgatgttt tgcggcagca cctatctccg caaaaggcaa
    10621 taaactgggt aaaccggcag gcagcgggag gatatggaac gccaacaaat gtgctgtcag
    10681 attacagcga ctatctggat cagtgcaggc ggttgggcct ggatgttaac cgtaaagagg
    10741 tagccgtacc gcagaacctg cgagatctgc accggcagta ttccgaagaa ttgactcacc
    10801 gagccaacga aaagaaagca aaagagcaag ccgagcgggc aaagaagtta gctaaggatc
    10861 tgccaaagct gaaacgaaaa tatacatacg ccagcagcgg actgttcatt cggccggccg
    10921 aggggccggg gcggtcattg ttgcattttt cggcgtgatc ggctttggtc cgaactttaa
    10981 gaaatgagcg gaataaaaag caggaggaaa aatgacgaac aacgaaaaga aggaatggct
    11041 gcaacgctat cgggagtgct gggcggaggt tgagattaca caacaggaga tcgaagaact
    11101 gaacagccgg gcgcaaaaga tcacggcttc cctctctccc acgccgggag gcgggcagcg
    11161 ggcagatttt accttgacgg tagatcgcat tatagaactg aaagagaagc tggaccaaca
    11221 agtccggctt gctctgttgc agcgggcaga aattgagact gctattgagc aggtacgcag
    11281 cccattgcac cggcgtgtgt tgcgtcggcg gtatttgaac ggtgacactt ttgagaagat
    11341 tgccgtagac gaagatatta catacaatca cctggtctct cgcattcacc cgcagtccct
    11401 ggatatgctg gaatgtgaaa aataaaaaac cactatgcaa tgcatgttga tgttatagta
    11461 tgcaggttgc cgtctgtgtt atagtataaa ctgccaaaca gattgaaaga gcgctccaaa
    11521 cggtgcgctc tttggctttt gcttttgtgc ttttcctttc ttaaatgcgg ttactacgag
    11581 gcccattttc agatgtgcta taattatggt gagcagaaag gggggaaaac aaatacatgt
    11641 gtaaacgctc taaaaaacct ttaggcaagc agcagaagaa gaaacggaaa aatcgtaaag
    11701 ttcgagagta tgaaaagatc aagatggaac tgactaacct ttctccggcg gaacgccgac
    11761 gcgaacgcat tttagcagag gccgaagaga aaaccgcgat aaacactact cctttgacga
    11821 tttctgtaat atcgatgata ttttcgtggt ttgcagtctt tcaaagtaag atttacgaaa
    11881 tcctcaaaga ttggtttcaa acattgctcg aagaatattc aaatcatgct gaaataattc
    11941 aaaagataca acagaagatg agtgacattc agaatagtca tattgagata ttcggcgtgg
    12001 ttgtagttgc ttcagcaata gcaataacaa ttatacgggt tcatcagttg cgtctcgaga
    12061 aagcagcccg caaaaataga attcggctcg aaatactgga tgaatttttc ccaaatagca
    12121 gacagaaaaa ataacagcat ataatccgca attattacaa aggaggtgag cagcgtgggt
    12181 aaagagacct taacacctaa acaaaggctg ttctgttatg aatatgtgct cgaccataac
    12241 gggaaacggt cttaccaggc tgcttacccg aattgtaagg cacccgggag cgcagaaagc
    12301 caagcaagcc gattgctaag aaatgataag gtaaaaaaat ttatcgctga gctggaaaag
    12361 cgaaagctgg acaagttgga tttcaccgca acggatgtgc tgaacgcact gtgctccatc
    12421 gggtttgcag agacggcaaa gccgccgaat acctctgatc gggtgaaagc cctggcagag
    12481 cttctgcgtc actttgaatt ggcccgaggg catgaagatg agcagacgga cgatggcttt
    12541 ctggaggcct tggagcagaa agcgggtgaa caggcatggg aagaataagc acctttcatt
    12601 ttcagccatt ctccgccaag cagctccagg tgctcacctg gtggtgcaaa acatcacctg
    12661 tgagcgacaa aaacggaata attgcagacg gcgctatacg atccggtaag acggtgagta
    12721 tggcgcttag ctatattctg tgggctatga gtacctacag cggcatgaat tttgccatgt
    12781 gcggtaagac gatcagctcc tttcgccgga atgtgctttc ttttctgcct gcaatgctgc
    12841 aaagtcgcgg gtatcaggta aaatacagcc gtagcgacaa tgtgcttgtg gtgacgcggg
    12901 gtggtacgga aaacgcattt tacattttcg ggggcaagga cgaaagcagc caggatctga
    12961 tccagggtat gactttggcc ggtgtgttct ttgacgaggt ggctttaatg ccccagtcct
    13021 ttgtacagca ggccaccgcc cggtgctctg tcagtggtgc aaaattctgg ttcaactgca
    13081 acccggataa cccacatcac tggttttatg aagaatggat cctgccggag aagcggcaag
    13141 aaaagcgaat actctacctc cactttacga tggacgataa tttgtccttg acagaggagg
    13201 ttaaagcccg gtacagaacg atgtatgcgg gcgtttttta tgcccggtac attctgggcg
    13261 aatggaaagt ggcagagggc ctgatctacg atatgtttga cgaaagtcgg cactgtattc
    13321 cgctgccgcc ggataacgaa ctgcaaggtc ctgcctatat cagtgtggac tacggtacgc
    13381 taaaccctac ggtgttcctg atgtggcgca aataccacgg caaatggcta tgcaccaagg
    13441 agtattacta ttccgggcga gagaaccata aacaaaggac ggacgcagag tatgcggacg
    13501 agatgatggc ctttatcggc gatacgccct atacctgcgt agtggttgac ccttcggcgg
    13561 cctctttcat tacagagctg caaaggcggg ggctaaaggt gttaaaggcg gataacgcgg
    13621 tgctggatgg aatccgtacc gtatgtacgc tattgcagcg ggcggatctg ctgttttgca
    13681 aggactgcac ccgcaccatt gcagagtttt acgcctaccg ttggtatgac aaagcggctc
    13741 aggcaggccg ggatgagccg gtcaaacagg acgaccacgc tatggacgcc atgcgctatt
    13801 ttgtaagcac ggcgctgggg cggatcgtaa caaggaggac ttgaatatga tactttacat
    13861 gaaccggcgg gatgtgccgg aggcggaaca gggcgtactg tcgtctgccg tgattgatta
    13921 tgtggtcggt cgggcacacg aatatgagcg gcgctgccgt gccctctatg gccgatatat
    13981 tggcgtgccg caaatccacc gaggagagga cgagaacgat gtgcgggccg aggctaacta
    14041 tgccaagtac attgtggata ttatccgtgg ctatttcctg agcgagccgg taaagtacga
    14101 ctgtaacgac aaggacaaga aagacagcca ggccaagctg tccctggtgt ctacggtgga
    14161 ggccaagctg gatcggcaaa gcggcaacct gatccggcat aacgctgtgg acgaaaacaa
    14221 agacggcctg tgcgatctgt gcggcaagga aattgacatt tctgccgtta tggctgccta
    14281 tcacagtcag aatattgcta cgatagatca gcggattggc aaggccatgg gcatatacgg
    14341 tgaaagctgc gagctgctat atgccagcac agaggagcaa ccacgcccgc gatccgcagt
    14401 gtatgcgccg gatcagatcg tgctggtgca agatgatact gtagagcaca aggatctgtt
    14461 tgcgctgtgg tttgagcagc gggaacgcac agatcgcagc cggtactatg cggtaacagt
    14521 ctatacggct acccagtatc agcagtacga aagcacctcg ctggataaag aaaactatgt
    14581 gtacaacccg gtgggtgcac cggtgccaca cttctttgat gaggtgccgg tggtgtgtta
    14641 tgagaacaac gaggagagac aaggcgactt tgaacaggtg gccaacctga tagacgcccg
    14701 caatgagctg ctgtctgatc ggcttacaga taagcgtaag tttgtcaatt ccatcttggc
    14761 agcattcggc gcggttctgc cccaggaaac catggaggca gccaagcgag accggctcat
    14821 tgacggcatt ccccaggacg cccggttgga atacatacaa aagacctttg acgaaaactc
    14881 catgaaggtg ctggacgata ccttggtatc ggacattcac aagatgaccc taaccccgga
    14941 tatgacagac caggcctttg ccggtaatgc cagcggcgtg gcgttaaagc tcaagctgct
    15001 tgccctgcac ctgctggtaa aaagcaagat gagcgccatg gaggcggggc tgaaaaagcg
    15061 ctggacctta tacaacaact ggctggccca taacggtata gacccggtgt ccgtagatga
    15121 tgtggatatg gtgtttactg tggcgctgcc cattgatgag gcgcagattg tctctatggt
    15181 gtgcaccttg aagaatgccg ggctggtgga cgatcagacg ctgttgtccc tgctatggtt
    15241 cgttaaggac ccggcggaag ctgtggagaa catgaaacag caaaagcagg agaaccagca
    15301 gcaatatatg gacagctttg ccgccaaggc ggaggacaaa gctgatgaaa agggacagtc
    15361 ggcagatcag gaacagcaag acaaagaaaa ggacgtttaa cctatgaaag cagcagagta
    15421 ttggaaaagg cgaacggttg acctggaaca cctgctgcaa gcgcgtacca ccgccaccat
    15481 ggtggaggtc aaccgtatgt atgcccaggg cgtggagcag atcaatgcac aaattgagcg
    15541 cattctccgc cggtatgtaa agaatggcca aatcagccaa gcctatgcct tgcagctgct
    15601 cagcgcagga caaaccgcac aggagcggga gcggctgctg gaacagctgc agaagaccaa
    15661 ggagccacag gcacggcggg agttgatcgc tatgctggac gcaccggcct atgcggaccg
    15721 gattagccgc ctgcaggcgc tgcaaaacgc cattcgggcg gaagctgttg ccatgggtgt
    15781 gcgagaggag cgactggcca aagccaggct gacggataca ttcaagcaag cctattaccg
    15841 cactatattt aacgaccaaa agcgtaatgg tctatatgac tttcgcttga tcagtgaccg
    15901 ccgtgtacag gccgcactta cccataagtg gagcggcaaa aactattccg atcgtgtgtg
    15961 gaagaacaac accgcctttt gcaagcgctt gcagcgcacg atcgaggtgg gttgtatgac
    16021 gggtatgacc ctgcacgata tggaggagcg gttgctggag gactgcatag gtgcagacag
    16081 cgacagcggg caacgctatt gtgccagccg cctgatccgt acagaggtca atcacttctc
    16141 caatcagggc tttttagagg gctataaagc agcgggcatt atccggtatc ggtttatggc
    16201 tactctggat ttgcgcacct ccgccgtgtg ccgtcagctg gacggcaaga cctttttggt
    16261 agaggatgcg cagccgggca aaaatgtgcc gcctatgcac cctttctgcc gcagtattac
    16321 cgtgccggtg gtgagtaacc gccccggcac ccgctgggcc agggatccgg taaccggcaa
    16381 gtccatgacc gtaccggcag atatgaccta cgcccagtgg tatgagaagt atgtggagaa
    16441 gagagacccg ggtttgacag aagaggaaga atacgcaatc aacagctggg tgtccagtga
    16501 cttttacccg attaacgaga aactgcggca aggtatagag ttgacaaacg aggagaaaag
    16561 ggctataact aacttagacc gtgcacttga gaaattcccc aggtatgccg gatcggtaaa
    16621 acgctctttg gttatatccg atccaacgga actgcaaagg tttgtaaaca cgcatacggt
    16681 cggcaacacg gttacttaca acgagtacat agctgcaacc tgcggaaaga cctataaccc
    16741 ggacgcagag gtgcaaatct atattccgca gtgtaagaac ggacgagata ttcgatcttt
    16801 taatgcaggt gagcaagaga tattgtatgt gcgtggtagt agctttgttg ttggtgagtt
    16861 gcttcaaaac aactctgtta caaaaattat tctgtatgag aaatagggac tgaattatga
    16921 aaaaagaaaa gctatttacc gctcccagat ggaatgatcc acctgtagca agagtaacag
    16981 ggcacagaga aatcagcgca gaggaaagaa aaagagcgat acaagatgtt attgacaaat
    17041 tttacgatgg aaagtgtcca gaggattggc tggatgcgat aaaaaaatac caataacatg
    17101 aagaaagcag agctgcaatg cagccctgct ctttttatac ccattttcag gctatgcctg
    17161 tgggaatata tcatttaacg aaccggcagc gtacggtttg ggaaaggagt cagcaatgac
    17221 aaaacagtat gccgagatgg aaaacagcag agaacagagc cgggtgtgcg cacgcctgcc
    17281 gctgaacctc cagctgtttg ccgaagacac cggcgaaaat ggagcagaca ccaacacaga
    17341 gggggcagcg ggcgacaccg gcgccaactc cgatgggggc aacgacactc caacatttga
    17401 cgacctgctg aaagacaaga aattccaaag cgagtttgac agccgggtca gcaaggcgct
    17461 tgccacggcc agagccaagt gggaggaaag cgccaaggaa caggcggacg aagcaaagaa
    17521 gctgtccaac atgaacaagg aggagcggga gcggtacaac ctggacaagg accgccaagc
    17581 ctttgagcag gaaaaagcgg cctttgccaa aaagcagctg gaaacagctg tggcggcaga
    17641 gctgctccag cgcaagctgc ctgcgcagtt tgcggcattc ttgaccggga gtgacgcgga
    17701 agcctctcaa aagaatttgg aagcctttga caccgcattt caagaggcag tacaggccgc
    17761 aaccacggcc aacctgcggg gcaagaaccc gcccccggca ggtaagggcg cagcgggcga
    17821 caatgtaccg cccacagact tccacgccta tgaagcgtgg agaaaaaaca acggctaagg
    17881 aggaataaga aatgccgaac acgattttaa cccccaatgt cattgccaat gaggcactga
    17941 tggtactgaa aaacaacttg gtgatggcca acctggtgca ccgggactat gaaaaagaat
    18001 ttgttaaggt tggcgatacg gtaaccgcac gccgtcccag caagtttgcg gccaagaact
    18061 ttaccggcgc agtggatccc caggagctga acgaaggcgg cgtgcctgta aagatggatc
    18121 gtctgcgtga tgtgaccgta cagatcacct ctaaggagat gagcctggac ctgcgggact
    18181 tctctgcaca ggtcattgaa ccggctatga cggccattgc caacgcagtg gacgcggatg
    18241 tgctggctac cgccgtagag ggcgcatgcc gcacagtgac cgcttccggc gaggacgcag
    18301 caaagcccat caaagatatt gccaaggtgg gcagcctgct ggactttgcc ggtgtgccgg
    18361 tacagaaccg ccgcctggtg ctgaacccct ctcacaaggt gctctatgca acggacgaca
    18421 atatgtccaa ggtatcctat gccggcgatg gtaccgccct gcgtgaggca gagctgggca
    18481 aggtgtacac catggatacc tatatgagcc agaatgcacc gtatcccttt ggttatttgg
    18541 ataatgccgt aggcaccgcc aagtccttta aggttagcgg tactgcaggt gccagcactg
    18601 tggcgctgtc ttccgtgacc gcagcctctg cgaccgtgaa gaagggcgac tgctttattg
    18661 tggacggcta tgtgtatcac tttgcagcag acgcaacggc ctccaccggt gcgatcgcca
    18721 gcgtagtcat tgaccagccg ctccatgccg cgctgaccaa caaagacgct acggtgattt
    18781 ctgcacccac ttccgtaggg ttccaccgca acggcgtggc actggtgacc cgtcctatgg
    18841 atctgccgat gggcaacaag aacgcctatg tggcttctgc ggacggtctg ggtgtgcgtg
    18901 tggtctttga ctacgacagc acccacaaga tcgacaccgt gtcctttgat attctgtacg
    18961 gcgtgaccac gctggacaag aatatgatcg tcaaggtgca gggctaagcc cagggaggta
    19021 caaatggaaa aggtaaccgt tgtacagggc aagacccaag tggtcattga tcggagttgt
    19081 ctgccggctt atttgaatgc cggttggcag ctgcaagaaa aagaggatac aaaaaagggc
    19141 gccaaataag gcgccttttc ttatgggggt gatatgtttg actgatgaga tgaaaagcaa
    19201 ggctctgcgg ctgctgcggg ccgctgccgg gcgttacgac aagatatgcg aggcctggta
    19261 cgcacacgcc ggtgaagagc tggatttgca gctgtttttg gatatggcag aggacgattg
    19321 cctgacctat ttgggcacgc aagagctgcc gccggtggta acggccacca cactggccaa
    19381 actggctttt gtgcacctga actgctttat acaggatcgg gattacggtg taaagagtac
    19441 gtcctataca gagggcagcg tatctatgag cgagacctat accacccctg cggagcagga
    19501 gacagccatt gccgacctgc tccagccgta caacagatac agggaggtgc gcaccggtga
    19561 aagcaaaaac gcctaagtcg tggactgtaa aatcacggat tttctccgca cagacgatca
    19621 gagacagtgc ttacgacttt gagcagaaca catacagtgc tacacctgcc attttgtatt
    19681 tgtgctggca gccggtatct gcttctgccc ctattgagga gcgggggcgg gtgctgtctg
    19741 ccgggtatca agccgtgttg tatgaccctg tgggcgtgcg gcccggcgac ctggtacagg
    19801 cggatggtat tggctggctg gaggtggaga ccgtgcagca gttcctgcat tatcgtttgt
    19861 tgacagcgaa tgccacagag aggagagcac ccggtggaaa cgaacattga gattgaaaag
    19921 ctgagtgcct atgccaagac gctgcaacgc accgcagatc atctgctgga caacttggag
    19981 cggcaaatgc tgcaggacgc agaggatatg gccggccgtc agcgcagcaa ctgcccggag
    20041 gacaccggac tgctgcggga gtccatcgcc gccttttgcg agcgtgacgg tgatcaggtg
    20101 accgcaggca gccgtaccaa tatgcagtat gcggcctatg tggaattcgg aaccgggcct
    20161 gtgggtgacg aaaagggtac accgctggac agtgagctgg gtattgtgcg caagcacgag
    20221 ccttggactg cgtatatacc aggttacggt tttcgcagac taaaaggtcg cttgccggcg
    20281 ctctttatgt ataacggcat gcaggaaatg cagccggtga ttgcagagca ttatggtacg
    20341 gctatacagg aggcgatcaa gtgaaaaact accgtgcagt gatccgggat accttaaaat
    20401 ccgtacagtc ggacattccc tatgacatta agatggcatt tccggagagc aaaccggcag
    20461 gtaacctgat cacattttat gagatcacca atacaggcac ggaactggcg tgcgtagatg
    20521 tgatcgccta tcaggtggat ctgtggttta tgaccttgcc ggacctgttg gaattgacgg
    20581 aaaaggtaga cgaggctttg acctcgctgg gcctgatccg gcaatttgca tcctcggacg
    20641 cgcttttaca cgaccccagc ggttatttgc gcaaatcatt gcgttacggt cgtcgggtag
    20701 acacaagaac caatcgattg attgattaag gaggatttta tatgaacgaa acaaagccgg
    20761 aacgcggcct tgcgtccaaa ggcattgagg tatatcccaa ctataccggc cccacagcca
    20821 agtgcctgaa ctacgccacc caaatcggcg atctgaccaa gggcgaacgg gaagaactgg
    20881 acgccacttg ctatgacgat gatgtggaac acagcattac cggtattcgc aagaaagcag
    20941 acgcctttga ggtgactttt ctgtacaacg caaaggacgc cacatcggat tatcgggtgc
    21001 tggcagcttt ggaggacgcc ggtgtgtccg tacccattat ggttaagctg ccggacggca
    21061 ccaagtttaa caactctggt gtgcccagcc tgacgattaa gggaccgggc gtaaacagac
    21121 tgatggaggc tactgtctct tacaagctgg acggcgactg gagcagagag ttccccgccg
    21181 cgtaaatcga ctattcggga ggcgggcgac tgcctccccg ctttttagga ggaaatgaca
    21241 atgaacgaat cccatattgt aaccagaaca tacgatttgc agctgaatgg cggcaagact
    21301 gtgcacctgc gtttgactgt agctgctcag ctgcgactga aaaataaatt caacgaggac
    21361 gccctggatg tgatcctcag cgcttccagt gatccggagc ggctcctggc tgtactggat
    21421 gaggccctgc attttaacga tgatcccaac ggcgatctga ccggtgaggc gttgtatgac
    21481 gcgctggtgg acagcggcgt tagcggcgtg gacgcatttt caagcattct ctttcagctg
    21541 gccaatgtgt ccggtctact gagcgatacg caggccgaga agctctccgc cggcattgaa
    21601 aagatggtca acgctgcgtt tgacggcgtg gagaagtcca cagagagtga ggacaagccg
    21661 tccacttcct ttcgggagta attactgcac aacggaggat atgatcctgg aggccaacgc
    21721 ttatggcttg tcgttctccg ttattctcgc catgacctat ggagaactaa agcgttacat
    21781 cctgttccat cgtgattttg agaaaaggca gtatcaaaac ctgtcacaaa tcgcttatat
    21841 ccaagccggg gttatcgccg ctgcggttgc cggggaggat gtgggcgcag tgtatgacct
    21901 tttcccatat tggacaaagg atgatgtgct ggatattcaa gcggccaaag caatggccta
    21961 ctttgatcag ttttaacgat tgaaaaacaa gaaaaggagg tgattttgtg gatcaggaat
    22021 tggtaacacg atttactgcg gatattagcc agtacaaaaa gagcatggcc tctctccaag
    22081 ccgagctgaa gcagctgtcc ggcgtgacgg ataaaattaa gacggtgact gccaaggcaa
    22141 tgtcttccgc ctcttctgat acaaggaaga tgggaaagca ggtggatacg cttattaaga
    22201 gccaagagcg caatgtgcag gccgctatga gtagtgctgc gaaaatatcc gagtatacgg
    22261 caaaagccag acagctgaaa gatcagctgc acagtcagga cgaaacatac aagcagttgt
    22321 ccagccgctt aaaagaggta acagccactt accgggcaca gcaggagttt ttgaagtcct
    22381 ataagaacgg catcgccggt gtaagcagtc agtatcagga gatggtagac tggatccaca
    22441 aaatggaaac agcgtcgacc agcggcatga cgatcaatca gattgaacag cagcgggcgg
    22501 ctatcaatcg tataaagaac gatttagaag tctttgacag cgagctgaaa gaggttggcc
    22561 tgaatccgaa taatttaaaa acggatacgc tggacaagct gaaaaatgaa atccgcaaaa
    22621 cctcttcgca gattctcaaa gcgaagagtg caatggcaca gaccacggga cagatcaaca
    22681 aaaccaatgc ggatatagca acggaaagca accgcttttc caacttgaaa tcgtccatat
    22741 ccagaaatgc tcctgcgctt aagagtatga gcaagcagct caagcaaacc ggtgatgttt
    22801 ccgcagcagg gaaactgaaa aagggcttct ccgggttaaa gggcatattt ggaaatatcg
    22861 gatctgcagc gggcgccgct ttcggcaagg tgcatagtca cctgaaaaat atgcgtgctt
    22921 cttccggtac ggccagcaag tccctgttga atgtggtcaa gtctatccgc cgtataggtg
    22981 tggtatcgtt ggggctgaaa gtgtgtaaaa acattttcgg cgagctgcgc tcggtgatca
    23041 ccggatattt aagtcagaac gaggctctga ataaccgtgt agaagccttg aaaaatgctt
    23101 ttgcaaatgc tttggcaccg gccatcaatg tggttgtggg gctgtttgaa aagctcatgc
    23161 cctatgccat gagtgttgcc aatgccatta gtgggttgct ttcatctgtg gggatcgctt
    23221 cgcaggtaaa tgccacggcc accgctgtgg gcaagaccac aaaagagacg aaaaagctgt
    23281 ctcaagcgca gaaagaactg tacggatttg accaaatcac taaggttagt gatgatcagc
    23341 aagacagtag ttcgtccggt gcgtctacag ccaatacgcc ggcagcgtcc gacaagttct
    23401 ccgcttattt ggagaaaatc aagaacctgt ggaaaagctg cgactttgag ggaatcggcg
    23461 aacaaatcgc cggttcttgt aataagatta ttagcaagat caatgcactg gactggaaag
    23521 gcatacagga caaagtcaac ggcgctgtca gcggtattgc caagagccta aacggcttca
    23581 tccgtgactt cgactgggag ggtgccggac aaattgttgg taacggtgtg aacaccgtct
    23641 ttggtgcact ggacaccttc ctgaccacat tcgattttgc agctcttggc gcaggctttg
    23701 ctaaaaacct gaacggtata ttcaacacca ttgactgggg acaggtggca aagactctgt
    23761 ccgatgcaat cagcggtgta ttcaaggcca ttgcaggctt tctggaaaat ttggactggc
    23821 gagggctggc tacggcgctg gaaaacttca taggcggtat tgattttggt ggaatggcaa
    23881 gcgctctgtt tgaatcgctt ggtgcagctt taggcggcct gtgtgcattc ctgggacagc
    23941 ttatctctga cgctgtgtcc ggtatacagt cctattttgg cgacaagatc aaagaagccg
    24001 gcggcaatgt ggcccagggc atttgggacg gcatcattga cggcattgga gatgcatgga
    24061 agtgggttaa ggaacacatt ttccaaccgt ttatcaatgg tttccaaaaa gcgtttgaga
    24121 tcaaatcgcc gtctaaggtt atgaaaaagc agggcggctt tatttcccaa ggtctgtttg
    24181 acggtatcgg cgatctgtgg aaaaaggtca gccaaaaatt caaaggattt aaggacggcg
    24241 ttgttaattt ctttaccggg aaaaatggcg ttgtatcaaa agtcaccggc cttggcggta
    24301 agatcgtgac cggcttaaag aacggcctga agaatttgaa agccaccttt accaatgcgt
    24361 tcaaaggccc cttaaacggt gtgatcaaac tggtcaacaa catgatcgac aaaatcaacg
    24421 acaagctgaa catcagcgtt ggcagcacac tgtctaatgt gcttagcgcc ctgggcgtga
    24481 gcgtgaccaa cggccagtac cagttgttct ctatacccac tatcccagag ctggaaaagg
    24541 gcggcgtgct gaaaaaaggc caggtcggtc tgctggaagg taaaggcgcc gaggctgttg
    24601 tgcctttgga gcgaaacacc cagtggatca gcaaggtagc cgcaatgatg gtgcaaatgc
    24661 tgggtagcag cgggcaggcg gtcaatgtaa cgatcccggt atatgtgggc ggtaagcatt
    24721 taagcacggt ggtgctggac gatgtgaacc aaacagaaaa gaaaggccgt gacccggttg
    24781 cggctacagc gtaaggaggg acggtatgcc actatatatt gacggcacaa aaatgccaaa
    24841 cccatcattc aatgccatat cctgttcaga tgaaaaggtg tggtcctcta acacaggccg
    24901 ctccaagtcg gcttatatga acggcagtat cgttcaggtc aaaaaaacaa ggcagttgtc
    24961 ctttccgcca ttgacccggg cggagttgga caagctaaac ggcgtgatca acaatgcgag
    25021 taagccctgg cattctatta agctggagga tacctccggg aatacggtgt tttctttcag
    25081 ctgctacttt ggcacgccca gttggacggc ttattccggt gccagggatt gccggtattt
    25141 catcaactac aaagtagacg ccattgagcg ctaaaggagt attttatgta caagacaagc
    25201 actgatttta accaggccat caaaaacggg gaacggatct atgtgaaggt taaatgtggc
    25261 aatttcattt ttggctacaa cgatgagacg gatcctacaa gcccaaatga gcaaaataac
    25321 attatggagc tgaatattga ccgcagtatc agccatgacg attacgcgct ggcaaagtcc
    25381 tacgcttgtg ggtgtaactg cgttctgtgg gctgtgcctg ccggtgccgt gcttcgcggg
    25441 cagaaaaccg tggtgtactt tggctgtatg gtcaacggtg cagtggagtg ggtgccaatg
    25501 ggcgtgtttt atccggaaaa ggtcactcgg tccggcgaat gtaccacttt ggaaatgtac
    25561 gaccacatgt atgatctttc tatgccgtat tctgccgcca tcagcggtca gcagacccct
    25621 ttggcaatct taaaagacct ggcacgccag ggtaactttg agttggctgc cggcgtggag
    25681 agcaaggtct ccggctttgg cacggtagat gtttctttgc tctgcggtac ggaaacagac
    25741 gaggacggca agcagcaggt cactgcctat aatgtgaatg atgccatcgg ttatgtggct
    25801 gggttctgcg gctgtgctgc cgtctttgat cgagaaggca agttgcgagt agatactttc
    25861 gcccaggtat atgatggtac ggcagaatac gcggtgacag atgacacggt cacagaggtt
    25921 tcactggcag agacggacaa aacctacctg gggatcagtt gcaacaatgg gaataagaat
    25981 attcttgcac cagatagtct gtcggtcaac agcgaggtgc tgtatttcga caacccactg
    26041 atcaccaccc aggcccaagc ggaaaaagta tttaacgctg tatctgatat gatctacata
    26101 gatgatggcg accagggtga gactgtattt gacctgggca tacagtaccg accgggaagt
    26161 atgacattgc tcacggccaa tccggcgttg gatagtttcg atgtgatcac ttaccgggac
    26221 gataccggcg atcaccatat ccctttgatg ggtgtggagt atgattatga tggctccgtc
    26281 actatggaag tgaccgccca tgcccgttca gaacaggagg gcagctctgc cggaagcatt
    26341 ctttcccgca tgatctctaa ggctatgcag caggtcacag cgccgttggc acagcgcatt
    26401 caggatgcta cggattctat cacgaacgca gtgggcggtt acgctgcttt gatcgaccgg
    26461 gacggcgatg gtgtgtcaga cgcgctttat atcggagagt acccggcagc ggagggcaag
    26521 accaaaggcc gctgcctgct gctgaataag aacggcatgg ctgtttctac caccggactg
    26581 caaggcccct ttaaggactt tgcggtgtac tacaacaaaa aaaccaacca gtattacctg
    26641 aatgctacgg acatttcagc cggtagactc tccggtattg agatccttgc ggataaaggc
    26701 acgatcgccg ggtggaacat caccgaccga gaactgtatg cggatttggg tagttatcgt
    26761 gcatacattc aaaagccaac taccaaaggc tcttgggtgt tttctgcaca aaaaaagaac
    26821 agcaacggtt catatactgg tacatggtat gtaacgatgg gcggcgatat ggtatgcaat
    26881 ggttcggtag atgtaagcgg ggccctatcg gtggaaggga aaaccaaatt tgatgccgat
    26941 gtacaattct acaaaaaaat atatgatctt gccggatatg aaatcattaa tgctgcatct
    27001 ggtggtaaca gccttgtaat tggatacggt cagtatgagc acggagccaa aacatattta
    27061 gaaggcggag atatttgctt aagaatgcag cagaatggca acttgtgtat acaagcggga
    27121 tcgaaagatt cggttgaaac cagatttgta ctgtctaaag tgagttggac gcttagcgga
    27181 agcactgcgt accgtgatac gattgaatca aaaggcgggt ttgtgcttag tgcgaatggt
    27241 ggcgataatg ttttatacct tgtcgggaag agtatatgga ttgataacgc cacgacaatc
    27301 agaggcaaac tgacggtaca agacgatatt agactgagtt ttaaatcttc aagcggaacc
    27361 attccactgg ttgtaaacac aagcggcgtt attacaaccg caaactcatc aaaacgatac
    27421 aaagagaata tcaaaccggt agaagacgct gtgctggatc caaacggtct ttacgatgta
    27481 caggtgtgcc agtacaatta caagccagaa tacaaggaca acgaattggt cagcgggacg
    27541 cagatcggcg ttattgcaga ggatctggac aagcattacc ccaacgcagt gatctatgac
    27601 agtgaaggga gacctgaaag ctggcaagat cgtatcatga taccggcaat gcttaagttg
    27661 atccaagatc aaaagaagca actggacgct ttgcaggcag aagtggacgc gctgaaagca
    27721 aaattgcaat aaacagcaaa gcggctgctc cgcactggaa cagccgcttt agagttatta
    27781 gtcaatatat attcttggag tggatttatc gccctttttg aaatagaaat gcctgccgct
    27841 ttcatcgaca tatatttctt ctaacggatc gtctcgagaa gaagctgtgt cccagtaata
    27901 tccatcgtca gaaggtatgg gatcaaagtg cgcgtcagca ggacgcttcg gcaccgttga
    27961 ttcggttgtt tctcttattg cggctggggc tactgtgcca ttcctttcgg tgcgatacac
    28021 tacttgcggt tgcgtggtag tatgcttctt ctttttcttc ttagtggttg tgggctttgt
    28081 agttgttgtg gttgcggtcg cctctgtggc tgccggttct gtagtggtct ctgtgggctg
    28141 tgtagtaaca ccagccagtg cactggatac agcgtgatct accagactgg ctgtctcctg
    28201 atcatgcact cgatcatagt gcacccacac accgataccg acccccaccg ccactacaac
    28261 ggtcacaaca aggatccaca ctttggcctt agacttcatc ttcatctctc ctttcactcc
    28321 ccaccatacc acacttcccc gcagattgca agaaaacagg aggtgattcc catgtaaaat
    28381 acaaattgca gtcaactgca aacggcggct taggcacgct gtttttttat gtcaaaaagg
    28441 aggattttat gcagacatta aatattaagg tcacccagca ggcggtgatc ttacaaaaca
    28501 aagatccggt gacagctgag aatatcaacc aaatccgctg tgtggtagag ctggacccgg
    28561 catacgccga tctggtcgtg cgggtgtgca tgaacggcca gtttgccact gtggtggatg
    28621 gacagtgttt cgccccgccg ctgcaagagg gaatgtgccg cctgggcgtt tacggctatg
    28681 ccgtggatgg cgagcagttg gtgcagcgta taagcccgga gccgtgcgtg ttttatgtgc
    28741 gccctggttc ttatgacctg gcagctgtgg agacggacgc accggatcca acggagttgg
    28801 agtcttatta cgccaaggtg caggcactgc tcaaggatat tggtaagggt gtgaatggca
    28861 ccacttatac gcccagcgtg tccgcagcgg gggagatcag ctggaccaat gacggcggga
    28921 aggacaaccc ggaaccggtg aacattaaag gcccaaaggg tgacacaggt ccccagggag
    28981 ctcctggtaa aggtggagag cgaggaccgc agggcgaacc gggaaaagat ggtgcagtgg
    29041 gcccacaggg tgttcctggc acggacggca aagacggagc gccaggcgca gatggtgcgc
    29101 ccggtaaaga tggtacggac ggtcgcggta tcaataccgc gtgggtgaat gacaatggag
    29161 agctgcaact ggagtattct gacggcgaag aggataactt gggtaatgtt aagggaccgc
    29221 gtggtgcaaa gggcgtaaag ggcgacaccg gtgcacaagg acctgccggt gcggatggca
    29281 ttggtatcac cgatgcacaa atcacagaag ccggagagct acagatcact tacacagacg
    29341 gtacgactgt acttctgggt gaggtcgtag gccccaaggg cgatacaggt gccgcaggca
    29401 aagacggcgt gaacggtaat gatggtgcca aaggcgacaa gggagataag ggggatcccg
    29461 gtgaacccgg cgcatctggt gttgaaacct gggagatcgt gttcacaaaa acattcgatg
    29521 aagacaccac ggccaaccag cagtgggacc ttgccaatcc ctgccgcaag atcagactgc
    29581 gcatggcggt ggcgggcagt gcttctaatt cagcggccgg tgataccact gtgtatctga
    29641 attcctacac ctccaagtgc ttcctgccga atgtgttccg gtatgagacg gacgcggcga
    29701 aaggctctct tgcggtggcg gaagttgata tcaccggcaa catggtgcgc gtgcaaacga
    29761 ataagacgaa catatccagt aacttcaacg cgaccaatgt cctggcaggg aacgcaatat
    29821 ggaacgcaag cgggatcacc ttcaacatta tgagagatgt ggaaaaccat ggtgcgatca
    29881 aagccctgtc gtttccaacg aacggcaaga cgattggcag cggcacacaa gttgaaatac
    29941 tgggggtggc aaaatgagca ttgaaacaga aagccgcatt gcgtttttaa agtccgagtt
    30001 ggcggagacg gattacctct gtctgaagta cacggacggc gctttgtctg aggatgaata
    30061 tgcgccgatc cgcaagcagc gggcagcata ccgggcagag atcaacgccc tgcaaggggg
    30121 tgagaccgat gtatagcgca ttcgtcacgg ccgccctgac cgctgccgtg tcaacggtgg
    30181 tgggcagcgc cgtgtccgct gtgattgctt cattgattgc aagaaaaaag agcaaaaaag
    30241 caattgacga agtcaccaca gcccggtaca tagccatcga aaacggcttg cagtccattt
    30301 tgcgcgccga gatcatacgg cagcacgaca agcacacaga gcggggctac tgccccctgt
    30361 acgccaagga agccatggtc aaggtgtatg acgcatacca cgccctgggc ggcaatggta
    30421 tgatgaccag attttataat gagattattg cgctcccgga ggagccacaa aaggaggatt
    30481 aactatgaaa gtaaacgcag gaaccattgc gagaaccgct gtgctggcgg tatcgctgct
    30541 gaatgtactc ttgaatgcct ttggcaagaa cccgcttccg ttcagcgatg atgaagtcta
    30601 caccactgtg tcaacagtgg tagccgtggt ggcttccctg gccgcatggt ggaagaacaa
    30661 cagctttaca aaagctgctt tgaaagcaga tgagacgctg gcgctggaac ggacggagac
    30721 agcagagagc gaggctgtac accatgagta agctgtatta ctgccggcag acaaccgaaa
    30781 aatgtaaaag cattcgctat ccaagtaagc cccatccgta caagtatgga acctccggct
    30841 gcatttacac cagcggctgc ggggtatgcg caagccttat ggtgctccat aacttcggct
    30901 ttaccggctt ggatacggca gcctggacac agaagtgcct actgatgggc gcacggtccg
    30961 cagatggcac cgatatggac acggtggcag tgtacctgga gaagcattac tccatcgtaa
    31021 gcaagcgggc aaagaccgtt gctgacctga agaaccacct gaaagccggt ggcaaagcta
    31081 tagtgtgcgt cagtggtggc ggcaaacagc tgttctccaa cggcggccac tatgtgtatg
    31141 tgggcggact ggacaagagc ggtaacctga tcgtgctgga tccctactgg tacgacggta
    31201 agtttacctt gacgaccaac cgccggaagt acacaaaggt caagaatggc cgggaggtgt
    31261 atgtgcagcc tgcggcgctt gcctctgatt tgagcggcat ttggctgttc accaacgcca
    31321 aaggcggcaa ggcggtgtat gcggaaagcg atgtcaacta caaaaaggcg gcgcccaagg
    31381 caccgacggt taagccgggt acatacatca ccaccgcagt gcggggaatt tacaagggcg
    31441 caggtgctgc tgccggacgc aagaaggtca aggatctgac cacggacggc cggcgacacg
    31501 caaccagcag caagtcgaaa gcagacgcta tgttccgggc agacaccacc atcaccgtgc
    31561 tggagacaaa gctgctctcc accggcaacc tgtgggcgcg ctgcccctcc ggctggctgt
    31621 gtgtatggga aaaggatatt gaccgtaaat tcatcaagta aagcagaaag cccaccgagt
    31681 aatcggtggg cttcttttgt tttttatcaa aaaatatgac aaaaagataa aaaaattcat
    31741 gtttttattg aatttcacat actcttatga tagaatgcaa ctgcaaatta gttgcaaaga
    31801 ggtgggaaag attgagccag tttgaaaagc tctgggaacg gtttttgtta gttccaagtg
    31861 attttaccta tgaggaatta agaaaaatca tgaaacatta cggttatagt gagaataata
    31921 aagggaaaac atctggttct cgagtaggat ttataaagag ggatgatgta gaaaaaacga
    31981 caatatttct tcacaaacct catggatccg atgcgtatgt tagaaaagct gcgattagaa
    32041 gcataattgc tgctatggaa aggaatggtg atattaaatg agcaatgtta ttcagtacaa
    32101 agggtatttt acgaatgtgg aatatagcca agaagaccaa atccttttcg gcaaaataga
    32161 gggcattcgt gatttagtca catttgagtg cgaaaacgca ggcgaggtgg aacaagcttt
    32221 caaagaggcg gtggacgatt atttggaatt ttgcgaagag gagggcaaag atccaaacaa
    32281 aagctttagc ggctcattca atgtaagagt aagtccggaa ttgcacaggg atatatgggc
    32341 ggcagcaacc aaacgcgata tgacattaaa tgcgtatgtg aatgaggcat tgcgagcctc
    32401 attgaaaaaa acgactgatc caatggttgt ttttcttgtc ccatcaaggc tgtctcggac
    32461 agagcatgct ccacaatttt ccattgataa agatgcctat aaatcaggcg aagatggatt
    32521 ttcttatggc ataaatagaa atctaattac gagcggaggg gtaaatcaat gaactataat
    32581 ttgaaattgc aagcatacaa aataagtcaa attgcagttg atactaagtt gattaaggat
    32641 ggaaaagaag aattggcaat agagtgcttt gtttcaccca aattcccatt gaatggggat
    32701 gatgatactc tactgctggc ttttaatgcg tctgtgtatg aaaaggataa gaaggacgct
    32761 gaaaaaatcg taagcgcaac tgcggaattt atttatgaat gtaatatgca tccggaggat
    32821 acaaaagagc taagagatta tattcttgat cattgccttg atgaaataca ggacatagct
    32881 ttcgagcata ttaacaggat ttttgaagct atgaacttta ctgggctaaa aatagaggca
    32941 agtgagtaag ttgcaatttt taccaagttc aatgaaaaac gcttgacaac acatcttcct
    33001 ttgtagtata acaaaaaaca aaggaggaat gaaaaatgat tgtggaagat accaaagatt
    33061 tggttgaaac tgcggactat gtgatcatcg aagctgtttt agtggatgat ggattgcgtt
    33121 acaaacaact ttctgttggc attaaagcca aaaatggtga cattatccgc ataattccaa
    33181 tatcgacaat gctgatgtaa aaaaaggccg ggtagttcag taactgcccg gtctttttct
    33241 atacctcgca ttaccaagta ctgcaacgag tactgcaacg ccaaaagttt tttattttct
    33301 ctcatttttt acacaagcgg aaatttggct taactaagcc aaaaatggaa acaggaagaa
    33361 ataaaggacg gctaaaaaag ccgtcctttt tggtcgaggt gacaagattt gaacttgcga
    33421 cccccacgtc ccgaacgtgg tgctctacca aactgagcca cacctcgatt tattgctaca
    33481 ataggataac acaaaatgc
//
LOCUS       KarlssonFH_2013__S424_NODE_2_length_526279_cov_9.22761_(reversed)       33088 bp    DNA     linear   UNA 01-JUL-2020
DEFINITION  AcrIIA22-encoding prophage
ACCESSION   geneious|urn:local:
VERSION     geneious|urn:local:.:oj-c422o39:3
KEYWORDS    .
SOURCE      
  ORGANISM  .
FEATURES             Location/Qualifiers
     misc_feature    complement(394..876)
                     /note="Geneious type: ABC1"
                     /standard_name="ABC1"
     misc_feature    complement(924..2117)
                     /note="Geneious type: Phage_integrase"
                     /standard_name="Phage_integrase"
     misc_feature    complement(2302..2970)
                     /note="Geneious type: NTase_sub_bind"
                     /standard_name="NTase_sub_bind"
     misc_feature    complement(2967..3377)
                     /note="Geneious type: DUF955"
                     /standard_name="DUF955"
     misc_feature    complement(3364..3714)
                     /note="Geneious type: HTH_3"
                     /standard_name="HTH_3"
     misc_feature    3951..4142
                     /note="Geneious type: HTH_3"
                     /standard_name="HTH_3"
     CDS             4207..4377
                     /codon_start=1
                     /standard_name="CDS"
     misc_feature    complement(4367..4744)
                     /note="Geneious type: DUF2513"
                     /standard_name="DUF2513"
     misc_feature    5027..5344
                     /note="Geneious type: HTH_17"
                     /standard_name="HTH_17"
     misc_feature    5377..5691
                     /note="Geneious type: Vps55"
                     /standard_name="Vps55"
     CDS             5675..5920
                     /codon_start=1
                     /standard_name="CDS"
     CDS             6212..7075
                     /codon_start=1
                     /standard_name="CDS"
     CDS             7112..7420
                     /codon_start=1
                     /standard_name="CDS"
     misc_feature    7420..7830
                     /note="Geneious type: DUF1064"
                     /standard_name="DUF1064"
     misc_feature    7827..8360
                     /note="Geneious type: DAP10"
                     /standard_name="DAP10"
     misc_feature    8513..8830
                     /note="Geneious type: PcfK"
                     /standard_name="PcfK"
     misc_feature    8840..10516
                     /note="Geneious type: PcfJ"
                     /standard_name="PcfJ"
     misc_feature    10547..11488
                     /note="Geneious type: TIGR02168"
                     /standard_name="TIGR02168"
     misc_feature    11932..12345
                     /note="Geneious type: TIGR02473"
                     /standard_name="TIGR02473"
     misc_feature    12526..12963
                     /note="Geneious type: ECSCR"
                     /standard_name="ECSCR"
     misc_feature    13004..13417
                     /note="Geneious type: Terminase_2"
                     /standard_name="Terminase_2"
     misc_feature    13405..14673
                     /note="Geneious type: TIGR01547"
                     /standard_name="TIGR01547"
     misc_feature    14675..16228
                     /note="Geneious type: Phage_prot_Gp6"
                     /standard_name="Phage_prot_Gp6"
     misc_feature    16232..17734
                     /note="Geneious type: TIGR01641"
                     /standard_name="TIGR01641"
     CDS             17741..17914
                     /codon_start=1
                     /standard_name="CDS"
     misc_feature    18046..18708
                     /note="Geneious type: DUF4355"
                     /standard_name="DUF4355"
     misc_feature    18724..19839
                     /note="Geneious type: P22_CoatProtein"
                     /standard_name="P22_CoatProtein"
     misc_feature    19856..19981
                     /note="Geneious type: DUF3747"
                     /standard_name="DUF3747"
     CDS             20021..20407
                     /codon_start=1
                     /standard_name="CDS"
     misc_feature    20388..20741
                     /note="Geneious type: HAS-barrel"
                     /standard_name="HAS-barrel"
     misc_feature    20725..21195
                     /note="Geneious type: TIGR01725"
                     /standard_name="TIGR01725"
     CDS             21192..21560
                     /codon_start=1
                     /standard_name="CDS"
     misc_feature    21573..22016
                     /note="Geneious type: Phage_tail_3"
                     /standard_name="Phage_tail_3"
     CDS             22072..22512
                     /codon_start=1
                     /standard_name="CDS"
     CDS             22532..22807
                     /codon_start=1
                     /standard_name="CDS"
     misc_feature    22839..25625
                     /note="Geneious type: TIGR02168"
                     /standard_name="TIGR02168"
     CDS             25637..26005
                     /codon_start=1
                     /standard_name="CDS"
     misc_feature    26017..28563
                     /note="Geneious type: Peptidase_S74"
                     /standard_name="Peptidase_S74"
     misc_feature    complement(28609..29136)
                     /note="Geneious type: TIGR04211"
                     /standard_name="TIGR04211"
     misc_feature    29217..31097
                     /note="Geneious type: Collagen"
                     /standard_name="Collagen"
     CDS             31094..31276
                     /codon_start=1
                     /standard_name="CDS"
     misc_feature    31269..31511
                     /note="Geneious type: XhlA"
                     /standard_name="XhlA"
     misc_feature    31508..31768
                     /note="Geneious type: Holin_SPP1"
                     /standard_name="Holin_SPP1"
     misc_feature    31765..32682
                     /note="Geneious type: Peptidase_C39_2"
                     /standard_name="Peptidase_C39_2"
     CDS             32806..32970
                     /codon_start=1
                     /standard_name="CDS"
     misc_feature    32806..32970
                     /note="Geneious type: AcrIIA22_homolog"
                     /standard_name="AcrIIA22_homolog"
ORIGIN      
        1 accggcagtc aacaaagaac ttcactttca ctgctcacag ggtcattttt ggtacagtaa
       61 aacgcccctg aacagatttt cattgcactt taccgtggag cgtggtacag taggcttgta
      121 aggcgggtgg ccgtcttgca tataggctta tcattataca ttttgtactc ctattttcat
      181 tttttacttc cttgtgttat tttcctttct gcggctcggg cagccaccta cccgggcagc
      241 ccacacccat ggcgggttgc cacccgccat ctactttttt acttagaagc gcagagcttc
      301 taaaatgctg atcgcgtcgt ccggtgtttt gcatttcttc aaggcaccgg acacaaattc
      361 gattcaccta acccaccggc ctgaccgagc agatcaaaac tgcccggctt ttttatacct
      421 cgcatgacca agtactgcaa taagtactgc aacgccggag aaaaagtgct gctccgctgg
      481 agaaaaaaga cagccgatca cagaaataca aggcacttgc tgcgaaacag tccccctgac
      541 tgtttctgcc aaatgcttcg catttggagc ctcgtgtcgc aagttcaaat cttgcaaata
      601 aacaaaaaaa gaagcaggac atttcggctg ctccaccggc agaaatgcgt aatcgagcac
      661 agagatataa ggcactcgct gcgaaacagt cccccggact gtttctgcca aatgcttcgc
      721 atttggagcc tcgtgtcgca agttcaaatc ttgtaaataa ataaaaaagg aagcaggaca
      781 ttctaaaaaa tgtcctgctt ccttttggtc gaggtgacaa gaatataggc acaaaatttg
      841 gcttagcagc gggctttttg ccgttttgta ctgcaacagt actgcaacgc tgttactgcc
      901 agcaagggag cgcttctctt ttcttatccc cgggcagtat ttttctgcgg ggcattcggg
      961 ataagctgct gcatataggc gtctgccgcc tctgtgtact tattttcata atctgaaaat
     1021 acatcgcagt aggtgtttag ggtggtctca atattggcgt gaccaaggcg cttctggagc
     1081 accttaacag gcataccgct ctcaatgcag cgggtggcgt atgtatgccg caggctatgg
     1141 agagacacca cgccgggcac ggcaggatcc agcatattgt attttttcaa gatacgctga
     1201 aattgtaagt tgacctggct ggtggtcagt accttgtgcc ctttgaagtc gtagaacagc
     1261 agatccaggc ggtttggttg ccactgctcc atatattcgg acagaatacg gtatggggcg
     1321 tccgtcaggc tcaagagccg ctgcccggcg taggtcttag tcttggtgcc tatgacggcg
     1381 tggtccgtct ggtccttggt caccgtgcgc cgcacattca cggtgcggaa tgtcaaattg
     1441 acatcgtgca catccaaagc gttgatctcg cccatacgca ttcctgtgca gagcattaac
     1501 atcatctgct cccagtagcg gcagccacgc tcttggtcgt tcatgatctg cacaaacctg
     1561 gtctgctcct ctacggtcaa cgcacgcacc ttgcgggtgg ctttgctgct ctttggcttt
     1621 ttcgttcctc gcataggatc cttgcggatc aggtcgttat caagagctgt gcgaaagcag
     1681 cgggccagca gggcgtagtc cttggcgatc actgaattag aacagctggt gatctctatt
     1741 aggtattggg tcacctgcgg tggccgcaca gcttgcagag ggcagtcgcc tatggagctg
     1801 gcggcgatcc gcttacagct ggccagttta cgcaggtagg tgttgtcccc tatctggttt
     1861 agcgcccggt ctgtctcgac aagtgataag atatactggg caacggtgat cttgtccggc
     1921 tctattacag agccggtggc aagttcattt ttcagagcgt ccagctttgc ccgcacatct
     1981 gcctgccgct taccgtatat cgtctttctt ttcggcttgc cgttggcgtc cacgcctata
     2041 gtcagctggg cagcccatag gcctttactc tccaccttgt agatggatcc gtctccattt
     2101 cctctttttc ttggcattgt actcactttc tcctttacac agcagcgggc agccctaaaa
     2161 aagggcgcaa aaatgccctg cttgatttat cggcagggat gtggtacaat atccagtgtt
     2221 gggtgggtta tgtactacat atcctgctta tcggctctat cctgttggcg cagggtaggg
     2281 ctttttttat tttgttgtga tttactctaa cttcccggcc aacgcctgaa attgatggag
     2341 atagttgtct ttgatgtcct caaagatctt ggtggcctct gcgtcatcgt acaggtgcgt
     2401 ggtcaggttg cgggcattca gaatctccac ccacaccagg tcgttgtcca caaggccgtc
     2461 agcaaaggcc tggcgcatca ccggtttggg gctgttcact tccgtatagc cctgctccag
     2521 cagatactca cggcaggttt tccacgccag ctcggtgcag aattcaaagc gctggatcac
     2581 accgtcacgc acggtggaat tgggcagctt gtcataatcg gcaatggcct ccaccagtcg
     2641 ctgcaccgcg tctttgaatt tgtcgcgctt ttcttcatat ttgctcatta aggatacacc
     2701 gtccttttct atattctgaa gtagcttggg gtctgtgtcc gctcggacaa agaccaggtc
     2761 aaagtccagc agggtgggca ggtcctcaat ggcctgggca agctgcgcct gccgtcctcg
     2821 gtcgtctata ccgtagatag ccaggtcgat gtcgctgcgc tgccggttgt caccacgcgc
     2881 ccgggagccg taaagcacca ccttagctgc gccgtactgc cggccgattt ttgcaatttg
     2941 tctatataat tctttcattt cttcactcat gctatctcac attcaaagta gaattccaac
     3001 gccttatgga tgaattcttc cgtcacattg aaatactcgg ccaactcgta aggctccagg
     3061 ccctggcgca gctgcacctc caactcggcc ttggggatca acttttttac cgcccactta
     3121 tctgcccggc gttcgtgctt actgcgccgg tcaagcgggg catataggtt gtagaacgac
     3181 ccggttatgc agtgcccggc ttcgtgggca aggcggcagc gggcctctgc ggtgctctcc
     3241 aggctctgct cgtccaatgc tatgtaataa tcatcgccga tattggcaga cgcagacttg
     3301 gcagcgggca tactgcccag atatacctct atgttgttgc gctcgatctc atcgaacagg
     3361 gactcagttg ttgtcattct ctctctttct cttatctttg ataaattcta caaaaccttt
     3421 aacttcgttc cacatctcgt cggtaacctc tccgtcacca ccaaatagtg ccactttggc
     3481 tatctcctcc ggactttgtt ggtccggggg attttttatg tccgtatttc ccaaaaggta
     3541 gtccacagac acgccaaagt gttcggctat agcagttaaa gcgtcagctg acggtatgct
     3601 accatagcgc caccggccaa cagtcgcttt ggaataacca agtgactgcc caacgccggt
     3661 cgtagtgccg ccctcttctt tgcagagtgc agtaaatctc tcgaaaaaat ccacaatttt
     3721 gcctcacttt ttttgtgcat aatcacgaaa gtacgcaaat gtagactttt ggtgttgaca
     3781 agtacactct ggcagcctat aatggcaact gtagtcaaca aatgcggact cgcgctgtta
     3841 tcttaggtct cagaacagcc tcattatagc acgcttgtac gcatttgtaa actacaaaat
     3901 gcaaaaaagt gtgcatttgt gcacaaaagc acagaaaagg aggtaacaca atggacgagt
     3961 ggatcgctga ggctatcgga aaaatgcaca tcaacaagat cacacaagtt gagctcgcgc
     4021 agtatatggg ttacacgcgc agctacatca gctcaatact gattggccga cgcaaaccgc
     4081 cccaggcaaa agagcggatc ctcggcgcaa tcaacgagat catcgcagag cgcaacaact
     4141 aaatacacgg ccagcctttt gggcggcggc agaactaagc aggcagttaa agcgaggtga
     4201 ataaaagtga ttgttgtatt ggttcttatt tccactgttg cgatgatcag tgcactgatg
     4261 gcgcattgga ggctaagagc ggttctgtac tatttgactg ataagaacat ccaattcacc
     4321 gaagtggata tggagaagtg cctgcgccag gtgctggaac accaattcaa acggtaggtg
     4381 gattaagaag catagttgaa aggacattgg aagcgacaga cgaaagaata ttgagagaga
     4441 cagatgtgaa ttttgaggcc gtctttttcg ttttcgtcca tactgtgttg tcacgaatat
     4501 tgtcaagtag atcgtgaccg ggcataagga ttgacaccac aaaatatgat gttgcggcgc
     4561 ttaaattcct aattggaatg gtctttatgt acccggcctc cgacaataga ctgatcgtat
     4621 ataggatttc ttcgtaagtg tatggctcaa ttttgattga agaagcatct aatctgtcat
     4681 cataaccgag atgttcttca agatagagca gtacatctct tacacagtct ttgttcagtt
     4741 tcattgcgtt cagtcctttc aaattgataa ctttattata ccatgacaaa caacaaaagc
     4801 cagccttttg ggcggcggca gagatacgca ggcagcggga cctttttcac ttcttctctt
     4861 ttttcttttc tttttttgtc aaattacccc ctatgtccct gcttccggtg cccgccccac
     4921 ccaacatcac atttatcgcc aacggcactt ctgccgtgca gcgggcagct tgcggctctg
     4981 ccgcttgccc aaggggctgg ccaaataatc gaaaggagaa ataataatga aagtacccat
     5041 caacaaggac agtccgttgg caatggacga cttcgacgcc gccgtacagc agcgtatgga
     5101 gcgcctgcaa agctacatcg acctgatccg caccgccgaa gcagtagagg aagaggtcaa
     5161 ggccaagggt acaaaactgt atcttggtcc ggaagatgtg gcggcatacc tgaattgcag
     5221 cattccaacg gcacggcagt atatgcaccg tccgggcttc cctctcattc agctgggaga
     5281 gaacggaacc aaactggcag tatttgcccc ggcgttccac gcgtacaatg ccggaaaata
     5341 ctaatttgca gtcaactgca aagaaaggac aagccaatga ccaagagaga aaaggcaggc
     5401 gcagtcctgg tggtcgccgg cttcctactg gtactgtttg gctgctgcct ggtggcggac
     5461 aacccctatt ggtgggtgtc cgtagtgatc agtggcaccg gctgcgcatt gatcgccctg
     5521 gcggtgttcg tgctgcccaa ggacgaccgg gagccgcagc cggacaaaca gctggtgatc
     5581 gaggacgaaa accacaaggt ggtgctgctg gcaccgctga cagactttga attggcgtat
     5641 ctgcacgccg taaaactggg aaaggatgat gaaaatggaa gattacattg atttggtaat
     5701 tgctaagctg gatggggacc acattgttct gcgagcgccg tggaacacag tcagagccgg
     5761 tgacaccgtg tatgtgcgtg gcgacggcaa ttacgaggcg ctggaagtca tcgcagaacg
     5821 gaaaactaag gcactgatgg aattgccgaa agtgaccgcc attatgctgc cgctggaata
     5881 tgacgaaaac agcagcgagc aaaaagaaaa agccgactga gcgaccagtc gacttaaaca
     5941 caggcggcga aaagaaagta aaacgcctgc gctatatcca ttatatataa ggaccgcaga
     6001 gaagtcaagg acaagccgtg cggcaagggc gaaaaagggg tctgtgctcc ttttttgctc
     6061 cttgttcaaa gtattatttt taggtgcaaa acgccaacgg caaaaatata tatcgcttgg
     6121 cattcttcag cgagttaggc gcaggcagga gaccggcggc aacagggagt gtacccgcgc
     6181 cgcataatga ggaactgtgc actgtgggaa tgtggaacac gccggtgaac cggtgggaaa
     6241 cttgcttttc catccgggag ccgatcagcg ttttccagca tttccacagt gtgccgatcc
     6301 gtccagaaag gagcaaacca aaatgccatg ggtgcaaaag accacccacg caggtaaatg
     6361 tatctacatt cagcggcatt actcctcccg ctatggcagc aagaataaat gcaccagggg
     6421 cagcaattac ggcaagacca gcgaggcaca ggcggcggtt aacaatcgcc aggcgtgcct
     6481 acaacaggag atgatcttca acgccaactt cggacccggt gacctgaccg ccacttttac
     6541 attccgaaag gcggacaggc ccaatgacct gcaagagatc aagaaactgt ggaccgccta
     6601 tatggccaaa ctgagatatg cctacaaaaa ggccggcgta gacttcaagt ggatgagagc
     6661 cattgagaca ccggacaaga acccacatat ccacttggcg ctgtccggta ttgacttgac
     6721 caagctacca aggtggcctt atggccgagt ggagtatgta ccggtggacg acagagacca
     6781 ccacacctac ggcgggtacc tacgcgagga gacccacatc aagcaaggac acgagggcaa
     6841 gtacacaacg gccaagtcca gagtgtgctt tagccgcagc cgtaacctgg tggtaccgga
     6901 accggaatac aaaatcatac acaacgacca ctgggcggat gaaccaagag caccaaaggg
     6961 ctactatgtg gtcaaggaca cgctgaacaa ctgggaggac gaagtcaccg gttttaagta
     7021 tcaatcctat gtgctctgcc ctattcgggc aaagaaccag aggtacctgt gttaggagga
     7081 caaagtgaca tacatacagc aatgggaaca aatgcgggac aaggtgcgca atctggagcg
     7141 ggaacgccaa acccagctga tcttggcgcc gcacaacgcc tacggcttta agctaaacat
     7201 caatcacccg ctgatccggc caaagtggga cgcctttaag agcgccaatg gactgggcca
     7261 gggcggtatg accgatgatc tgcgccggga gtttgaggag acagtgcttg ccagcaaata
     7321 tatgcaaaaa tgcctggagc aggagcgaca gcgcattggc accgtggagc accagttcat
     7381 ccgtatggct tacgctcctg cggagcaggc agcgggctga tgggtaccca agaacactgg
     7441 actgctgccc agtaccagga gtatctccgg cagcgggcca aaggtggaaa caaataccac
     7501 gcagtcaaag cccaagcaga cggccgtacc tacgacagcc aaagcgagtg caagcgagcc
     7561 aaggaactgc aactgctgga acggcacggc ctggtgcgca acctgcggga gcaggtcccc
     7621 tatgagttga taccggcagg tgtcggcgaa taccgaaaag aacgcccggt gatatataag
     7681 gcggacttcg tgtatgaggt ctgccagccg gacggcacct ggaagtgggt ggtagaagac
     7741 accaagggtg ccaaaacaaa ggaatacatc atcaagcgaa aacttatgct gtacattcac
     7801 ggcataagcg taaaggagac ggacaaatga actttaagaa aatgttatcc atttgcaagc
     7861 gaagcaagac ttatttgtta tacgacctac cagacggcga gcaaatgctc agcaacggca
     7921 gctgcgggta catcttgtac ggccacccgg aatacacgcc ggagacactg cgcatggtcg
     7981 ctgacttggc agaggacgac agtgtgatca tgacaagaat gccaaagaca gacctaccat
     8041 tggcagacca atgccccaat gaagaatatg ccgccccgct ggacacctgc attgtagccg
     8101 caggcgctgt atggcaaccg ctgattgtag gtgcgggcat gacattcatc aacaaaagag
     8161 cgttgcaacc tatcgaaaag gaagaagagg ggtacgatct gtaccggcgc ggggacctgg
     8221 tggtcgttaa gtccggcctg atcgtgcagg gcgtgatcag aacaatggat ctgtccaaag
     8281 cagaagctgt atgccgggat ctgatcaacc tgggcaccgt ggccggtatg gcctttgagg
     8341 agcgcaacaa tgaagaatga gaacgaaaaa acgacagttg aatcttgacc acgatatgcc
     8401 gagatgtgtg tatctacggc tcaatcaata accggtgcgg cctggacgag acggaactgg
     8461 acgagcactg ccagcgttgc gcgctggcgc agatcaagga ggtaacgctg aaatgaccga
     8521 aaaaatccaa aaagccattg ataagatcga ccaggaggcg gagaagatgg gcagcgccac
     8581 agtgcgcctg ctgtgttccc acattattga ccacaacctg gtgaatgacg aaaatgcgga
     8641 taaggtgttg gctgagggca agagcctgaa aggctgctgg gatcacatca ccagcaacgc
     8701 acggaaacaa gcagcgggca actgcgcagc cgtgccggac gacaccgtgt acgaatgggc
     8761 agcgggctat tacggtttta ccgccgggga gcccaaggcg gagatcatcg acctgctgga
     8821 tctgctgtga ggtgtcgata tggggaaaaa gctgaacacg cttacgcagg aacaggcaga
     8881 gaaaatctgg ggcggccgcc cgaaactgcc ggagaaaaag atactgacat ttgcacacaa
     8941 gcaggtattc gtcaatgagc agtacttttt caagcacaaa gaatgcggtc acaggtatgg
     9001 ctattgtacc gcttgcggca aggatgtgca aatcgacatt gagaacatgc ggctatggac
     9061 ggacaaacac gccgcctgcc gctctgcgcg gcataacgac accgtatgct gccccgcctg
     9121 cgggcacgaa gtccaagtca aagacgccgg gcgtggccgt agtcagttgg tcaacgcggc
     9181 agtggtagcg gtaacgcaga ggacaagaaa cggtgggata ttactttctt tcgttcgggt
     9241 gtacgaagac tatagatacg gctttaaggc cgcgccagaa atgggcggac tgctgtacgc
     9301 cgcatacttc aatcttgggc agcacttcgt ggctgaacgc agttactatt gtgacgatat
     9361 gttcatcagc gtaaaacaaa agccaacacg caaactgccg tgcacggtgg agccagccaa
     9421 actggatcac aacagttgga agtgcacaga gggagaggga gcaaagctgc tgggctttga
     9481 agaggcgctg gagaaaagta acctacgcta tctgccgtgg gagacatacc acgaatgtgc
     9541 gcagcaactg taccgtagcg ctatagccaa ctacccggtc aacctgcttg ggttactgta
     9601 tcaatatagc cggtacccgg tgcttacaga gcgtctaata aaagagggca acggtgacct
     9661 ggtagccgaa caggtggagt ggaattgtac agccggtctg gactacaagc aagtggtgcc
     9721 ttacaaggca atgcgactga ccaaacagga gtaccgcatg ataaaagcaa aatacaagat
     9781 ttgctgttca acactcagag caacagcggc gctgaaaaaa tacggctgta aaatgtcgga
     9841 taaaaatatt ctcttttttc ttgctttcca atacacatgg agcccgcgaa aatgctacaa
     9901 ggcgcttgat gttttgcggc agaacctatc tccgcaaaaa gcaataaact gggtaaaccg
     9961 gcaggcagcg ggatatggaa cgccaacaaa tgtgctctca gattacagcg actatctgga
    10021 tcagtgcagg cggttgggcc tggatgttaa ccgtaaagag gtagccgtac cgcagaacct
    10081 gcgagatctg caccggcagt attccgaaga attgacacgc cgagccaatg aaaagaaagc
    10141 aaaagagcaa gccgagcggg caaagaagtt agctaaggat ttgccaaagc tgaaacgaaa
    10201 atatacatac gccagcagcg gactgttcat tcggccggcc gagggaccgg aggatctgct
    10261 gaaagagggt tgtgcccagc acaactgtgt gtactcctgt tacacggaaa aatacctgga
    10321 cagaaagacg gatatacttt tcgtccgcaa gcagtcggac ccggatcaat cctatgtgac
    10381 cgttgagttc aaaaacggcg ccgttattca atgcagagcc gatcacaacc gacctgcacc
    10441 gccggatgtg caggagttta tgcaagcctg gcttgcctat ctacagtcaa acagaaaagc
    10501 aaaagcagtc agttaaggag gacttatgga taaccaaatc actacaatgc aagaagtaac
    10561 acccgcaacc cagaaagcct acgacaccca cgcccggatc ctggccaacg gccaggtaat
    10621 ggccagagca ctggtagatg tgtgtcacga tcttaagact atgcgggatg agggtctata
    10681 cacggagctg ggctatgaca cattcgagga gtacgccgag caggcatgcg gcattaaaca
    10741 gcggcaagcc tattcctaca tttcagccta tgaaaagctg ggtcagaaat atatggccga
    10801 ccacgccgac ctggggatca ccaagctgga gctgatatca caaatcagca gttatgagcg
    10861 ggaagagttc gcggccgatg tggatttgga gagtgccaca gtcagggagt taaaggctga
    10921 ggtggaacgc tacaagaagc agacggaaca gctgaccttt gatcttggcc aggcacagag
    10981 cgaattaagc gaagcgccgg agccggtgga catggacaca ctccgttctt ccattgagca
    11041 gggagttaaa gccaagtaca gcgcccagct ggaagaattg cagcagcggg ccgacgcagc
    11101 gccggacccg gaggcaatcc gaaaggaagc gaaaaaggaa gccgccaagg aatacaaagc
    11161 taagctggca acggcaaagg cagacgccga ggaaaagacc aaagccgctg tggaaaaact
    11221 ggagcaggaa aaggcagacc tgaaacggca gttggacagc agtgccacca aactggacgc
    11281 cgctgttcgg caagcaaagg cagcgggcgc agacacggat gtagccgcct gccgggtgta
    11341 tttcaccgaa ctgcaacaaa ccgccgcaaa ggtacaggag ctgatcggca agatcaatgc
    11401 caaggacccg gccaccggag ccaagctctc cgccgccgtt attcaagttt tgcagtcgac
    11461 tgcacggaat ttggaggtgg cacaatgacc tgcgagcaat gttaccaccg tgatgtgtgt
    11521 tggcaccgca tgaccattta cggtccatac gcactaatgg gaataaacac tggcaacatg
    11581 aaagcgtggt gcgccaactg taagccaaag acacagatca tagaactatc aatgcaagtt
    11641 tcccagtcgc ttcatgatga gttgacgaag tactgcgcag aaagagtggt agacgaacta
    11701 tagatccgga gaggagaaaa acatggaaga aattaaaaag agcttgtgga ataagaaaag
    11761 ggcagacacc gaacgcggca acggcgggtt cggaagtaca gggaggtgag caggatgtgt
    11821 atagcagcac aaattattct tgtggctggg gcggtcattg ttgcattttt cggcgtgatc
    11881 ggctttggtc cgaactttaa taaatgagcg gaataaaaag caggaggaaa aatgacgaac
    11941 aacgaaaaga aggaatggct gcaacgctat cgggagtgct gggcggaggt tgagattaca
    12001 caacaggaga tcgaagaact gaacagccgg gcgcaaaaga tcacggcttc cctctctccc
    12061 acgccgggag gcgggcagcg ggcagatttt accttgacgg tagatcgcat tatagaactg
    12121 aaagagaagc tggaccaaca agtccggctt gctctgttgc agcgggcaga aattgagact
    12181 gctattgagc aggtgcgcag tccgttgcac cggcgtgtgt tgcgtcggcg gtatttgaac
    12241 ggtgacactt ttgagaagat tgccgtagac gaagatatta catacaatca cctggtctct
    12301 cgcattcacc cgcagtccct ggatatgctg gaatgcgaaa aataaaaaac cactatgcaa
    12361 tgcatgttga tgttatagta tgcaggttgc cgtctgtgtt atagtataaa ctgccaaaca
    12421 gattgaaaga gcgctccaaa cggtgcgctc tttggttttt gtctttgtgc tttccctttc
    12481 taaaatgcgg ttactatgag gctcattttc agatgtgcta taattatggt gagcgaaagg
    12541 ggggaaaaca aatacatgcg taaacgctct gaaaaacctt taggcaagca gcagaagaaa
    12601 aatcgtgaag tcctggagta cgaagaggtc aagacagaac tgaccaacat ttctccggca
    12661 gaacgccggc gcaaacgcat tatggctgag acggatgtga aatccgcatc caaattcttt
    12721 aatgcgtcta tggcagcaga gttttcttta attgcgacta tgacttcttg gatcgttgca
    12781 cttcacaatg actgtaaagg agtgataagc tatatcgtcc ttgtcgtagt gatcgtggcc
    12841 gctatcgttg catcagttgc tttgttgttt acttggataa agaaaaatat ccatcttgaa
    12901 aaagcggtac taacgcttga gatactggat gaattttttc caaatagcaa acagaaaaaa
    12961 taacagcata taatccgtga ttattacaaa ggaggtgagc agcatgggca aagagacctt
    13021 aacacctaaa caaaggctgt tctgttatga atatgtgctc ggccataacg ggaaacggtc
    13081 ttaccaggct gcttacccaa attgtaaggc gcccgggagc gcagaaagcc aagcgagtcg
    13141 attgctaaga aatgataagg taaaaaaatt tatcgctgac ctggaaaagc gaaagctgga
    13201 caagttggat ttcaccgcaa cggatgtgct gaacgcgctg tgctccattg ggtttgcaga
    13261 gacggcaaag ccgccgaata catctgatcg ggtgaaagcc ctggcagagc ttctgcgtca
    13321 ctttgaattg gcccgagggc atgaagatga gcagacagac gatggcttct tggaagcctt
    13381 ggagcagaaa gcgggtgaac aggcatggga agaataagca cctttcattt tcagccattc
    13441 tccgccaagc agctccaggt gctcacctgg tggtgcaaaa catcacctgt gagcgacaaa
    13501 aacggaataa ttgcagacgg cgctatacga tccggtaaga cggtgagtat ggcgcttagc
    13561 tatattctgt gggctatgag tacctacagc ggcatgaact ttgccatgtg cggtaagaca
    13621 atcagctcct ttcgccggaa tgtgctttct tttctgcctg caatgctgca aagtcgcggg
    13681 tatcaggtaa aatacagccg tagcgacaat gtgcttgtgg tgacgcgggg tggtacggaa
    13741 aacgcgtttt atatcttcgg cggcaaggac gaaagcagcc aggatctgat ccagggtatg
    13801 actttggcag gtgtgttttt cgatgaggtg gctttaatgc cccagtcctt tgtgcagcag
    13861 gccaccgccc ggtgctctgt cagtggtgca aaattctggt tcaactgcaa cccggataac
    13921 ccacaccact ggttttatga agaatggatc ctgccggaga agcggcaaga aaagcgaata
    13981 ctctacctcc actttacgat ggacgacaat ttgtccttaa cagaggaggt caaagcccgg
    14041 tacagaacga tgtacgcggg cgttttttat gctcggtata ttctgggcga atggaaagtg
    14101 gcagagggcc tgatctacga tatgtttgac gaaagccggc actgtattcc gctgccgccg
    14161 gataacgaac tgcaaggttc tgcctatatc agtgtggact acggtacgct aaaccctacg
    14221 gtgttcctga tgtggcgcaa ataccatggc aaatggctat gcaccaagga atattactat
    14281 tccgggcggg agaaccaccg gcaaaagacg gacgccgagt acgcagatga tctggtacag
    14341 ttcttgggga acacgccata cacctgcgta gtcgtagacc catcggcggc ttcatttata
    14401 actgaactgc aaaggcgggg gctcaaggta ttaaaggcgg ataacgcggt gctggatgga
    14461 atccgtaccg tatgtacgct attgcagcgg gcggatctgc tgttcagcaa ggactgcacc
    14521 cgtaccattg cggaatttta cgcctaccgt tggtatgaca aagcggctca ggcaggccgg
    14581 gatgagccgg tcaaacagga cgaccacgct atggacgcta tgcgttactt tgtaagcacg
    14641 gcgctggggc ggatcgtaac aaggaggaca tagaatgata ctttacatga accggcgcga
    14701 tgtgccgaac cttgaccggg gcgagttgcc ttctgcggtg atcgattatg tgatcggtaa
    14761 agcaaataaa tatgaaagac ggtgtcgcgc cctatatggt cggtatatcg gtgttccaca
    14821 gcttcaccgt ggagatgaag aggatgatgt gcgggcggag gccaactatg ccaagtatat
    14881 cgtagatatt attcgcggct acttcctaag tgagccggta aagtacgatt gcaacgaccg
    14941 ggacaagaaa gacagtcagg cgcagctttc cctggtgtct acggttgagg ccaagctgaa
    15001 tcggcaaaac ggcaccctgg tccgccacaa cgctgtggat gaggacaaag acggcctttg
    15061 cgatttgtgc ggaaagaaga ttgacatttc cgccgttatg gcggcctacc atagtcagaa
    15121 tatcgctacc gtagatcaac gaaacggaaa ggccatgggt atatatggcg aaagctgtga
    15181 gctgctatat gccagcacag aggagcaacc acgcccgcga tccgcagtgt atgcgccgga
    15241 tcagatcgtg ctggtgcaag atgataccgt ggagcacaaa gacttgtttg cgctgtggtt
    15301 tgagcagcgg gagcgcacag accgcagccg gtactatgcg gtaacagtct atacggctac
    15361 ccagtatcag cagtacgaaa gcacatcgct ggataaagaa aactatgtgt acaacccggt
    15421 gggtgcaccg gtgccacact tctttgatga ggtgccggtg gtgtgttatg agaacaacga
    15481 ggagagacaa ggcgactttg aacaggtggc caacctgata gacgcccgca atgcgctgct
    15541 gtccgatcgc ctgacggaca aacgcaagtt cgtcaattct attttagctg cttatggtgc
    15601 ggtattgccg ccggagacga tggcagccgc aaagcaggat cactttgtag atggtattcc
    15661 acaggacgcc cggttggaat atgtgcaaaa gacctttgat gagaatgcat tgaaggtgct
    15721 ggacgatacg ctggtatcgg atattcataa aatgacttta accccggata tgacagacca
    15781 ggcctttgcg ggcaacgcca gcggcgtggc gctgaaatta aagctgctgg ccttgcacct
    15841 gcttgtaaaa agcaaaatga gagctatgga ggcgggctta aagaaacgct ggaggttata
    15901 taacaactgg ctggcccata acggaattga cccggtatct gtggacgatg tggatattgt
    15961 gttcactgtg gccctgccca ttgatgaggc gcagatcgtg cagatggtgt gcaccttgaa
    16021 gaacgccgga ctggttgatg atcagacgct gctgtcactg ttatggttcg ttaaggaccc
    16081 ggcggaggct gtggagaata tgaagcagca aaagcaggag aaccagcaac aatatatgga
    16141 cagcttcaca gccaacacag aggataaggc tgacgaaaag gaacagtcgg cggatcagga
    16201 acagcaagac aaagaaaagg acgcttaacc tatgaaagca gcagagtatt ggaaaaggcg
    16261 aacggttgac ctggagcacc tgctgcaagc gcgcaccacc gctacaatgg tggaggtcaa
    16321 ccgtatgtac gcccagggtg tagagcagct caacgagcaa attgagcgta ttctccgccg
    16381 gtatgttaaa aacggtcaga tcagccaggc ttatgccttg cagctgctga gcgcaggcca
    16441 aaccgcagag gagcgccagc gtctgctgga acagctacaa cagactaagg aaccacaggc
    16501 acggcgtgaa ttgatcgcta tgctggacgc tcctgcgtat gcggaccgta tcagccgatt
    16561 gcaggcttta cagaacgcta ttcgtgcgga agccgtagcc atgggcgtgc gggaggaacg
    16621 gctggcgaaa gcgcgactga cagatacact caaacaagca tactaccgca ctatttttaa
    16681 cgaccaaaag cgtaatggtc tatatgactt tcgcttgatc agtgaccgcc gtgtacaggc
    16741 cgcacttacc cataagtgga gcggcaagaa ctattccgat cgtgtgtgga agaacaacgc
    16801 cgccttttgc aagcgcttgc agcgcacgat tgaggtgggt tgtatgacgg gtatgaccct
    16861 acacgatatg gaggagcggt tgctggagga ctgcgtagga gcagacagcg acagcgggca
    16921 acgctattgt gccagccgcc tgatccgtac agaggtcaat cacttctcca atcaaggatt
    16981 tttagagggc tataaggcag cgggcattat ccggtatcgg tttatggcta ctctggattt
    17041 gcgcacctcc gccgtctgcc gccagctgga cggcaagacc tttttggtgg aagaggcaaa
    17101 agcaggcgag aacctgccgc ctatgcaccc tttctgccgc agtattaccg tgccggtgac
    17161 caataaccgc acaggcaccc gctgggccag ggatccggta accggcaagt ccatgaccgt
    17221 accggcagat atgacctata gccagtggta tgagaaatat gtggagaaga gagacatggg
    17281 cttgactgaa gaggaagaat acgcaatcaa cagctgggtg tccagtgatt tttacccgat
    17341 taacgagaag ctgcggcagg gtatagagtt gacaaacgag gaaaaaaagg ctataactaa
    17401 cttagaccgt gcgcttgaga agtttcccag atacaacgga ccggtcaaac gctctttggt
    17461 tatatccgat cccacggagc tgcggaaatt cacgaatacg cacgcagtcg gtaacacggt
    17521 tgtttgcgat gcgtacatag ccacaacctg cggaaagacc tataacccgg acgcagaagt
    17581 gcaaatctat attccgcaat gcaaaaatgg acgagatatt cgatctttta atgcaggcga
    17641 gcaagagata ttgtatccgc gtggtagtag ctttgtggta tccaaagtta ttcaaaatga
    17701 gtccatatta aaaatctttt tactggaaag gtagtgaata atggtgaaag agaagaagtt
    17761 gtttaccgcc cccagatgga atgatccagg cggagcaaga gtgataggac acgaggaaat
    17821 cagcgaagaa gaaagtagaa gaatactgca agaagccatt gacgaatttt atggcggaaa
    17881 atgtccggag gaatggctgg acgcgatgaa gtaagagcga tacacatatc gaatcaagca
    17941 gagctgcaat gcagccctgc tctttttata cccattttca ggctatgcct gtgggatata
    18001 tcatttaacg aaccggcagc gtacggtttg ggaaaggagt cagcaatgac aaaacacaat
    18061 gccgagatgg aaagcagcag agaacagagc cgggtgtgcg cacgcctgcc gctgaacctc
    18121 cagctgtttg ccgaagatac cggcgaaaat ggagcagaca ccaacgcaga gggggcagcg
    18181 ggcgacaccg acgccaactc cgatgggggc aacaccactc cgacctttga cgaactgctg
    18241 aaagacaaaa aattccaaag tgaatttgac agcagggtca gcaaggcgct tgccacggcc
    18301 agagccaagt gggaagaaag cgtcaaagag caggcggacg aagccaaaaa actatccagt
    18361 atgaacaaag aggagcgaga gcggtataac ctggcaaaag atcgccaggc atttgaacag
    18421 gaaaaggcag cctttgccaa gaagcagctg gaaacggctg ttgcggctga gctgctccag
    18481 cgtaagctgc ctgtgcagtt tgccgcaatc ctgaccggga atgacgccac tgcctcgcaa
    18541 aagaacctgg agatttttga cgccgcattt caagaggcag tacaggccgc cacaaccgcc
    18601 aacctgcggg gcaaggactt gccgccggcg ggtaaggaag cagcgggcga caatgtaccg
    18661 cccacagact tccgcgctta tgaggcgtgg agaaaaaata acggctaata ggaggaataa
    18721 gaaatgccga atacgatttt aacacccaat gtcattgcca atgaggcact gatggtactg
    18781 aaaaacaacc tggtgatggc taacctggtc caccgggact atgaggacga atttgtgaag
    18841 gttggcgaca cggttaccgc ccgccgtccc agcaaatttg tggccaaaaa ctttaccggc
    18901 gctgtggatc cccaggatct gaacgagggc ggtgtacccg tgaagatgga ccggctgcgc
    18961 gatgtgactg tgcagatcac ttctaaggaa atgtccttgg atctgcgcga cttctctgct
    19021 caggtgatcg aaccggccat gaccgccatc gccagcgcgg tggacgcaga tgtattggcg
    19081 actgccgtag agggcgccgg tcgtaccgtg accgcttccg gagagagcgc aaccaagccc
    19141 attaaggata ttgccaaggt gggcagctat ctggactttg ccggtgtgcc ggtacagaac
    19201 cgccgcctgg tgctgaaccc ctcgcacaag gtgctgtatg ctacggacga caacctgtcc
    19261 aaggtgtcct atgccggtga cggcaacgcc ctgcgggacg cagaactggg taaggtgtac
    19321 accatggaca cctacatgag ccagaacgca ccgtatccct acggctatct ggacaatgcc
    19381 gttggtactg ccaagactta taaggtcagt ggtactgccg gtgagagcaa ggtggcgctg
    19441 tcctctgtga ctgctgctac tgccacggtg aaaaaaggcg actgctttat tgtggacggc
    19501 tatgtgtacc actttgctgc gaacgctacg gctgccagcg gcgcggtggc cgaggtggct
    19561 attgaccagc ccttgcacgc tacactgtct ggaaaggacg ccactgtgat ctctgcgcct
    19621 acatcagtag ggttccaccg caacggcgtg gcactggtga cccgtcctat ggatctgccg
    19681 atgggcaaca agaacgccta tgtggcttct gcggacggcc tgggtgtgcg tgtggtcttt
    19741 gactacgaca gcacccacaa gatcgatacc gtgtcctttg atattctgta cggcgtgacc
    19801 acgctggata agaatatgat cgtcaaggtg cagggctaag cccggggagg tacaaatgga
    19861 aaaggtaacc gttgtacagg gcaagaccca agtggtcatt gatcggagtt gtctgccggc
    19921 ttatttgaat gccggttggc agctgcaaga aaaagagtat acaaaaaagg gcgccaaata
    19981 aggcgccttt tcttatgggg tgatatgttt gactgatgag atgaaaagta aggccctgcg
    20041 gctgctgcgg gccgctgccg ggcgttacga caagatatgc gaggcctggt acgcacacgc
    20101 cggtgaagag ctggatttac agctgttttt ggatatggca gaggacgatt gcctgaccta
    20161 tttgggcacg caagagctgc cgccggtggt taccgccacc acactggcca aactggcttt
    20221 tgtgcacttg aacggcttta ttcaggatcg ggattacggt gtaaagagcg cgtcctatac
    20281 ggagggcagc gtatctatga gcgagaccta taccacccct gcggagcagg agacagccat
    20341 tgccgacctg ctccagccgt acaacagata cagggaggtg cgtacctgtg aaagcaaaaa
    20401 cacctaagtc gtggactgta aaatcacgga ttttctccgc acagacgatc agagacagtg
    20461 cctacgactt tgagcagaac acatacagtg ctacacctgc cgttttgtat ttgtgctggc
    20521 agccggtatc tgcttctgcc cctattgagg agcgggggcg ggtgctgtct gccgggtatc
    20581 aagccgtgtt gtatgaccct gtggccgtgc ggcccggcga cctggtacag gcggagggta
    20641 ttggttggct ggaggtagag accgtgcagc agttcctgca ttatcggttg ctgacagcga
    20701 atgccacaga gaggagggca cccggtggaa acgaacattg agattgaaaa gctgggtgcc
    20761 tatgccaaga cgctgcaacg caccgcagat catctgctgg acaacttgga gcggcagatg
    20821 ttgcaggacg cagaggacat ggccggccgt cagcgcagca actgcccgga ggaaaccgga
    20881 ctgctgcggg agtctatcgc cgccttttgc gagcgtgacg gtgatcgggt gaccgcaggc
    20941 agccgtacca atatgcagta tgcggcctat gtggaatttg gaaccggacc tgtgggtgac
    21001 gaaaagggta caccgctgga cagtgagctg ggtattgtgc gcaagcatga gccttggact
    21061 gcgtatatac ccggctacgg atttcgcagg ttgaaaggcc gcttgccggc gctatttatg
    21121 tataacggca tgcaggaaat gcagccggtg attgcagagc attatggtac ggctatacag
    21181 gaggcgatca agtgaaaaac taccgtgcag tgatccggga taccttaaaa tccgtacagt
    21241 cggacattcc ctatgacatt aagatggcat ttccggagag caaaccggca ggtaacctga
    21301 tcacatttta tgagatcacc aatacaggca cggaactggc gtgcgtagat gtgatcgcct
    21361 atcaggtgga tctgtggttt atgaccttgc cggacctgtt ggaattgacg gaaaaggtag
    21421 acgaggcttt gacctcgctg ggcctgatcc ggcaatttgc gtcctcggac gcactgttac
    21481 atgaccccag cggttatttg cgcaaatcat tgcgttacgg ccgtcgggtt gatacaagaa
    21541 ccaatcgact gatagattaa ggaggatttt atatgaacga aacaaagccg gaacgcggtc
    21601 ttgcgtccaa aggcattgag gtatatccca actataccgg ctccacagcc aagtgcctga
    21661 actacgccac ccaaatcggc gatctgacca aaggcgaacg ggaagaactg gacgccactt
    21721 gctatgacga tgatgtggaa cacagcatta ccggtattcg caagaaagca gacgcctttg
    21781 aggtgacttt tctgtacaac gcaaaggacg ccacatcgga ttatcgggtg ctggcagctt
    21841 tggaggacgc cggtgtgtcc gtacccatta tggttaagct gccggacggc accaagttta
    21901 acaactctgg tgtgcccagc ctgaagatta agggaccggg cgtaaacagc ctgatggagg
    21961 ctactgtctc ttacaagctg gacggcgact ggagcagaga gttccccgcc gcgtaaatcg
    22021 actattcggg aggcgggtga ccgtctccct actttttagg aggaaataac aatgaatgaa
    22081 ccccatattg taaccagaac atacgatttg cagttgactg caaacgagac ggtgcacttg
    22141 cgcctgaccg tggctgccca gctgcgactg aaaaatagat ttaaggagga cgccctggat
    22201 gtaatcctca gcgcttccag tgacccggag cggctgctgg ccgtgctgga tgaggcactg
    22261 cactttaacg ataatcccaa cggagatatg accggtgagg ctctgtatga cgctttggta
    22321 gacagcggcg tcagcggtat ggacgccttt tcaaacattc tctttcagct ggccaatgtg
    22381 tctggtctac tgagcgatat gcaggccgag aaactttcag ccggcattga aaagatgctc
    22441 aatgctgctt ttgacggcgt ggagaagtcc gcagagagtg aggacaatcc ggctgcttcc
    22501 tttcgaaagt aactactgca caacggagga tatgatcctg gaggctaatg cttacggttt
    22561 gtcgttttcc gtcattcttt ctatgactta cggagagcta aagcgctaca ttctgttcca
    22621 tcgtgatttg gagaaaaagc agtatcaaaa tttgtcacaa atcgcctata tccaagccgg
    22681 ggtaattgct gctgcggttg ccggggagga tgtgggcgct gtgtatgacc ttttccctta
    22741 ttggacagag gatgaggtgc tgaatattca agcggccaaa gcaatggcct actttgatca
    22801 gttttaatga ttgaaaaaca agaaaaggag gtgattttgt ggatcaggag ttggtaacac
    22861 gatttactgc ggatattagc cagtacaaaa agagcatgtc ctctctccag ggcgagttga
    22921 agcagctatc cggcgtaacc gataagatta agacggtaac tgccaaggca atgtcttctg
    22981 cctctgccga tacaagaaag atgggaaaac aagtggatac gcttattaag agccaggagc
    23041 gcaatgcgca ggccgctacg agcagtgctg cgaaaatatc tgattatacg gcaaaagcca
    23101 gacaactgaa agaccagctg cacagccagg acgaaaccta caagcagttg tccagccgtt
    23161 taaaagaagt aacggccact tatcgggcgc agcaagagtt tttgaagtcc tataaggatg
    23221 gcatcgccgg tgtaagtagt cagtaccagg agatggtaga ctggatccac aaaatggaaa
    23281 cagcgtcgac cagcggcatg acgatcaatc agatcgaaca gcagcgggcg gctatcaatc
    23341 gtataaagaa cgatttagaa gtctttgaca gcgagctgaa agaggttgga ctgaatccga
    23401 acaacttgaa aacggactcc ctggacaagc tgaaaaacga aatccgcaaa acttcttcgc
    23461 agattctcaa aacaaagagc gcaatgtcac agaccacggc gcagattaac aaaacgaatg
    23521 cggatatagc aacggaaagc acccgcttct ccaacttgaa atcgtctata tccagaaatg
    23581 ctcctgcgct taagagtatg agcaagcagc tcaagcaaac cggtgatctt tccgcagcag
    23641 ggaaactgaa aaagggcttc tccgggttaa agggcatatt tggaaatatc ggatctgcag
    23701 cgggcgccgc tttcggcaag gtgcatagtc acctgaaaaa tatgcgtgct tcttccggta
    23761 cggccagcaa gtccctgttg aatgtggtca agtctatccg ccgtataggt gtggtatcgc
    23821 tggggctgaa agtgtgtaaa aacattttcg gcgagctgcg ctcggtgatc accggatatt
    23881 taagtcagaa cgaggctctg aataaccgtg tagaagcctt gaaaaatgct tttgcaaatg
    23941 ctttggcacc ggccatcaat gtggttgtgg ggctgttcga aaagctcatg ccctacgcca
    24001 tgagtgttgc caatgccatt agtggtttgc tttcatctgt ggggatcgct tcgcaggtaa
    24061 atgccacggc caccgctgtg ggcaagacca caaaagagac gaaaaagctg tctcaagcgc
    24121 agaaagaact gtacggattt gaccaaatca ctaaggttag tgatgatcag caagacagta
    24181 attcgtccgg tgcgtctaca gccaatacgc cggcagcgtc cgacaagttc tccgcttatt
    24241 tggagaaaat caagaacctg tggaaaagcg gcgactttga gggaatcggc gaacaaatcg
    24301 ccggttcttg taataagatt attagcaaga tcaatgcact ggactggaaa ggcatacagg
    24361 acaaagtcaa cggcgctgtc agcggtattg ccaagagcct aaacggcttc atccgtgact
    24421 tcgactggga gggtgccgga caaattgttg gtaacggtgt gaacaccgtc ttcggtgcgc
    24481 tggacacctt cctgaccaca ttcgattttg cagctcttgg cgcaggcttt gctaaaaacc
    24541 tgaacggtat ttttaacacc attgattggg gccaggtggc aaagaccctg tccgacgcaa
    24601 tcagcggtgt gttcaagacc attgccggct ttttggaaaa cctggactgg cgcgggcttg
    24661 caacggcgct ggaaaacttc ataggcggta ttgattttgg tggaatggca agcgctctgt
    24721 ttgaagcact tggtgcagct ttaggcggcc tgtgcgcgtt tctgggacag ctgatctctg
    24781 acgctgtgtc cggcatacag tcctattttg gcgacaagat caaagaagcc ggcggcaatg
    24841 tggcccaggg catttgggac ggcatcattg acggcattgg agatgcatgg aagtgggtta
    24901 aggaacacat tttccaaccg tttatcaatg gtttccaaaa agcgtttgag atcaaatcgc
    24961 cgtctaaggt tatgaaaaaa cagggcggct ttatttccca aggtctgttt gacggtatcg
    25021 gcgatctgtg gaaaaaggtc agccaaaaat tcaaaggatt taaggacggc gttgttaatt
    25081 tctttaccgg gaaaaatggc gttgtatcaa aagtcaccgg ccttggcggt aagatcgtga
    25141 ccggcttaaa gaacggcctg aagaatttga aagccacctt taccaatgcg ttcaaaggcc
    25201 ccttaaacgg tgtgatcaaa ctggtcaaca atatggttgg caagatcaat gacaaactgc
    25261 tgattagcgt tggcagcacg ctgtctaagg tacttagtgc tctgggcgtg agcgtgacca
    25321 acggccagta ccagttgttt tctataccta ctatcccaga gctggaaaag ggcggcgtgc
    25381 tgaaaaaagg ccaggtcggt ctgttggagg gtaaaggtgc cgaggctgtt gtgcctttgg
    25441 agcgaaacac ccagtggatc agcaaggtag ccgcaatgat ggtgcaaatg ctgggtagca
    25501 gcgggcaggc ggtcaatgta acgatcccgg tatatgtggg cggcaagcat ttaagcacgg
    25561 tggtgctgga cgatgtgaac caaacagaaa agaaaggccg tgacccagtt gcggctacag
    25621 cgtaaggagg gacggtatgc cactatatat tgacggcacc aaaatgccaa acccatcatt
    25681 caatgccata tcctgttcag atgaaaaggt gtggtcctct aacacgggcc gctccaagtc
    25741 ggcttatatg aacggcagta tcgttcaggt caaaaaaaca aggcagctgt cctttccgcc
    25801 cttgactcgg gcggaattgg acaagctgaa cggcgtgatc aacaatgcga gtaagccttg
    25861 gcattccatc aagctggagg atacttccgg gaatacggtg ttttcgttca actgctactt
    25921 tggtacgccc agttggacaa cctattccgg tgccagggat tgccggtatt tcatcaacta
    25981 caaagtagac gccatcgagc gctaaaggag tattttatgt acaagacaag cacagctttt
    26041 aaccgggcca tcaaaaacgg tgaacggatc tatgtaaagg tcaaatgtgg caatttcatt
    26101 tttgggtacg atgatgaaac ggatcctaca agcccaaatg agcaaaataa cattatggag
    26161 ctgaatattg accgcagtat cagccatgac gattacgcgc tggccaagtc ctacgcttgt
    26221 gggtgtaact gcgttctgtg ggctgtgccc gccggtgccg tgctgcgcgg gcaaaaaacc
    26281 gtggtgtact ttggctgtat ggtcaacggt gcagtggagt gggtgccaat gggcgtgttt
    26341 tatccggaaa aggtcactcg gtctggcgaa tgtaccactt tggaaatgta cgaccacatg
    26401 tatgatcttt ctatgccgta ttctgccgcc atcagcggtc agcagacccc tttggcaatc
    26461 ttaaaagacc tggcacgcca gggtaacttt gagttggctg ccggcgtgga gagcaaggtc
    26521 tccggctttg gcacggtaga tgtttctttg ctctgcggta cggaaacaga cgaggacggc
    26581 aagcagcagg tcactgccta taatgtgaat gatgccatcg gttatgtggc tgggttctgc
    26641 ggctgtgctg ccgtctttga tcgagaaggc aagttgcgag tagatacttt cgcccaggta
    26701 tatgatggta cagcagaata cgcggtgaca gatgacacgg tcacagaggt ttcactggca
    26761 gagacggaca aaacctacct ggggatcagt tgcaacaatg ggaataagaa cattcttgca
    26821 ccagatagtc tgtcggtcaa cagcgaggtg ctgtatttcg acaacccact gatcaccacc
    26881 caggcccaag cggaaaaagt attcaacgct gtgtctgata tgatctacat agacgatgga
    26941 gaccagggcg agactgtatt tgacctgggc atacagtacc gaccgggaag tatgacattg
    27001 ctcacggcca atccggcgtt ggatagtttt gatgtgatca cttaccggga cgataccggc
    27061 gatcaccata tccccttgat gggtgtggag tatgattatg atggctccgt cactatggat
    27121 gtggccgccc atgcccgttc agaacaggag ggcagctctg ccggaagcat tctttcccgc
    27181 atgatctcta aggctatgca gcaggtcaca gcgccgttgg cgcagcgcat tcaggacgcc
    27241 acggattcta tcacgaacgc agtgggcggt tacgctgctt tgatcgaccg ggacggcgat
    27301 ggtgtgtcag acgcgcttta tatcggagag tacccggcag cggagggcaa gaccaaagga
    27361 cgctgcctgc tgctgaataa gaacggcatg gctgtttcta ccaccggatt gcaaggccca
    27421 tttaaggact ttgcggtgta ctacaacaaa aaaaccaacc agtattacct gaatgctacg
    27481 gacatttcag ccggtagact ctccggtatt gagatccttg cggataaagg cacgatcgct
    27541 ggatggaaca tcaccgacca agaattgtat gcggatttgg gtagttatcg tgcatatatt
    27601 caaaagccta ctaacaaaga ctcctgggtg ttttctgcac aaaaaaagaa cagcaacggt
    27661 tcatatactg gtacatggta tgtaacgatg ggcggcgata tggtatgcaa tggttcggta
    27721 gatgtaagcg gggccctatc ggtggaaggg aaaaccaaat ttgatgccga tgtacaattc
    27781 tacaaaaaaa tatatgatct tgccggatat gaaatcatta atgctgcatc tggtggtaac
    27841 agccttgtaa ttggatacgg tcagtatgag cacggagcca aaacatattt agaaggcgga
    27901 gatatttgct taagaatgca gcagaatggc aacttgcgta tacaagcggg atcaaaagat
    27961 tcggttgaaa ccagatttgt actgtctaaa gtgagttgga cgcttagcgg aagcactgcg
    28021 taccgtgata cgattgaatc aaaaggcggg tttgtgctta gtgcgaatgg tggcgataat
    28081 gttttatacc ttgtcgggaa gagtatatgg attgataacg ccacgacaat cagaggcaaa
    28141 ctgacggtac aagacgatat tagactgagt tttaaatctt caagcggaac cattccactg
    28201 gttgtaaaca caagcggcgt tattacaacc gcaaactcat caaaacgata caaagagaat
    28261 atcaaaccgg tagaagacgc tgtgctggat ccaaacggtc tttacgatgt acaggtgtgc
    28321 cagtacaatt acaagccaga atacaaggac aacgaattgg tcagcgggac gcagatcggc
    28381 gttattgcag aggatctgga caagcattac cccaacgcag tgatctatga cagtgaaggg
    28441 agacctgaaa gctggcaaga tcgtatcatg ataccggcaa tgcttaagtt gatccaagat
    28501 caaaagaagc aactggacgc tttgcaggca gaagtggacg cgctgaaagc aaaattgcaa
    28561 taaacagcaa agcggctgct ccgcactgga acagccgctt tagagttatt agtcaatata
    28621 tattcttgga gtggatttat cgcccttttt gaaatagaaa tgcctgccgc tttcatcgac
    28681 atatatttct tctaacggat cgtctcgaga agaagctgtg tcccagtaat atccatcgtc
    28741 agaaggtatg ggatcaaagt gcgcgtcagc aggacgcttc ggcaccgttg attcggttgt
    28801 ttctcttatt gcggctgggg ctactgtgcc attcctttcg gtgcgataca ctacttgcgg
    28861 ttgcgtggta gtatgcttct tctttttctt cttagtggtt gtgggctttg tagttgtggt
    28921 ggttgcggtc gcctctgtgg ctgccggttc tgtagtggcc tctgtgggct gtgtagtaac
    28981 accagccagt gcactggata cagcgtgatc taccagactg gctgtctcct gatcatgcac
    29041 tcgatcatag tgtacccacc caccgatacc gactcccacc gctaccacaa cggtcaccac
    29101 aaggatccac actttggcct tagacttcat cttcatctct cctttcactc cccaccatac
    29161 cacacttccc cgcagattgc aagaaaacag gaggtgattc ccatgtaaaa tacaaattgc
    29221 agtcaactgc aaacggcggc ttaggcacgc tgttttttta tgtcaaaaag gaggatttta
    29281 tgcagacatt aaatattaag gtcacccagc aggcggtgat cttacaaaac aaagacccgg
    29341 tgacagctga gaatgtcaat cagatccgct gtgtggtgga gttggacccg gcgtatgccg
    29401 atctgatcat gcgggtgtgt atgaatgggc agtttgccac agtggtggac ggacagtgct
    29461 tcgccccgcc gctgcaagag ggaatgtgcc gcctgggcgt ttacggctat gctatggacg
    29521 gtgagcagtt ggtgcagcgt attagcccgg agccgtgcgt gttttatgtg cgccccggtt
    29581 cgtatgaccc ggcagccgtg gaggcagacg caccggatcc gacggagctg gaggcttatt
    29641 atgccaaggt gcaggcgttg ctcaaagata ttggccaggg cgtgaacggc gccacctata
    29701 cgcccagcgt atccgcagcg ggcgtgatca gctggaccaa tgacggtggg aaggacaacc
    29761 cggagccggt gaacattaag ggtccaaagg gtgacacagg tccccagggc tctcccggta
    29821 aggacggcga gcaagggccg caaggtgagc cgggaaaaga tggtgcagcg ggtccacagg
    29881 gcccccaagg tgagccgggc gcagcaggcc cacaaggtcc ccaaggagaa ccgggtgcag
    29941 aggggccgca aggccccaaa ggggacatag gtgcgcaagg tccccagggt gaacaaggcc
    30001 ctaaaggcga caccggccct cagggcgaac aagggccaaa aggtgatccc ggtcctgctg
    30061 gcgcagatgg taaggactat gtgctgacag acgcagataa gactgatatt gctgccaagg
    30121 tagagatccc ggatggttct gtgactacag acaagctggc ggacggtgtt gttaccggtg
    30181 ataaggtcag ttcactggcc attgaggcca agcatattaa gccgcgtaca ataaccggca
    30241 tgcggctggc tctaaaaacg gtcacagaaa acctgttaag tgatgagttg caagccaaac
    30301 ttaccagctg ggtgggcact ctggcacaag cggcgaacga tgaggtcacc ctgcacgaat
    30361 ggtggagtac ctctgatttt tgcccttatg tcctaaatgt ggattatgac gcccagggca
    30421 ccattacatt gcacgctgac gatgccaaaa gcggcaaaca tgccttgacc ttgcgcagcg
    30481 gggcgctggt gtctttcttt gaagaggatg gcgtggagtg tgccacagtc acacaatctg
    30541 attttggcct ggccgtcttg cgcagagcga cagacggcag tgggacggtt accctgccga
    30601 ttgagggcaa caccggctct gttgagacct gggagaccgt gtttaccaaa acatttgacg
    30661 ccgatacaac ggacaagcaa aactggattt tgtctaagcc gtgcagaaaa attaagttgc
    30721 gcatggttag cgttggaact actaccaata gtagtgccgg agaccaaact gtatatttga
    30781 attcgtacac atctgagact tacataccca atgcgtttcg tttcgatgtt gcaaaagata
    30841 agggaagctt cgttgttgca gaggttgaat tgactgctga catggtgcgt gtaatgcaaa
    30901 acaaatcaga taagtcaagt ggcttcaacc cagctgatgt catggaaaaa ggctgtatat
    30961 ggcttagcaa caaggttaac ttcaacatat tcaaggatgt ggaggctcac ggtgcgatta
    31021 agtcgttagg tttcccaacc aatggacgaa caattggtgc aggcacgcaa gttgaagtat
    31081 tgggggtggc aaaatgagca ttgaaatcga aagccgcatt gcgtttttga agtctgagtt
    31141 ggcggagacc gactacctgt gtttgaaatt tacagacggt gctttatctg aggaagagta
    31201 cgcaccgatc cgccggcagc gggctgcata tcgggcagag atcaacgccc tgcaaggtgg
    31261 tgatagccat gagtgacgct ataatcgtag ctattgtgtc cggtgtgttt tccctggcag
    31321 gatatttatt tggcaattat aagagtcaaa gtaagacctt gtaccgaata gatcagctgg
    31381 aaaaaaagca ggacaaacat aatacgctga ttgagcgtat gtacaatgtt gaggatcgca
    31441 tacatgtgct tgagaataag caagctgttg cggatcatag aattaaagat ttggaggaca
    31501 acaaaaaatg aaagtgacaa ccggaacaat cgcaagaacc gtcgtgttgg cggtatctct
    31561 gttgaatgta ctcttgaatg cctttggcaa gaacccgctt ccgttcagcg atgatgaagt
    31621 ctacaccgcc gtgtcaacgg tggtggccgt agtagcttcc ctggccgcct ggtggaagaa
    31681 caacagcttt acaaaagctg ccttgaaagc agatgagaca ctggcgctgg aacggacgga
    31741 gacggcggag agcgaggggc agtcatgagt aagctgtact attgcagaca gaccaccgaa
    31801 aaatgcaagt ctatccgtta tcccagcaaa ttccacccct ataaatacgg cacttccggc
    31861 tgtatctata ccagtggctg cggggtgtgc gccagtctta tggtgctcca taactttggt
    31921 tataccggct tagacacggc agcctggacg cagaagtgcc tgctgatggg tgcacggtcc
    31981 gcagatggca ccaacatgga taaggtggcg gcgttcatcg agaggcattt ctccatcgta
    32041 agcaagcgag ccaagtctgt tgctgatctg aaagcccatc tgaaagcagg cggcaaggcc
    32101 attgtatgcg tatccggtgg cggcaagcag ctgttcagta atggcggcca ctatatctat
    32161 attggcggcc tggacaagag cggtaacctg atcgtgctgg acccgtactg gtatgatggc
    32221 aagttcacca tgaccgccaa tcggcgaaag tacaccaagg tgaagaacgc cagggaagtg
    32281 catgtacagc ctaccgccct tgcgtctgac atcagcggca tttggctgtt taccaacgca
    32341 aagggagcca agactgtata tgcggaggat gatgtaaact accgcaaggc aagccccaag
    32401 gcgcccgcca ttaagccggg tacatacacc acaacggcgg tgcgggggat ctacaagggc
    32461 gcaggcgctg ccaccggacg caagaaggtg aaggacctga ccacagacgg ccggcgccac
    32521 gctacaacga gtaagcagaa agcagacgct atgtttcggg cgggcacaac catcaccgtg
    32581 ctggagacca agctgctcag caccggcaac ttatgggcac gctgcccatc cggctggctg
    32641 tgtatctggg aaaaggatat tgaccgtaaa ttcatcaagt aaagcaaaaa gcccaccgtt
    32701 atccggtggg ctttttcata tctgcttttt tacttaattt tagtgaaagg tattgacaat
    32761 cattgcctcg ttgtagtata acgaaaaaca aaggaggaat gaaaaatgat tgtggaagat
    32821 actaaggatt tggtcgaaac tgcggactat gtgatcatcg aagctgtttt agtggatgat
    32881 ggactgcgtt acaaacaact ttctgttggc attaaagcca aaaatggtga cattatccgc
    32941 ataattccaa tatcgacaat gctgatgtaa aaaaaggccg ggtagttcag taactgcccg
    33001 gctttttcta tacctcgcat taccaagtac tgcaataagt actgcaacgc caaaagtttt
    33061 ttattttctc tcatttttta cacaagca
//
LOCUS       XieH_2016__YSZC12003_36696_NODE_1_length_776477_cov_39.8546       33136 bp    DNA     linear   UNA 01-JUL-2020
DEFINITION  AcrIIA22-encoding prophage
ACCESSION   geneious|urn:local:
VERSION     geneious|urn:local:.:oj-c422o39:4
KEYWORDS    .
SOURCE      
  ORGANISM  .
FEATURES             Location/Qualifiers
     misc_feature    complement(751..1917)
                     /note="Geneious type: Phage_integrase"
                     /standard_name="Phage_integrase"
     misc_feature    complement(2104..2772)
                     /note="Geneious type: NTase_sub_bind"
                     /standard_name="NTase_sub_bind"
     misc_feature    complement(2816..4210)
                     /note="Geneious type: T5orf172"
                     /standard_name="T5orf172"
     misc_feature    complement(4263..4673)
                     /note="Geneious type: DUF955"
                     /standard_name="DUF955"
     misc_feature    complement(4660..5025)
                     /note="Geneious type: HTH_19"
                     /standard_name="HTH_19"
     misc_feature    5285..5443
                     /note="Geneious type: TIGR04111"
                     /standard_name="TIGR04111"
     misc_feature    5683..6000
                     /note="Geneious type: HTH_17"
                     /standard_name="HTH_17"
     misc_feature    6034..6348
                     /note="Geneious type: LpxD"
                     /standard_name="LpxD"
     CDS             6332..6580
                     /codon_start=1
                     /standard_name="CDS"
     misc_feature    6986..7738
                     /note="Geneious type: DUF2708"
                     /standard_name="DUF2708"
     CDS             7775..8083
                     /codon_start=1
                     /standard_name="CDS"
     misc_feature    8083..8493
                     /note="Geneious type: DUF1064"
                     /standard_name="DUF1064"
     misc_feature    8490..9023
                     /note="Geneious type: DAP10"
                     /standard_name="DAP10"
     CDS             9013..9180
                     /codon_start=1
                     /standard_name="CDS"
     misc_feature    9177..9494
                     /note="Geneious type: PcfK"
                     /standard_name="PcfK"
     misc_feature    9504..11183
                     /note="Geneious type: PcfJ"
                     /standard_name="PcfJ"
     misc_feature    11193..12155
                     /note="Geneious type: TIGR02168"
                     /standard_name="TIGR02168"
     CDS             12389..12640
                     /codon_start=1
                     /standard_name="CDS"
     misc_feature    12791..13147
                     /note="Geneious type: TIGR02937"
                     /standard_name="TIGR02937"
     misc_feature    13220..13750
                     /note="Geneious type: UPF0547"
                     /standard_name="UPF0547"
     misc_feature    13856..14365
                     /note="Geneious type: Terminase_4"
                     /standard_name="Terminase_4"
     misc_feature    14349..16079
                     /note="Geneious type: Terminase_1"
                     /standard_name="Terminase_1"
     misc_feature    16081..17355
                     /note="Geneious type: Phage_portal"
                     /standard_name="Phage_portal"
     misc_feature    17372..18121
                     /note="Geneious type: CLP_protease"
                     /standard_name="CLP_protease"
     misc_feature    18146..19324
                     /note="Geneious type: TIGR01554"
                     /standard_name="TIGR01554"
     misc_feature    19359..19640
                     /note="Geneious type: TIGR01560"
                     /standard_name="TIGR01560"
     misc_feature    19630..19962
                     /note="Geneious type: TIGR01563"
                     /standard_name="TIGR01563"
     misc_feature    19975..20436
                     /note="Geneious type: TIGR01725"
                     /standard_name="TIGR01725"
     CDS             20447..20821
                     /codon_start=1
                     /standard_name="CDS"
     misc_feature    20826..21446
                     /note="Geneious type: TIGR01603"
                     /standard_name="TIGR01603"
     CDS             21458..21796
                     /codon_start=1
                     /standard_name="CDS"
     misc_feature    21880..22296
                     /note="Geneious type: TIGR02574"
                     /standard_name="TIGR02574"
     misc_feature    22311..25301
                     /note="Geneious type: TIGR01760"
                     /standard_name="TIGR01760"
     misc_feature    25294..26028
                     /note="Geneious type: TIGR01633"
                     /standard_name="TIGR01633"
     misc_feature    26025..27551
                     /note="Geneious type: TIGR01665"
                     /standard_name="TIGR01665"
     CDS             27548..29506
                     /codon_start=1
                     /standard_name="CDS"
     CDS             29503..29685
                     /codon_start=1
                     /standard_name="CDS"
     misc_feature    29678..30034
                     /note="Geneious type: DUF4127"
                     /standard_name="DUF4127"
     misc_feature    30038..30301
                     /note="Geneious type: Holin_SPP1"
                     /standard_name="Holin_SPP1"
     misc_feature    30495..31211
                     /note="Geneious type: Peptidase_C39_2"
                     /standard_name="Peptidase_C39_2"
     CDS             31223..31474
                     /codon_start=1
                     /standard_name="CDS"
     CDS             complement(31525..31977)
                     /codon_start=1
                     /standard_name="CDS"
     CDS             complement(31988..32377)
                     /codon_start=1
                     /standard_name="CDS"
     CDS             32791..32955
                     /codon_start=1
                     /standard_name="CDS"
     misc_feature    32791..32955
                     /note="Geneious type: AcrIIA22_homolog"
                     /standard_name="AcrIIA22_homolog"
ORIGIN      
        1 agatttcgat tgcgtcgtcc ggtgttttgc atttcttcaa ggcaccggac acaaattcaa
       61 tctacctaac ccacaggcct gaccgagcag atcaaaactg cccggctttt ttatacctcg
      121 cattaccaag tactgcaata agtactgcaa cgccggagaa aaagtgctgc tccgctggag
      181 aaaaaagaca gccgagcaca gaaatataag gcactcgctg cgaaacagtc ccctggactg
      241 tttctgccaa atgctacgca tttggagcct cgtgtcgcaa gttcaaatct tgtaaataaa
      301 caaaaaaaga agcaggacat tccggctgct ccaccggcag aaatgcgtaa tcgagcacag
      361 agatataagg cacttgctgc gaaacagtcc cccggactgt ttctgccaaa tgctacgcat
      421 ttggagcctc gtgtcgcaag ttcaaatctt gtaaataaac aaaaaaagaa gcaggacatt
      481 ccggctgctc caccggcaga aatgcgtaat cgagcacaga gatataaggc acttgctgcg
      541 aaacagtccc ccggactgtt tctgccaaat gctacgcatt tggagcctcg tgtcgcaagt
      601 tcaaatcttg taaataaaca aaaaaagaag caggacattc taaagaatgt gctgcttctt
      661 tttggtcgag gtgacaagaa tataggcgta aaatttggct tagcagcggg ctttttgcca
      721 ttctgtactg caacagtact gcaacgcaga tcacacgacg ctcaactgct gcatataggc
      781 gtctgctgcc tctgtgtact tgttctcata atcggagaac acatcgcagt aggtgtttag
      841 tgtggtctca atattggcgt gaccgaggcg cttctggagc accttaacag gcataccgct
      901 ctcaatgcag cgagtggcgt atgtatgccg caggctgtgg agggacacaa caccaggcac
      961 ggcaggatcc agcacattat attttttcaa aattcgttga aattgcaaat tcacttggct
     1021 ggtggtcagc accttgtgcc ctttgaagtc gtagaacagc agatcaaagc ggttgggctg
     1081 ccactgttcc atatattcgg ataaaatacg gtatggggcg tccgtcaggc tcaagagccg
     1141 ctgcccggcg taggtcttag tcttggtgcc tatgacggcg tggtccgtct ggtccttggt
     1201 caccgtgcgc cgcacattca cggtgcgaaa agtcaggttg acatcgtgca catctaaggc
     1261 gttgatctcg cccatacgca taccggtgca caacattaac atcatctgct cccaatatcg
     1321 gcagccgcgt tcttggtcat tcatgacctg cacaaacctg gtctgctcct ctacggtcaa
     1381 cgcacgcacc ttgcgggtgg ccttgttgct ctttggcttt ttcatgccac gcataggatc
     1441 cttgcggatc aggtcattgt caagggctgt gcgaaagcag cgggccagca gggcatagtc
     1501 cttggcgatc actgaattgg aacagctggt gatctctatt aggtattggg tcacttgcgg
     1561 tggccgcacg gattgcagcg ggcggtcgcc catggagctg gcggcgatcc gcttacagct
     1621 ggccagcttg cgcaggtagg tgttgtcccc tatttggttc agcgcccggt ccgtctcgac
     1681 aagcgataag atatactggg caacggtgat cttgtccggc tcaattacag agccggtggc
     1741 aagttcattt ttcagcgcgt ccagctttgc ccgcacatct gcctgccgtt taccgtatat
     1801 cgtctttctt ttcggcttgc cgttggcgtc aacgcctata gtcagctggg cagcccataa
     1861 gcccttgctt tccatcttat agatggttcc gtcgccgttt cctctttttc ttggcattgt
     1921 acacacttct cctttgcata tagcagcggg caaccctaaa aaagggcgca aaaatgccct
     1981 gcttgatttt ttagcagggc tgtgatacaa taaccagtgt tgggtgggta ttgtattaca
     2041 caatcctgct tatcggctct atcctgttgg cgcagggtag ggcttttttt attttgttgt
     2101 gacttactcc aacttcccgg ccaatgcctg gaattgatga agataggtgc ctttgatgtc
     2161 ctcaaagatc ttggtggcct ctgcgtcatc gtacaggtgc gtggtcaggt tgcgggcgtt
     2221 caggatctcc acccacacca ggtcgttatc cacaagaccg tcagcaaagg cctggcgcat
     2281 aaccggcttg gggctgttca cttccgtata gccctgctcc agcagatact cacggcaggt
     2341 tttccacgcc agctcggtgc agaattcaaa gcgctggatc acgccgtcac gcacggtgga
     2401 attgggcagc ttgtcatagt cggcaatggc ctcctccagg cgctgcactg cgtctttgaa
     2461 tttgtcccgc ttctcttcat atttgctcat taaagataca ccgtcctttt ctatgttctc
     2521 cagtagcttg gggtccgtgt ctttgcggac aaaaaccagg tcaaagtcca gcagggtagg
     2581 cagatcttca atggcctggg caaacagcgc ctgctgtgcc cggtcctcta tgccgtacac
     2641 cgccaggtca atatcgctgc gctgccggtt gtcaccccgc gcccgggagc cgtaaagcac
     2701 caccttagcc gcaccgtact gccggccgat ttttgcaatt tgtctgtata attctttcat
     2761 actctttttc atttatgtgt gaccattttg ccagccttgg cagaatggtc gtgttttact
     2821 gctcgctttc aagaagcctt actgtctgac gatattcctc cgctttggca acggcagtaa
     2881 aagtgaccgt tgcattgtgg ttttctttta ccaccttttc gatttccgaa agcgaaacgc
     2941 ggaagaactc ctttcggctg tttaccagat ttatacgccg attatcaaac tgccggtgta
     3001 aagccgtctc caacgccggc gcgtcctcgg agaaaatcat agcgtgaaca tcaaattcaa
     3061 acggtacgga agcgctgctg agttctttta tgcggtccat aggctctaac cgtcgtgtca
     3121 ttccaatttt atatacattc tctccaaaag agccgatatt ggatattaca tagacgaagc
     3181 cagcgcgcgt attctgctcc cgatcgagta cattttttct gtcctgctct aacaggccga
     3241 gtttcgcctc caactcttta atcttgtcta cataaagctg cttttcaata tcatccgctt
     3301 tatgtagata agtcatgagt ttctgaattt catttttgaa ctgccgttct tccttatcga
     3361 gctttgcttt ttcgcgttca atttcgcggc gcactttttc ttcttcgagc atttgctctc
     3421 ggatcgcgcg ttgttcttcc ttttcgcgct ccgccatcac ctgattgccg tacatacagt
     3481 tgagctgttc cagcttaatc tccagcagcg ggcggttgag ttccactccg tccggtgcga
     3541 aaatcctgtt gagcatttca aaggacttga tgattttaga acgcgcactg tcaatgttcc
     3601 gcgtggtaac attcttgata atagccgccg cttccgaatt aaagcaacgc aggatctgtt
     3661 tcacatttgc atttataaca gactttggcg cgtcggaatg tacagagaca gcattgtttg
     3721 aggatacaca ttctttttca ttaagttgtg caagagcaaa tttgtcttta tattcggcgg
     3781 acgatatatc atagtctacc gggacggaag aagaaacagc aaccacttct cgttgtgccg
     3841 cttcaatttc agctttaaga tcgtggattt caatatttaa ttgcgcaata catttccgtt
     3901 tctgctgcag ttcgtgctca acagcttgaa ccttttgagc acaactgtcc tctgttcctt
     3961 ttcgcatttt ttcagcagcc gctttggcgt cctgcacgcg ctgatctgca ttggcattcg
     4021 taaacgcagc gtattcgtcg gcatttttga ttatatttag ttttgaaaat gacttctgca
     4081 aaatataata gtacagcacg agaaacgcta catcagccaa agcaaacagc ggtactccta
     4141 ctgtagccaa gatagaaatt gcaataataa acggatatgc atacaaaagg attttatatt
     4201 cttttttcat ttcttttttc tcctattaag atgttacatc tataatcacg gcgtgccgtg
     4261 gattatgcaa tcccacattc aaagtagaat tccaatgcct tatggatgaa ctcttccgtc
     4321 acattgaagt attctgccag ctcgtaaggc tccaagccct ggcgcagctg cgcctccaac
     4381 tcgaccttgg ggatcaactt tttcaccgcc cacttatctg cccggcgttc gtgcttactg
     4441 cgccgatcca gcggggcgta taagttgtaa aacgatccgg ttatgcagtg cccggcttcg
     4501 tgtgccaggc ggcagcgggc ctctgcggtg ctctccaggc tctgctcgtc caacgctatg
     4561 tagtagtcgt tgccaatgtt ggcagacgca gacttggcag cgggcatact gcccagatac
     4621 acctctatgt tgttttgctc gatctcatcg aacagggact cagttgttgt cattctctct
     4681 ctttctctta tcctttatga attctacaaa ccctttaact tcctgccaca tctcgtcggt
     4741 gacttcaccg tcaccgccaa atagcgccac tttggctatc tcctccggac tttgctggtc
     4801 cgggggattt tttatgtccg tttttccagt taagtagtca atagacacac tgaaatactc
     4861 actaatgctc ttaagtatct ccagtttggg ttctacatct tctccatttt catatttttt
     4921 cttccaaaag gagacactgc ctttattaaa gccacattct atagcggctc gtgaaggcga
     4981 gataccggcc tcattgcata tatgttgaaa gcggtcataa aacacaaaaa atgcctcctt
     5041 gttttgtgca aattacacaa agtttaacaa attagacttt ttgtgttgca aagtcgaacg
     5101 aattagctta taatgcaagt gtggttgaat tcgttaaacc tttcaacagc gttagcaact
     5161 ttgtgtttaa ttctttggac aagatgagta tagcacacag gtttaataaa ttcaactact
     5221 ttttcaaaaa atctgggagg aggtatattt tttggacagt tggattgaaa cggcaatagg
     5281 aagaatgcac atgaacaaga tcacacagcg tgaccttgcc aggaagctca actggtctcc
     5341 gcaatacctg tgtaatgtgc tcggtggaaa gcgcaaatca aaaagcggag aagagcggat
     5401 cctcggcgca atcaacgaga tcatcgccga gcgaaacaac taaacatacg gccagccttt
     5461 tgggcggcgg cagaactaag caggcagcgg gaccttttat catttcttct atttcttctt
     5521 ttcttttttg tcaaatttac ccccctatgt ccctgcttcc ggtgcccgcc ccacccaaca
     5581 tcacacattt atcgccaacg gcacttttgc cgtgcagcgg gcagcttgcg gctctgccgc
     5641 ttgcccaaag ggctggccaa ataatcaaaa ggagaaataa taatgaaagt acctatcaac
     5701 aaggacagcc ccttggcaat ggacgacttc gacgccgccg tgcagcagcg tatggagcgc
     5761 ctgcaaagct atattgacct gatccgcacc gccgaagcgg tagaggaaga ggtcaaggcc
     5821 aagggtgcaa aactgtatct tggtccggaa gatgtggcag cctatctgaa ttgcagcatt
     5881 ccgacagcaa ggcagtatat gcaccggccg ggcttccctc tcattcagtt gggcgagaac
     5941 ggcaccaagc tggctgtgtt cgccccggcg ttccacgcct ataatgcagg caaatattga
     6001 ttttgcagtc aactgcaaag aaaggacaaa ccaatgacga aacgagaaaa ggcaggcgtg
     6061 gtcctggtga ttaccggctt tttgctggtg ctgcttggct gctgcctggt ggcggacaac
     6121 ccctattggt gggtgtctgt ggcaagcagc ggaaccggat gtgggctgat cgccctggca
     6181 gtgttcgtgc tgcccaagga cgaggacgag ccgcagcagg ataaacggct ggtgattgag
     6241 gacgaaaacc acaaggtggt gctggtagca ccgctgacag actttgaatt ggcgtatctg
     6301 cacgccattc aacttggaaa ggatgatgaa aatggaagat tacattgatt tggtaattgc
     6361 taaactggac gaggaccaca ttgtcctgcg ggcgccgtgg aacaccgtca gagccggcga
     6421 taccgtgtat gtgcgtggcg acggcaacta cgaggcgctg gaagtcatcg cagagcggaa
     6481 aaccaaggct ctgatggaat tgccgaaagt gacagccatt atgctgccgc tggagtatgg
     6541 cgacgaacaa agcggcgggc aaaaagaaaa agccgactga gcgaccagtc gacttgaaca
     6601 caggcggcga aaagaaagta aaacgcctgc gctaattaca ttatatatca aggaccgcag
     6661 agaagtcaag gacaagccgt gcggcaaggg cgaaaaaagg ggtctgtgct ccttttttgc
     6721 tcctcgttca aagtattatt tttaggcgca aaaccccaac ggcaaaaata tatatcgctt
     6781 ggcattcttc agcgggttca ggcgcaggca ggagaccggc ggcaacaggg tgtgcacccg
     6841 cgccgcataa tgaggagctg tgctctgtgg gaatgtggaa cacgccggtg aaccggtggg
     6901 aaacttgctt ttccacccgg gagccgatca gcgttttcca gcatttccat agagtgccgg
     6961 tccgtccaga aaggagcaaa ccaaaatgcc atgggtgcaa aagaccgtcc atgcgggaag
     7021 atgtatctat atccagcgcc actactcctc gcgctatggc agcaaacaca aatgcaccag
     7081 agggagcaac tacggcaaaa caagtgaggc ccaggccatt gtaaacaatc gccaggcgtg
     7141 cctacagcaa gagatgattt ttaacgccaa ttttggtcca ggtgatctga ccgctacctt
     7201 tacattccgt aaggcggaca gacccaagaa tttgcaagag atcaagaaac tgtgggcggc
     7261 atatatggtc aaactgcgat atgcctacaa aaaggcaggt gtggagttca aatggatgag
     7321 ggccattgag accccggaca agaacccgca tattcacatg gcgctgtccg gcatcgacat
     7381 agccaagctg ccaaggtggc cttatggccg agtggagtat gtaccggtgg acgatagaga
     7441 ccaccacacc tacggcgggt acctacgcga ggagacccac atcaaacaag ggcacgaggg
     7501 caagtacaca acggccaagt ccagagtgtg ttttagccgg agtcgaaacc tggtggtacc
     7561 ggagccggaa taccaggtca tctacagcga ccattgggcg gatgaaccaa gagcacccaa
     7621 gggctactat gtggtcaagg acacgctgaa caactgggag gacgaagtca ccggttttaa
     7681 gtatcaatcc tatgtgctct gccctattcg taccaagaac cataggtacc tgtgttagga
     7741 ggacaaagtg acatacatac agcaatggga acaaatgcgg gaaaaagtgc gcaatctgga
     7801 gcaggaacgc caaacccagc tgatcttggc accgcacaac gcctacggct ttaagctgaa
     7861 catcaaccac ccactgatcc ggccaaagtg ggaagccttt aagagcgcca atggacttgg
     7921 ccagtacggt atgaccgacg atctgcgccg ggagtttgag gagacagtgc tttcaagcaa
     7981 gtatatgcaa aagtgcctgg agcaggagcg acagcgcatt ggcaccgtgg agcaccagtt
     8041 catccgtatg gcttacgctc ctgcggagca ggcagcgggc tgatgggtac ccaagagcac
     8101 tggactgctg cccaatacca ggagtatctc cggcagcggg ctaaaggcgg gaacaaatac
     8161 catgcagtca aagcccaagc ggacggccgc acatacgaca gccggagcga gtgcaagcgg
     8221 gcaaaggagc tgcaactgtt ggaacggcac ggcctggtgc gcaacctgcg ggagcaggtc
     8281 ccttacgagt tgatcccgac agggatcggc gaataccgaa aagagcgacc ggtgatctat
     8341 aaggcggact ttgtatatga ggtctgccag ccggacggca cctggaagtg ggtggtggaa
     8401 gacaccaagg gcgccaaaac aaaggaatac ataatcaaac gaaaacttat gctgtacatt
     8461 cacggcataa gcgtaaagga gacagacaga tgaactttaa gaaaatgtta tccatttgca
     8521 agcgaagcaa ggcctatttt ctatatgacc tgccagacgg cgagcaaatg ctcagcaacg
     8581 gcagctgcgg gtacatcttg tacggccacc cggaatacac gccggagacg ctgcgtatgg
     8641 tcgctgactt ggcagaggac gacagtgtga tcatgacaag aatgccaaaa gcggatctgc
     8701 cgctggcaga ccaatgccca gatgaagaat atgccgcccc gctggacacc tgcattgtag
     8761 ccgcaggcgc tgtatggcaa ccgctgattg taggtgcggg catggctttc atcaacagaa
     8821 gagcgttgca acctatcgaa aaggaagaag aggggtacga tctgtaccgg cgcgggaacc
     8881 tggtggtcgt taagtccggc ctgatcgtgc agggcgtgat cagaacaatg gatctgtcca
     8941 aagcagaagc tgtatgccgg gatctgatca acctgggcac cgtggccggt atggcctttg
     9001 aggagcgcaa taatgaagaa tgagaacgaa aaaactacta ttgcaatctt ggccacgata
     9061 tgccgagatg tgtgtatcta cggctcaatc aataaccagt gcggcctgga caagccggaa
     9121 ctggacgagc actgccagcg ttgcgcgctg gcgcagatca aggaggtaac gctgaaatga
     9181 ccgagaaaat ccaaaaagcc attgataaga tcgaccagga ggcggagaag atgggcagcg
     9241 caaccgtgcg cctgctgtgc tcacacatta tagaccactg cctggtgaat gacagcaacg
     9301 ccgacaaggt actggctgag ggcaagagtc tgaaaggctg ctgggatcac atcaccagca
     9361 acgcgcggaa acaagcagcg ggcaactgcg cagccgtgcc ggatgacacc gtgtacgaat
     9421 gggcagcggg ctattacggc tttaccgccg aagagacaaa ggcggagatc atcgacctgc
     9481 tggatctgct gtgaggtgtc ggtatggaaa agaaactgaa cacgcttacg caggaacagg
     9541 ctcagaagat ttggaacggc cgcccgaaac tgccggagaa aaagatcaag aagtttgccc
     9601 acgaagaggt attcgtcaat gagcaatact ttttcaagta caaagaatgc gatcacaggt
     9661 atggctattg taccgcttgc ggcaaggatg tgcagatcga tattgagaac atgcgactat
     9721 ggacggacaa gcacgcagcc tgccgctctg cacggcataa cgacaccgta tgctgccccg
     9781 cctgcgggca cgaagtcaaa atcaaagacg ccgggcgtgg tcgtagtcag ttggtcaaca
     9841 cggcagtggt agcggtaaca cagcggacaa ggaacggcgg tatattgctt tctttcgtcc
     9901 gggtgtacga agactacaca catgacttta aggccgtacc ggaagtgggc agactgctgt
     9961 acgccgcata cttcaacatt gggcagcact tcgtggctga atacagttac tatggcgacg
    10021 aaatgtcagt tagcattaaa cagaagccaa cacgccaact gccgtgtacg gtggagccgg
    10081 ttaagatgga tcacaacaga tggaactgta caggggcaga gggagcaaag ctgcttggct
    10141 ttgaagaggc gctggagaaa agtaacctac gctatcttcc atgggaagcg taccacgagt
    10201 gtgcgcaaca actgtaccgt agcgctatag ccaactaccc ggtcaatctg cttggactgc
    10261 tgtatcaata cagccggcac ccggtgctta cagagcgtct aataaaagag ggcaacggtg
    10321 acctggtagc cgaacaagtg gagtgggact gcacaaccgg tatggactac aagcaagtgg
    10381 tgccatacaa ggccatgcga ctaaccaagc aggagtaccg caaattaaaa acgcaagaca
    10441 acatttgctg ttcaacactc aaagcaacca aggcattgaa aaaatacggc tgcaaaatga
    10501 cagataaaaa tattctcttt tttcttgctt tccaatacac atggagtcag cgaaaatgct
    10561 acaaggcgct tgatgttttg cggcagcacc tatctccgca aaaggcaata aactgggtaa
    10621 accggcaggc agcgggagga tatggaacgc caacaaatgt gctgtcagat tacagcgact
    10681 atctggatca gtgcaggcgg ttgggcctgg atgttaaccg taaagaggta gccgtaccgc
    10741 agaacctgcg agatctgcac cggcagtatt ccgaagaatt gactcaccga gccaacgaaa
    10801 agaaagcaaa agagcaagcc gagcgggcaa agaagttagc taaggatctg ccaaagctga
    10861 aacgaaaata tacatacgcc agcagcggac tgttcattcg gccggccgag gggccggagg
    10921 atctgctaaa agagggctgt gcccaacaca actgtgtgta ctcctgttac acggaacaat
    10981 accttgacag aaagacggat atacttttcg tccgcaagca gtcggacccg gatcaatcct
    11041 atgtgaccgt tgagttcaaa aacggcgccg ttattcaatg cagagccgat cacaaccgac
    11101 ctgcaccgcc ggatgtgcag gagtttatgc aagcctggct tgcctatcta aagtcaaaca
    11161 gaaaagcaaa agcagtcagt taaggaggac ttatggataa ccaaatcact acaatgcaag
    11221 aagtaacacc caccacacag aaagcctacg acacccacgc ccggatcctg gccaacggcc
    11281 aggtaatggc cagagcactg gtagatgtgt gccacgatct aaagacaatg cgggatgagg
    11341 gcttgtacgc agaactgggc tacgacacat tcgaggagta cgccgagcag gcatgcggca
    11401 ttaagcagcg gcaagcatac tcttacatat cagcctatga aaagctgggc cagaagtata
    11461 tggccgacca cgccgacctg gggatcacca aactggagtt gatctctcaa atcagtagct
    11521 acgagcggga agagttcgcg gccgatgtgg atttggagag tgccacagtc agggagttaa
    11581 aggctgaggt ggaacgctac aagaagcaga cggagcagct gacctttgat cttggccagg
    11641 cacagagcga attaagcgaa gcgccggagc cggtggacat ggacacactc cgttcttcca
    11701 ttgagcagga agttaaagcc aagtacagcg cccagctgga agaattgcag cagcgggccg
    11761 acgcagtgcc ggacccggag gcgatccgaa aggaggcaaa aaaggaagct gccaaggagt
    11821 acaatgctaa gttgaaaacg gcaaaggcag acgccgagga aaagaccaaa gccgctgtgg
    11881 aaaaactgga gcaggaaaag gcagacctga aacggcagtt ggacagcagt gccaccaaac
    11941 tggacgccgc tgttcggcaa gcaaaggcag cgggcgtaga cacggatgta gccgcatgcc
    12001 gggtgtattt caccgaactg caacaaaccg ccgcaaaggt acaggagctg atcggcaaga
    12061 tcaatgccaa ggatccggcc accggagcca agctctccgc cgccgttatt tccgttttgc
    12121 agtcgactgc acgaaatttg gaggtggcac aatgacctgc gatcaatgtt accactgtga
    12181 tgtgtgttgg caccgcatga caatttacgg tccgtacgca ctaatgggaa tgagccatgg
    12241 caacatggaa gtgtggtgcg ccaactttaa gccaaagaca cagatcatag aactatcaat
    12301 gcaagtctcc cagccgcttc atgatgagtt gacgaagtac tgtgcagaaa gagtagtaga
    12361 cgaactatag atccggagag gaggaaacat ggaagaaatt aaaaagcgct tgtggaataa
    12421 gaaaagaaca gaaacgctca aggtggcaga cctgcaaggc taccttgccc agtttgagcc
    12481 gtccgcagaa gttcagctcg gtgttgtcca aatgcgaggt gccgcaatgt ggcgccacca
    12541 gatccaaggg ttcaagttcg ttttcggagg agatgtaccg gcactgctga tcacggtggg
    12601 caaggccaaa cagatcaagg acggtgaccg gaatggctga gtacctggcc gtggctaatg
    12661 tgttgctgtt ccgtctgctg atccacctgc tactgttagc cgcaacggca gtggtggcag
    12721 gagcaatact gtgtgcactc tgtctgctgg tcatcacagt taagcagacg ctgggcgaaa
    12781 ggagggaaaa atggcgcaca aaaagaaaaa cgaagcggtc aagaaaacaa aagcgctgat
    12841 ggccaactac agagccatgc aggcgtatgt aggctcgcaa gtgcagccgg aggacctgga
    12901 gggccaagag gacacgcgcc gcctgctaag ccggatagac gaagcgctgg aacagatcgc
    12961 gcaggactat gcggcggtcg gcgaagatca gaagatggtg gcgttccgcc ttaagtacat
    13021 tgctggaaag acttacgagc agatcgccga gcagatggaa acgcacgaga acacgccaca
    13081 caactggatc aaccaaatca acaagcggct ggccgtgtat ctatatggtg tgcaggcgtt
    13141 gcgctaagcc ttaggggggt gggtatccac ccccccttat ttctttgtgt ttttcgtgtt
    13201 tttttcgtgt tttttttgtg tgtttttctt gtatggtgtg ccgctaaact attcactaca
    13261 atggaatgaa agggagggca ttgaaatggc gctgctcaaa atgtgccgct gcggcaagat
    13321 cattccccag gcgctggaga tgtgcccgga gtgtgcacag cacgcggcag accgtcacaa
    13381 ggagtacaac gcaacccgga gagacaagag agcgtatgcg ttctacacca gcgctgaatg
    13441 gcgcaaagca agagcgctcc gcttgcaaca cgccggagga ctggatctgt atgcactata
    13501 tgtggataga gtgatccaat acgccgagat ggtccaccat atcgtgccat tgagcgagga
    13561 ctggagcaaa cgctgcgagc agcgcaacct ttttccgctc accaacgcca accacaacaa
    13621 gattgaggcg ctgtatgact cttctctcgc tgaaaaaaag caaatgcagc agcttttgcg
    13681 gcggctgctg gagcgcttcg aggcggagca gaggggggtg cgagggaagt ttggggcacc
    13741 ccgaggatag tcgcgcccac tctttcttac ggagaaaact ccccacgaaa gctcaaaggc
    13801 ttacagacct gacagataga ttatttttga agtattacgg aaaggagtga ccagaatggc
    13861 aggaaaaagg cagtcaacag acgcagttat cgccaaaggc aagaagcact ttactaaggc
    13921 tgagatcgaa gagcgcaggc agggagaact ggtcgctccg gcggatcata ttgagtaccc
    13981 aaaaggcgca ccaaggaagt ataaacagcg tttcgatgag atcgcggctg aactgcagcg
    14041 gcttggaaag aacaccgtca gcaacctgga ctgccaggca ctgttccggc tggtcgtggt
    14101 agagcgggac ttcttggaag tcaccaagca gctgacaaaa acgcagatga tgaaaaaagt
    14161 cgaacggccg gacggcaccg ttacgatggc gtacaactcg acctacgaaa atctgcaaat
    14221 tgcccgcagc cgattatggc agcaatgcag acagggcgca gccgacttcg gactaacaat
    14281 gagcgcccgc ttcggcctgg tggcaccgaa gaaaaacgac aagccggtca acaaattcct
    14341 ggtcggtgat gatgttgcag attgatcgca cgacagacta cgccaagcgg gtatgcagcg
    14401 ggcaagtggc aggtgtcgga aaaagagaaa ttcaagcctg ccagcgccat ttagatgacc
    14461 tggaaaaaag cgacctggcg ccattcgctt attacttcga tccgcgccag gcgcaaatcc
    14521 tgatcaactt cgctgagaaa ctgaccattg ccgagggtga cgaagagacg ccgttcgtat
    14581 gcgctgactt ccaggcgttt atacttggaa gtctgcacgg ttggcgaacc aaagacggca
    14641 accatcgccg gtaccggacc tcatacatcc aactggcacg gcagcaaggc aaaagcatac
    14701 tcaatgggat ccttgccaca ttctacggca atttcaccaa atacaaatat gcgcaggttt
    14761 actgtgcagc caccaagaca gaccaggcca agatcgtatt caacgaagtg gtgaagttca
    14821 tccgcagcga ccacgacctg gaggcactgt tcaatgtgca cgaacacaac tcaaccattg
    14881 actgtaagct gaccggcagc cacatacgcg ctctgtccgg tgacaccaag cgaatagacg
    14941 gtttccggcc gtacctgggg atcgtggacg aataccacgc ccataaaaac aaccaggttt
    15001 ataaactgct ggagggcggc acaaagttta tgcaatcctg cctgatcagc gttattacca
    15061 ctgccgggtt caatctcaaa tatccttgcc acaagatgta cgagacctgt tgctgtatct
    15121 tggacggcac tttcgataat ccaacacgat ttgttttcat cgcagaaatg gaccagggag
    15181 acgattattt cgagccaacc aactggctaa agtccaatcc actgctgcga ggcaggccgg
    15241 atctgctggg taatatgatc gccacagcca acgaggccag gcgggagggc ggagacactc
    15301 tccgtgattt tgttgtaaag cagctgaact gctggatcca agcagcgggc aacaactaca
    15361 tcgacaacgc cgaagaatgg acggcaggtg cgtcaaaccg aaccttaaag gactttatcg
    15421 gttccaaggt ttacgctggc ttggacctgt catccggcgg cgatctgacc agtctaagta
    15481 tcgttgtccc ctactatgtg gacgaagaaa agcggtattt tgtgttcagt cacagcttta
    15541 tgccgtccag gcgactggaa gaacatatac agtcggacga cgccccatac gatgtgtggg
    15601 tgcggcaggg cctgattacg gtaacagaga caatgggcgg tgtgaaaacc gactaccgct
    15661 acattctcaa ttaccttaag caactgattg cagactatga cttggatcta caagtcatct
    15721 gttacgatcc acacaacgct tctgcatttc tggcagacct ggaggagatc gccccctgtc
    15781 tgtccgtaac gcaaacgcac cgggtgctgt caacccctac ggaggaccta cggttggaga
    15841 tcaaggcagg gcatgtggag tataacggcg acgacgcact tttgacccgc tccatgctgt
    15901 ccgccaagac ggtgggcaat tcctatgggg aggtcaagat cgacaaggaa gtcaagacgg
    15961 accgtatcga cccggtagac gcgctgatcg acgcctggct aatggcaatg caggaggagc
    16021 aggcagtcaa cttggacgat gtggtagaag aatatctttc actgatggga gcgaaataaa
    16081 atgccatttt ttgataattt gcgaaaaaac gcaacggcag tacgaaacgc ctttgtacag
    16141 ccaagcactt cgccggggga cgaaagcctc ttggaatttc tgggcattcc aacatccggc
    16201 aagcggccac aaaacgatgt gacctattac atttgcctga agaaaaaggc agagactttg
    16261 gggtcaatgc ctttgaagtt ttatcaaaag tctgagggta aaatcgaaac ggccaaaaag
    16321 gacgatatgg cggtgctgct gacagagcgg cccaacccat atatgacacc ggcaacattc
    16381 tggagcagcg tgtcggcgaa cttggaccac tacggcaacg cctatgtgtg ggtgcagcaa
    16441 gatttcaccc gacagaagta tggcggctcc gtcaaagcca aggggctgtg gatcatgcca
    16501 tctaatcagg tcaatctgct tgtggacgac gccggtatat tcggcacgga cggtggtggg
    16561 ctgtactact ggtaccaaga ccgctatacc gggcacagct atatcttcga cccggacacc
    16621 gtgctgcatt tcaagaactt ctttacattc gatgggtacc gaggtgcgtc tgtattggaa
    16681 ctgctgcggt ccaccgtaga cggccaaatt gctgcacagg aataccaaaa caagctgttc
    16741 aagaacggta tgacaggaaa ggccgtgctg aattacacag gcgagttaag cgagggtgcc
    16801 aaaagaaaaa tgattgcgca gtttgaagaa ttcggcgcag gtgccagcaa cgccggacgc
    16861 attattccgg tcccgccggg cttcaaactg gagccaatcg actttaagtt gtcagacgcc
    16921 cagttcttgg agttgaaaca gtacggtgct ttgcagcttg cggcagcgtt tgggatcaag
    16981 cccacgcaga tcaatgacta ctcaaaaagc agctacgcaa acagcgaaca acagcagttg
    17041 gcgttcctga cagaaacaat gctgtttccc atctcgcaaa ttgagcagga gctgaactat
    17101 aagtgcctga cagatccgca gcgggcagcg ggcttctact acaagttcaa cgacaaagtg
    17161 ctactgcgga ccgacagcaa gacgcaaaca gagatcttcg cacaaaaggt ggacaagggc
    17221 attgctacca tcaatgagtg cagagagctg gaagacaatc cgccggtaca gggcggagac
    17281 aaccccattg tcaacggaac atacattccg cttgatagag ttggtgacca gtatggcacc
    17341 aacaacacag actgacggaa aggaggatcg tatgaacaag gtattgaatt ttgagcgctt
    17401 taaccgtgtg agcaatcagc gggaaaaggt cggctattgt gccctctatg atgagccgga
    17461 cagagctgtg ctgaacttct acggcgatat ttgcatgtac gactacagcg gatatggcgg
    17521 cgaatatgcc aatgacaagt gcccccagca agtagccgac ttcttcaacc agattgagcc
    17581 ggacaagccg gttgaaattc acttcaactc cggcggcggc gatgtgttcg ccgggatcgc
    17641 cattgcaaat atcatcaaag cacacgcagg agagaccgtc ggatatgtgg acggcattgc
    17701 cgccagtatc gcctccgtca tactgtgtgc ctgcgaccgg gtggtcattc gcaccggtgc
    17761 gcaagtgatg atccacgacc cgatgacggg ctgttggggc aacgccactg actttgcggc
    17821 ggtaattgag cagctgagca ttgccaaaga ctgtattttg gaactgtaca gcacaaaaat
    17881 gtccgaaaaa gtggacagag aagcactcgc aaaccttatg acggcggaaa cttggctgac
    17941 ttcgcagaat atcaccgaag ttttcaactt tgaagtggag aacgccgagc cgatggtggc
    18001 ctgtgcgagc acattctatg acaggtacac ccgcctaccg cccggtgtca acaccgacac
    18061 cgacaaagac gccaaaaagg acaaaatcct ggcggattta tacctttacg gaacaaaata
    18121 aaaaattttt taggaggaaa aacaaatgaa caaaaagctc agagccctgc tggatagcat
    18181 taacgcgaag aagcaggaag tgcaggacct ggccgaagca ggcaagctga ccgaggccca
    18241 gaccgccaaa gacgaattgc agcagttgca gaagaagttt gatctgctgg ctgatgtaat
    18301 ggacgcacat aagaacaatg ccggtgcaga gccgcaccag gtcattgatc agcaggaatt
    18361 tacgccccag cagtgcagaa gcgcattcgc cgcactgatc aaggcacagt ttgccgtcaa
    18421 gcgtaagggc ggtgacccgg aggactatct gtccgaacag gaaaagcaga tcgtgaacca
    18481 aatgtccgaa ggtacagacg ccaacggtgg actgactgtt ccgcaggact tgcagactgc
    18541 catcaaggaa ttgaaacgca gcaagattac gctggagagc catgtgaatg tggagaaaac
    18601 aacggtcaac aaaggccgtc gcgtaatcga aaaggacgcc gacatcaccg cgtggcccgc
    18661 agtagatgaa gcggccgaat ttaccgaagg agacacacca acactactgc ctgtggatta
    18721 ctccatcaag aagtacggcg gcactatgaa gctgaccaac gatcttttgg ccgacaccgc
    18781 cgaaaatctg ctggcattct tgaccaaata ctgtgccaag aaaagcaccg cgacccgcaa
    18841 cgctaagatc ctggccgcat ttgataaagc agcgggcgaa agtccggtta ccatcgccga
    18901 tgtagacggt ttgaaagatg tattcaatgt gaccctggat ccagaagttg ccctcaacgc
    18961 tgaggtgatt accaaccagg atggttttaa cttcttggac ggattaaaag acaaagatgg
    19021 caactacatt ttgcaaccgg acccgatgaa gaaaaccgga aagctgcttt tcggctctta
    19081 tccgatcact gtgttatcca acaaggccct taagaccgac actgccaagg gcgcacccat
    19141 ttatatgggc gacggccacg aggcagtaac cctgtttgat cgagagaaga tgaccattga
    19201 ggccaacccc aatgtgtact ggacttctga cacgatgggc tgcaaggtgc gtgaccgatt
    19261 cgatgtgcag gtggttgacg gcgcggccat ggccaagggc ttcttgaaag cggcagcggg
    19321 ctaatttgca gtcaactgca aaagaacgga ggtaagcaat ggaactgaac acggttaaga
    19381 gctacctgcg ggtggactat gcggacgatg acgagttgat ccggttgatg atcgacgcca
    19441 cggcggcaac gcttggcgaa ttgatccccg gctataatgc agccgcaccg accgcacgac
    19501 aagatctgtt gctgctgatg tccgttaagg acctgtacga ccacagggag aagtacggca
    19561 caaacacgca gcttctcagc ggtcacgcct ccacatttct gtacagcgag atctacggag
    19621 gtgccggtga tggaaattaa aatcaatatt cgcaagcgtg ttttttccac caccggcggc
    19681 cgacagatcg aagataaggc aggcgcccca cactatatga atgtttgggc aacgccggcc
    19741 gatctgtacg gcgaagaact gtaccaggca atggccgcca agctgcatga agtgctggcg
    19801 ttcaaactgc gttactgcaa ggcattggaa gatatgcgag ggcatgccaa ggactacttt
    19861 gtggaagaag tagccaccgg cgcacgctat cggatctacc atatcgacta ttcaagaggc
    19921 aaccacgagt tcgttacgct aaagtgtgag cgtacaacat aagggggtga tcttatgata
    19981 gtcaacatgg agttccaagg tatggagcag ctgctaaaga acctgcaaga ggtaagctct
    20041 ttagatgtgg tgggccaatg cacccgccac atcatcaatc tgtccaagct ggaaacacac
    20101 aggacaatga agcggaatgt gccaaggtcg agggaccaca gcaaaaccgg tcggtatctc
    20161 ggccacaggt tcgtgcagta ctcacctgcc cacgccgctg atgtgatccc ggtgtcaaac
    20221 acaaggacag acacagacgg ccgctcaaac gcagaggtag gctggaagct cagtgacaac
    20281 agcgcgcagt tttatatgaa atttgtggaa tggggaacat cgaaaatgcg cccccgagaa
    20341 ttcattaaca aaacaaacaa gcagtgcgag ggcatgtacc gacgcattgc cgaaacgacg
    20401 ctacagtcat acgcaaacaa gtatttaggc gattaaggag accgatatgt tagatgtgat
    20461 caatgaagca agtattgcac tgttgcagat ctccggccgg ggtattccgg tccgggaggg
    20521 gtggtatgac ccggatatta cagatacgca tatctctctt tggccgctta gctatgcgga
    20581 ggatgaccac agcgacgatg acagcgagag cgagacagct acggttcagg tgaatatttg
    20641 gagcctggtg gacgaggtgg cgctggccgc cgaagtgctg gcgctgatga aagcctacgg
    20701 ctttgacttc ctggaggcca ataacgctta cgaggacgac acggagctat atgtaaaaca
    20761 gctgcgcttc tcactgacaa tcgaaaagaa caatgccgtc aatcaggcgg agaaaggata
    20821 agtaaatgag cgaggaaaga aatgtacata gccgccgggt aggtctgaaa gacatctatg
    20881 tggcgcttgt caccaaaaac gacgcaaccg gctacaccgc cggcactccg accaagctgg
    20941 caagagccat cagcgcaaaa gtgagtgaca agttctccag cgagaagctg tattcagatg
    21001 acgcggttga agaaacagcg acaaactacg agggtacgga tatcgaactg gatgtcaacg
    21061 ccctgacccc ggcagaaaag gctatgcttt ttggccacat gtatgaaaaa gggtatctgg
    21121 tgaaaggtaa agacgacaag ccgaacgaaa tcgcaatcgg ctatcgcacc aagcgcctta
    21181 acaacaaata cgagttcgtt tggtattact gtggcaccgc cggcgagggc atggaggaga
    21241 cgaacgagac caaggcggaa aaggtgtcta cacagactga cacggttaaa ctgtccttct
    21301 gtgcgcgtga atacgacggt aattttagct gctccgtaga cgaaagcaat ctgataacag
    21361 aagacacgga cgctgccagt gctattgccg actggttctc taaagttcag gagtggccga
    21421 caagcacagc agccgtcggc ggttaaagga gtaaaacatg gacgcaatta tggaaaaggc
    21481 tccggctgcc cagctggagc ttaatggtaa gacatatacg atcaaccaca tgggcacggc
    21541 tacatacctg cgatacaaac aggcgtgcga agcggtcaac ttggaggagg acacgatcga
    21601 cgctccgacc tacaccgcca tcattaacgc tttggctatc gcttttggtg aacagttcac
    21661 acccgaagag ctggcagaga gcgacaccga tgtggccgat gtgatcgtag cttacatggc
    21721 agtggatcta aatctggcac aacggattga acagaagatc gacgccatgg cagcaaattt
    21781 caagcatggc agctgatccc ggatataacg gtcagttgcc acggaacaat ctatcgttcc
    21841 acggcgtccc tggatttcta ccggcggtac tgcacctata tgcgtgccgt cggtacggat
    21901 gaaccaccgg gactgcaagc aacgatccgc cttgtacaag ccgtgctgcc aacagcagcg
    21961 ggctatgtac tgaaagccga tatagaggaa gtgctggtgg cgggcaacac agcccacttc
    22021 ttggcacagc ggatcacgga agccatcaac cgactgagtc cggaagaaca ggtggaacga
    22081 gtaaaaagtc tatttgatga atacgatagg gaaaacggct acacggacga agaggacgag
    22141 caagactatt ggagcacgca gttggaagta atcaacagct tactggatgt ggcaacccaa
    22201 tgcctgcgct gcgatctgca atacgccctt accggtgatg tgtttgccat actctctttg
    22261 accaagtata agctggaaca cgcagatgag cgatagaaag gaggacgaca atggcagtag
    22321 cgtctatacg actgacggcc agcgccaaca gctatacagc tgtgatgaag caggcaaacg
    22381 cccaaatgcg gcaactacag caggagtact ccttagccgc caaaaaggct aaactgatgg
    22441 gtcagtctca ccaggagatc ggcgcccggg tgcaaatgct cacagagaag atcaaagccc
    22501 aggaggagaa gatctccgcc aacagcaagc gggtagccga actgacggct gaagacaaga
    22561 aactgtggca gcagcactca gagctgcaaa acaagctcaa tcagaccaaa accgcctatg
    22621 acaaatcggc cgaggcaaca ggcaagaaca gcaaggaaac caaagccttg cagaaagaag
    22681 tcaaagcggc cgaaaaggcc ctggctgaga atgaaagcaa gctacagagc aatgccgata
    22741 agctggctaa ggccaagaac caaggcacgc tgttttccaa agaattggag aacatgaagc
    22801 tgaagctgaa agcagccaac aaagagcttt cctccgccaa gctgaaagaa tatggcgaca
    22861 aaatgaaaaa cgccggagat aaggtgtcag cagcgggcaa gaaaatgatg ggcattaccg
    22921 ccgccgtcac aggtgtgggt gttgcttccg tcaagaccgc ttcggacttc gacagcgaga
    22981 tgtcccgcgt taaggtgatc gccggtgcaa ccgacgatga attcgagaag ctgcgtaagc
    23041 aagccatcca gctgggcgcc gacacggtgt tctcagcttc cgagtccgca gcgggcatgg
    23101 agaactttgc aacagcagga tataacgcca aggagatcat ggcaggtatt ccaggtgtat
    23161 tgaacctggc ggctgtgtcc ggcggtgatg tagcaaatgc ggccgaagta atggcaacca
    23221 ccatgcggtc ctttaatttg gacgccagtg cgtctgtaca tgtggcggac gcattcgcaa
    23281 aggcggcggc agacaccaac gcagaagtgg cagacatggg cgaggccatg aagtatgctg
    23341 cacccatcgc ttcctcatta ggtatttcgc tggaagaaac cgcagccgcg atcggcatta
    23401 tgtcagacca gggcattaaa ggaagccagg ctggtacatc tcttcgtggc gcattatccc
    23461 gactggcggc gccaaccaaa gcaatgagag acaccatgga agagctgggt gtcaagttct
    23521 ttgacagcaa gggcaacatg atatccctta gtgagcaggt cgcgcagctc cagtccaagt
    23581 ttaagggtat gacccaggaa caaaaggaaa acgccattgt tacgctgtat ggcaaaaacg
    23641 ccttgtcagg tatgcaggcg ttgattgatc gagggtccgg cgcacttacc aaaatgacga
    23701 acagcttcca gaacgcagac ggcgccgcac aggatatggc ggacaacatg ctgaacaatc
    23761 tggcaggcga tgtggaaaac atgagcggtg cttttgagtc tgccgggatc aatttggcct
    23821 cacaattcac accggagatc cgctccatca cacaagctgt gaccaacgcc atagacaagt
    23881 tcaatggctt aagtgacagc caacagaaaa cgattgctgt gatcgcatta gtggtggcct
    23941 ctatcggacc gctactcctt ggcgtaggga aaattattgg tacagtcgga agtgcaatat
    24001 ccggcatttc caagatcaag agcgccgtgt ccggccttgg cctggtcagc aagatctcca
    24061 gcggcgccgg gaagataggt aaggctatca caggtgtatt ttcgacgctt ggccttaaag
    24121 gcgtgattat tgccgccgtt gtggctgctg tagtagccgg tatcgtgctg atcatcaaga
    24181 attgggacaa aatcaagccg gcattggaaa atgtgtggaa caaagcgaaa gccatatttc
    24241 agacagcctg gaattggata aaaaacatct tcacgacatt gtggaacttt gttaagacag
    24301 tatggaacgg aataaagaac ggaatacagg tggccattat gttcatcgcc aatctgttca
    24361 gcgctgcgtt taacattata acgctgccat tccgctttat atgggaaaat tgtaaacaat
    24421 atgttttcgc cgcattcaat gctatcaaga ccgttatttc aagcgcactg caagtgatcc
    24481 gcaccatcat ctcgactgtc ggtaatgcga tcaagcgagt ctggaccgct gtgtggaacg
    24541 gtattaaggc tgtcctgacg ccaattatca acggcattag gaatataatc accaaggtgt
    24601 tcactgcaat ccgtgttgtg atcgtcactt atgtgaccat ctggaaaaag attataacca
    24661 ctgcctggaa agcgattaag accgtagtga ccacagtggt caacaccatc aggacggttg
    24721 tatcgacggt attcaatgcg ctaaagaaca taatcagcgt accgctgaac tggattaaaa
    24781 acctggtagc gcgcattttc ggtgggatca aagacagcat atcaaacagt attaacaatg
    24841 cgaaaaacat tgtgagcaaa ggtctggctg ccattcgggg cttcttcaac aagctaaaat
    24901 tgaaatttcc gaacatcaag ttgccgcact ttagtatcac cggcggcttc agcctggatc
    24961 cgccgtctgt acccaagctg aatatcgact ggtacgcagg cggcgccatt atgcgcgggc
    25021 gacagatctt tggcgcatac ggcggcacac tgctggcagg cggtgaacca agcaccggcg
    25081 gagaggcaat tctgccgttg agtccgttct atacggccct tagcaaaatg ctggacaacc
    25141 agctccagcg actgatcgcc tgtgttcgtc cgacagtgat cgtacatact tacctggacg
    25201 gtaaggagat cggcagtaag gtcgtacagc aagtcacgga cgaggtcacc aaagaccagc
    25261 ggaactatga aatggcaaag gggttagata ccgatggata agtttgactt tactttcgga
    25321 ggcagaaatg cctccgaact gggggttaaa gcaacccagc ggcccaatat gcccgccgca
    25381 gtcaaaaaga ttgaggaaac caatgtggcg gctatggacg gtagttacta ccttgaccaa
    25441 ggtacatacg aagacataca ggtagcgtat tcctgcaact tcctggtacc ggacggcaca
    25501 gaatgggacg agcgggtgcg cgagatcaaa gaatggctat tccacccgac cggagccagc
    25561 cagttgatca aaaatgacga cccggagtat tacctcaggg tccgtaaggt ggagacttcc
    25621 gagttcaccc gcatataccg gcggctggct cagttcacgg tcacattcac ctgcgcagcg
    25681 taccagtacc tggtgcgcgg tagcacaaga gtgccgtgcc cggaggccgt taacaatcag
    25741 tttgagacag cgtacccgat cttctatata acgacaaaat acccaaccgg aaacacggca
    25801 acgatcacag tcaacggcaa tgcagtgacc gtacagatca caacgccaac caccattata
    25861 gatgtggaaa ggcgtatggt ctacaccggc gattataaga tcatcaacgg caacgcaacc
    25921 ggcgacttgg acggcctggt gttggtcaag ggcgcaaata cgatcaagtt cggtggaaca
    25981 aagaaccctg caacgctgga gtatgtgcca aactggaggc gcctatgatc gaagtgtatt
    26041 ccaagcagaa tttcacagga aaagcggcac tgaaacacaa tggcgatatg gtactgacgc
    26101 cttattcctg caccgtcagc attgaactgg gcggcgccat agtggtggag atggagcacc
    26161 cggtagacac attgggccgg tggaagtaca ttgcagaaga aaatgtgttg gtggtggaca
    26221 caccctgggc ggaacgccaa gcgttcagaa tatggcaagt cgttacttct gacaccaaag
    26281 tcaaagcttc ggcgcagcat attatattcg acttgaagcg gacgctgcca ggagaatgcg
    26341 gggattatca gtccaactgc tacggttttg ccaacacagt gctgagccag tccgacttta
    26401 ggccaaatgt aaccgggctc gacgcattca agtcgttttc ctgctattac tcggacgcca
    26461 agagtgcata cgacgcattg ctcggagacg atgaaagcgt gatccgtaaa tggtcagccg
    26521 aatggctacc ggataatttt aacattcaga ttatgaaaca gttgggaaaa gaccgaggac
    26581 ttgtccttag agatggagtc aatgcctctg gagtggaatt cacggttaac accaacgatg
    26641 tggtcacaag tattcttccc actacgacag agggcatata caatgacgac ttggtagtaa
    26701 gcgaaaaaga aaaggagttc agctaccctc atattgccat caagtcgtat tatgtaagcc
    26761 cgaaatatac gccgcaggcg ttctctgtat atccgggacg acttaaacta agcggaaaaa
    26821 aagtgatacg cgtagaggag aaaggctgtt tctatggcgt agcggccgtg tcgtcgaaca
    26881 gcagctacaa attaacatcg cggttcagaa gtgactgccc atttttcttt gcatatcgag
    26941 atggggatca gtggatgaca gagcctgcac agacggcgac aagcgactgg aaaaatagct
    27001 ttgcgtacag cttcaagcct ccaaaaggcg taacatcaat aaggttcaac ctggtaagac
    27061 gaccgggcag cggaataaac ccttttaagc actcgatccg caggttgacc aataacgacg
    27121 cagagtttac ggacattacg gatgtaatta aggagatccg gcggttagcc gctttggaat
    27181 tctcggtgga cagaatagat gagccgaaga tcaatgtggc cgttgactat ctggatctgc
    27241 gaaaggatcc agcgtaccaa atgttccggg aactggaaca catagaactc ggcgacaccg
    27301 ttaccatcgc tctgaataag ttgggtctgt cagccaaggc aagagtaata aagctggaat
    27361 atgactgctt aaagcacgaa ttgaccgggt gtgagatcgg gtcgttcaag cgcaactatt
    27421 accgcagagt gacacagcga agttacaaag ccatgcaggg cattcaccaa ttgaacagag
    27481 acagcatgac agcggacaac acgcttgact tgatcaaagc ctataccgaa acggaggatg
    27541 atattgaatg acaacattac aggaaatatt cgttgacatc aacggtgcca accgctatgt
    27601 aaccgtgagc gccaaggccg aagacgacgc cgggcgcata gtgctgatca acctcctgga
    27661 caacggcgcg ctgtacgcac ttccggcagg cgcagaagcc agggcggtca tgatccgacc
    27721 aaacggtaca aaagcgttga tcaccgccca agtgatcgac ggcaaggtcc agctgaccat
    27781 gaaaagcagt atgctcatcc tgggaacaag caaagtagag atcctactgt ccactacgga
    27841 cggccaggtc attacaacgg caaaatttgc cattaaagtg cacggtaccc agagcactgc
    27901 cggtatggaa caaagcgacg actggtccgc cctccgagac gcactgtcta agctgtccca
    27961 agtgccggcg gccgaagatg tagcaacgct caaggcggct gtagcgcttg tcaatggacg
    28021 gttgcaaaag caggcgcaaa caacgcatat ccaagcggtc cttgctgcaa aattcaagcc
    28081 aacagccgag gggacatacg aggcgccggt gtacctaagc cttacattgg cggcacgcca
    28141 atacggcaca gcgctcacgc tggctgacgg cggcgtcaaa ataggtaaag gcataagcaa
    28201 agtgcggatc accgggcaag cgtatatgta tgagtccacc gctctgacac agtgcgaaat
    28261 ggacttgtac atcgtcaagg ccgacggcac ggcaacacgc attgagcggt gtatatgtac
    28321 aagatccggt aaatatgaga cctacattac cgggccaatc gttacagcag tcagcgaggg
    28381 tgacatcatt aaactggcat acatcggaaa gccagacacc tcattcatca actataacga
    28441 cgccaccatg ctgaatgtga cggttgaaga gtgggatctg tccacggcag cgggcgcgga
    28501 tctatccgca gatgatgtgc tacttaacaa atggcacacc ggcaccgcca ttgatggtgc
    28561 agcgggcagt gaaacaacct acccagcttc cgggatcagt tccgcattca tcggtgacct
    28621 gtatctcaac ctgagtaccg gcacagttta ccaatgcacg accaccggta cggcggaaaa
    28681 agccacctgg aagtatatgg cggtgctatc caatgtaggc gacggaaccg tgcaggcaaa
    28741 gcacctggca gagggtgcgg cgctggggaa catcggccta aattcaatta cgagcgccaa
    28801 aatagcagac agggcaatca agagcgccaa aattggctac ggcgccgtgg aacaagataa
    28861 catcaaggaa ggcgcggtga cgacactgaa gatcggcagc aaggcgctca aagcctggca
    28921 cttttccgat agtatcatcg gaaaaggtct gctgactgac gccttggcca aggagatcac
    28981 agacgccacg acgggccttg ccgaggtgaa agaggagctg gcaggcgcag gtgaaacatg
    29041 ggagcctgtg ttttccaaga cctttgacgc tgacaccacg gcaaaccagc agtggaacct
    29101 caccaagccc tgccgcaaga tcagactgcg catggctgtg gctgggagcg ctgccaactc
    29161 cgccgctggt gacattacag tgtacattaa ctcctatacg agtaagtgtt ttctgccgaa
    29221 tgcattccgg ttcgagactg caactactaa gggctcattc gccgttgctg aggtagagat
    29281 caccgagaat atggtgcgcg tgcaaaccaa caagagcaat atcgccagca aattcaacgc
    29341 ggccaactct atgaccagcg gctccatttg gctcgcaagt gggatcacat ttaacatttt
    29401 caaggacgcc gagggccacg gtgcaatcaa agccctgtcg tttccgacca acggcaagac
    29461 cattggcgcc ggcacccagg tggaagtatt gggggtggca aaatgaatgt agagacagaa
    29521 agtcgcattg catttcttaa ggctgagctg gcggaaacag actacctatg tttgaagtac
    29581 acggacggcg cgctgtctga ggaggagtac gcgccaatcc gcaggcagcg ggcagaatac
    29641 cgggcagaga tcaacgcctt gcaagggggt gagaccgatg tatgacgcat ttctcaccgc
    29701 cgccctgact gctgccgtgt caacggtggt aggcagtgcc gtgtctgccg ttatcgcttc
    29761 attgattgca aagaaaaaga gcaagaaagc aatggacgaa gtcaccacag cccggtacat
    29821 agcgatcgaa aacggcttgc aatctatatt gcgtgccgag atcatacggc agcacgaaaa
    29881 gcataccgag cggcactatt gccccctcta tgcgaaagaa gctatggtca aggtctatga
    29941 cgcctaccat gcgctgggcg gcaatggtat gatgaccaaa ttttataatg agattatcgc
    30001 gctcccggag gagccacaac aaaaggagga ctaaaaaatg aaagtaaccg caggaacaat
    30061 cgcaagaacc gtcgtgttgg cattttcttt actgaatgta ttgctcaatg cctttggcaa
    30121 gaacccgctt cctttcagcg atgatgaagt ctacaccgct gtgtcaacgg tagtggccgt
    30181 ggcggcttcc ctggtcgcat ggtggaagaa caacagtttt accaaggccg ccttgaaagc
    30241 agatgagaca ctggcgctgg aacggacgga gacagcagag agcgaggtca gtcatgagta
    30301 agctgtacta ttgcagacag acaaccgaaa aatgcaagtc tatccgttat cccggcaaat
    30361 tccaccccta taaatacggc acttccggct gtatctatac cagtggttgc ggagtgtgct
    30421 caagtcttat ggtgctccat aacttcggat ttacaagttt agacacggca gcctggacgc
    30481 agaaatgcct actaatgggc gcacgcagtg cagacggcac ctatatggac aaggtggctg
    30541 catacctgga aaagcactat tccattgtga gcaagagagc caagaccgtt gctgacctga
    30601 agaaccacct gaaagccggt ggcaaagcta ttgtatgcgt cagcggtggc ggcaagaagc
    30661 tgttcagtaa tggcggccac tatatctata ttggcggcct ggacaagtcc ggcaacctga
    30721 tcgtgctgga tccgtactgg tatgatggca agttcaccat gactgccaat cggcggaagt
    30781 acacaaaggt caagaacgcc agggaagtgt atgtacagcc tgccgccctt gcgtctgaca
    30841 tcagcggtat ttggctgttc acaaatgcca agggtgctaa gacggtttac gcggcaagcg
    30901 atgtgaacta ccgcaaagca acacccaagg cgcctaccat taagccgggt acatatacca
    30961 ccacagcagt gcgaggcatt tacaagggcg caggtgcagc caccggccgc aagaaggtca
    31021 aggacctgac cacggacggc cggcgacacg ctacaagcag caagtcaaaa gcagacgcta
    31081 tgtttcgtgc aggcaccacc atcactgtgc tggagaccaa gctgctctcc accggcaacc
    31141 tgtgggcacg ctgcccctcc ggttggctgt gtgtgtggga aaaagacggc aacaagaagt
    31201 ttgttaagta aaggagacca aaatggcaga agcgaagaaa cccgccacaa aggcggccaa
    31261 aaaggacaag gcattcaaga tcaaggtggt gttccaagga tccgtcaggg tccacagccg
    31321 cccgatcttg ggagacgagg atgtgctctg gctggtcaag accggcgatg tgctaatggc
    31381 aaaagctgtt gacagaagca cggacacgcc gttctacgag ctggtggacg gcggctatat
    31441 tgccgccgat ccggcactga tcgaaaaagc ataaggcata agaaaagaga cccggcaggg
    31501 agtgatccca ccgggtcttt gctgttagat tttgttttca tgttccaatt tgtatgccat
    31561 tagatcaata acatactgcg gacaagggct tgcgccatat atccaatcct gcatggtgcg
    31621 cggtggcacg ccaaagaagc tgccaaaact actcatcggc ataccgctgg cgtcgaacag
    31681 ttcgccgacg ctatcaaaag caccaggcgc cacagtcaaa cggttttggc ggattgcata
    31741 agcaaggagc tgtcccaagg tcattgcttc catccactcg tcgtctgcca gctgaatgcg
    31801 cttttcctcg tccttgtcaa gggcgtagtc aaacacaatc ttgaccccag ccttgaccct
    31861 gcaagctacg cttacctttt tggtgcggcg caggtgctga atatcctccc gcacatcctc
    31921 aatcagttca gtacattcaa aggacacctg ctgtcctgca tcattcaata tagccatacg
    31981 ctcctcctta ttccagctgt gcagcttgct ccagtttatt cattaactca ctaatggtta
    32041 cgatcttttc cacttctgcg ttgccgtcca gttgaataat gcagccgaag tcaccggcac
    32101 gataaattcg gatgtgatct gcctttgcac tgaaggtcaa ctcggcatcg tcaaatatgt
    32161 ggacccagtg ttccagattc tgtaccaact gatagtggtt ggggatctct gtgtcggagt
    32221 ccacgacata cgcccggtag tcaccgtcac tgccaaagtc cagcggcgca acgataccgc
    32281 agctgcgaat ggtcaaagat gcaatgtcac tatagccgat gttcgtttgc aaataatctt
    32341 tgtaattttt catgatgttc tccttatctt gatccattat tgatttatgt gttagagtgt
    32401 gttatactaa tcgtaagggg cgggtggtag cccacccctt acttttcgct ttggttacct
    32461 ctttaagtgt tccaaggtgt ttatcgcttc atccagatct ttggactctc tgaggatctg
    32521 gatgatcaac tcaatgatgt aatcaaactg atgattagtc ataccctaac tcctttctga
    32581 tttgttaccg ctgtgagatc ctcctttctc cctctcactg tctatattat atcacggagc
    32641 ccgtgaaaag tcaagcataa tttgcaaaaa tatgaaaaaa tttagccgga caggtaactg
    32701 cccggctttt tttgtgctgt gcttttggtg aaaggtattg acaagcgctg cctccttgta
    32761 gtataacgaa aaacaaagga ggaatgaaaa atgattgtgg aagataccaa ggatttggtt
    32821 gaaactgcgg actatgtgat catcgaagct gttttagtgg atgatggact gcgttacaaa
    32881 caactttctg ttggcattaa agccaaaaat ggtgacatta tccgcataat tccaatatcg
    32941 acaatgctga tgtaaaaaaa ggccgggtag ttcagtaact gcccggtctt tttctatacc
    33001 tcgcattacc aagtactgca acgagtactg caacgccaaa agttttttat tttctctcat
    33061 tttttacaca aacggaaatt tggcttaacc aagccaaaaa tggaaacaga aagaaataaa
    33121 ggacggctaa aaaagc
//
LOCUS       XieH_2016__YSZC12003_36794_NODE_1_length_781521_cov_10.2961       32564 bp    DNA     linear   UNA 01-JUL-2020
DEFINITION  AcrIIA22-encoding prophage
ACCESSION   geneious|urn:local:
VERSION     geneious|urn:local:.:oj-c422o39:5
KEYWORDS    .
SOURCE      
  ORGANISM  .
FEATURES             Location/Qualifiers
     CDS             complement(241..483)
                     /codon_start=1
                     /standard_name="CDS"
     misc_feature    complement(771..1964)
                     /note="Geneious type: Phage_integrase"
                     /standard_name="Phage_integrase"
     misc_feature    complement(2149..2817)
                     /note="Geneious type: NTase_sub_bind"
                     /standard_name="NTase_sub_bind"
     misc_feature    complement(2814..3224)
                     /note="Geneious type: DUF955"
                     /standard_name="DUF955"
     misc_feature    complement(3211..3561)
                     /note="Geneious type: HTH_3"
                     /standard_name="HTH_3"
     misc_feature    3798..3989
                     /note="Geneious type: HTH_3"
                     /standard_name="HTH_3"
     misc_feature    4225..4542
                     /note="Geneious type: HTH_17"
                     /standard_name="HTH_17"
     misc_feature    4575..4889
                     /note="Geneious type: Vps55"
                     /standard_name="Vps55"
     CDS             4873..5118
                     /codon_start=1
                     /standard_name="CDS"
     CDS             5521..6273
                     /codon_start=1
                     /standard_name="CDS"
     CDS             6310..6618
                     /codon_start=1
                     /standard_name="CDS"
     misc_feature    6618..7028
                     /note="Geneious type: DUF1064"
                     /standard_name="DUF1064"
     misc_feature    7025..7558
                     /note="Geneious type: DAP10"
                     /standard_name="DAP10"
     CDS             7548..7715
                     /codon_start=1
                     /standard_name="CDS"
     misc_feature    7712..8029
                     /note="Geneious type: PcfK"
                     /standard_name="PcfK"
     misc_feature    8039..9718
                     /note="Geneious type: PcfJ"
                     /standard_name="PcfJ"
     misc_feature    9731..10693
                     /note="Geneious type: TIGR02168"
                     /standard_name="TIGR02168"
     misc_feature    11137..11550
                     /note="Geneious type: TIGR02473"
                     /standard_name="TIGR02473"
     misc_feature    11731..12168
                     /note="Geneious type: ECSCR"
                     /standard_name="ECSCR"
     misc_feature    12209..12622
                     /note="Geneious type: Terminase_2"
                     /standard_name="Terminase_2"
     misc_feature    12610..13878
                     /note="Geneious type: TIGR01547"
                     /standard_name="TIGR01547"
     misc_feature    13880..15433
                     /note="Geneious type: Phage_prot_Gp6"
                     /standard_name="Phage_prot_Gp6"
     misc_feature    15437..17059
                     /note="Geneious type: TIGR01641"
                     /standard_name="TIGR01641"
     CDS             17047..17286
                     /codon_start=1
                     /standard_name="CDS"
     misc_feature    17407..18069
                     /note="Geneious type: DUF4355"
                     /standard_name="DUF4355"
     misc_feature    18085..19200
                     /note="Geneious type: P22_CoatProtein"
                     /standard_name="P22_CoatProtein"
     CDS             19217..19342
                     /codon_start=1
                     /standard_name="CDS"
     CDS             19382..19768
                     /codon_start=1
                     /standard_name="CDS"
     misc_feature    20062..20556
                     /note="Geneious type: TIGR01725"
                     /standard_name="TIGR01725"
     CDS             20553..20921
                     /codon_start=1
                     /standard_name="CDS"
     misc_feature    20934..21377
                     /note="Geneious type: Phage_tail_3"
                     /standard_name="Phage_tail_3"
     CDS             21433..21873
                     /codon_start=1
                     /standard_name="CDS"
     CDS             21893..22168
                     /codon_start=1
                     /standard_name="CDS"
     misc_feature    22200..24986
                     /note="Geneious type: TIGR02168"
                     /standard_name="TIGR02168"
     CDS             24998..25366
                     /codon_start=1
                     /standard_name="CDS"
     misc_feature    25378..27924
                     /note="Geneious type: Peptidase_S74"
                     /standard_name="Peptidase_S74"
     misc_feature    complement(27970..28497)
                     /note="Geneious type: TIGR04211"
                     /standard_name="TIGR04211"
     misc_feature    28578..30458
                     /note="Geneious type: Collagen"
                     /standard_name="Collagen"
     CDS             30455..30637
                     /codon_start=1
                     /standard_name="CDS"
     CDS             complement(30687..30839)
                     /codon_start=1
                     /standard_name="CDS"
     misc_feature    30869..31129
                     /note="Geneious type: Holin_SPP1"
                     /standard_name="Holin_SPP1"
     misc_feature    31126..32043
                     /note="Geneious type: Peptidase_C39_2"
                     /standard_name="Peptidase_C39_2"
     CDS             32167..32331
                     /codon_start=1
                     /standard_name="CDS"
     misc_feature    32167..32331
                     /note="Geneious type: AcrIIA22_homolog"
                     /standard_name="AcrIIA22_homolog"
ORIGIN      
        1 atacattttg tactcctatt ttcatttttt tacttccttg tgttattttc ctttctacgg
       61 ctcgggcagc cacctacccg ggcagcccac acccttggcg ggtggccgcc cgccatctac
      121 ttttcttact taggagcgaa gcgcttctaa gatttcgatt gcgtcgtccg gtgttttgca
      181 tttcttcaag gcaccggaca caaattcaat ctacctaacc cacaggcctg accgagcaga
      241 tcaaaactgc ccggcttttt tatacctcgc atgaccaatt actgcaataa gtactgcaac
      301 gccggagaaa aagtgctgcg ccaccggcag aaaggagtaa tcaagcacag aaatataagg
      361 cactcgctgc gaaacagtcc cccggactgt ttctgccaaa tgcttcgcat ttggagcctc
      421 gtgtcgcaag ttcaaatctt gcaaataaac aaaaaaagaa gcaggacatt ccggctgctc
      481 caccggcaga aaggagtaat cggcacagag atataaggca ctcgctgcga aacagtcccc
      541 cggactgttt ctgccaaatg cttcgcattt ggagcctcgt gtcgcaagtt caaatcttgc
      601 aaataaacaa aaaaaggaag caggacattc taaagaatgt cctgcttcct tttggtcgag
      661 gtgacaagaa tataggcaca aaatttggct tagcagcggg ctttttgccg ttttgtactg
      721 caacagtact gcaacgctgt tactgccagc aagggagcgc ttctcttttc ttatccccgg
      781 gcagtatttt tctgcggggc attcgggata agctgctgca tataggcgtc tgccgcctct
      841 gtgtacttat tttcataatc tgaaaataca tcgcagtagg tgtttagggt ggtctcaata
      901 ttggcgtgac caaggcgctt ctggagcacc ttaacaggca taccgctctc aatgcagcgg
      961 gtggcgtatg tatgccgcag gctatggaga gacaccacgc cgggcacggc aggatccagc
     1021 atattgtatt ttttcaagat acgctgaaat tgtaagttga cctggctggt ggtcagtacc
     1081 ttgtgccctt tgaagtcgta gaacagcaga tccaggcggt ttggttgcca ctgctccata
     1141 tattcggaca gaatacggta tggggcgtcc gtcaggctca agagccgctg cccggcgtag
     1201 gtcttagtct tggtgcctat gacggcgtgg tccgtctggt ccttggtcac cgtgcgccgc
     1261 acattcacgg tgcggaatgt caaattgaca tcgtgcacat ccaaagcgtt gatctcgccc
     1321 atacgcattc ctgtgcagag cattaacatc atctgctccc agtagcggca gccacgctct
     1381 tggtcgttca tgatctgcac aaacctggtc tgctcctcta cggtcaacgc acgcaccttg
     1441 cgggtggctt tgctgctctt tggctttttc gttcctcgca taggatcctt gcggatcagg
     1501 tcgttatcaa gagctgtgcg aaagcagcgg gccagcaggg cgtagtcctt ggcgatcact
     1561 gaattagaac agctggtgat ctctattagg tattgggtca cctgcggtgg ccgcacagct
     1621 tgcagagggc agtcgcctat ggagctggcg gcgatccgct tacagctggc cagtttacgc
     1681 aggtaggtgt tgtcccctat ctggtttagc gcccggtctg tctcgacaag tgataagata
     1741 tactgggcaa cggtgatctt gtccggctct attacagagc cggtggcaag ttcatttttc
     1801 agagcgtcca gctttgcccg cacatctgcc tgccgcttac cgtatatcgt ctttcttttc
     1861 ggcttgccgt tggcgtccac gcctatagtc agctgggcag cccataggcc tttactctcc
     1921 accttgtaga tggatccgtc tccatttcct ctttttcttg gcattgtact cactttctcc
     1981 tttacacagc agcgggcagc cctaaaaaag ggcgcaaaaa tgccctgctt gatttatcgg
     2041 cagggatgtg gtacaatatc cagtgttggg tgggttatgt actacatatc ctgcttatcg
     2101 gctctatcct gttggcgcag ggtagggctt tttttatttt gttgtgattt actctaactt
     2161 cccggccaac gcctgaaatt gatggagata gttgtctttg atgtcctcaa agatcttggt
     2221 ggcctctgcg tcatcgtaca ggtgcgtggt caggttgcgg gcattcagaa tctccaccca
     2281 caccaggtcg ttgtccacaa ggccgtcagc aaaggcctgg cgcatcaccg gtttggggct
     2341 gttcacttcc gtatagccct gctccagcag atactcacgg caggttttcc acgccagctc
     2401 ggtgcagaat tcaaagcgct ggatcacacc gtcacgcacg gtggaattgg gcagcttgtc
     2461 ataatcggca atggcctcca ccagtcgctg caccgcgtct ttgaatttgt cgcgcttttc
     2521 ttcatatttg ctcattaagg atacaccgtc cttttctata ttctgaagta gcttggggtc
     2581 tgtgtccgct cggacaaaga ccaggtcaaa gtccagcagg gtgggcaggt cctcaatggc
     2641 ctgggcaagc tgcgcctgcc gtcctcggtc gtctataccg tagatagcca ggtcgatgtc
     2701 gctgcgctgc cggttgtcac cacgcgcccg ggagccgtaa agcaccacct tagctgcgcc
     2761 gtactgccgg ccgatttttg caatttgtct atataattct ttcatttctt cactcatgct
     2821 atctcacatt caaagtagaa ttccaacgcc ttatggatga attcttccgt cacattgaaa
     2881 tactcggcca actcgtaagg ctccaggccc tggcgcagct gcacctccaa ctcggccttg
     2941 gggatcaact tttttaccgc ccacttatct gcccggcgtt cgtgcttact gcgccggtca
     3001 agcggggcat ataggttgta gaacgacccg gttatgcagt gcccggcttc gtgggcaagg
     3061 cggcagcggg cctctgcggt gctctccagg ctctgctcgt ccaatgctat gtaataatca
     3121 tcgccgatat tggcagacgc agacttggca gcgggcatac tgcccagata tacctctatg
     3181 ttgttgcgct cgatctcatc gaacagggac tcagttgttg tcattctctc tctttctctt
     3241 atctttgata aattctacaa aacctttaac ttcgttccac atctcgtcgg taacctctcc
     3301 gtcaccacca aatagtgcca ctttggctat ctcctccgga ctttgttggt ccgggggatt
     3361 ttttatgtcc gtatttccca aaaggtagtc cacagacacg ccaaagtgtt cggctatagc
     3421 agttaaagcg tcagctgacg gtatgctacc atagcgccac cggccaacag tcgctttgga
     3481 ataaccaagt gactgcccaa cgccggtcgt agtgccgccc tcttctttgc agagtgcagt
     3541 aaatctctcg aaaaaatcca caattttgcc tcactttttt tgtgcataat cacgaaagta
     3601 cgcaaatgta gacttttggt gttgacaagt acactctggc agcctataat ggcaactgta
     3661 gtcaacaaat gcggactcgc gctgttatct taggtctcag aacagcctca ttatagcacg
     3721 cttgtacgca tttgtaaact acaaaatgca aaaaagtgtg catttgtgca caaaagcaca
     3781 gaaaaggagg taacacaatg gacgagtgga tcgctgaggc tatcggaaaa atgcacatca
     3841 acaagatcac acaagttgag ctcgcgcagt atatgggtta cacgcgcagc tacatcagct
     3901 caatactgat tggccgacgc aaaccgcccc aggcaaaaga gcggatcctc ggcgcaatca
     3961 acgagatcat cgcagagcgc aacaactaaa tacacggcca gccttttggg cggcggcaga
     4021 actaagcagg cagcgggacc tttttcactt cttctctttt ttcttttctt tttttgtcaa
     4081 attaccccct atgtccctgc ttccggtgcc cgccccaccc aacatcacat ttatcgccaa
     4141 cggcacttct gccgtgcagc gggcagcttg cggctctgcc gcttgcccaa ggggctggcc
     4201 aaataatcga aaggagaaat aataatgaaa gtacccatca acaaggacag tccgttggca
     4261 atggacgact tcgacgccgc cgtacagcag cgtatggagc gcctgcaaag ctacatcgac
     4321 ctgatccgca ccgccgaagc agtagaggaa gaggtcaagg ccaagggtac aaaactgtat
     4381 cttggtccgg aagatgtggc ggcatacctg aattgcagca ttccaacggc acggcagtat
     4441 atgcaccgtc cgggcttccc tctcattcag ctgggagaga acggaaccaa actggcagta
     4501 tttgccccgg cgttccacgc gtacaatgcc ggaaaatact aatttgcagt caactgcaaa
     4561 gaaaggacaa gccaatgacc aagagagaaa aggcaggcgc agtcctggtg gtcgccggct
     4621 tcctactggt actgtttggc tgctgcctgg tggcggacaa cccctattgg tgggtgtccg
     4681 tagtgatcag tggcaccggc tgcgcattga tcgccctggc ggtgttcgtg ctgcccaagg
     4741 acgaccggga gccgcagccg gacaaacagc tggtgatcga ggacgaaaac cacaaggtgg
     4801 tgctgctggc accgctgaca gactttgaat tggcgtatct gcacgccgta aaactgggaa
     4861 aggatgatga aaatggaaga ttacattgat ttggtaattg ctaagctgga tggggaccac
     4921 attgttctgc gagcgccgtg gaacacagtc agagccggtg acaccgtgta tgtgcgtggc
     4981 gacggcaatt acgaggcgct ggaagtcatc gcagaacgga aaactaaggc actgatggaa
     5041 ttgccgaaag tgaccgccat tatgctgccg ctggaatatg acgaaaacag cagcgagcaa
     5101 aaagaaaaag ccgactgagc gaccagtcga cttaaacaca ggcggcgaaa agaaagtaaa
     5161 acgcctgcgc tatatccatt atatataagg accgcagaga agtcaaggac aagccgtgcg
     5221 gtaagggcga aaaaaggggt ctgtgctcct tttttgctcc ttgttcaaag tattattttt
     5281 aggcgtaaaa cgccaacggc agaaatatat atcgcttggc attcttcagc gggttaggcg
     5341 caggcaggag accggcggca acagggtgtg cacccgcgcc gcataatgag gagctgtgct
     5401 ctgtgggaat gtggaacacg ccggtgaacc ggtggaaaac ttgcttttcc acccgggagc
     5461 cgatcagcgt ttttcaacat ttccatagag tgccggtccg tccagaaagg agcaaaccaa
     5521 atgccatggg tgcaaaagac cacccacgca ggtaagtgta tatatattca gcggcattac
     5581 tcctcccgct acggcagcaa gaataaatgt accaggggta gcaattatgg caagacaagc
     5641 gaggcgcagg cggcggtcaa caatcgccag gcatgcctac aacaggagat gatcttcaac
     5701 gccaacttcg gacccggtga cctgaccgcc acttttacat tccgaaaggc ggacaggccc
     5761 aatgacctgc aagagatcaa gaaactgtgg accgcctata tggccaaact gcgatatgcc
     5821 tacaaaaagg ccggtgttga atttaagtgg atgagagcca ttgagacccc ggacaagaac
     5881 ccacacatcc acatggcgtt gtcaggtatt gacttgacca agctgcccag gtggccttat
     5941 ggccgggtgg agtatgtacc ggtggacgat cgagaccacc acacctacgg cgggtaccta
     6001 cgcgaggaga cccacatcaa gcaagggcac gagggcaagt acaccacagc caagtccagg
     6061 gtgtgcttta gccgcagccg taacctggtg gtaccggaac cggtatacca gatcatctat
     6121 agagaccact gggcagatga accaagagca ccaaagggct actatgtggt caaggacacg
     6181 ctgaacaact tggaggacga agtaacaggc ttcaagtatc aatcctatgt gctctgccct
     6241 gttcgggtaa agaaccagag gtacctgtgt taggaggaca aagtgacata catacagcaa
     6301 tgggaacaaa tgcgggacaa ggtgcgcaat ctggagcggg aacgccaaac acagctgatc
     6361 ttggccccgc acaacgccta tgggttcaag ctgaacatca accatccgct gatccggcca
     6421 aagtgggacg cctttaagag cgccaaaggc ctgggccaat acggtatgac cgatgatctg
     6481 cgtcgggagt ttgaggagac agtgctttca agcaagtata tgcaaaagtg cctggagcag
     6541 gagcagcagc gcattggtgc agtggagcac cagttcatcc gtatggctta cgctcctgcg
     6601 gagcaggcag cgggctgatg ggtacccaag aacactggac tgctgcccag taccaggagt
     6661 atctccggca gcgggcaaaa ggcgaaaaca aatatcacgc ggtaaaagca caaacagatg
     6721 gtcgcaccta cgacagccgg agcgagtgca agcgggcaaa ggagctgcaa ctgttggaac
     6781 ggcacggcct ggtgcgcaac ctgcgggagc aggtccctta tgagttgatc ccggcagggg
     6841 tcggcgaata ccgaaaagag cgcccggtga tttataaagc ggactttgta tatgaggtct
     6901 gccagccgga cggcacctgg aagtgggtgg tggaggacac caagggtaca aaaacaaagg
     6961 aatacatcat caagcgaaaa cttatgctgt acattcacgg cataagcgta aaggagacag
     7021 acagatgaac tttaaaaaaa tgttatcaat ttgcaagcga agcaaggcct attttctata
     7081 tgacctgcca gacggcgagc aaatgctcag taatggcagc tgcgggtaca tcctgtacgg
     7141 ccacccggaa tacacgccgg agacgctgcg tatggtcgct gacttggcag aggacgacag
     7201 cgtgatcatg acaagaatgc cgaaagcgga tctgccgctg gcagaccaat gccccgatga
     7261 agaatatgcc gccccgctgg acacctgcat tgtagccgca ggcgctgtat ggcaaccgct
     7321 gattgtaggt gcgggcatgg cgttcattaa ccgcagagcg ttacaaccta tcgaaaagga
     7381 agaagagggg tacgatctgt accggcgcgg ggacatggtg gtcgttaagt ccggcctgat
     7441 cgtgcagggc gtgatcagca caatggatct gtccaaatca gaagctgtat gccgggatct
     7501 gatcaacctg ggcacagtgg ccggtatggc cattgaggag cgcaataatg aagaatgaga
     7561 acgaaaaaac gacagttgcg atcttgacca cgatatgccg agatgtgtgt atctacggct
     7621 caatcaataa ccggtgcggc ctggacgagc cagaactgga cgagcactgc cagcgttgcg
     7681 tgctggcgca gatcaaggag gtaacgctga aatgaccgag aaaatccaaa aagccattga
     7741 taagatcgac caggaggcgg agaagatggg tagcgccacc gtgcgtctgc tatgctcaca
     7801 cattatagac cactgcctgg tcaatgatga aaacgcggac aaggtgctgg atgagggcaa
     7861 gagcctgaaa ggctgctggg atcacatcac cagcaacgcc cggaaacaag cagcgggcaa
     7921 ctgcgcagcc gtgccggatg acaccgtgta cgaatgggca gcgggctatt acggctttac
     7981 cgccgaagag accaaggcgg agatcatcga cctgctggat ctgctgtgag gtgtagatat
     8041 ggggaaaaag ctgaacacgc ttacgcagga acaggcagag aaaatctggg acggccgccc
     8101 gaaactgccg gagaaaaaga tactgacatt cgcacataag caggtgttcg tcaacgagca
     8161 gtattttttc aagcacaaag aatgcggtca cagatatggc tattgtaccg cttgcggcaa
     8221 ggatgtgcag atcgacattg agaatatgcg gctatggacg gacaagcacg cagcatgccg
     8281 ctctgcacgg cataacgaca ccgtatgctg ccccgcctgc gggcacgaag tccaagtcaa
     8341 agacgccggg cgtggccgta gtcagttggt caacgcggca gtggtagcgg taacgcagag
     8401 gacaagaaac ggtgggatat tactttcttt cgttcgggtg tacgaagact atagatacgg
     8461 ctttaaggcc gcgccagaaa tgggcggact gctgtacgcc gcatacttca atcttgggca
     8521 gcacttcgtg gctgaacgca gttactattg tgacgatatg ttcatcagcg taaaacaaaa
     8581 gccaacacga aaactgccgt gcacggtgga gccagccaaa ctggatcaca acagttggaa
     8641 gtgcacagag ggagagggag caaaactgct gggctttgaa gaggcgctgg agaaaagtaa
     8701 cctacgctat ctgccgtggg agacatacca cgaatgtgcg cagcaactgt accgtagcgc
     8761 tatagccaac tacccggtca acctgcttgg gttactgtat caatatagcc ggtacccggt
     8821 gcttacagag cgtctaataa aagagggcaa cggtgacctg gtagccgaac aggtggagtg
     8881 gaattgtaca gctggtctgg actacaagca agtggtgcct tacaaggcta tgcgactgac
     8941 caagcaggag taccgtatgt taaagacgca agacaacatt tgctgttcaa cactcaaagc
     9001 aacaaaggca ttgaaaaaat acggctgcaa aatgacagac gaaaatttcc gcttttttct
     9061 tgtttttcag cacagctgga gccagcagaa atgctataag gcgcttgatg ttttgcggag
     9121 acacctacct ccgcaaaagg cggtgaactg ggtaaaccgg caggcagctg gaggatatgg
     9181 aacgccagcc aatgtgctgt cagactacag tgactatctg gaccagtgca gtagactggg
     9241 cctggatgtt aaccgtaaag aggtagccgt accgcagaat ctgcgagatc tgcaccggca
     9301 gtattccgaa gaattgacac gccgagctaa tgaaaagaaa gcaaaagagc aagccgagcg
     9361 ggcaaagaag ttagctaagg atctgccaaa gttgaaacgc aaatatgcat acgccagcag
     9421 cgggctgttc attcggccgg ccgagggacc ggaagatctg ctaaaagagg gctgcgccca
     9481 gcacaactgc gtgtactcct gctatacaaa tccgtacctg gacagaaaga cggatatact
     9541 tttcgtccga aagcagtcgg acccggatca gtcctatgtg accgtagaat tcaaggacgg
     9601 cactgttgtt cagtgcagag ccgatcacaa ccgccccgca ccaccggatg tgcaggagtt
     9661 tatgcaagca tggcttgcat atctaaagtc aaacagaaaa gcaaaagcag tcagttaagg
     9721 aggaggactt atggataacc aaatcactac aatgcaagaa gtaacgcccg caacccagaa
     9781 agcctacgac acccacgccc ggatcctggc caatgggcag gtaatggcca gagcactggt
     9841 agatgtgtgc cacgatctta agactatgcg ggatgagggt ctatacacgg agctgggcta
     9901 tgacacattc gaggagtacg ccgagcaagc ctgcggcatt aagcagcggc aagcctattc
     9961 ctacatatca gcctatgaaa agctgggtca gaagtatatg gccgaccacg ccgacctggg
    10021 gatcaccaag ctggagctga tatcccaaat caacagttat gagcgggaag agttcgcggc
    10081 cgatgtggat ttggagagtg ccacagtcag ggagttaaag gctgaggtgg aacgctacaa
    10141 gaagcagacg gaacagctga cctttgatct tggccaggca cagagcgaat taagcgaagc
    10201 gccggagccg gtggacatgg acacactccg ttcttccatt gagcagggag ttaaagccaa
    10261 gtacagcgcc cagctggaag aattgcagca gcgggccgac gcagcgccgg acccggaggc
    10321 aatccgaaag gaagcgaaaa aggaagccgc caaggaatac aaagctaagc tggcaacggc
    10381 aaaggcagac gccgaggaaa agaccaaagc cgctgtggaa aaactggagc aggaaaaggc
    10441 agacctgaaa cggcagttgg acagcagtgc caccaaactg gacgccgctg ttcggcaagc
    10501 aaaggcagcg ggcgcagaca cggatgtagc cgcctgccgg gtgtatttca ccgaactgca
    10561 acaaaccgcc gcaaaggtac aggagctgat cggcaagatc aatgccaagg acccggccac
    10621 cggagccaag ctctccgccg ccgttattca agttttgcag tcgactgcac ggaatttgga
    10681 ggtggcacaa tgacctgcga gcaatgttac caccgtgatg tgtgttggca ccgcatgacc
    10741 atttacggtc catacgcact aatgggaata aacactggca acatgaaagc gtggtgcgcc
    10801 aactgtaagc caaagacaca gatcatagaa ctatcaatgc aagtttccca gtcgcttcat
    10861 gatgagttga cgaagtactg cgcagaaaga gtggtagacg aactatagat ccggagagga
    10921 gaaaaacatg gaagaaatta aaaagagctt gtggaataag aaaagggcag acaccgaacg
    10981 cggcaacggc gggttcggaa gtacagggag gtgagcagga tgtgtatagc agcacaaatt
    11041 attcttgtgg ctggggcggt cattgttgca tttttcggcg tgatcggctt tggtccgaac
    11101 tttaataaat gagcggaata aaaagcagga ggaaaaatga cgaacaacga aaagaaggaa
    11161 tggctgcaac gctatcggga gtgctgggcg gaggttgaga ttacacaaca ggagatcgaa
    11221 gaactgaaca gccgggcgca aaagatcacg gcttccctct ctcccacgcc gggaggcggg
    11281 cagcgggcag attttacctt gacggtagat cgcattatag aactgaaaga gaagctggac
    11341 caacaagtcc ggcttgctct gttgcagcgg gcagaaattg agactgctat tgagcaggtg
    11401 cgcagtccgt tgcaccggcg tgtgttgcgt cggcggtatt tgaacggtga cacttttgag
    11461 aagattgccg tagacgaaga tattacatac aatcacctgg tctctcgcat tcacccgcag
    11521 tccctggata tgctggaatg cgaaaaataa aaaaccacta tgcaatgcat gttgatgtta
    11581 tagtatgcag gttgccgtct gtgttatagt ataaactgcc aaacagattg aaagagcgct
    11641 ccaaacggtg cgctctttgg tttttgtctt tgtgctttcc ctttctaaaa tgcggttact
    11701 atgaggctca ttttcagatg tgctataatt atggtgagcg aaagggggga aaacaaatac
    11761 atgcgtaaac gctctgaaaa acctttaggc aagcagcaga agaaaaatcg tgaagtcctg
    11821 gagtacgaag aggtcaagac agaactgacc aacatttctc cggcagaacg ccggcgcaaa
    11881 cgcattatgg ctgagacgga tgtgaaatcc gcatccaaat tctttaatgc gtctatggca
    11941 gcagagtttt ctttaattgc gactatgact tcttggatcg ttgcacttca caatgactgt
    12001 aaaggagtga taagctatat cgtccttgtc gtagtgatcg tggccgctat cgttgcatca
    12061 gttgctttgt tgtttacttg gataaagaaa aatatccatc ttgaaaaagc ggtactaacg
    12121 cttgagatac tggatgaatt ttttccaaat agcaaacaga aaaaataaca gcatataatc
    12181 cgtgattatt acaaaggagg tgagcagcat gggcaaagag accttaacac ctaaacaaag
    12241 gctgttctgt tatgaatatg tgctcgacca taacgggaaa cggtcttacc aggctgctta
    12301 cccaaattgt aaggcgcccg ggagcgcaga aagccaagcg agtcgattgc taagaaatga
    12361 taaggtaaaa aaatttatcg ctgacctgga aaagcgaaag ctggacaagt tggatttcac
    12421 cgcaacggat gtgctgaacg cgctgtgctc cattgggttt gcagagacgg caaagccgcc
    12481 gaatacatct gatcgggtga aagccctggc agagcttctg cgtcactttg aattggcccg
    12541 agggcatgaa gatgagcaga cagacgatgg cttcttggaa gccttggagc agaaagcggg
    12601 tgaacaggca tgggaagaat aagcaccttt cattttcagc cattctccgc caagcagctc
    12661 caggtgctca cctggtggtg caaaacatca cctgtgagcg acaaaaacgg aataattgca
    12721 gacggcgcta tacgatccgg taagacggtg agtatggcgc ttagctatat tctgtgggct
    12781 atgagtacct acagcggcat gaactttgcc atgtgcggta agacaatcag ctcctttcgc
    12841 cggaatgtgc tttcttttct gcctgcaatg ctgcaaagtc gcgggtatca ggtaaaatac
    12901 agccgtagcg acaatgtgct tgtggtgacg cggggtggta cggaaaacgc gttttatatc
    12961 ttcggcggca aggacgaaag cagccaggat ctgatccagg gtatgacttt ggcaggtgtg
    13021 tttttcgatg aggtggcttt aatgccccag tcctttgtgc agcaggccac cgcccggtgc
    13081 tctgtcagtg gtgcaaaatt ctggttcaac tgcaacccgg ataacccaca ccactggttt
    13141 tatgaagaat ggatcctgcc ggagaagcgg caagaaaagc gaatactcta cctccacttt
    13201 acgatggacg acaatttgtc cttaacagag gaggtcaaag cccggtacag aacgatgtac
    13261 gcgggcgttt tttatgctcg gtatattctg ggcgaatgga aagtggcaga gggcctgatc
    13321 tacgatatgt ttgacgaaag ccggcactgt attccgctgc cgccggataa cgaactgcaa
    13381 ggttctgcct atatcagtgt ggactacggt acgctaaacc ctacggtgtt cctgatgtgg
    13441 cgcaaatacc atggcaaatg gctatgcacc aaggaatatt actattccgg gcgggagaac
    13501 caccggcaaa agacggacgc cgagtacgca gatgatctgg tacagttctt ggggaacacg
    13561 ccatacacct gcgtagtcgt agacccatcg gcggcttcat ttataactga actgcaaagg
    13621 cgggggctca aggtattaaa ggcggataac gcggtgctgg atggaatccg taccgtatgt
    13681 acgctattgc agcgggcgga tctgctgttc agcaaggact gcacccgtac cattgcggaa
    13741 ttttacgcct accgttggta tgacaaagcg gctcaggcag gccgggatga gccggtcaaa
    13801 caggacgacc acgctatgga cgctatgcgt tactttgtaa gcacggcgct ggggcggatc
    13861 gtaacaagga ggacatagaa tgatacttta catgaaccgg cgcgatgtgc cgaaccttga
    13921 ccggggcgag ttgccttctg cggtgatcga ttatgtgatc ggtaaagcaa ataaatatga
    13981 aagacggtgt cgcgccctat atggtcggta tatcggtgtt ccacagcttc accgtggaga
    14041 tgaagaggat gatgtgcggg cggaggccaa ctatgccaag tatatcgtag atattattcg
    14101 cggctacttc ctaagtgagc cggtaaagta cgattgcaac gaccgggaca agaaagacag
    14161 tcaggcgcag ctttccctgg tgtctacggt tgaggccaag ctgaatcggc aaaacggcac
    14221 cctggtccgc cacaacgctg tggatgagga caaagacggc ctttgcgatt tgtgcggaaa
    14281 gaagattgac atttccgccg ttatggcggc ctaccatagt cagaatatcg ctaccgtaga
    14341 tcaacgaaac ggaaaggcca tgggtatata tggcgaaagc tgtgagctgc tatatgccag
    14401 cacagaggag caaccacgcc cgcgatccgc agtgtatgcg ccggatcaga tcgtgctggt
    14461 gcaagatgat accgtggagc acaaagactt gtttgcgctg tggtttgagc agcgggagcg
    14521 cacagaccgc agccggtact atgcggtaac agtctatacg gctacccagt atcagcagta
    14581 cgaaagcaca tcgctggata aagaaaacta tgtgtacaac ccggtgggtg caccggtgcc
    14641 acacttcttt gatgaggtgc cggtggtgtg ttatgagaac aacgaggaga gacaaggcga
    14701 ctttgaacag gtggccaacc tgatagacgc ccgcaatgcg ctgctgtccg atcgcctgac
    14761 ggacaaacgc aagttcgtca attctatttt agctgcttat ggtgcggtat tgccgccgga
    14821 gacgatggca gccgcaaagc aggatcactt tgtagatggt attccacagg acgcccggtt
    14881 ggaatatgtg caaaagacct ttgatgagaa tgcattgaag gtgctggacg atacgctggt
    14941 atcggatatt cataaaatga ctttaacccc ggatatgaca gaccaggcct ttgcgggcaa
    15001 cgccagcggc gtggcgctga aattaaagct gctggccttg cacctgcttg taaaaagcaa
    15061 aatgagtgct atggaggcgg gcttaaagaa acgctggagg ttatataaca actggctggc
    15121 ccataacgga attgacccgg tatctgtgga cgatgtggat attgtgttca ctgtggccct
    15181 gcccattgat gaggcgcaga tcgtgcagat ggtgtgcacc ttgaagaacg ccggactggt
    15241 tgatgatcag acgctgctgt cactgttatg gttcgttaag gacccggcgg aggctgtgga
    15301 gaatatgaag cagcaaaagc aggagaacca gcaacaatat atggacagct tcacagccaa
    15361 cacagaggat aaggctgacg aaaaggaaca gtcggcggat caggaacagc aagacaaaga
    15421 aaaggacgct taacctatga aagcagcaga gtattggaaa aggcgaacgg ttgacctgga
    15481 gcacctgctg caagcgcgca ccaccgctac aatggtggag gtcaaccgta tgtacgccca
    15541 gggtgtagag cagctcaacg agcaaattga gcgtattctc cgccggtatg ttaaaaacgg
    15601 tcagatcagc caggcttatg ccttgcagct gctgagcgca ggccaaaccg cagaggagcg
    15661 ccggcgtttg ctggaacagc tgcaacagac taaggaacca caggcacggc gtgaattgat
    15721 cgctatgctg gacgctcctg cgtatgcgga ccgtatcagc cgtttgcagg ctttacaaaa
    15781 cgctattcgt gcggaagccg tagccatggg cgtgcgggag gaacggcttg cgaaagcgcg
    15841 actgacagat accctcaaac aagcgtacta ccgcactata tttaacgacc aaaagcagaa
    15901 tggtctatat gacttccgct tgatcagtga ccgccgtgta caggccgcac ttacccataa
    15961 gtggagcggc aaaaactatt ccgatcgtgt gtggaagaat aacgccgcct tttgcaagcg
    16021 gttgcagcgc acgattgagg tggggtgtat gacgggtatg accctgcacg atatggagga
    16081 gcggttgctg gaggactgca taggtgcaga cagcgacagc gggcaacgct attgtgccag
    16141 ccgcctgatc cgtacagagg tcaatcactt ctccaatcaa ggctttttag agggctataa
    16201 ggcagcgggc attacccggt atcggtttat ggctactctg gacctgcgca cctccgccgt
    16261 ctgccgccag ctggacggca aggccttttt ggtggaagag gcaaaagcag gcgagaacct
    16321 gccgcctatg cacccttttt gccgcagtat tactgtgccg gtggtgagta accgccccgg
    16381 cacccgctgg gccagggacc cggtaaccgg caagtccaag accgtaccgg cagatatgac
    16441 ctatagccag tggtatgaga aatatgtgga gaaaaagggt ggcgttatcc gtggtgctca
    16501 ttctccaaag gataaggctg atggtcaaat aaggcccgga aaaccggtcc acttggggca
    16561 tatcgatccc aattcagaag aagagcgtaa tgcttatgtg gaccatttca ttgatgaata
    16621 tgggaatgcg gaatacgaat atatgctggt agtggatagc aaaggggatg tgtccttact
    16681 aaccagcaaa ctccctgaca tgatcgatat gacagatgtt gatattacga tgaaagggag
    16741 ctataatata cataaccacc cggcagcaga aacacaattc tcgtttagtg atgatatgga
    16801 tgttccatat atgcttgatg acggcacgaa aattatggag gcattcgact acaaataccg
    16861 ctatcgctta gagcagatgg atggcgtgac aaaagaacag tgggtggagg caaggtcaca
    16921 agccgaagga aatatgttgt caattatgca ggatagaggg cttgatttat cagattatga
    16981 agagtatgca aagcatatac tcatagaaga gtcttgccgc attttaggaa aaggggtgta
    17041 caccagatgg aaaagataaa actctacgac gctgaaaaag aagaactttt ggcgcttgga
    17101 agagaatatt ctgttcgtag agagaaaatc ctcaaagagt gggagaaaga attgaaaaaa
    17161 ggttatcgct atgaacggtg caatacaccg gaaatgcttg cgctggaggc cgaggttaaa
    17221 cgccggtatg gtgaaatact ggaaaagtac aaggcgctcc gtgcagagca agaacaagat
    17281 caataatcca cagaaagcag agttgcagat tgcgaccctg ctctttttat acccattttc
    17341 aggctatgcc tgtgggatat atcatttaac gaaccggcag cgtacggttt gggaaaggag
    17401 tcagcaatga caaaacagta tgccgagaac ggcaccaatg aggagcgcag tcaagtgtgc
    17461 gcacgcttgc cgctgcaaat ccagttgttt gccgaagaac ccggcgaagc aggagcagac
    17521 accaacacag agggggcagc gggcgacacc ggcgccaact ccgatggggg caacaccact
    17581 ccgacatttg acgaactgct gaaagacaag aaattccaaa gtgaatttga cagcagggtc
    17641 agcaaggcgc ttgccacggc cagagccaag tgggaagaaa gcgccaaaga gcaggcggac
    17701 gaagccaaaa aactctccag tatgaacaaa gaggagcgag agcggtataa cctggcaaaa
    17761 gatcgtcagg catttgaaca ggaaaaggca gcctttgcca agaagcagct ggaaacggct
    17821 gttgcggctg agctgctcca gcgtaagctg cctgtgcagt ttgccgcaat cctgaccggg
    17881 aatgacgcca ctgcctcgca aaagaacctg gagatttttg acgccgcatt tcaagaggca
    17941 gtacaggccg ctacgaccgc caacctgcga ggcaaggatt tgccgccggc aggtaaggaa
    18001 gcagcgggcg acaatgtacc gcccacagac ttccgcgctt atgaggcgtg gagaaaaaat
    18061 aacggctaat aggaggaata agaaatgccg aatacgattt taacccccaa tgtcattgcc
    18121 aatgaggcac tgatggtact gaaaaacaac ctggtgatgg ccaacctggt gcaccgggac
    18181 tatgagaacg aatttgtgaa ggttggcgat acggttaccg cccgccgtcc cagcaaattt
    18241 gtggccaaga actttaccgg cgctgtggat ccccaggatc tgaacgaggg cggtgtggcc
    18301 gtgaagatgg accggctgcg cgatgtgact gtgcagatta cttctaagga aatgtccttg
    18361 gatctgcgtg acttctccgc ccaggtaatt gaaccggcta tgactgcgat cgccagcgcg
    18421 gtggacgcag atgtactggc gactgccgta gagggggccg gtcgcaccgt gaccgcttcc
    18481 ggagagagtg caaccaagcc cattaaggat attgccaagg tgggcagcta tctggacttc
    18541 gccggtgtgc cggtacagaa ccgccgcctg gtgctgaacc cctcgcacaa ggtgctgtat
    18601 gctacggacg acaacctgtc caaggtgtcc tatgccggcg acggcaacgc cctgcgggac
    18661 gcagaactgg gcaaggtgta caccatggac acctacatga gccagaacgc accgtatccc
    18721 tacggttatc tggacaatgc cgttggtact gccaagactt ataaagtcag tggtactgcc
    18781 ggtgagagta aggtggcgct gtcctctgtg actgctgcta ctgccacggt gaaaaaaggc
    18841 gactgcttta ttgtggacgg ctatgtgtac cattttgccg cagacgctac ggctgccagc
    18901 ggcgcggtgg ccgaggtggc tattgaccag cccttgcacg ctacactgtc tggaaaggac
    18961 gccactgtga tctctgcgcc tacatcagta gggttccacc gcaacggcgt ggcactggtg
    19021 acccgtccta tggatctgcc gatgggcaac aagaacgcct atgtggcttc tgcggacggt
    19081 ctgggtgtgc gtgtggtctt tgactacgac agcacccaca agatcgacac cgtatccttt
    19141 gatattctgt acggcgtgac cacgctggac aagaatatga tcgtcaaggt gcagggctaa
    19201 gcccggggag gtacaaatgg aaaaggtaac cgttgtacag ggcaagaccc aagtggtcat
    19261 tgatcggagt tgtctgccgg cttatttgaa tgccggttgg cagctgcaag aaaaagagga
    19321 tacaaaaaag ggcgccaaat aaggcgcctt ttcttatggg gtgatatgtt tgactgatga
    19381 gatgaaaaac aaggctctgc ggctgctgcg ggccgctgcc gggcgttacg acaagatatg
    19441 cgaggcctgg tacgcacacg ccggtgaaga gctggatttg cagctgtttt tggatatggc
    19501 agaggacgat tgcctgacct atttgggcac gcaagagctg ccgccggtgg ttaccgccac
    19561 cacgctggca aaacttgctt ttgtgcactt gaacggcgtt gtacaggatc gggattatgg
    19621 cgtaaagagt gcgtcctata cggagggcag cgtatctatg agcgagacct ataccacccc
    19681 tgcggagcag gagacagcca ttgccgacct gctccagccg tacaacagat acagggaggt
    19741 gcgcacctgt gaaagcaaaa acacctaagt cgtggactgt aaaatcacgg attttctccg
    19801 cacagacgat cagagacagt gcttacgact ttgagcagaa cacatacagt gctacacctg
    19861 ccgttttgta tttgtgctgg cagccggtat ctgcttctgc ccctattgag gagcgggggc
    19921 gggtgctgtc tgccgggtat caagccgtgt tgtatgaccc tgtgggcgta cggcccggcg
    19981 acctggtaca ggtagagggt attggctggc tggaggtgga gaccgtgcag cggttcctac
    20041 attatcggtt gttgacagcg aatgccacag agaggagggc acctggtgga aacgaacatt
    20101 gagatcgaaa agctgggtgc ctatgccaag acgctgcaac gcaccgcaga tcatctgctg
    20161 gacaacttgg agcggcagat gttgcaggac gcagaggata tggccggccg tcagcgcagc
    20221 aactgcccgg aggacaccgg actgctgcgg gagtctatcg ccgccttttg cgagcgtgac
    20281 ggtgatcggg tgaccgcagg cagccgtacc aatatgcagt atgcggccta tgtggaattt
    20341 ggaaccggac ctgtgggtga cgaaaagggt acaccgctgg acagtgagct gggtattgtg
    20401 cgcaagcatg agccttggac tgcgtatata cccggctacg gatttcgcag gttgaaaggc
    20461 cgcttgccgg cgctatttat gtataacggc atgcaggaaa tgcagccggt gattgcagag
    20521 cattatggta cggctataca ggaggcgatc aagtgaaaaa ctaccgtgca gtgatccggg
    20581 ataccttaaa atccgtacag tcggacattc cctatgacat taagatggca tttccggaga
    20641 gcaaaccggc aggtaacctg atcacatttt atgagatcac caatacaggc acggaactgg
    20701 cgtgcgtaga tgtgatcgcc tatcaggtgg atctgtggtt tatgaccttg ccggacctgt
    20761 tggaattgac ggaaaaggta gacgaggctt tgacctcgct gggcctgatc cggcaatttg
    20821 cgtcctcgga cgcactgtta catgacccca gcggttattt gcgcaaatca ttgcgttacg
    20881 gccgtcgggt tgatacaaga accaatcgac tgatagatta aggaggattt tatatgaacg
    20941 aaacaaagcc ggaacgcggt cttgcgtcca aaggcattga ggtatatccc aactataccg
    21001 gctccacagc caagtgcctg aactacgcca cccaaatcgg cgatttgacc aagggcgaac
    21061 gggaagaact ggacgccact tgctatgacg atgatgtgga acacagcatt accggtattc
    21121 gcaagaaagc agacgccttt gaggtgactt ttctgtacaa cgcaaaggac gccacatcgg
    21181 attatcgggt gctggcagct ttggaggacg ccggtgtgtc cgtacccatt atggttaagc
    21241 tgccggacgg caccaagttt aacaactctg gtgtgcccag cctgaagatt aagggacctg
    21301 gcgtaaacag cctgatggag gctactgtct cttacaagct ggacggcgac tggagcagag
    21361 agttccccgc cgcgtaaatc gactattcgg gaggcgggtg accgtctccc tactttttag
    21421 gaggaaataa caatgaatga accccatata gtaaccagaa catacgattt gcagttgact
    21481 gcaaacgaga cggtgcactt gcgcctgacc gtggctgccc agctgcgact gaaaaataga
    21541 tttaaggagg acgccctgga tgtaatcctc agcgcttcca gtgacccgga gcggctgctg
    21601 gccgtgctgg atgaggcact gcactttaac gataatccca acggagatat gaccggtgag
    21661 gctctgtatg acgctttggt agacagcggc gtcagcggta tggacgcctt ttcaaacatt
    21721 ctctttcagc tggccaatgt gtctggtcta ctgagcgata tgcaggccga gaaactttca
    21781 gccggcattg aaaagatgct caatgctgct tttgacggcg tggagaagtc cgcagagagt
    21841 gcggacaagc cgtccacttc ctttcgggag taattactgc acaacggagg atatgatcct
    21901 ggaggccaac gcttatggct tgtcgttttc cgtcattctt tctatgactt acggagagct
    21961 aaagcgttac attctgttcc atcgtgattt ggaaagaagg cagtatcaaa acctgtcaca
    22021 aatcgcctat atccaagccg gggtaattgc tgctgcggtt gccggggagg atgtgggcgc
    22081 tgtgtacgac cttttccctt attggacagg ggatgatgtg ctggatattc aagcggccaa
    22141 agcaatggct tactttgatc agttttaatg attgaaaaac aagaaaagga ggtgattttg
    22201 tggatcagga attggtaaca cgatttactg cggatattag ccagtacaaa aagagcatgg
    22261 cctctctcca agccgatctg aagcagctgt ccggcgtgac ggataaaatt aagacggtga
    22321 ctgccaaggc aatgtcttcc gcctcttctg atacaaggaa gatgggaaag caggtggata
    22381 cgcttattaa gagccaggag cgcaatgtgc aggccgctat gagcagtgct gcgaaaatat
    22441 ccgagtatac ggcaaaagcc agacagctga aagaccagct gcacagccag gacgaaacat
    22501 acaagcagtt gtccagccgc ttaaaagagg taacggccac ttaccgggca cagcaggagt
    22561 ttttgaagtc ttataagaat ggcattgccg gtgtcagcag tcagtaccag gagatggtag
    22621 actggatcca caaaatggaa acagcgtcga ccagcggcat gacgatcaat cagatcgaac
    22681 agcagcgggc ggctatcaat cgtataaaga acgatttaga agtctttgac ggcgagctga
    22741 aagaggttgg actgaatccg aacaacttga aaacggactc cctggacaag ctgaaaaacg
    22801 aaatccgcaa aacttcttcg cagattctca aaacaaagag cgcaatgtca cagaccacgg
    22861 cgcagattaa caaaacgaat gcggatatag caacggaaag cacccgcttc tccaacttga
    22921 aatcgtctat atccagaaat gctcctgcgc ttaagagtat gagcaagcag ctcaagcaaa
    22981 ccggcgatgt ttccgcagca gggaaactga aaaaaggctt ctccggttta aagggaatat
    23041 ttggaaatat cggatctgca gcgggcgccg cttttggcaa ggtgcatagt cacctgaaaa
    23101 atatgcgtgc ttcttccggt acggccagca agtccctgtt gaatgtggtc aagtctatcc
    23161 gccgtatagg tgtggtatcg ctggggctga aagtgtgtaa aaacattttc ggcgagctgc
    23221 gctcggtgat caccggatat ttaagtcaga acgaggctct gaataaccgt gtagaagcct
    23281 tgaaaaatgc ttttgcaaat gctttggcac cggccatcaa tgtggttgtg gggctgttcg
    23341 aaaagctcat gccctacgcc atgagtgttg ccaatgccat tagtggtttg ctttcatctg
    23401 tggggatcgc ttcgcaggta aatgccacgg ccaccgctgt gggcaagacc acaaaagaga
    23461 cgaaaaagct gtctcaagcg cagaaagaac tgtacggatt tgaccaaatc actaaggtta
    23521 gtgatgatca gcaagacagt aattcgtccg gtgcgtctac agccaatacg ccggcagcgt
    23581 ccgacaagtt ctccgcttat ttggagaaaa tcaagaacct gtggaaaagc ggcgactttg
    23641 agggaatcgg cgaacaaatc gccggttctt gtaataagat tattagcaag atcaatgcac
    23701 tggactggaa aggcatacag gacaaagtca acggcgctgt cagcggtatt gccaagagcc
    23761 taaacggctt catccgtgac ttcgactggg agggtgccgg acaaattgtt ggtaacggtg
    23821 tgaacaccgt cttcggtgcg ctggacacct tcctgaccac attcgatttt gcagctcttg
    23881 gcgcaggctt tgctaaaaac ctgaacggta tttttaacac cattgattgg ggccaggtgg
    23941 caaagaccct gtccgacgca atcagcggtg tgttcaagac cattgccggc tttttggaaa
    24001 acctggactg gcgcgggctt gcaacggcgc tggaaaactt cataggcggt attgattttg
    24061 gtggaatggc aagcgctctg tttgaagcac ttggtgcagc tttaggcggc ctgtgcgcgt
    24121 ttctgggaca gctgatctct gacgctgtgt ccggcataca gtcctatttt ggcgacaaga
    24181 tcaaagaagc cggcggcaat gtggcccagg gcatttggga cggcatcatt gacggcattg
    24241 gagatgcatg gaagtgggtt aaggaacaca ttttccaacc gtttatcaat ggtttccaaa
    24301 aagcgtttga gatcaaatcg ccgtctaagg ttatgaaaaa acagggcggc tttatttccc
    24361 aaggtctgtt tgacggtatc ggcgatctgt ggaaaaaggt cagccaaaaa ttcaaaggat
    24421 ttaaggacgg cgttgttaat ttctttaccg ggaaaaatgg cgttgtatca aaagtcaccg
    24481 gccttggcgg taagatcgtg accggcttaa agaacggcct gaagaatttg aaagccacct
    24541 ttaccaatgc gttcaaaggc cccttaaacg gtgtgatcaa actggtcaac aatatggttg
    24601 gcaagatcaa tgacaaactg ctgattagcg ttggcagcac gctgtctaag gtacttagtg
    24661 ctctgggcgt gagcgtgacc aacggccagt accagttgtt ttctatacct actatcccag
    24721 agctggaaaa gggcggcgtg ctgaaaaaag gccaggtcgg tctgttggag ggtaaaggtg
    24781 ccgaggctgt tgtgcctttg gagcgaaaca cccagtggat cagcaaggta gccgcaatga
    24841 tggtgcaaat gctgggtagc agcgggcagg cggtcaatgt aacgatcccg gtatatgtgg
    24901 gcggcaagca tttaagcacg gtggtgctgg acgatgtgaa ccaaacagaa aagaaaggcc
    24961 gtgacccagt tgcggctaca gcgtaaggag ggacggtatg ccactatata ttgacggcac
    25021 caaaatgcca aacccatcat tcaatgccat atcctgttca gatgaaaagg tgtggtcctc
    25081 taacacgggc cgctccaagt cggcttatat gaacggcagt atcgttcagg tcaaaaaaac
    25141 aaggcagctg tcctttccgc ccttgactcg ggcggaattg gacaagctga acggcgtgat
    25201 caacaatgcg agtaagcctt ggcattccat caagctggag gatacttccg ggaatacggt
    25261 gttttcgttc aactgctact ttggtacgcc cagttggaca acctattccg gtgccaggga
    25321 ttgccggtat ttcatcaact acaaagtaga cgccatcgag cgctaaagga gtattttatg
    25381 tacaagacaa gcacagcttt taaccgggcc atcaaaaacg gtgaacggat ctatgtaaag
    25441 gtcaaatgtg gcaatttcat ttttgggtac gatgatgaaa cggatcctac aagcccaaat
    25501 gagcaaaata acattatgga gctgaatatt gaccgcagta tcagccatga cgattacgcg
    25561 ctggccaagt cctacgcttg tgggtgtaac tgcgttctgt gggctgtgcc cgccggtgcc
    25621 gtgctgcgcg ggcaaaaaac cgtggtgtac tttggctgta tggtcaacgg tgcagtggag
    25681 tgggtgccaa tgggcgtgtt ttatccggaa aaggtcactc ggtctggcga atgtaccact
    25741 ttggaaatgt acgaccacat gtatgatctt tctatgccgt attctgccgc catcagcggt
    25801 cagcagaccc ctttggcaat cttaaaagac ctggcacgcc agggtaactt tgagttggct
    25861 gccggcgtgg agagcaaggt ctccggcttt ggcacggtag atgtttcttt gctctgcggt
    25921 acggaaacag acgaggacgg caagcagcag gtcactgcct ataatgtgaa tgatgccatc
    25981 ggttatgtgg ctgggttctg cggctgtgct gccgtctttg atcgagaagg caagttgcga
    26041 gtagatactt tcgcccaggt atatgatggt acagcagaat acgcggtgac agatgacacg
    26101 gtcacagagg tttcactggc agagacggac aaaacctacc tggggatcag ttgcaacaat
    26161 gggaataaga acattcttgc accagatagt ctgtcggtca acagcgaggt gctgtatttc
    26221 gacaacccac tgatcaccac ccaggcccaa gcggaaaaag tattcaacgc tgtgtctgat
    26281 atgatctaca tagacgatgg agaccagggc gagactgtat ttgacctggg catacagtac
    26341 cgaccgggaa gtatgacatt gctcacggcc aatccggcgt tggatagttt tgatgtgatc
    26401 acttaccggg acgataccgg cgatcaccat atccccttga tgggtgtgga gtatgattat
    26461 gatggctccg tcactatgga tgtggccgcc catgcccgtt cagaacagga gggcagctct
    26521 gccggaagca ttctttcccg catgatctct aaggctatgc agcaggtcac agcgccgttg
    26581 gcgcagcgca ttcaggacgc cacggattct atcacgaacg cagtgggcgg ttacgctgct
    26641 ttgatcgacc gggacggcga tggtgtgtca gacgcgcttt atatcggaga gtacccggca
    26701 gcggagggca agaccaaagg acgctgcctg ctgctgaata agaacggcat ggctgtttct
    26761 accaccggat tgcaaggccc atttaaggac tttgcggtgt actacaacaa aaaaaccaac
    26821 cagtattacc tgaatgctac ggacatttca gccggtagac tctccggtat tgagatcctt
    26881 gcggataaag gcacgatcgc tggatggaac atcaccgacc aagaattgta tgcggatttg
    26941 ggtagttatc gtgcatatat tcaaaagcct actaacaaag actcctgggt gttttctgca
    27001 caaaaaaaga acagcaacgg ttcatatact ggtacatggt atgtaacgat gggcggcgat
    27061 atggtatgca atggttcggt agatgtaagc ggggccctat cggtggaagg gaaaaccaaa
    27121 tttgatgccg atgtacaatt ctacaaaaaa atatatgatc ttgccggata tgaaatcatt
    27181 aatgctgcat ctggtggtaa cagccttgta attggatacg gtcagtatga gcacggagcc
    27241 aaaacatatt tagaaggcgg agatatttgc ttaagaatgc agcagaatgg caacttgcgt
    27301 atacaagcgg gatcaaaaga ttcggttgaa accagatttg tactgtctaa agtgagttgg
    27361 acgcttagcg gaagcactgc gtaccgtgat acgattgaat caaaaggcgg gtttgtgctt
    27421 agtgcgaatg gtggcgataa tgttttatac cttgtcggga agagtatatg gattgataac
    27481 gccacgacaa tcagaggcaa actgacggta caagacgata ttagactgag ttttaaatct
    27541 tcaagcggaa ccattccact ggttgtaaac acaagcggcg ttattacaac cgcaaactca
    27601 tcaaaacgat acaaagagaa tatcaaaccg gtagaagacg ctgtgctgga tccaaacggt
    27661 ctttacgatg tacaggtgtg ccagtacaat tacaagccag aatacaagga caacgaattg
    27721 gtcagcggga cgcagatcgg cgttattgca gaggatctgg acaagcatta ccccaacgca
    27781 gtgatctatg acagtgaagg gagacctgaa agctggcaag atcgtatcat gataccggca
    27841 atgcttaagt tgatccaaga tcaaaagaag caactggacg ctttgcaggc agaagtggac
    27901 gcgctgaaag caaaattgca ataaacagca aagcggctgc tccgcactgg aacagccgct
    27961 ttagagttat tagtcaatat atattcttgg agtggattta tcgccctttt tgaaatagaa
    28021 atgcctgccg ctttcatcga catatatttc ttctaacgga tcgtctcgag aagaagctgt
    28081 gtcccagtaa tatccatcgt cagaaggtat gggatcaaag tgcgcgtcag caggacgctt
    28141 cggcaccgtt gattcggttg tttctcttat tgcggctggg gctactgtgc cattcctttc
    28201 ggtgcgatac actacttgcg gttgcgtggt agtatgcttc ttctttttct tcttagtggt
    28261 tgtgggcttt gtagttgtgg tggttgcggt cgcctctgtg gctgccggtt ctgtagtggc
    28321 ctctgtgggc tgtgtagtaa caccagccag tgcactggat acagcgtgat ctaccagact
    28381 ggctgtctcc tgatcatgca ctcgatcata gtgtacccac ccaccgatac cgactcccac
    28441 cgctaccaca acggtcacca caaggatcca cactttggcc ttagacttca tcttcatctc
    28501 tcctttcact ccccaccata ccacacttcc ccgcagattg caagaaaaca ggaggtgatt
    28561 cccatgtaaa atacaaattg cagtcaactg caaacggcgg cttaggcacg ctgttttttt
    28621 atgtcaaaaa ggaggatttt atgcagacat taaatattaa ggtcacccag caggcggtga
    28681 tcttacaaaa caaagacccg gtgacagctg agaatgtcaa tcagatccgc tgtgtggtgg
    28741 agttggaccc ggcgtatgcc gatctgatca tgcgggtgtg tatgaatggg cagtttgcca
    28801 cagtggtgga cggacagtgc ttcgccccgc cgctgcaaga gggaatgtgc cgcctgggcg
    28861 tttacggcta tgctatggac ggtgagcagt tggtgcagcg tattagcccg gagccgtgcg
    28921 tgttttatgt gcgccccggt tcgtatgacc cggcagccgt ggaggcagac gcaccggatc
    28981 cgacggagct ggaggcttat tatgccaagg tgcaggcgtt gctcaaagat attggccagg
    29041 gcgtgaacgg caccacctat acgcccagcg tatccgcagc gggcgtgatc agctggacca
    29101 atgacggtgg gaaggacaac ccggagccgg tgaacattaa gggtccaaag ggtgacacag
    29161 gtccccaggg ctctcccggt aaggacggcg agcaagggcc gcaaggtgag ccgggaaaag
    29221 atggtgcagc gggtccacag ggcccccaag gtgagccggg cgcagcaggc ccacaaggtc
    29281 cccaaggaga accgggtgca gaggggccgc aaggccccaa aggggacata ggtgcgcaag
    29341 gtccccaggg tgaacaaggc cctaaaggcg acaccggccc tcagggcgaa caagggccaa
    29401 aaggtgatcc cggtcctgct ggcgcagatg gtaaggacta tgtgctgaca gacgcagata
    29461 agactgatat tgctgccaag gtagagatcc cggatggttc tgtgactaca gacaagctgg
    29521 cggacggtgt tgttaccggt gataaggtca gttcactggc cattgaggcc aagcatatta
    29581 agccgcgtac aataaccggc atgcggctgg ctctaaaaac ggtcacagaa aacctgttaa
    29641 gtgatgagtt gcaagccaaa cttaccagct gggtgggcac tctggcacaa gcggcgaacg
    29701 atgaggtcac cctgcacgaa tggtggagta cctctgattt ttgcccttat gtcctaaatg
    29761 tggattatga cgcccagggc accattacat tgcacgctga cgatgccaaa agcggcaaac
    29821 atgccttgac cttgcgcagc ggggcgctgg tgtctttctt tgaagaggat ggcgtggagt
    29881 gtgccacagt cacacaatct gattttggcc tggccgtctt gcgcagagcg acagacggca
    29941 gtgggacggt taccctgccg attgcgggca acaccggctc tgttgagacc tgggagaccg
    30001 tgtttaccaa aacatttgac gccgatacaa cggacaagca aaactggatt ttgtctaagc
    30061 cgtgcagaaa aattaagttg cgcatggtta gcgttggaac tactaccaat agtagtgccg
    30121 gagaccaaac tgtatatttg aattcgtaca catctgagac ttacataccc aatgcgtttc
    30181 gtttcgatgt tgcaaaagat aagggaagct tcgttgttgc agaggttgaa ttgactgctg
    30241 acatggtgcg tgtaatgcaa aacaaatcag ataagtcaag tggcttcaac ccagctgatg
    30301 tcatggaaaa aggctgtata tggcttagca acaaggttaa cttcaacata ttcaaggatg
    30361 tggaggctca cggtgcgatt aagtcgttag gtttcccaac caatggacga acaattggtg
    30421 caggcacgca agttgaagta ttgggggtgg caaaatgagc attgaaatcg aaagccgcat
    30481 tgcgtttttg aagtctgagt tggcggagac cgactacctg tgtttgaaat ttacagacgg
    30541 tgctttatct gaggaagagt acgcaccgat ccgccggcag cgggctgcat atcgggcaga
    30601 gatcaacgcc ctgcaaggtg gtgatagcca tgagtgacgc tataatcgta gctattgtgt
    30661 ccggtgtgtt ttccctggca ggatatttat ttggcaatta taagagtcaa agtaagacct
    30721 tgtaccgaat agatcagctg gaaaaaaagc aggacaaaca taatacgctg attgagcgta
    30781 tgtacaatgt tgaggatcgc atacatgtgc ttgagaataa gcaagctgtt gcggatcata
    30841 gaattaaaga tttggaggac aacaaaaaat gaaagtgaca accggaacaa tcgcaagaac
    30901 cgtcgtgttg gcggtatctc tgttgaatgt actcttgaat gcctttggca agaacccgct
    30961 tccgttcagc gatgatgaag tctacaccgc cgtgtcaacg gtggtggccg tagtagcttc
    31021 cctggccgcc tggtggaaga acaacagctt tacaaaagct gccttgaaag cagatgagac
    31081 actggcgctg gaacggacgg agacggcgga gagcgagggg cagtcatgag taagctgtac
    31141 tattgcagac agaccaccga aaaatgcaag tctatccgtt atcccagcaa attccacccc
    31201 tataaatacg gcacttccgg ctgtatctat accagtggct gcggggtgtg cgccagtctt
    31261 atggtgctcc ataactttgg ttataccggc ttagacacgg cagcctggac gcagaagtgc
    31321 ctgctgatgg gtgcacggtc cgcagatggc accaacatgg ataaggtggc ggcgttcatc
    31381 gagaggcatt tctccatcgt aagcaagcga gccaagtctg ttgctgatct gaaagcccat
    31441 ctgaaagcag gcggcaaggc cattgtatgc gtatccggtg gcggcaagca gctgttcagt
    31501 aatggcggcc actatatcta tattggcggc ctggacaaga gcggtaacct gatcgtgctg
    31561 gacccgtact ggtatgatgg caagttcacc atgaccgcca atcggcgaaa gtacaccaag
    31621 gtgaagaacg ccagggaagt gcatgtacag cctaccgccc ttgcgtctga catcagcggc
    31681 atttggctgt ttaccaacgc aaagggagcc aagactgtat atgcggagga tgatgtaaac
    31741 taccgcaagg caagccccaa ggcgcccgcc attaagccgg gtacatacac cacaacggcg
    31801 gtgcggggga tctacaaggg cgcaggcgct gccaccggac gcaagaaggt gaaggacctg
    31861 accacagacg gccggcgcca cgctacaacg agtaagcaga aagcagacgc tatgtttcgg
    31921 gcgggcacaa ccatcaccgt gctggagacc aagctgctca gcaccggcaa cttatgggca
    31981 cgctgcccat ccggctggct gtgtatctgg gaaaaggata ttgaccgtaa attcatcaag
    32041 taaagcaaaa agcccaccgt tatccggtgg gctttttcat atctgctttt ttacttaatt
    32101 ttagtgaaag gtattgacaa tcattgcctc gttgtagtat aacgaaaaac aaaggaggaa
    32161 tgaaaaatga ttgtggaaga tactaaggat ttggtcgaaa ctgcggacta tgtgatcatc
    32221 gaagctgttt tagtggatga tggactgcgt tacaaacaac tttctgttgg cattaaagcc
    32281 aaaaatggtg acattatccg cataattcca atatcgacaa tgctgatgta aaaaaaggcc
    32341 gggtagttca gtaactgccc ggctttttct atacctcgca ttaccaagta ctgcaataag
    32401 tactgcaacg ccaaaagttt tttattttct ctcatttttt acacaagcaa aaatttggct
    32461 taactaagcc aaaaatgaaa acaagaagaa ataaaggacg gctaaaaaag ccgtcctttt
    32521 tggtcgaggt gacaagattt gaacttgcga cccccacgtc ccga
//
LOCUS       XieH_2016__YSZC12003_37308R1_NODE_3_length_717276_cov_26.9646       33375 bp    DNA     linear   UNA 01-JUL-2020
DEFINITION  AcrIIA22-encoding prophage
ACCESSION   geneious|urn:local:
VERSION     geneious|urn:local:.:oj-c422o39:6
KEYWORDS    .
SOURCE      
  ORGANISM  .
FEATURES             Location/Qualifiers
     CDS             complement(239..427)
                     /codon_start=1
                     /standard_name="CDS"
     misc_feature    complement(430..867)
                     /note="Geneious type: ABC1"
                     /standard_name="ABC1"
     misc_feature    complement(896..988)
                     /note="Geneious type: RepB-RCR_reg"
                     /standard_name="RepB-RCR_reg"
     misc_feature    complement(1017..2168)
                     /note="Geneious type: Phage_integrase"
                     /standard_name="Phage_integrase"
     misc_feature    complement(2407..3804)
                     /note="Geneious type: T5orf172"
                     /standard_name="T5orf172"
     misc_feature    complement(3857..4495)
                     /note="Geneious type: TIGR00498"
                     /standard_name="TIGR00498"
     misc_feature    4647..4847
                     /note="Geneious type: DUF739"
                     /standard_name="DUF739"
     misc_feature    4991..5425
                     /note="Geneious type: HTH_17"
                     /standard_name="HTH_17"
     misc_feature    5458..5763
                     /note="Geneious type: Vps55"
                     /standard_name="Vps55"
     CDS             5756..5995
                     /codon_start=1
                     /standard_name="CDS"
     CDS             6395..7147
                     /codon_start=1
                     /standard_name="CDS"
     misc_feature    7184..7492
                     /note="Geneious type: betaPIX_CC"
                     /standard_name="betaPIX_CC"
     misc_feature    7492..7902
                     /note="Geneious type: DUF1064"
                     /standard_name="DUF1064"
     misc_feature    7899..8417
                     /note="Geneious type: DAP10"
                     /standard_name="DAP10"
     CDS             8423..8617
                     /codon_start=1
                     /standard_name="CDS"
     misc_feature    8614..8931
                     /note="Geneious type: PcfK"
                     /standard_name="PcfK"
     misc_feature    8941..10617
                     /note="Geneious type: PcfJ"
                     /standard_name="PcfJ"
     misc_feature    10627..11628
                     /note="Geneious type: TIGR02168"
                     /standard_name="TIGR02168"
     CDS             11634..11726
                     /codon_start=1
                     /standard_name="CDS"
     misc_feature    11751..12164
                     /note="Geneious type: TIGR02473"
                     /standard_name="TIGR02473"
     misc_feature    12345..12782
                     /note="Geneious type: ECSCR"
                     /standard_name="ECSCR"
     misc_feature    12961..13236
                     /note="Geneious type: Terminase_2"
                     /standard_name="Terminase_2"
     misc_feature    13224..14492
                     /note="Geneious type: TIGR01547"
                     /standard_name="TIGR01547"
     misc_feature    14494..16059
                     /note="Geneious type: Phage_prot_Gp6"
                     /standard_name="Phage_prot_Gp6"
     misc_feature    16063..17679
                     /note="Geneious type: TIGR01641"
                     /standard_name="TIGR01641"
     misc_feature    17667..17900
                     /note="Geneious type: Luteo_P1-P2"
                     /standard_name="Luteo_P1-P2"
     misc_feature    18024..18686
                     /note="Geneious type: DUF4355"
                     /standard_name="DUF4355"
     misc_feature    18702..19817
                     /note="Geneious type: P22_CoatProtein"
                     /standard_name="P22_CoatProtein"
     CDS             19834..19959
                     /codon_start=1
                     /standard_name="CDS"
     misc_feature    20000..20386
                     /note="Geneious type: Lact-deh-memb"
                     /standard_name="Lact-deh-memb"
     misc_feature    20680..21174
                     /note="Geneious type: TIGR01725"
                     /standard_name="TIGR01725"
     CDS             21171..21539
                     /codon_start=1
                     /standard_name="CDS"
     misc_feature    21552..21995
                     /note="Geneious type: Phage_tail_3"
                     /standard_name="Phage_tail_3"
     CDS             22045..22488
                     /codon_start=1
                     /standard_name="CDS"
     misc_feature    22508..22783
                     /note="Geneious type: ICE2"
                     /standard_name="ICE2"
     misc_feature    22809..25682
                     /note="Geneious type: TIGR02168"
                     /standard_name="TIGR02168"
     CDS             25694..26062
                     /codon_start=1
                     /standard_name="CDS"
     misc_feature    26074..28620
                     /note="Geneious type: Peptidase_S74"
                     /standard_name="Peptidase_S74"
     misc_feature    complement(28666..29193)
                     /note="Geneious type: TIGR04420"
                     /standard_name="TIGR04420"
     misc_feature    29274..31073
                     /note="Geneious type: Collagen"
                     /standard_name="Collagen"
     CDS             31070..31252
                     /codon_start=1
                     /standard_name="CDS"
     CDS             31245..31601
                     /codon_start=1
                     /standard_name="CDS"
     misc_feature    31605..31871
                     /note="Geneious type: Holin_SPP1"
                     /standard_name="Holin_SPP1"
     misc_feature    32065..32781
                     /note="Geneious type: Peptidase_C39_2"
                     /standard_name="Peptidase_C39_2"
     CDS             32906..33070
                     /codon_start=1
                     /standard_name="CDS"
     misc_feature    32906..33070
                     /note="Geneious type: AcrIIA22_homolog"
                     /standard_name="AcrIIA22_homolog"
ORIGIN      
        1 tacattttgt actcctattt tcatttttta cttccttgtg ttattttcct ttctgcggct
       61 cgggcagcca cctacccggg cagcccacac ccatggcggg ttgccgcccg ccatctactt
      121 ttttatctta gaagcgcaaa acctctaaga tgttgattgc gtcgtccggt gttttgcatt
      181 tcttcaaggc accggacaca aattcaatct acctaaccca caggcctgac cgagcagatc
      241 aaaactgccc ggctttttta tacctggcat taccaagtac tgcaataagt actgcaacgc
      301 cggagaaaaa gtgctgctcc accggcagaa aggagtaatc gagcacagag atataaggca
      361 ctcgctgcga aacagtcccc cggactgttt ctgccaaatg ctgcgcattt ggagcctcgt
      421 gtcgcaagtt caaatcttgc aaataaacaa aaaagaagca ggacattccg gctgctccac
      481 cggcagaaat gcgtaatcga gcacagaaat ataaggcact cgctgcgaaa cagtcccccg
      541 gactgtttct gccaaatgct tcgcatttgg agcctcgtgt cgcaagttca aatcttgtaa
      601 ataaacaaaa aaggaagcag gacattccgg ctgctccacc ggcagaaatg cgtaatcgag
      661 cacagaaata taaggcactc gctgcgaaac agtcccccgg actgtttctg ccaaatgctt
      721 cgcatttgga gcctcgtgtc gcaagttcaa atcttgtaaa taaacaaaaa aggaagcagg
      781 acattctaaa gaatgtcctg cttccttttg gtcgaggtga caagaatata ggcgtaaaat
      841 ttggcttagc agcgggcttt ctgccattct gtactgcaac agtactgcaa cgccgttact
      901 gctgcaagaa ctgctcgatc gactgcttga taatctgtgc ctgtgcaatg ccatcagcag
      961 cgcatttctc acgaaaagcg gaagccattt ccttggggga acttatcttt tcttatttat
     1021 atctgtgcag cacttttctg tggagcattc ggggtaagct gctggatata ggcgtctgct
     1081 gcctctgtgt acttttgttc ataatcagcg aatacatcac agtaggtgtt cagcgttgtt
     1141 tctatattgg cgtggccaag gcgcttttgc aacaccttcg ccggcattcc gctctcaatg
     1201 cagcgagtgg cgtatgtatg ccgcaggctg tgcaaggata caacgccggg tatggacgga
     1261 tccagcacat tgtatttttt taagatacgc tgaaattgca aattcacttg gctggtggtc
     1321 agtaccttgt gccctttgaa gtcgtagaac agcagatcca aacggttggg ctgccactgt
     1381 tccatatatt cggacaaaat acgatatggg gcgtctgtca ggctcaaaag ccgctgcccg
     1441 gcgtaggtct tagtcttggt gcctatgacg gcgtggtccg tctggtcctt ggtcaccgtg
     1501 cgccgcacat tcacggtgcg gaaagtcagg ttgacatcat gcacatctaa ggcgttgatc
     1561 tcgcccatac gcatgccggt gcacaacatc aacatcatct gctcccaata tcggcagcca
     1621 cgctcttggt cgttcatgac ctgcacaaac ctggtctgct cctctacggt caacgcacgc
     1681 accttgcggg tggcattgtt gctctttggc tttttcatgc cacgcatagg atccttgcgg
     1741 atcaggtcat tgtcaagggc tgtgcgaaag cagcgggcca gcagggcata atccttggcg
     1801 atcactgaat tggaacaact ggtgatctct ataaggtatt gggtcacttg cggtggccgc
     1861 acagcttgca gtgggcggtc gcctatggag ctggcggcga tccgcttaca gctggccagc
     1921 ttgcgcaggt aggtgttgtc ccctatctgg tttagcgccc ggtctgtctc gacaagcgat
     1981 aagatatact tggcaacggt gatcttgtcc ggctctatta ccgacccggt ggcaagttca
     2041 tttttcagcg cgtccagctt tgcccgcaca tctgcctgcc gcttaccgta tatcgtcttt
     2101 cttttcggct tgccgttggc gtccacacct atagtcagct gggcagccca taggcctttg
     2161 ctttccatct tatagatggt tccgtcaccg tttcctctct ttcttggcat tgtacacact
     2221 tctcctttgc atatagcagc gggcaaccct aaaaaagggc gcaaaaagcc ctgcttgatt
     2281 tttcagcagg gctgtgatac aatagccgtg ttgggtgggt attgtattac acaatcctgc
     2341 ttatcggctc tatcctgttg gcgcagggta gggctttttt attttgttgg tgttaaagaa
     2401 acgattttat acttgctcgc tttcaagaag ccttactgtc tgacgatatt cctccgcttt
     2461 ggcaacggcg gtaaaagtga ccgtagcatt gtggttttct tttaccacct tttcaatttc
     2521 tgaaagagaa acacggaaga attcttttcg gctgtttaca agatttatac gccgatcgtc
     2581 aaactgccgg tgtaaagctg tctccaacgc cggcgcgtcc tcagagaaaa tcatagcgtg
     2641 aacatcaaat tcaaacggta cggaagcact actgagttct ttaattcggt ccatcggctc
     2701 caaccgtcgt gtcattccaa ttttatatac attctcacca aaagaaccga tattggatat
     2761 tacatagacg aaaccagcgc gcgtattctg ctccctgtcg agtacatttt ttctgtcctg
     2821 ttccaacagg ccgagtttcg cctccaactc tttaatcttg tctacataaa gctgcttttc
     2881 aatatcatcc gctttatgta gataagtcat gagtttctga atttcattct tgaactgccg
     2941 ttcttcctta tcgagctttg ctttttcgcg ttcaatttca cggcgcactt tttcttcttc
     3001 gagcatttgc tctcggatcg cgcgttgttc ttccttttcg cgctccgcca tcacctgatt
     3061 gccgtacata cagttgagct gttccagctt aatctccagc agcgggcggt tgagttccac
     3121 tccgtctggc gcaaaaatcc tgttgagcat ttcaaaggac ttgatgattt ttgaacgcgc
     3181 actgtcaatg ttccgcgtgg taacattctt gataatagcc gccgcttccg aattaaagca
     3241 acgcaggatc tgtttcacat ttgcatttat aacagacttt ggcgcgtcgg aatgtacaga
     3301 gacagcattg tttgaggata cacattcttt ttcattaagt tgtgcaagag caaatttgtc
     3361 tttatattcg gcagacgata tatcatagtc aacagggacg gcgacagaag cagcaaccgc
     3421 ttcttgttgc gccacttcaa tttcagcttt aagattgcgg atttcgatat tcaactgaga
     3481 aatgcatttc cgtttttgct gcagttcacg ctcaacagct tgaacctttt gagcacaact
     3541 gtcctctgtt tcttttcgca ttttttccgc agccgctttg gcgtcttgca cgcgctgatc
     3601 tgcattggca ttcgtaaacg ccgcgtattc gtcggcattt ttgattatat ttagttttga
     3661 aaatgacttc tgcaaaatat aatagtacag cacgagaaac gctacatcgg ccaaagcaaa
     3721 cagcggtact cctactgtag ccaagataga aatcgcaata ataaacggat atgcatacaa
     3781 aagcacttta tattcttttt tcatttcttt tttctcctat taagttaaca ctgctataat
     3841 cactaagtaa aaggctctac aatctgctta caaagccaac ggctttgcca agaatgcgaa
     3901 tatcgttcat ttcttcttta acatatacta agggagaata tgcaggattt gcgggctgca
     3961 ataccacttt gtcgtcatag acgaaaacac gcttgagtgt agcttcgtcg ccaatcagta
     4021 ctgctgcaat ttcgccattt tccacacttg gctgctggcg tatgtaaacg acatcgccat
     4081 catgtatgcg tgcgtcgatc atgctgtcac ctttgcacag caatgtaaaa tcacacttaa
     4141 tatcattcgg gacatcgtca taatcttcta tgttttcttg tgccaagatc ggttcaccac
     4201 aagcgattgt gcctaaccga gggcgctttt tggtttcggg taacggcaac acaccattaa
     4261 ctgaaaacat atcaaagtta tcttgaagtt ctccatccat aaggtatgag ggccgaacgc
     4321 caagtacact cgcgaggatt tgaattttct cacctgttat atttcgctcg cccttttcga
     4381 ttttagaaat agttgatcgg ctcgaataac cacagcgcct tgccaactca tcctgactga
     4441 tatttttttc ttcccttagt cttctgatac gatcatacat cgtttcctgt ttcataaagt
     4501 catcacccac gctcaatata gcacaatgtt ggctaactgt caatattttt gaaaaaagtt
     4561 caaataatgt gttgacacat tggaaacgat gtggtattct taggttgttg acggaaagcc
     4621 aacaccaaat taaggaggtg taaacagtgg tgaatgtgaa cttgctcaag gccaagattg
     4681 tcgaagtcgg cgtagataga aaaaagatag cagaaaagct gggaatatcg ccgacatctc
     4741 tcaattacaa gctgaatggt agaacacagt ttaaggcaaa tgagatccaa gttttaagcg
     4801 caatattagg cattagtgct gaaaaagaca aatatttttt tgcctgatat gtagactgtg
     4861 tgccaacaac caaatatacg gccagccttt tgggcggcgg cagaactaag caggcagcgg
     4921 gacctttttt catttcttct ctttcttctt ttcttttttg tcaaatttac ccattatatt
     4981 cctgcttccg gtgcccgccc cacccaacat cacatttatc gccaacggca cttctgccgc
     5041 gcagcgggca gcttgcggct ctgccgcttg cccaaagggc tggcctaatc aagaaaggag
     5101 aatagcaatg aaagtaccca tcaacaagga cagccccttg gcaatggacg acttcgacgc
     5161 cgccgtgcag cagcgtatgg agcgcctgca aagctatatt gacctgatcc gcaccgccga
     5221 agctgtagag gaagaggtca aggtcaaggg tacaaaactg tatcttggtc cggaagatgt
     5281 ggcggcatac ctgaactgta gcataccaac ggcgcggcag tatatgcacc gcccgggctt
     5341 ccctctcatt cagttgggtg agaacggcac caagctggct gtgttcgccc cggcgttcca
     5401 cgcatacaac gccggaaaat actaaattgc agtcaactgc aaagaaagga caaaccaatg
     5461 acgaagcgag aaaaggcagg agtggtcctg gtgattaccg gctttctgct ggtgatgttg
     5521 ggctgctgcc tggtggcgga taatccgtac tggtggatgt ccgttgtaat cagcggcacc
     5581 ggctgcgcat tgatcgcttt ggcggtgttc gtgctgccca aggacgagga caagccgcag
     5641 caggataagc ggctggtgat cgaggacgaa agccacaagg tggtgctggt agcgccgctg
     5701 acagactttg atgtggcgta tctacgcgcc ttaaaactgg gaaaggacaa tgacaatgag
     5761 tgataaatat attgatctga tgatcgtgac caacggcagc gtgtaccggg cccccgggtt
     5821 cagcgatgca cagcccggtt acaaagcgat ggtgcaaggc gtcatccacg atgtgctgga
     5881 ggtggtgact gtacccgtga gtgaggcgct gctgacgctg gccagggtgg atagcgttat
     5941 tcattcgctg gaatatgatg aatacagcag cgggcaaaaa gaaaaagccg actgaacgac
     6001 cagtcgactt gaacgcggcg aaaagaaagt aaaacgcctg cgccaattac attatatata
     6061 aggaccgcag agaagtcaag gacaagccgt gcggcaaggg cgaaaaaagg ggcctgcgct
     6121 ccttttttgc tccttgttca aagtattatt tttaagcaca aaacgccaac ggcaaaaata
     6181 tatatcgctt ggcattcttc agcgggttca ggcgcaggca ggagaccggc ggcaacaggg
     6241 tgtgtacccg cgccgcataa tgaggagctg tgctctgtgg gaatgtgaaa tacgccggtg
     6301 aaccggtggg aaacttgctt ttccacccgg gagccgatca gcgtttttca gcatttccat
     6361 agagtgccgg tccgtcagaa aggagcaaaa caaaatgcca tgggtgcaaa agaccaccta
     6421 cgcaggtaaa tgtatctaca ttcagcggca ttactcctcc cgctacggaa gcaagaataa
     6481 atgcaccagg ggtagcaatt acggaaagac aagcgaggcg caggcggcag tcaacaatcg
     6541 ccaggcgtgc ctacagcagg agatgatctt caatgcgaat ttcggaccag gtgacctgac
     6601 agctacattt acattccgaa aggcggacag gcccaaggac ctgcaagaga tcaagaaact
     6661 gtgggccgcc tatatggcta aactgcgata tgcctacaaa aaggccggtg ttgaattcaa
     6721 gtggatgaga gccattgaga ccccggacaa gaacccgcat atccacatgg cactgtccgg
     6781 cattgacttg accaagctgc ccaggtggcc acacggtcgg gtggaattcg tgccaataga
     6841 tgatcgagac caccacacct acggcgggta cctgagagag gagacccaca tcaagcaagg
     6901 acacgagggc aagtacacca cggccaagtc cagggtgtgt tttagccgca gccgtaacct
     6961 ggtggtaccg gaaccggaat accaggtcat ctacagcgac cattgggcag acgaaccaag
     7021 agcgcccaag ggctactatg tggtcaaaga cacgctgaac aactgggagg acgaagtaac
     7081 aggcttcaag tatcaatcct atgtgctctg ccctattcgg gcaaagaacc ataggtacct
     7141 gtgttaggag gacaaagtga catacataca gcaatgggaa caaatgcggg acaaggtgcg
     7201 aaacctggaa caggaacgcc aaacccagct gatcttggca ccgcacaacg cctacggctt
     7261 caagctgaac atcaaccacc cgctgatcca gccaaagtgg gacgccttta agagcgccaa
     7321 gggactgggt cagtacggta tgaccgatga tctgcgccgg gagtttgagg agacggtgct
     7381 tgccagcaaa tatatgcaga aatgcctgga gcaggagcag cagcacattg gtgcagtgga
     7441 gcaccagttc atccgtatgg cttacgctcc tgcggagcag gcagcgggct gatgggtacc
     7501 caagaacact ggactgctgc ccagtaccag gagtatatcc ggcagcgggc caaaggcggg
     7561 aacaaatacc acgcagtcaa agcccaagcg gatggccgca catacgacag ccggagcgag
     7621 tgcaagcggg caaaggagtt gcaactgctg gaacggcacg gcctggtgcg caacctgcgg
     7681 gagcaggtcc cttatgagtt gatcccggca ggggtcggcg aataccgaaa agagcgctca
     7741 gtggtgtaca aggcggattt cgtttatgaa gtacgccagc cggacggcac ctggaaatgg
     7801 gtggtagagg acaccaaggg cgccaaaaca aaggaataca tcatcaaaag aaagctgatg
     7861 ctgtacattc acggcatcag cataaaggag acagacaaat gaactttaag aaaatgttat
     7921 ccatttgcag gcgaagcaag gcttattttt tatacgacct gccagacggc gagcaaatgc
     7981 tcagtaacgg cagctgtggg tatatccttt acggtcatcc ggagtacacg cctgcaacgc
     8041 tgcggatcgt agccgacctg gccgaggacg acagtgtgat tatgacaaga atgccaaaag
     8101 cggatctgcc gctggcagac caatgcccca atgaagaata tgccgccccg ctggacacct
     8161 gcattgtagc cgcaggcgct gtatggcaac cgctgattgt aggtgcgggc atgacattca
     8221 tcaacagaag agcgttgcaa cctatcgaaa aggaagaaga ggggtacgat ttgtaccggc
     8281 gtgggaacct ggtggtcgtt aagtccggcc tgatcgtgca gggcgtgatc agcacaatgg
     8341 atctgtccaa agcagaagct gtatgccggg atctgattaa cctgggtacg gtggccggta
     8401 tggcattaga gaggtgacaa ggatgtgcac agggatgacg agttataacg aaccggcgga
     8461 gaacaaaaac acaacggtgg cgatactggc gaccatctgc cgagacaagt gcatttgggg
     8521 ttccatcaac agcgcctgcg gcatcgacaa gccggtgctg gacgcaaact gtcagcgctg
     8581 tacgctggca caaatcaagg aggtaacgct gaaatgaccg agaaaatcca aaaagccatt
     8641 gataagatcg accaggaggc ggagaagatg ggcagcgcca ccgtgcgcct gctttgctca
     8701 cacattatag accactgcct ggtgaatgac agcaacgccg acaaggtact ggctgagggc
     8761 aagagcctga aaggctgctg ggatcacatc acaagcaacg cgcggaaaca agcagcgggc
     8821 aactgcgcag ccgtgccgga cgacaccgtg tacgaatggg cagcgggcta ttacggcttt
     8881 actgacgaag agaccaaggc ggagatcatc gacctgctgg atctgctgtg aggtgtcggc
     8941 atgggaaaga aactgaacac gcttacgcag gaacaggctc ggaagatttg gaacggccgc
     9001 ccgaaactgc cggagaaaaa gatcaacaag tttgcccacg aagaggtatt cgtcaatgag
     9061 cagtactttt tcaaacacaa agaatgcggt cacaggtatg gctattgtac cgcttgcggc
     9121 aaggatgtgc agatcgacat tgagaacatg cgactatgga cggacaagca cgcagcctgc
     9181 cgctctgcac ggcataacga caccgtatgc tgcccggtct gcgggcacga agttcaagtc
     9241 aaagacgccg ggcgtggccg tagtcagttg ataaacacgg cagtggtggc ggtaacacag
     9301 cgaacacgga acggcggcat attgctttct ttcgttcgag tgtatgagga ttatacgcgc
     9361 aactataaag ccgcgccgga aaggggcaca ctgctgtacg ctgcatactt caatctcggc
     9421 cagcactttg tagccgaaca aacatacggt ggagggatgt acataagcgt aaagcaaaag
     9481 ccaacacgcc gactgccatg cacggtggag ccggttaagc tggatcacaa cagctggaaa
     9541 tgtacagagg gagagggcgc aaaactgctt ggatttgaag aagcgctgga gaggagcaat
     9601 ctgcgctatc ttccatggga agcgtaccac gagtgtgccc agcagctcca tcaaagcgca
     9661 ataacaaact atcctgtcaa cctgcttggg ttactttatc aatacagccg ttatccggta
     9721 ctaatggaac gcctgatcaa agagggcaac agcgacttgg tagccgaaca agtggagtgg
     9781 aactgcacaa ccggtatgga ctacaagcaa gtggtgcctt acaaggcaat gcgactgacc
     9841 aagcaggagt accgtatgtt acaagcaaaa ggcgtcataa gcgttaacac actcaaagca
     9901 acagcggcac tgaaaaaata cggctgcaaa atgacagata aaaatattct attttttctt
     9961 gctttccaat acagctggag ccagcagaaa tgctacaagg cgcttgatgt tttgcggcag
    10021 cacctatctc cgcaaaaggc aataaactgg gtaaatcggc aggcagcggg aggatatgga
    10081 acgccaacaa atgtgctatc agattacagc gactatctgg atcagtgcag gcggttgggt
    10141 ctgaatgtta gccacaaaga ggtagccgtt ccacaggact tgcgagacct gcaccgccag
    10201 tattccgaag aattgacacg acaagctaat gaaaagaaag caaaaaagca agccgagcgg
    10261 gcaaagaagt tagctaagga tctgccaaag ctgaaacgca aatatacata cgcctgcagc
    10321 gggctgttca ttcggccggc cgagggaccg gaggatctgc taaaagaggg ctgtgcccag
    10381 cacaactgcg tgtactcctg ttacacagaa aaatacctgg acagaaagac ggatatactt
    10441 tttgtacgaa agcagtcgga cccggatcag tcctatgtga ccgtagaatt taagaacggc
    10501 gccgttattc aatgcagagc cgatcacaac cgacctgcac caccggatgt gcaggagttt
    10561 atgcaagcct ggcttgccta cctaaagtcg aacagaaaaa cgaaagcagt cagttaagga
    10621 ggacttatgg ataaccaaat cactacaatg caagaagtaa cgccaaccac acagaaagcc
    10681 tacgacaccc acgcccggat cctggccaac ggccaggtaa tggccagagc actggtagat
    10741 gtgtgtcacg atcttaaaac aatgcgtgat gagggcctat acacggagct gggctatgac
    10801 acattcgagg agtacgccga acaagcctgt ggcattaagc agcggcaagc ctattcctac
    10861 atatcagcct atgaaaagct gggccagaag tatatggccg accacgccga cctggggatc
    10921 accaagctgg agttgatctc tcaaatcagc agctacgagc gggaagagtt cgcggccgat
    10981 gtggatttgg agagcgcaac ggtcagagag ttaaaggcag aggtggaacg ctacaaaaag
    11041 cagacagaac agctgacctt tgaccttggg caggcacaga gcgaattaag cgaagcaccg
    11101 gagcaggtgg acaccaacgc actccgttct tccattgagc aggaagttaa agccaagtac
    11161 agcgcccagc tggaagaatt gcagcagcgg gccgacgcag cgccggaccc ggaggcaatc
    11221 cgaaaggaag cggaaaagga agccgcaaag gaatacaaag ctaagttggc aacggcaaag
    11281 gcagacgccg agaagaaagc caaagccgct gtagaaaagc tggagcagga aaaggcagac
    11341 ctgaaacggc agttggacag cagtaccacc aaactggacg ccgctgttcg gcaagcaaag
    11401 gcagcgggtg cagacacgga tgtggcagcc tgccgggtgt acttcaccga actgcaacaa
    11461 accgccgcaa aggtacagga gctgatcggc aagatcaatg ccaaggaccc ggccaccgga
    11521 gccaaactct ccgccgccgt tatttccgtt ttgcagtcga ctgcaaagaa tttggaggtg
    11581 gcaggcaccg aacgcggaaa cggcggtttc ggaagcacag ggaggtgagc aggatgtgta
    11641 tagcagcaca aatcattctt gtggccgggg ctgtcattgt tgcatttttc ggcgtgatcg
    11701 gctttggtcc gaactttaag aaatgagcgg aataaaaagc aggaggaaaa atgacgaaca
    11761 acgaaaagaa ggaatggctg caacgctatc ggcagtgctg ggcggaggtt gagattacac
    11821 aacaggagat cgaagaacta aacagccggg cgcaaaagat cacggcttcc atctctccca
    11881 cgccgggagg cgggcagcgg gcagatttta ccttgacggt agatcgcatt atagaactga
    11941 aagagaagct ggaccaacaa gtccggcttg ctctgttgca gcgggcagaa attgaggctg
    12001 ctattgagca ggtacgcagc ccgttgcacc ggcgtgtgtt gcgtcggcgg tatttgaacg
    12061 gtgacacttt tgagaagatc gctgtggacg aagatattac atacaatcac ctggtctctc
    12121 gcattcaccc gcagtccctg gatatgctgg aatgcaaaaa ataaaaagcc actatgcaat
    12181 gcatgttgat gttatagtat gcaggttgcc gtctgtgtta tagtataaac tgccaaacag
    12241 attgaaagag cgctccaaac ggtgcgctct ttggcttttg cttttgtgct tttcctttct
    12301 taaatgcggt tactacgagg cccattttca gatgtgctat aattatggtg agcgaaaggg
    12361 gggaaaacaa atacatgcgt aaacgctctg aaaaaccttt aggcaagcag cagaagaaaa
    12421 atcgtgaagt cctgaagtac gaagagatca agacagaact gaccaacatt tctccggcag
    12481 aacgccggcg caaacgcatt atggctgaga cggatgtgaa atccgcatcc aaattcttta
    12541 atgcgtctat ggcagcagag ttttctttga ttgcgactat gacttcttgg atcgttgcac
    12601 ttcacaatga ctgtaaagga gtgataagct atatcgtcct tgtcgtagtg atcgtggccg
    12661 ctatcgttac atcagttgct ttgttgttta cttggataaa gaaaaatatc catcttgaaa
    12721 aaacggtact aacgcttgag atactggatg aattttttcc aaatagcaaa cagaaaaaat
    12781 aacagcatat aatccgtaat tattacaaag gaggtgagca gtgtgggtaa agagacctta
    12841 acacctaaac aaaggttgtt ctgttatgaa tatgtgctcg accataatgg gaaacggtct
    12901 taccaggctg cttacccgaa ttgtaaggcg cccgggagcg cagaaagcca agcaagccga
    12961 ttgctaagaa atgataaggt aaaaaaattt atcgctgagc tggaaaagcg aaagctggac
    13021 aagttggatt ttaccgcaac ggatgtgctg aacgcactgt gctccatcgg gtttgcagag
    13081 acggcaaagc cgccgaatac atctgatcgg gtgaaagccc tggcagagct tctgcgtcac
    13141 tttgaattgg cccgagggca tgaagatgag caaacggacg atggctttct ggaggccttg
    13201 gagcagaaag cgggtgaaca ggcatgggaa gaataagcac ctttcatttt cagccattct
    13261 ccgccaagca gctccaggtg ctcacctggt ggtgcaaaac atcacctgtg agcgacaaaa
    13321 acggaataat tgcagacggc gctatacgat ccggtaagac ggtaagtatg gcgcttagct
    13381 atattctgtg ggccatgagt acctacagcg gcatgaattt tgccatgtgc ggtaagacga
    13441 tcagctcctt tcgccggaac gtgctttctt ttctgcctgc aatgctgcaa agtcgtgggt
    13501 atcaggtgaa atacagccgc agcgacaatg tgcttgtggt aacacggggt aatacggaaa
    13561 acgcatttta cattttcggg ggcaaggacg aaagcagcca ggatctgatc cagggtatga
    13621 ctttggcagg tgtgtttttc gatgaggtgg ctttaatgcc ccagtccttt gtgcagcagg
    13681 ccaccgcccg gtgctctgtc agtggtgcaa aattctggtt caactgtaac ccggataacc
    13741 cacaccactg gttttatgaa gaatggatcc tgccggagaa gcggcaagaa aagcgaatac
    13801 tctacctcca ctttacgatg gacgacaatt tgtccttaac agaggaggtc aaagcccggt
    13861 acagaacgat gtatgcgggc gttttttatg cccggtacat tctgggcgaa tggaaagtgg
    13921 cagagggcct gatctacgat atgtttgacg aaaggcggca ctgtattccg ctgccgccgg
    13981 ataacgaact gcaaggttct gcctatatca gtgtggacta cggtacgcta aaccctacgg
    14041 tgttcctgat gtggcgcaaa taccatggca aatggctatg caccaaggaa tattactatt
    14101 ccgggcgaga gaaccataaa caaagaacgg acgcagagta tgcggacgag atgatggcct
    14161 ttatcggcga tacgccgtat acctgcgtag tggttgaccc ttcggcggcc tctttcatta
    14221 cagaactgca aaggcggggg ctcaaggtat taaaggcgga taacgcggtg ctggatggaa
    14281 tccgtaccgt atgtacgcta ttgcagcggg cagatctgct gttcagtaag gactgcaccc
    14341 gtaccattgc agaattttac gcctaccgtt ggtacgacaa agcggcggag gcgggccggg
    14401 acgaaccggt caaacaggac gaccacgcta tggacgctat gcgttacttt gtaagcacgg
    14461 cgctggggcg gatcgtaaca aggaggaaat aggatgatac tttacatgaa ccggcgggat
    14521 gtgccgaacc tggaccgggg cgagttgcct tctgcggtga tcgattatgt gatcggtaaa
    14581 gcaaataaat atgaaagacg gtgtcgcgcc ctatatggtc ggtatatcgg tgttccacag
    14641 cttcaccgtg gagatgaaga ggatgatgtg cgggcggagg ccaactatgc caagtatatc
    14701 gtagatatta ttcgcggcta cttcctaagt gagccggtaa agtacgattg caacgaccgg
    14761 gacaagaaag acagtcaggc gcagctttcc ctggtgtcta cggttgaggc caagctggat
    14821 cggcaaaacg gcaccctggt tcgccacaac gctgtggatg aggacaaaga cggtctttgc
    14881 gatttgtgcg gaaagaagat tgacatttcc gccgttatgg cggcctacca tagtcagaat
    14941 attgctaccg tagatcaacg aaacggaaag gccatgggta tatatggcga aagctgtgag
    15001 ctgctatatg ccagcacaga ggaacagcca cgcccgcgat ccgcagtgta tgcgccggat
    15061 cagatcgtgc tggtgcaaga tgatactgta gagcacaagg atctgtttgc gctgtggttt
    15121 gagcagcggg aacgcacaga tcgcagccgg tactatgcgg taacagtcta tacggctacc
    15181 cagtatcagc agtacgaaag cacctcgctg gataaagaaa attatgtgta caacccggtg
    15241 ggtgcaccgg tgccacactt ctttgatgag gtgccggtgg tgtgttatga gaacaacgag
    15301 gagagacaag gcgactttga gcaggtggcc aacctgatag acgcccgcaa tgagctgctg
    15361 tccgatcgtc tgacagacaa gcgcaagttt gtcaattcta ttttagctgc ttatggtgcg
    15421 gtattgccgc cggagacgat ggcagccgca aagcaggatc actttgtaga tggtattcca
    15481 caggacgccc ggttggaata tgtgcaaaag acctttgatg agaacgcatt aaaggtgctg
    15541 gacgatacct tggtatcgga tattcacaag atgaccctaa ccccggatat gacagaccag
    15601 gcctttgccg gtaatgccag cggcgtggcg ttaaagctca agctgcttgc cctgcacctg
    15661 ctggtaaaaa gcaagatgag cgccatggag gcggggctga aaaagcgctg gaccttatac
    15721 aacaactggc tggcccataa cggtatagac ccggtgtccg tagatgatgt ggatatggtg
    15781 tttactgtgg cgctgcccat tgatgaggcg cagattgtct ctatggtgtg caccttgaag
    15841 aatgccgggc tggtggacga tcagacgctg ctgtccctgc tatggttcgt taaggacccg
    15901 gcggaagctg tggagaacat gaagcagcaa aagcaggaga accagcagca gtatatggac
    15961 agctttgccc caaagacaga ggacaaggac gaggaccaga ccgaggacga agagaaagac
    16021 acggcaggcc ggcagaaaga cgaagaaaag gacgcttaat ctatgaaggc agcagagtat
    16081 tggaaaaggc gaacggttga cctggagcac ctgctgcaag tgcgcaccac cgctacaatg
    16141 gtggaggtca accgtatgta cgcacagggt gtagagcagc tcaacgagca aattgagcgt
    16201 attctccgcc ggtatgttaa aaacggtcag atcagccagg cttatgcctt gcagctactg
    16261 agcgcaggcc aaaccgcaga ggagcgccag cgcctgttgg aacagctgca acacaccaag
    16321 gaaccacagg cacggcggga gttgatcgct atgctggacg ctcctgcgta tgcggaccgt
    16381 atcagccgtt tgcaggcttt acagaacgct attcgtgcgg aagccgtagc catgggcgtg
    16441 cgggaggaac ggctggcgaa agcgcgactg acagatacac tcaaacaagc atactaccgc
    16501 actatattta acgaccaaaa gcgtaatggt ctatatgact ttcgcttgat cagtgaccgc
    16561 cgtgtacagg ccgcacttac ccataagtgg agtggcaaaa actattccga tcgtgtgtgg
    16621 aagaacaacg ccgccttttg caagcgcttg cagcgcacga ttgaggtggg ttgtatgacg
    16681 ggtatgaccc tgcacgatat ggaggagcgg ctgctggagg actgcatagg tgcagacagc
    16741 gacagcgggc aacgctattg tgccagccgc ctgatccgta ccgaggtcaa tcacttctcc
    16801 aatcagggct ttttagaggg ctataaagca gcgggcatta tccggtatcg gtttatggcc
    16861 actctggatt tgcgcacctc cgccatctgc cgtcagctgg atggcaagac ctttttggtg
    16921 gaagaggcaa aagcaggcga gaacctgccg cctatgcacc ctttctgccg cagtattact
    16981 gtgccggtgg tgagtaaccg ccccggcacc cgctgggcca gggatccggt aactggcaag
    17041 tctatgactg taccggcgga tatgacttac gcccagtggt atgagaagta tgtggagaaa
    17101 aacggcggcg ttattcgtgg cgcaaacggc gtagataaac cggcggtgga ggaacaggcg
    17161 gaagctgtat atcttggcca aatcaatccg cagtctgagc aggaacgcaa tgcctatgtg
    17221 gatcggttta ttacacagta cgagcgtgcc gacgaggagc acatgctggt cattgaccgc
    17281 accggcaaag tgtattccgt taccagtcac cagccggatt atatcgactt aaccggcgtt
    17341 gacatttcca tgaaaggcag ttacaatata cataatcacc cggcggatca aacgcagttt
    17401 tcattcagtg atgaggcgga tgttcccagt atgattgccg atggcaccag cgtgatggaa
    17461 gcctttgacc ataaataccg ctaccgcctg gaacagatgg acggtgtgac gctggaagag
    17521 tgggaagaag caaatgcgca agcaaaagat aacgcctatt caattatgat tgatcgcggt
    17581 atgggatttt cagattttgc tgaaaacgcg ttgcatattc aaatagagga agcttgtcgt
    17641 atcttaaata gaggagtgta catgcgatgg aaaaggtaga cctttacgaa gctcgaaagg
    17701 ctgaattgtt gaaacttggc cgaaaaagca gaattcgagg aaaagcaatt actgaagcat
    17761 ggttggcggc gcaccccgga atatccaggg gcgagtgcaa cacaccggaa atgcgagctc
    17821 tgcgagaaga aatcagacag gagtatggac agatattgga aaaatatgaa aggctattca
    17881 aagaacaaaa aaagcaataa ataacccaaa gtgagcagag ctgctatgca gccctgctct
    17941 ttttataccc atttacaggc aatgcctgtg ggaatatatc atttaacgaa ccggcagcgt
    18001 acggtttggg aaaggagtca gcaatgacaa aacacaatgc cgagatggaa agcagcagag
    18061 aacagagccg ggtgtgcgca cgcctgcctc tgaacctcca gctgtttgcc gaagataccg
    18121 gcgaaaatgg agcagacacc aacgcagagg gggcagcggg cgacaccgac gccaactccg
    18181 atgggggcaa caccactccg acctttgacg aactgctgaa agacaaaaaa ttccaaagtg
    18241 aatttgacag cagggtcagc aaggcgcttg ccacggccag agccaagtgg gaagaaagcg
    18301 ccaaagagca ggcggacgaa gccaaaaaac tatccagtat gaacaaagag gagcgagagc
    18361 ggtataacct ggccaaggat cgccaggcat ttgaacagga aaaggcagcc tttgccaaga
    18421 agcagctgga aacggctgtt gcggctgagc tgctccagcg taagctgcct gtgcagtttg
    18481 ccgcaatcct gaccgggaat gacgccactg cctcgcaaaa gaacctggag atttttgacg
    18541 ccgcatttca agaggcagta caggccgcca caaccgccaa cctgcggggc aaggacttgc
    18601 cgccggcagg taaggaagca gcgggcgaca atgtaccgcc cacagacttc cgcgcctatg
    18661 aggcgtggag aaaacagaac ggctaatagg aggaataaga aatgccgaat acgattttaa
    18721 cacccaatgt cattgccaat gaggcactga tggtactgaa aaacaacctg gtgatggcta
    18781 acctggtcca ccgggactat gagaacgaat ttgtgaaggt tggcgacacg gttaccgccc
    18841 gccgccccag caagtttgcg gccaagaact ttactggcgc agtggatccc caggagctga
    18901 acgaaggcgg cgtgcctgta aagatggatc gtctgcgtga tgtgaccgta cagatcacct
    18961 ctaaggagat gagcctggac ctgcgggact tctctgcaca ggtcattgaa ccggctatga
    19021 cggccattgc caacgcagtg gacgcagatg tgctggccac cgccgtagag ggcgcagatc
    19081 gcaccgtgac cgcttccggc gaggacgcag caaagcccat taaggatatt gccaaggtgg
    19141 gcagcctgct ggactttgcc ggtgtgccgg tgcaaaaccg ccgcctggta ctgaacccct
    19201 ctcacaaggt gctctatgca atggacgata atatgtccaa ggtatcctat gccggcgacg
    19261 gcaccgcctt gcgtgaggca gagctgggca aggtgtacac catggatacc tatatgagcc
    19321 agaatgcacc gtatcccttc ggttatttgg ataatgccat aggcactgcc aagtccttta
    19381 aggtcagcgg tactgcaggt gccagcacgg tggcgctgtc ttctgtgact gccgcctctg
    19441 cgaccgtgaa aaagggcgac tgctttattg tggacggcta tgtgtatcac tttgcagcag
    19501 acgcaacggc ctccagcggt gcgatcgcca gcgtagctat tgaccagccg ctccatgccg
    19561 cgctgaccaa caaagacgcc acggtgattt ctgcacccac ttccgtaggg ttccaccgca
    19621 acggcgtggc actggtgacc cgtcctatgg atctgccgat gggtaacaag aacgcctatg
    19681 tggcttctgc ggacggcctg ggtgtgcgtg tggtctttga ctacgacagc acccacaaga
    19741 tcgacaccgt atcctttgat attctgtacg gcgtgaccac gctggacaag aatatgatcg
    19801 tcaaggtgca gggctaagcc cggggaggta caaatggaaa aggtaaccgt tgtacagggc
    19861 aagacccaag tggtcattga tcggagttgt ctgccggctt atttgaatgc cggttggcag
    19921 ctgcaagaaa aagaggatac aaaaaagggc gccaaataag gcgccttttc ttatggggtg
    19981 atatgttttg actgatgaga tgaaaagtaa ggccctgcgg ctgctgcggg ccgctgccgg
    20041 gcgatatgac aagatatgcg agacctggta cgcacacgcc ggtgaagagc tggatttaca
    20101 gctgtttttg gatatggcag aggacgattg cctgacctat ttgggcacgc aagagctgcc
    20161 gccggtggta acggccacca cactggccaa actggctttt gtgcacctga actgctttat
    20221 acaggatcgg gattacggtg taaagagtgc gtcctataca gagggcagcg tatctatgag
    20281 cgagacctat accacccctg cggagcagga gacagccatt gccgacctgc tccagccgta
    20341 caacagatac agggaggtgc acaccggtga aagcaaaaac gcctaagtcg tggactgtaa
    20401 aatcaaggat tttttccgca gtaacacaaa gagacagtac ctacgacttt gagcagagca
    20461 catacagtgc tacacctgcc gttttgtatt tgtgctggca gccggtatct gcttctgccc
    20521 ctattgagga gcgggggcgg gtgctgtctg ccgggtatca agccgtgttg tatgaccccg
    20581 tgggcgtgcg gcccggcgac ctggtacagg cggatggtat tggttggctg gaggtggaga
    20641 ccgtacagca gttcctgcat tatcggttgt tgacagcgaa tgccacagag aggagagcac
    20701 ccggtggaaa caaacattga gattgaaaag ctgagtgcct atgccaagac gctgcaacgc
    20761 accgcagatc atctgctgga caacttggag cggcagatgt tgcaggacgc agaggatatg
    20821 gccggccgtc agcgcagcaa ctgcccggag gacaccggac tgctgcggga gtccatcgcc
    20881 gccttttgcg agcgtgacgg tgatcaggtg accgcaggca gccgtaccaa tatgcagtat
    20941 gcggcctatg tggaattcgg aaccgggcct gtgggtgacg aaaagggtac accgttggac
    21001 agtgagctgg gtattgtgcg caagcacgag ccttggactg cgtatatacc aggttacggt
    21061 tttcgcagac taaaaggtcg cttgccggcg ctctttatgt ataacggcat gcaggaaatg
    21121 cagtcggtga ttgcagagca ttatggtacg gctatacagg aggcgatcaa gtgaaaaact
    21181 accgtgcagt gatccgggat accttaaaat ccgtacagtc ggacattccc tatgacatta
    21241 agatggcatt tccggagagc aaaccggcag gtaacctgat cacattttat gagatcacca
    21301 atacaggcac ggaactggcg tgcgtagatg tgatcgccta tcaggtggat ctgtggttta
    21361 tgaccttgcc ggacctgttg gaattgacgg aaaaggtaga cgaggctttg acctcgctgg
    21421 gcctgatccg acaatttgcg tcctcggacg cactgttaca tgaccccagc ggttatttgc
    21481 gcaaatcatt gcgttacggc cgtcgggttg atacaagaac caatcgactg atagattaag
    21541 gaggatttta tatgaacgaa acaaagccgg aacgcggtct tgcgtccaaa ggcattgagg
    21601 tatatcccaa ctataccggc cccacagcca agtgcctgaa ctacgccacc caaatcggcg
    21661 atctgaccaa gggcgaacgg gaacaactgg acgccacttg ctatgacgat gatgtggaac
    21721 acagcattac cggtattcgc aagaaagcag acgcctttga ggtgactttt ctgtacaacg
    21781 caaaggacgc cacatcggat tatcgggtgc tggcagtttt ggaggacgcc ggtgtgtccg
    21841 tacccattat ggttaagctg ccggacggca ccaagtttaa caactctggt gtgcccagcc
    21901 tgaagattaa gggacctggc gtaaacagcc tgatggaggc tactgtctct tacaagctgg
    21961 acggcgactg gagcagagag tttcccgccg cgtaaatcga ctattcggga ggcgggcgac
    22021 tgcctcccca ctttttagga ggaaatgaca atgaacgaac cccatattgt aaccagaaca
    22081 tacgatttgc agctgaatgg cggcaagact gtgcacctgc gtttgactgt agctgctcag
    22141 ctgcgactga aaaataaatt caacgaggac gccctggatg tgatcctcag cgcttccagt
    22201 gatccggagc ggctcctggc tgtactggat gaggccctgc attttaacga tgaccccaac
    22261 ggcgatctga ccggtgaggc gttgtatgac gcgctggtgg acagcggcgt cagcggtatg
    22321 gacgcattct ccgacattct cttcaagctg gcccatgtat ccggtctgtt gagtgacacc
    22381 caggcggaaa agctgtcctc cggtattggc aaaatgctca atgctgcttt tgatggcatg
    22441 gagcagacgg cagaaagcga ggaacagccc gcttcctttc cagggtaagt attgcacctt
    22501 ggaggatatg attttagaag ccaatgcttg cggccttgct ttttcggtca ttcttgcaat
    22561 gacttacggt gaattaaagc gatatatcct gttccatcgt gaccgggagc gcatacagta
    22621 tcaaaatctg tcacaaatag cttatatcca ggccggtgtg atcgcttcta ttgttgccgg
    22681 tgaagatata ggccctgtgt atgaatgctt cccctattgg actgaggagg atatattgga
    22741 cattcaggcg gctaagacac tggcttattt caaccagttg taattagatc agaaggtgag
    22801 gtgaaaaagt ggatcaagaa ttggtaaccc gatttacggc agacatcagc gagtataaaa
    22861 agagcattac aacgctccag ggcgagttga aacagttgtc cggtgtgacc ggtcaagtgc
    22921 gtgcggcgac cgcccaagcg atgaattccg cttatgaaga tactcgcaag ctgggtaaac
    22981 aggtggaaag cctggtaaag acacaagagc gcaatgtgca agcggctaca gcgagcagcg
    23041 tcaagattac ggattactcc aacaaggtgg agcaattaca ggggaagctg aaatcgcaga
    23101 acaaagaata tgcctccctg gcaggccagt taacggcggt gacctcaaaa tatcgagagc
    23161 agcaggcttt tttgaacgat tacaaagatg gaattgccgg tgtcaacaaa cagcatgagg
    23221 aattggctgg gttgattcgc accacaagta gaatatcgac ccgttatatg acattggagg
    23281 aaattgaaca gcacagggcc ggattgcaac gcatgaaaaa cgacctggag gtcttcaatg
    23341 acgaactccg ggatgtaggg ctgaatcccg ataatttgaa aacggataca ctcgataaac
    23401 tcaaagcaga aattcaaagt gtttccgcac aaatgaacca gcaaaaaaat gctatggcgc
    23461 agaccacggc tcaaatcaat aaagccaacg gcagcctggc gattgagacc acgcggtata
    23521 aatccctacg cagtaccata aagcagaacg gtgaagcgct gactgaaatg ggcaataagc
    23581 ttgacaacgc tctgcaagag gaagccttcc caccggttga aagcagaatg accaagttca
    23641 aaaacaaggt taaaagtctc ggcagcgcgt ttgcaaccgt cggcagcaag acgggtgctg
    23701 tattcggggc tatcggtagg gcaacaggtt ccgtattcgg taaaatcggg tccgcagcgg
    23761 gcgccgcttt cggcaaggtg catagtcacc tgaaaaatat gcgtgcttct tccggtacgg
    23821 ccagtaagtc tctgctgaat gtggtcaagt ctatccgccg cataggcgtg gtatcgctgg
    23881 ggttgaaagt gtgtaaaaac attttcggtg agctgcgctc ggtaatcacc ggttatttaa
    23941 gtcagaatga ggccctgaat aaccgtgtgg aagccttaaa aaatgccttt gcaaaagctt
    24001 tggcaccggc catcaatgtg gttgtggggc tgtttgaaaa gctcatgccc tatgccatga
    24061 gtgtggctaa tgccatcagc ggcttgcttt cttctgtggg gatcgcttcg caagtaaatg
    24121 ccacagccac cgctgtgggc aagaccacaa aagagacgaa aaagctgtct caagcgcaga
    24181 aagaactgta cggatttgac caaatcacta aggttagtga tgatcagcaa gacagtagtt
    24241 cgtccggtgc gtctacagcc aatacgccgg cagcgtccga ccagttctcc gcttatttgg
    24301 agaaaattaa gaacctgtgg aaaagcggcg actttgaggg cattggcgag caggttgcgg
    24361 cctcctgcaa taaagtaatc gacaagatca agaacctgga ctgggacggc atacggaaaa
    24421 aggtcaatga tgcagtcagc ggcattgcca atagcctgaa cggctttgta caggactttg
    24481 actgggcagg tgtgggtgag atcgtgggac agggcgtgaa tacgatattc agcgcactgg
    24541 acacattcct gaccaccttt aagttcgacc agttgggtgc cgggcttgca agcaacataa
    24601 acggcttggt gagcactatt gagtggggcc aagtggccaa gactatttcg gatgccatca
    24661 gtggtgtgtt caaggccatt tccggtttct tggaaaacct ggactggcga gggctggcta
    24721 cggcgctgga gaattttata gccggtattg actttggggg tatggctaaa tctctgtttg
    24781 aggcgctggg cgccgccctg ggtggtattt ccgcattcct cggcaaactg attatggacg
    24841 ccatctccag tgtgcagacc tattttggag gaaagatcaa agacgccggc ggcaatgtgg
    24901 cccagggcat ttgggacggc atcattgacg gcattggaga tgcatggaag tgggttaagg
    24961 aacacatttt ccaaccgttt atcaatggtt tccaaaaagc gtttgagatc aaatcgccgt
    25021 ctaaggttat gaaaaagcag ggcggcttta tttcccaagg tctgtttgac ggtatcggcg
    25081 atctgtggaa aaaggtcagc caaaaattca aaggatttaa ggacggcgtt gttaatttct
    25141 ttaccgggaa aaatggcgtt gtatcaaaag tcaccggcct tggcggtaag atcgtgaccg
    25201 gtttaaagaa cggcctgaag aatttgaaag ccacctttac caatgcgttc aaaggcccct
    25261 taaacggtgt gatcaaactg gtcaacaata tggttggcaa gatcaatgac aagctgctga
    25321 ttagcgttgg cagcacactg tctaatgtgc ttagcgccct gggcgtgagc gtgaccaacg
    25381 gccagtacca gttgttttct atacccacta tcccagagct ggaaaagggc ggcgtgctga
    25441 aaaaaggcca ggtcggtctg ctggaaggta aaggcgccga ggctgttgtg cctttggagc
    25501 gaaacaccca gtggatcagc aaggtagccg caatgatggt gcaaatgctg ggtagcagcg
    25561 ggcaggcggt caatgtaacg atcccagtat atgtgggcgg taagcattta agcacggtgg
    25621 tgctggacga tgtgaaccaa acagaaaaga aaggccgtga cccggttacg gccacagcgt
    25681 aaggagggac ggtatgccac tatatattga cggcacaaaa atgccaaacc catcattcaa
    25741 tgccatatcc tgttcagatg aaaaggtgtg gtcctctaac acgggccgct ccaagtcggc
    25801 ttatatgaac ggcagtatcg ttcaggttaa aaaaacaagg cagttgtcct ttccgccctt
    25861 gacccgggcg gaattggaca agctaaacgg cgtgatcaac aatgcgagta agccctggca
    25921 ttctattaaa ctggaggata cttccgggaa tacggtgttt tcgttcaact gctactttgg
    25981 tacgcccagt tggacagcct attccggtgc cagggattgc cggtatttca tcaactacaa
    26041 agtagatgcc atcgagcgct aaaggagtat tttatgtaca agacaagcac agcttttaac
    26101 caggccatca aaaacgggga acggatctat gtgaaggtta aatgtggcaa tttcattttt
    26161 ggctacaacg atgagacgga tcctacaagc ccaaatgagc aaaataacat tatggagctg
    26221 aatattgacc gcagtatcag ccatgacgat tacgcgctgg caaagtccta cgcttgtggg
    26281 tgtaactgcg ttctgtgggc tgtgcccgcc ggtgccgtgc ttcgcgggca gaaaaccgtg
    26341 gtgtactttg gctgtatggt caacggtgca gtggagtggg tgccaatggg cgtgttttat
    26401 ccggaaaagg tcactcggtc cggcgaatgt accactttgg aaatgtacga ccacatgtat
    26461 gatctttcta tgccgtattc tgccgccatc agcggtcagc agaccccttt gacaatctta
    26521 aaagacctgg cacgccaggg taactttgag ttggctgccg gcgtggagag caaggtctcc
    26581 ggctttggca cggtagatgt ttctttgctc tgcggtacgg aaacagacga ggacggcaag
    26641 cagcaggtca ctgcctataa tgtgaatgat gccatcggtt atgtggccgg attctgcggc
    26701 tgtgctgccg tctttgaccg agagggcaag ttgcgagtag atactttcgc ccaggtatat
    26761 gatggtacgg cagaatacac ggtgacagac gacacagtta cagaggtctc tctggcagag
    26821 acggacaaaa cctacctggg gatcagttgc aacaatggga ataagaatat tcttgcacca
    26881 gatagtctgt cggtcaacag cgaggtgctg tatttcgaca atccgctgat caccatccag
    26941 gcccaagcgg aaaaagtatt tggtgctgta tctgatatga tctacataga tgatggcgac
    27001 cagggtgaga ctgtatttga cctgggcata cagtaccgac cgggaagtat gacattgctc
    27061 acggccaatc cggcgttgga tagtttcgat gtgatcactt accgggacga taccggcgat
    27121 caccatatcc ccttgatggg tgtggagtat gattatgatg gctccgtcac tatggatgtg
    27181 gccgcccatg cccgttcaga acaggagggc agttctgccg gaagcattct atcccgcatg
    27241 atctctaagg ctatgcagca ggtcacagcg ccgttggcgc agcgcattca ggacgccacg
    27301 gattctatca cgaacgcagt tggtggttac gctgctttga tcgaccggga cggcgatggt
    27361 gtgtcagacg cgctttatat cggagagtac ccggcagcgg agggcaagac caaaggacgc
    27421 tgcctgctgc tgaataagaa cggcatggct gtttctacca ccggactgca aggccccttt
    27481 aaggactttg cggtgtacta caataaaaaa accaaccagt attacctgaa tgctacggac
    27541 atttcagccg gtagactctc tggtattgag atccttgcgg ataaaggcac gatcgccggg
    27601 tggaacatca ccgaccgaga actgtatgcg gatttgggta gttatcgtgc atacattcaa
    27661 aagccaacta ccaaaggctc ttgggtgttt tctgcacaaa aaaagaacag caacggttca
    27721 tatactggta catggtatgt aacgatgggc ggcgatatgg tatgcaatgg ttcggtagat
    27781 gtaagcgggg ccctatcggt ggaagggaaa accaaatttg atgccgatgt acaattctac
    27841 aaaaaaatat atgatcttgc cggatatgaa atcattaatg ctgcatctgg tggtaacagc
    27901 cttgtaattg gatacggtca gtatgagcac ggagccaaaa catatttaga aggcggagat
    27961 atttgcttaa gaatgcagca gaatggcaac ttgtgtatac aagcgggatc gaaagattcg
    28021 gttgaaacca gatttgtact gtctaaagtg agttggacgc ttagcggaag cactgcgtac
    28081 cgtgatacga ttgaatcaaa aggcgggttt gtgcttagtg cgaatggtgg cgataatgtt
    28141 ttataccttg tcgggaagag tatatggatt gataacgcca cgacaatcag aggcaaactg
    28201 acggtacaag acgatattag actgagtttt aaatcttcaa gcggaaccat tccactggtt
    28261 gtaaacacaa gcggcgttat tacaaccgca aactcatcaa aacgatacaa agagaatatc
    28321 aaaccggtag aagacgctgt gctggatcca aacggtcttt acgatgtaca ggtgtgccag
    28381 tacaattaca agccagaata caaggacaac gaattggtca gcgggacgca gatcggcgtt
    28441 attgcagagg atctggacaa gcattacccc aacgcagtga tctatgacag tgaagggaga
    28501 cctgaaagct ggcaagatcg tatcatgata ccggcaatgc ttaagttgat ccaagatcaa
    28561 aagaagcaac tggacgcttt gcaggcagaa gtggacgcgc tgaaagcaaa attgcaataa
    28621 acagcaaagc ggctgctccg cactggaaca gccgctttag agttattagt caatatatat
    28681 tcttggagtg gatttatcgc cctttttgaa atagaaatgc ctgccgcttt catcgacata
    28741 tatttcttct aacggatcgt ctcgagaaga agctgtgtcc cagtaatatc catcgtcaga
    28801 aggtatggga tcaaagtgcg cgtcagcagg acgcttcggc accgttgatt cggttgtttc
    28861 tcttattgcg gctggggcta ctgtgccatt cctttcggtg cgatacacta cttgcggttg
    28921 cgtggtagta tgcttcttct ttttcttctt agtggttgtg ggctttgtag ttgttgtggt
    28981 tgcggtcgcc tctgtggctg ccggttctgt agtggtctct gtgggctgtg tagtaacacc
    29041 agccagtgca ctggatacag cgtgatctac cagactggct gtctcctgat catgcactcg
    29101 atcatagtgc acccacacac cgataccgac ccccaccgcc attacaacgg tcacaacaag
    29161 gatccacact ttggccttag acttcatctc catctctcct ttcactcccc accataccac
    29221 acttccccgc agattgcaag aaaacaggag gtgattccca tgtaaaatac aaattgcagt
    29281 caactgcaaa cggcggctta ggcacgctgt ttttttatgt caaaaaggag gattttatgc
    29341 agacattaaa tattaaggtt acccagcagg cggtgatctt acaaaacaaa gacccggtga
    29401 cagctgagaa tgtcaatcag atccgctgtg tggtagagct ggatccggca tacgccgatc
    29461 tggtcgtgcg ggtgtgcatg aatggccagt ttgccactgt ggtggatgga cagtgtttcg
    29521 ccccgccgct gcaagaggga atgtgccgcc tgggcgttta cggctatgct atggacggtg
    29581 agcagttggt gcagcgtata agcccggagc catgcgtgtt ttatgtgcgc ccaggttctt
    29641 atgacgcggc ggctgtggag gcagacgcgc ctgatccaac ggagttggag tcttattacg
    29701 ccaaggtgca ggctctgctc aaggatattg gtaagggtgt gaatggcacc acttatacgc
    29761 ccagtgtgtc cgcagcgggg gagatcagct ggatcaatga cggcgggaag gacaacccgg
    29821 aaccggtgaa cattaaaggc ccaaagggtg acacgggtcc ccagggcgct cctggtaaag
    29881 atggagagcg aggaccgcag ggcgaaccgg gaaaagatgg tgcagcgggc ccacagggtt
    29941 cccaagggga gccgggcgca gagggcccgc aaggcccaca aggtgagcaa ggcccccagg
    30001 gcgaacaagg accaaaaggt gatcccggtc ctgcaggcgc tgatggcaag gactatgtgc
    30061 tgacggacac ggacaaaacc gacattgccg ccaaggtgga gatcccggat agctctgtga
    30121 ctacgaacaa gctggcggac ggtgccgtta ccggcgataa gatcgagtcc ctgtctgtgg
    30181 agggcaagca tattaagccg cgtacaataa ccggcatgcg gctggctcta aaaacggtca
    30241 cagagaacct gttaagtgat gagttgcaag ccaaacttac cagctgggtg ggcactctgg
    30301 cacaagcgtc aggcgatgcg gtcaccttac acgaatggtg gaacatctct gagttctgcc
    30361 cctatgtgct gaatgtggat tatgacacac atggcaccat tacattgcac gctgacgatg
    30421 ccaaaagcgg cgatcatgcc ttagtcctgc gcagtggggc gctggtgtct ttctttgaag
    30481 aagatggcgt ggagtgtgcc acagtcacac aatctgattt tggcctggcc gtcttacgca
    30541 gagcgacaga cggcagcggg acggtcaccc tgctgactgc ggataaaacc ggttctgctg
    30601 agacctggga gcctgtgttt tccaagacat ttgacgccga tacaacggac aagcaaaact
    30661 ggattttgtc taagccgtgc agaaaaatta agttgcgcat ggttagcgtt ggaactacta
    30721 ccaatagtag tgccggagac caaactgtat atttgaattc gtacacatct gagacttaca
    30781 tacccaatgc gtttcgtttc gatgttgcaa aagataaggg aagcttcgtt gttgcagagg
    30841 ttgaattgac tgctgacatg gtgcgtgtaa tgcaaaacaa atcagataag tcaagtggct
    30901 tcaacccagc tgatgtcatg gaaaaaggct gtatatggct tagcaacaag gttaatttca
    30961 acatattcaa ggatgtagag gctcacggtg cgattaagtc gttaggtttc ccaaccaatg
    31021 gacgaacaat tggcgcaggc acgcaagttg aaatattggg ggtggcaaaa tgaatgtgga
    31081 gacagaaagc cgcattgcgt ttttgaagtc cgagctggcg gagacggatt acctctgtct
    31141 gaagtacacg gacggtgcgc tgtccgaaga tgaatatgcg ccgatccgcc ggcagcgggc
    31201 tgcgtaccgt gcggagatta acgccctgca agggggtgag accgatgtat agtgcattcg
    31261 ttacggccgc cctaactgct gccgtgtcca cggtggtagg cagcgctgtg tccgctgtga
    31321 tcgcttccct gatcgcaagg aggaaaagca aaaaagcaat tgacgaagtc accacagccc
    31381 ggtatattgc cattgaaaat ggcctgcaat ccattttgcg tgccgagatc atacggcagc
    31441 acgacaagca taccgagcgg cactactgcc ccctctatgc aaaagaagcc atggtcaagg
    31501 tgtacgacgc ctatcatgcc ctgggcggca atggtatgat gaccaaattt tataatgaaa
    31561 ttatcgcgct cccggaggag ccacaacaaa aggaggacta aaaaatgaaa gtaaccgcag
    31621 gaaccattgc aagaaccgcc gttctggcgg tctctctgct gaatgtattg ctcaatgcct
    31681 ttggcaagaa ccccttgccc ttttctgacg atgaagtcta caccgccgtg tcaacggtgg
    31741 tggcagtagc ggcttccatg gctgcctggt ggaagaacaa cagctttacc aaggctgcac
    31801 taaaggcgga cgaaaccctt gcgctggagc gcatggagac ggcggaaagt gaggcggtca
    31861 gtcatgagta agctgtacta ttgtcgacag accacggaaa aatgcaagtc aatccgttat
    31921 cccagcaaat cccaccccta taagtacgga accggcggct gtatctacac cagtggctgt
    31981 ggggtgtgcg caagccttat ggtcttacac aacttcggat ttacaagttt agacacggta
    32041 gcttggacac agaagtgcct actgatgggc gcacggtccg cagacggcac agatatggac
    32101 aaggtggctg catacctgga aaagcactac tccattgtga gcaagcgggt caaaacggca
    32161 accgagctga aaaagcacct gaaaagcggg ggcaaagcca ttgtgtgcgt atccggtggc
    32221 ggcaagcaac tgttctccaa tggcggccat tatgtatatg taggtggcct ggacaaggcc
    32281 ggtaacctga tcgtgctgga cccgtactgg tatgatggca agttcaccct gaccgcaaac
    32341 cgccggaagt acactaaggt caagaacgcc agggaagtgt atgtacagcc tgccgccctt
    32401 gcttccgata ttagcggcat ttggctgttc acgaacgcca aaggcggcaa gacggtgtac
    32461 gcagaaggcg atgtcaatta caaaaaggca acatccaagg caccgacggt taagcctggt
    32521 acatacacca ccaccgcagt gcgtgggatc tacaaaggtg caggtgctgc caccggccgc
    32581 aaaaaggtta aagacctgac ggccgacggc cggcgacacg ctacaagcag taagtcgaaa
    32641 gcagacgcta tgtttcggac aggcaccacc atcaccgtgc tggagaccaa actgctcagc
    32701 accggcaacc tgtgggcacg ctgcccctcc ggctggctgt gtatctggga aaaggatatt
    32761 gaccgtaaat tcatcaagta aagtaaaaag cccaccggat aacggtgggc tttttcatat
    32821 ctgatttttt tacttaattt tagtgaaggg tattgacaat tattatctcc ttgtagtata
    32881 acgaaaaaca aaggaggaat gaaaaatgat tgtggaagat accaaggatt tggttgaaac
    32941 tgcggactat gtgatcatcg aagctgtttt agtggatgat ggactgcgtt acaaacaact
    33001 ttctgttggc attaaagcca aaaatggtga cattatccgc ataattccaa tatcgacgat
    33061 gctgatgtaa aaaaaggccg ggtagttcag taactgcccg gctttttcta tacctcgcat
    33121 taccaagtac tgcaataagt actgcaacgc caaaagtttt ttattttctc tcatttttta
    33181 cacaagcgga aatttggctt aactaagcca aaaatggaaa cagaaagaaa taaaggacgg
    33241 ctgaaaaagc cgtccttttt ggtcgaggtg acaagatttg aacttgcgac ccccacgtcc
    33301 cgaacgtggt gctctaccaa actgagccac acctcgattt attgctacaa taggataaca
    33361 caaaatgcgc gcggt
//
LOCUS       ZellerG_2014__CCIS22958137ST-20-0_NODE_40_length_181493_cov_7.91373       34903 bp    DNA     linear   UNA 01-JUL-2020
DEFINITION  AcrIIA22-encoding prophage
ACCESSION   geneious|urn:local:
VERSION     geneious|urn:local:.:oj-c422o39:7
KEYWORDS    .
SOURCE      
  ORGANISM  .
FEATURES             Location/Qualifiers
     misc_feature    complement(131..1564)
                     /note="Geneious type: Resolvase"
                     /standard_name="Resolvase"
     misc_feature    complement(1734..2876)
                     /note="Geneious type: NTase_sub_bind"
                     /standard_name="NTase_sub_bind"
     misc_feature    complement(2938..3591)
                     /note="Geneious type: TIGR00498"
                     /standard_name="TIGR00498"
     CDS             complement(3809..4219)
                     /codon_start=1
                     /standard_name="CDS"
     misc_feature    4312..4494
                     /note="Geneious type: HHA"
                     /standard_name="HHA"
     misc_feature    4491..4796
                     /note="Geneious type: OATP"
                     /standard_name="OATP"
     CDS             4789..5025
                     /codon_start=1
                     /standard_name="CDS"
     CDS             5018..5245
                     /codon_start=1
                     /standard_name="CDS"
     misc_feature    5363..5842
                     /note="Geneious type: Sipho_Gp157"
                     /standard_name="Sipho_Gp157"
     misc_feature    5853..6455
                     /note="Geneious type: ERF"
                     /standard_name="ERF"
     misc_feature    6452..6973
                     /note="Geneious type: NinB"
                     /standard_name="NinB"
     misc_feature    7251..7652
                     /note="Geneious type: SSB"
                     /standard_name="SSB"
     misc_feature    7662..8405
                     /note="Geneious type: Methyltransf_4"
                     /standard_name="Methyltransf_4"
     misc_feature    8415..8729
                     /note="Geneious type: TIGR00122"
                     /standard_name="TIGR00122"
     misc_feature    8726..9166
                     /note="Geneious type: RusA"
                     /standard_name="RusA"
     CDS             9854..10093
                     /codon_start=1
                     /standard_name="CDS"
     misc_feature    10166..10360
                     /note="Geneious type: TIGR00576"
                     /standard_name="TIGR00576"
     CDS             10366..10458
                     /codon_start=1
                     /standard_name="CDS"
     misc_feature    10483..10896
                     /note="Geneious type: TIGR02473"
                     /standard_name="TIGR02473"
     misc_feature    11106..11513
                     /note="Geneious type: ECSCR"
                     /standard_name="ECSCR"
     misc_feature    11527..11967
                     /note="Geneious type: Terminase_2"
                     /standard_name="Terminase_2"
     misc_feature    11955..13223
                     /note="Geneious type: TIGR01547"
                     /standard_name="TIGR01547"
     misc_feature    13225..14769
                     /note="Geneious type: Phage_prot_Gp6"
                     /standard_name="Phage_prot_Gp6"
     misc_feature    14773..16395
                     /note="Geneious type: TIGR01641"
                     /standard_name="TIGR01641"
     misc_feature    16383..16622
                     /note="Geneious type: DUF2270"
                     /standard_name="DUF2270"
     misc_feature    16597..17406
                     /note="Geneious type: DUF4355"
                     /standard_name="DUF4355"
     misc_feature    17422..18537
                     /note="Geneious type: P22_CoatProtein"
                     /standard_name="P22_CoatProtein"
     CDS             18554..18679
                     /codon_start=1
                     /standard_name="CDS"
     CDS             18720..19106
                     /codon_start=1
                     /standard_name="CDS"
     CDS             19087..19440
                     /codon_start=1
                     /standard_name="CDS"
     misc_feature    19424..19894
                     /note="Geneious type: TIGR01725"
                     /standard_name="TIGR01725"
     CDS             19891..20259
                     /codon_start=1
                     /standard_name="CDS"
     misc_feature    20272..20715
                     /note="Geneious type: Phage_tail_3"
                     /standard_name="Phage_tail_3"
     CDS             20765..21208
                     /codon_start=1
                     /standard_name="CDS"
     misc_feature    21228..21503
                     /note="Geneious type: ICE2"
                     /standard_name="ICE2"
     misc_feature    21529..24402
                     /note="Geneious type: TIGR02168"
                     /standard_name="TIGR02168"
     CDS             24414..24782
                     /codon_start=1
                     /standard_name="CDS"
     misc_feature    24794..27340
                     /note="Geneious type: Peptidase_S74"
                     /standard_name="Peptidase_S74"
     misc_feature    complement(27386..27913)
                     /note="Geneious type: TIGR04420"
                     /standard_name="TIGR04420"
     misc_feature    complement(28008..28550)
                     /note="Geneious type: HTH_26"
                     /standard_name="HTH_26"
     misc_feature    28684..28893
                     /note="Geneious type: HTH_37"
                     /standard_name="HTH_37"
     misc_feature    29090..29779
                     /note="Geneious type: ANT"
                     /standard_name="ANT"
     misc_feature    30148..31884
                     /note="Geneious type: Collagen"
                     /standard_name="Collagen"
     CDS             31881..32066
                     /codon_start=1
                     /standard_name="CDS"
     misc_feature    32059..32301
                     /note="Geneious type: XhlA"
                     /standard_name="XhlA"
     misc_feature    32298..32564
                     /note="Geneious type: Holin_SPP1"
                     /standard_name="Holin_SPP1"
     misc_feature    32692..33474
                     /note="Geneious type: Peptidase_C39_2"
                     /standard_name="Peptidase_C39_2"
     CDS             33599..33763
                     /codon_start=1
                     /standard_name="CDS"
     misc_feature    33599..33763
                     /note="Geneious type: AcrIIA22_homolog"
                     /standard_name="AcrIIA22_homolog"
     misc_feature    33842..34333
                     /note="Geneious type: DUF4065"
                     /standard_name="DUF4065"
     CDS             34314..34823
                     /codon_start=1
                     /standard_name="CDS"
ORIGIN      
        1 atcatcagtc agtacggcgg actgtattgc atttagatat agagttaaaa tatggacagt
       61 caataacggt gttaagccaa aaatcgcact tatttttcaa ttcgtggcgg aaaatgcgac
      121 tgaaaatctg tcaaatatag tagaatatct ccagtgtgtt gtccggtttt ttgaatgtga
      181 tgtggtctac aatggagcgc agggcttcgt tcttgacgct ttccgctgta tccggagact
      241 ttatcaaatt gagcacaaaa ctggcttgct ggacgaactg tggcgaaatt tcgccactct
      301 gtgacttcgc gaccttggcc tgctcggctt tgagcgcttc aatcttgttt tgaaatgctc
      361 tttttttgcg gccgtattcc tccagcgtat catacccggc atcgtaggca tcactggccc
      421 gcttgatctt ttcttcttcc ttgcgaatga gcagcgagta gtctaccact tcattttgca
      481 gctgctcctt tggcagcaca ttgaattcca gggtctccag ggacttttca atggcagcaa
      541 tcaccgcagc gttggccttg cgtatggata ggtagtggga taccttgcac ttgccccggg
      601 cgtagttgtg gcattgaacg gcggggtccc tggcggcaat ataggtgagt gtggcaccgc
      661 aggtgtcgca gcgtacaagg cctttcagca tgaacgcaac cggctgctcc ttgcgctgcc
      721 atttgccata ccgtcttttc tgttccatga tcttctcctg tacttgatcg aatgtgtctt
      781 gatctatgat cggctggtgc ttgccgtcca catacataac cttgctgtta tcgcccttgt
      841 accggtctct ggaggctctg ccgtctgtgc tccagcggat tttacccgca tacaccgggt
      901 tcatcagtat gtactccaca aagcggttgt ccggcgggtt gccccgatag gtctttacgc
      961 ccatggcgtc cagctccatg gcaatcttac ggtagccttt gccggacaaa aaagcattga
     1021 agatgtaccg aacggtgggc gcgtcctcgt tgggtgtgaa cactttgttt tggaggtcgt
     1081 agccaaaggc accggcgctc atggcttcgc cacggcttgc cttttccgtc atgccccggg
     1141 tcacttcctg agacaggcgg gtgctgtaat actcgtccat gaattctata atgcgctcga
     1201 tcagcggggc aaagggtgag tcgtctatgg tctcggatat ggagatcacc gacacgccga
     1261 tgcgccgcag catggattta tacacaatgc tttcttcctg gttgcgggca aaccggctga
     1321 atttccatac aagaattgcc tggaatgggt gctccttgct ttttgcaaag gcgatcatat
     1381 cattgaacgc cttgcgcttt ttaacgcttc gcccggagat accatcgtca tagaatacat
     1441 attcatccgg cacgcagtag ccgtttctgc cggcgtactc acgaatgagt ttaagctggc
     1501 tatcagggct gtactcgtct tgccggtcgt cacttacgcg gatatatgcc gctgcatatt
     1561 tcattgtacc actcccatag attgtactta aaaaagggcg caaaaatgcc ctgcttgatt
     1621 tatcggcagg gatgtggtac aatatccaat gttgggtggg ttatgtacta catatcctgc
     1681 ttatcggctc tatcctgttg gcgcagggta gggctttttt attttgttgt gatttactct
     1741 aacttcccgg ccaacgcctg gaattgatgg agatagttgt ctttgatgtc ctcaaagatc
     1801 ttggtggcct ctgcgtcatc gtacaagtgc gtggtcaggt tgcgggcatt caggatctcc
     1861 acccacacca ggtcgttatc cacaaggccg tcagcaaagg cctggcgcat caccggcttg
     1921 gggctgttca cttccgtata gccctgctcc agcagatact cacggcaggt tttccacgcc
     1981 agctcggtgc agaattcaaa gcgctggatc acaccgtcac gcatggtgga attgggtagc
     2041 ttgtcatagt cggcaatggc ctcctccagg cgctgcactg cgtctttgaa tttgtcccgc
     2101 ttttcttcat atttgctcat taaggataca ccgtcctttt ctatgttctg taacagtttg
     2161 gggtctgtgt cccggctgac aaagaccagg tcaaagtcca acagggtggg caggtcctca
     2221 atggcctggg caagctgcgc ctgccgtcct cggtcgtcta taccgtacac cgccaggtca
     2281 atatcgctgc gctgccggtt gtcaccacgc gcccgggagc cgtaaagcac caccttggcc
     2341 gcgccgtact gccggccgat ttttgcaatt tgtttgtaga gctttttcat gctattttcg
     2401 ttaggcatga ccattttgcc aaccttggca gaatggtcat atttgttagg ttctggtgcc
     2461 tttttttctt cccagcccat aagataagcc ggagtagtat gaagcacctt tgcaagcagc
     2521 tcaagaattt cagagggaat cttctttatg ttgttatttt catatctata tatggtggct
     2581 ggcgatacac ccagtttctc agctactgtt tcagcggaaa ggcccagctc ttttctgcgt
     2641 gcctttattc tgtcgtgaat tggggtattg gccttcgttt tccagcccat cagataatcc
     2701 ggggtcgtgt tcagagtgtt tgcaatcgct tcaaccttgt ttgatggtat attggtaata
     2761 ataccgttct cgtatttgtg tattgtttgt tttgttgtgt gaatacgagc cgccaattcg
     2821 tcttgcgtta gatttttggc cagccgcatt tcttttattc tttgaccaat agtcatttgt
     2881 tatggcacct ccttcttcac ataatattta tatcgccatg tggaggtata tacgatttta
     2941 ctgttcgatc tcgcgaacca gcaggcgggg aatgccaaga acatggcatt gctccaggtc
     3001 ctcgtttcgg atagtcttag gggtgtactc cgggttgata ggaataagct tcacccagtc
     3061 ctcaccgtcc acatattcta tcttcttcaa tgtggccata tcgccgtcat agatgatggc
     3121 tccaatctca ccggagcggt tcatggtgct ctgcttcagg atcagcacct tgtcgccgtc
     3181 catatactgc gggtacatac tgtcaccctt aacggagagc acaaagaagt catcccggct
     3241 gcggccgtgc aggtaagact taggtatctc taccgtctcg ccactccagt cctcgtacgc
     3301 agggtagtca tacccggcgg cgatctcacc aattaccggg aagatgaccg tgtcttctgt
     3361 cacttccgga gcacggagag aggtgggttc ttcccaaccc ataagatagg ctgcacttga
     3421 atggagtgct ttggcgagta gttctattct tgtaataggt atcttttccg tttctccagt
     3481 ggcatatctt tgaatagcgg atttaggtat tccagtttgt tttgataatt cgccgtaagt
     3541 tgcgttgttt cgattgataa gatcaagtaa tcgttcggca atttcgttca taaattatca
     3601 cctctgcaag atgataataa cacaagcgtc ccaaaaaagc aaggacaaat cggaaaaaat
     3661 caaaaaatcg tcccaaaaat gcttgacatt ggtatcttgg tatggtatga ttaaactgtc
     3721 ccaaaaatgg aacgaaaaaa gcaagacaaa aggaggtgtt agcttggtta ataagaatcg
     3781 tctattgggt tttattgcca gtgcgggttt aacacagaca agccttgcgc agaaaatagg
     3841 catgaataag gacacattga gtcttaaaat caacaatagg agtgatttta agactggaga
     3901 aattgaacga atttgcaatg tcctgcaaat tacgaaagcg gctgataaag tcgatatttt
     3961 tttgtacaag gtgtcccaat aatgagacga cgagccagcc tttagataag cagcaggcag
     4021 cggggatgta ttttttcatt tctctttctt tcttttttct tttctttttt tgatttcctg
     4081 cacgcccgcc acacccaaca tcacatttat cgcagcgggc ggtctgctgc tgatttaagg
     4141 gctggcaaca aataaaaagg accgactgct ggcacagtcg gtcaaaggag ttgataagct
     4201 taatataatg agtaaacaca attatcaaca cctatagtat aggcgttgag agagaaaaag
     4261 tcaaggcata cggacaatcc gaccttgcgt aactttaatt gaggtgacga aatgaagaaa
     4321 gaactgacca ccgtgatcat ggttatggtg gacggcaagg ttaagccctt ggaggacttg
     4381 acggaagaag aacacagccg catgctggcg gcgatggcgc accggctcac agagagcatg
     4441 agcgactact acgcccagca cccggatgag gttaaggagt tggcgaagat atgacaagac
     4501 gagaaaaggc agggatagtg ctggtgttca ccggcttcct gttggtgctg tttggctgct
     4561 gccttgtggc ggataatccg tactggtggg tgtccgtggc aatcagcggc accggctgcg
     4621 cattgatcgc tctggcggtg ttcgtgctgc ccaaggacga ggacgaggcc cgacaggaca
     4681 agcagctggt ggttgaagat gataaggata gagtggtgct gctggcgccg ctgacagatt
     4741 tcgatgtggc gtatctgcac gccttaaaac tgggaaagga caataacaat gagtaatgaa
     4801 tatatggatt tggtaatttc gaccgacggc aaggtgtgcc gtgccccggg cttcagcaat
     4861 atacagcccg gacaaagagt catagtgcgg tgccgcgtgt atgatgtgct ggaggcggta
     4921 tccgtgcccg agagcgaggc actgctgacg ctgcccagtg cggatggcgt tattcatacg
     4981 ctggagtatg acgaggacga gcaggaggag aatgccgatg tatgacaagg atgcgggcgt
     5041 gatcgcctgt gacagctgcg atataaccat tgagggttat ggcttctcca tcggtgcggg
     5101 caacgatgag cccagcggca gctactgctg ggaatgtgct tgcgagaagc tggagcagct
     5161 gctggacgag agcaacaagg aagcgaccat tgtgcggcgc agcgaaaact ggcttcgcaa
     5221 ctgctacgac ctgggggtga tctgatgacc agcgcagaga tggacaagtt tgtgcaggac
     5281 tacggctttt gcccccaaga ctgcgacccg gatgagcggg cagaggcccg cattgtactg
     5341 aatatagaca aaggagaacg atatggcgac actgtatgaa ttgaccggcc aggcagccca
     5401 gctgatggag ctgctggaag ccggagagat tgacgaacag acggtccagg acacactgga
     5461 cagcatgatg gtgccggaga agctggagga ctacggtatg gtaatccggc agctgacggc
     5521 ggatgtggag gactacaagc gagaaaagga cttcttcgct gataaacaga ggcgggcgga
     5581 caacgccatt aagcgcatga agaagaccct ggcacagtac ctggctgcca cccagcagaa
     5641 gaaattgcag gccggacggt tcgtgctgac cagcacctcg agcaagtcgg tggatgtgtt
     5701 caacctggcg gcggtaccgg cggagtatat gcagccccag ccgcccaagg tggacaaggt
     5761 gtcaatccgc gaggctctgt tggcggggga gacggtagcc ggtgcggcac tgattgagac
     5821 ccccggctgt gtgatcaagt gaggtgaatg gaatggagtt acaagcaaag ctattagcca
     5881 tccagtgtga actggtggcg cccaaaaatc agtataacgc attcggcaag taccattacc
     5941 gcagctgtga ggatattctg gaggcggtca aaccgctgtg taagaagcac gacactgtgc
     6001 ttaccgtgac agatacggta gagtgctgcg gcgatcgagt gtacattgtg gctacggcca
     6061 cgctggcgga cacggagagc gacaagagca tttccgtgcg ggcctttgcc cgggaagccg
     6121 ccacgaagaa aggcatggac gatgcccagg tgaccggcag cacttccagc tacgcccgaa
     6181 agtatgcact taacggcctg ttctgtattg atgattgcaa ggacccggat gtgcccccgc
     6241 aaggcaccca aggcaagcag ggagcccagg acccgcagaa aggacaggca cggcagcagg
     6301 cagcggagaa gatcagcccg gaccaggtgg ctattctgaa agaaaattca gagaatgagc
     6361 gggtcaaaaa ggccttggcc tattacaagg tgagccgcat tgaagatctg acccggcaac
     6421 aagctgataa gatcttcatg aagttaggtc tatgaaaatc gaattcaaaa aagctgacct
     6481 ggtgcccact atggccaagg tgggggcgtt cataggctcc ctggcagagc aaaaggacta
     6541 tgtgctggag attaagccaa agccgaaacg ccggagcctg gatgccaacg cctacatgtg
     6601 ggcattgatc ggcaagctgc aagcagagtt ggcaaagaac gacccgcaga tcaccaagga
     6661 cgagatttac cagggctatg tgcggcagta tggcaagtct gtggactacc aactgccgga
     6721 cagtgccgtg aatgccatga cgaaatcatg gggtaggaac ggcctgggct ggacagcgga
     6781 gaaagtggac gatggtatct acccgcgcac ctcgctggtg cggttctatt acggcaccag
     6841 ttgctacgga acgaagcgca tggctcggct tatagacgcc gtggtccagg actgcaaagc
     6901 actgggcgtt gagactatgc cgccggcgga gctggcgcag ctgatgtctg cttgggagga
     6961 acggaaacag tgaagaagag cattattcag ccggaagagc agcggcaatg ctacctgtgc
     7021 ggctctgtgc gggccctgga gcgacaccat gtatttgggg catataacag acgaaaaagc
     7081 gagaaatacg gcttaacggt gctcctgtgc cataattgcc acaacgagcc gccgagaggt
     7141 gcacaccatt gcaagcagac gatggactat ttacaccggg tggggcagca ggcatttgag
     7201 actgcctacc cggacaaaga ctttatatct atttttggga ggaattatct atgattaaca
     7261 gcattgtgat tatgggtcga ttgacctacg aaccggaact gagagccacg cccagcggcg
     7321 tctccgttgt gcggttccag gtggctgtgg accgcagcta tcagaaggca ggcgaggaac
     7381 gcaagacgga ctttattgac tgcaccgcct ggcggcagac ggcagaattt gtgtgcaaat
     7441 acttccataa aggctctatg atcgccgtgg agggttcttt gcagacagac aactacacgg
     7501 accagaacgg cgagaaacgc aagagcgtgc agctggtggc cagccaggtg tccttctgcg
     7561 gctcaaaggc agagagtggc gcacagactg cagcacccgc accggacgca gagtttgagc
     7621 ccatcggcgg cgatgatgac ctgccgtttt aaggagagcc tatgcaagga tggatcaagg
     7681 tgcaccgaaa ggttacggag cactggctat attctgcgga gccctacgac aaattccatg
     7741 cctggatgga ccttctgctg ctgtgcaatc actcacctgc aaagatgatg attgatggca
     7801 agctgatgga tgtggacagt ggcgagctgg tcacctccat tcgctttttg tgcgatcggt
     7861 ggaagtggag taacacgaaa gttaagcgtt acttggatac acttcaagct gacggaatgt
     7921 tgtcagtaaa aagcgacagt aaaaagacac ggcttagagt gcttcactac gccaaatatc
     7981 aagcatacgc aaatgcaaaa aacgacacag aaacgacgca ggaacgacac agaagcgaca
     8041 ctgaaacgcc gcagaaacac acaaacaaga atgtagaaga atgtagaaga aatacaggag
     8101 aagggagaga gcgcgcgagc gcgtgcacgc ccgcaaaatt atatggcgag tttaagaatg
     8161 tgcgattaac cgatgaggaa tatgcgaagc tgaaaaaaca attcccactt gattggcagc
     8221 ggctaatcaa gaacttgtcc ttccacattc acaacaccca caagacctat tacgaccact
     8281 tctctgtttt gcagaagtgg ggcacagagg acaggaagaa cagcggggca ctgcaaagcc
     8341 cgccgtccta cgacctggag cagatcaagc gggacaccat gaacaacaca gacatcaagt
     8401 tttaggagga gcctatggaa ctgaacacac tgacaccacg gcaggcgttg atctatgacg
     8461 cattgatccc gcccggcatg ccggtgaggg gcaaagagct ggcgcggcgg acgcgcatta
     8521 gcgagcggga cctgagatcg gagcgtaagg ccatgcagga acagggcgtg cccatcgtca
     8581 ccggtgactt tgggtatatg cttgttgatg agaacaatcc ggagccgctg ctacggtacg
     8641 ccaagcggct gaacgctcac ggagatgaag aactggccac ggcagcaatg gcccagcaga
     8701 tctatgaaag gctggtgaca gcaagatgat ggtacgattg acgataccgg gagagcccca
     8761 gggcaagggc cggcaccggg ctgtgcgccg gggtgaccat attgctacat atacgcccag
     8821 gaagaccaag gactacgagg acgaggtgcg gttctgctac cggcaggtat atggagatct
     8881 gatggccttc gctgtggacg agccggtcag tgcaacgatc attgcggcgt ttggcattcc
     8941 taagagtgcc agcaaaaagc gtaaggtgga gatgatggcc ggcagtgtgc tgcccacaaa
     9001 aaagccggac acggacaaca tcgccaagat cgtgctggac gcattgaacg gcctggccta
     9061 cccggatgac aagcaggtgg tggagttgca agtgctcaag acctatgatt tggatggcta
     9121 tgtggaggtc gagctgcgga actggagggc acggacagat ggctgaacaa tgtgcattct
     9181 atgtgcgctg tgatcgctgc cagtatggcc gcaacctggg cagcaatgaa tacggctgcc
     9241 gcaaacacct ggcacctgac ggtaagacga tacacagggg gcagtacagc tgcgagaatg
     9301 ggagagagaa agaatggcaa aaaacaaaat aacgcacgag tggaatgaag attgaaagga
     9361 gaaagcacaa tgtgtacaga aatgacaagc taccaccagc cagacggctg gatcagtgta
     9421 aaggacaggc tgccggacac ggatagagac ataattatgt gtctggaaac aagagaagtg
     9481 tgttgcggtt ggtatagccc agctttacga atttggcatg atatgaatgc aaccgcaatt
     9541 gagtcggtca ctcattggcg agaactgccc gacccgcccc gcagagaatg gagaaatgtg
     9601 ccaaatgaaa aacaacaaaa acatcaactg cgacggatgc aaatggctcg accaagtaca
     9661 caaccgcgcg gccggagaag gctactgttg catgattgtg cgatcgaaaa aaatacaaag
     9721 ctggagacag agcgcgtcat tcaaacatgt gtcggtgcga tttatacgaa acgggagact
     9781 ggaacacacg ccataacgcg ccatagtttc tcctttcaac agacggcaaa tacattttaa
     9841 ttgaggtgaa agaatgaaaa ttccaaaata cattgatgaa tcgttacaaa aacgaacaaa
     9901 tgcggccttc aaattcatga attatgactg cattgtttcg gatttcattg aaaaaaatgg
     9961 aattgagctc gaccccatgc actatggatt gggttgtgag tctcttttga atccagatag
    10021 tagcgcaaac gctgtaagag aggctatatt ggcacataag aacaacaagg agaaaaagaa
    10081 tgacaaattt tgagcgaatc aaaaatatga gcattgatga aatggcaaag gaaatcaatc
    10141 acataggcaa tgttccttcg agggcgtgat tgatgtgggc tacaccggaa gtattgccgt
    10201 caagctgtac aaccacagcg gtatggatta ttctgtacgc cgtggggaca agatcagtca
    10261 gctggtggtg gtcaagattg acacgccgga gttggtactg gtggacaagc tggcagacac
    10321 cgaacgcgga aacggcggtt tcgggagtac agggaggtga gcaggatgtg tacagcagca
    10381 caaattattc ttgtggccgg ggcggtcatt gttgcatttt tcggcgtgat cggctttggt
    10441 ccgaacttta agaagtgatc ggaataaaaa gcaggaggaa aaatgacgaa caacgaaaag
    10501 aaggaatggc tgcaacgcta tcgggagtgc tgggcggagg ttgagattac acaacaggag
    10561 atcgaagaac tgaacagccg ggcgcaaaag atcacggctt ccctctctcc cacgccggga
    10621 ggcgggcagc gggcagattt taccttgacg gtagatcgca ttatagaact gaaagagaag
    10681 ctggaccaac aagtccggct tgctctgttg cagcgggcag aaattgaggc tgctattgag
    10741 caggtacgca gcccgttgca ccggcgtgtg ttgcgtcggc ggtatttgaa cggtgacact
    10801 tttgagaaga tcgctgtaga cgaagatatt acatacaatc acctggtctc tcgcattcac
    10861 ccgcagtccc tggatatgct ggaatgcgaa aaataaaaaa ccactatgca atgcatgttg
    10921 atgttatagt atgcaggtta ccgtctgtgt tatagtataa actgccaaac agattgaaag
    10981 agcgctccaa acggtgcgct ctttggtttt tgtctttgtg ctttcccttt ctaaaatgcg
    11041 gttactacga ggctcatttt cagatgtgct ataattatgg tgagcgaaag gggggaaaca
    11101 aatacatgcg taaacgctct gaaaaacctt taggcaagca gcagaagaaa aatcgtgaag
    11161 tcctggagta cgaagaggtc aagacagaac tgaccaacat ttctccggca gaacgccggc
    11221 gcaaacgcat tatggctgag acggatgtga aatccgcatc caaattcttt aatgcgtcta
    11281 tggcagcaga gttttctttg attgcgacta tgacttcttg gatcgttgca cttcacaatg
    11341 actgtaaagg agtgataagc tatatcgtcc ttgtcgtagt gatcgtggcc gctatcgttg
    11401 catcagttgc tttgttgttt acttggataa agaaaaatat ccatcttgaa aaagcggtac
    11461 taacgcttga gatactggat gaattttttc caaatagcaa acagaaaaaa taacagcata
    11521 taatccgtga ttattacaaa ggaggtgagc agcgtgggta aagagacctt aacacctaaa
    11581 caaaggctgt tctgttatga atatgtgctc gaccataacg ggaaacggtc ttaccaggct
    11641 gcttacccga attgtaaggc acccgggagc gcagaaagcc aagcaagccg attgctaaga
    11701 aatgataagg taaaaaaatt tatcgctgac ctggaaaagc gaaagctgga caagttggat
    11761 tttaccgcaa cggatgtgct gaacgcactg tgctccatcg ggtttgcaga gacggcgaag
    11821 ccgccgaata cctctgatcg ggtgaaagcc ctggcagagc ttctgcgtca ctttgaattg
    11881 gcccgagggc atgaggatga gcagacagac gatggcttct tggaagcctt ggagcagaaa
    11941 gcgggtgaac aggcatggga agaataagta cctttcattt tcagccattc tccgccaagc
    12001 agctccaggt gctcacctgg tggtgtaaaa catcacctgt gagcgacaaa aacggaataa
    12061 ttgcagacgg cgctatacga tccggtaaga cggtgagtat ggcgcttagc tatattctgt
    12121 gggctatgag tacctacagc ggcatgaact ttgccatgtg cggtaagacg atcagctcct
    12181 ttcgccggaa tgtgctttct tttttgcctg caatgctgca aagtcgcggg tatcaggtaa
    12241 aatacagccg tagcgacaat gtgcttgtgg tgacgcgggg cggcacagaa aacgcgtttt
    12301 atatcttcgg gggcaaggac gaaagcagcc aggatctgat ccagggtatg accctggccg
    12361 gtgtgttctt tgacgaggtg gctttaatgc cccagtcctt tgtgcagcag gccaccgccc
    12421 ggtgctctgt cagtggtgca aaattctggt ttaactgtaa cccggataac ccacaccact
    12481 ggttttatga agaatggatc ctgccggaga agcggcaaga aaagcgaata ctctaccttc
    12541 actttacgat ggacgataac ttgtccttga cagaagaggt caaagcccgg tacagaacga
    12601 tgtacgcggg cgttttttat gctcggtata tcctgggcga atggaaagtg gcagagggcc
    12661 tgatctacga tatgtttgac gaaaggcggc actgtattcc gctgccgccg gagagtgaac
    12721 tacaaggttc tgcctatatc agtgtggact acggtacgct aaaccccacg gtgttcttga
    12781 tgtggagaaa ataccacggc aagtggctat gcgccaagga atattactat tccgggcggg
    12841 agaaccacag gcaaaagacg gatgcagagt atgcggacga gatgatggcc tttatcggcg
    12901 atacgccgta tacctgcgta gtggttgacc cttcggcggc ctctttcatt acagaactgc
    12961 aaaggcgggg gctcaaggta ttaaaggcgg ataacgcggt gctggatgga atccgtaccg
    13021 tatgtacgct attgcagcgg gcggatctgc tgttcagcaa ggattgcacc cgtaccattg
    13081 cggaatttta cgcctaccgt tggtatgaca aagcggctca ggcaggccgg gatgagccgg
    13141 tcaaacagga cgaccacgct atggacgcta tgcgttactt tgtaagcacg gcgctggggc
    13201 ggatcgtaac aaggaggaca taggatgata ctttacatga accggcgcga tgtgccgaac
    13261 cttgaccggg gcgagttgcc ttctgcggtg atcgattatg tgatcggtaa agcaaataaa
    13321 tatgaaagac ggtgtcgcgc cctatatggt cggtatatcg gtgttccaca gcttcaccgt
    13381 ggagatgaag aggatgatgt gcgggcggag gccaactatg ccaagtatat cgtagatatt
    13441 attcgcggct acttcctaag tgagccggta aagtacgatt gcaacgaccg ggacaagaaa
    13501 gacagtcagg cgcagctttc tctggtgtct acggttgagg ccaagctgga tcggcaaaac
    13561 ggcaccctgg tccgccacaa cgctgtggat gaagacaagg acggcctgtg cggcaaggaa
    13621 attgatattt ccgccgtgat ggccgcttat cacagccaaa acattgccac cgtggatcag
    13681 cggatcggca aggccatggg catatatggc gaaagctgcg agctgctgta cgccagcaca
    13741 gaggagcagc cgcgcccccg gtctgcagtg tatgcaccgg atcaaattgt cctggtgcag
    13801 gacgacacgg tggagcacaa ggacctgttt gccctgtggt ttgagcagcg ggagcgcaca
    13861 gaccgcagcc ggtattatgc ggtgactgtt tataccgcca cacagtacca gcagtacgaa
    13921 agcacatcgc tggataaaga aaactatgtg tacaacccgg tgggtgcacc ggtgccccat
    13981 ttttttgacg gtgtgccggt ggtgtgttat gagaacaacg aggagcggca gggcgacttt
    14041 gaacaggtgg ccaacttgat tgacgccaga aacgagctgc tgtccgaccg gcttacagat
    14101 aagcgtaagt ttgtcaattc catcttggca gcattcggcg cggttctgcc ccaggacacc
    14161 atggaggcag ccaagcgaga ccggctcatt gacggcattc cccaggacgc ccggttggaa
    14221 tacatacaaa agacctttga cgaaaactcc atgaaggtgc tggacgatac cttggtatcg
    14281 gatattcaca agatgaccct aaccccggat atgacagacc aggcctttgc cggtaatgcc
    14341 agcggcgtgg cgttaaagct caagctgctt gccctgcacc tgctggtaaa aagcaagatg
    14401 agcgccatgg aggcggggct gaaaaagcgc tggaccttat acaacaactg gctggcccat
    14461 aacggtatag acccggtgtc cgtagatgat gtggatatgg tgtttactgt ggcgctgccc
    14521 attgatgagg cacagattgt ctctatggtg tgcaccttga agaatgccgg gctggtggac
    14581 gatcagaccc tgctgtctct tctttggttc gttaaggacc cggcggaagc tgtggagaac
    14641 atgaaacagc aaaagcagga gaaccagcag cagtatatgg acagctttgc cgccaaggcg
    14701 gaggacaaag ctgatgaaaa gggacagtcg gcagatcagg aacagcaaga caaagaaaag
    14761 gacgcttaac ctatgaaagc agcagagtat tggaaaaggc gaacggttga cctggaacac
    14821 ctgctgcaag cacgcaccac cgctacgatg gtggaggtca accgtatgta cgcccagggt
    14881 gtagagcagc tcaacgagca aattgagcgt attctccgcc ggtatgttaa aaacggtcag
    14941 atcagccagg cttatgcctt gcagctgctg agcgcaggcc aaaccgcaga ggagcgccag
    15001 cgcctgctgg aacagctaca acagactaag gaaccacagg cacggcgtga attgatcgct
    15061 atgctggacg ctcctgcgta tgcggaccgt atcagccgtt tgcaggcttt acagaacgct
    15121 attcgtgcgg aagccgtagc catgggcgtg caggaggaac ggctggcgaa agcgcgactg
    15181 acagatacac tcaaacaagc atactaccgt actatattta acgaccaaaa gcgtaatggt
    15241 ctatatgact ttcgcttgat cagtgaccgc cgtgtacagg ccgcacttac ccataagtgg
    15301 agcggcaaaa actattccga tcgtgtgtgg aagaacaacg ccgccttttg caagcgcttg
    15361 cagcgcacga tcgaggtggg ttgtatgacg ggtatgaccc tgcacgatat ggaggagcgg
    15421 ctgctggagg actgcatagg tgcagacagc gacagcgggc aacgctattg tgccagccgc
    15481 ctgatccgta cagaggtcaa tcacttttcc aatcagggct ttttagaggg ctataaagca
    15541 gcgggcatta tccggtatcg gtttatggcg accctggatc tgcgtacctc tgccgtgtgc
    15601 cgccagctgg atggcaagac ctttttggtg gaagaggcaa aagcaggcga gaacctgccg
    15661 cctatgcacc ctttttgccg tagtattact gtgccggtgg tgagtaaccg acccggcacc
    15721 cgctgggcca gggatccggt aaccggcaag tctatgactg taccggcaga tatgacctat
    15781 agccagtggt atgagaaata tgtggagaaa aacggcggcg ttattcgtgg cgcccattct
    15841 ccaaaagata aggttgataa ccaagcaaag cccgggaaac cggttcattt ggggcatatc
    15901 aatcctaatt cagaggcaga acgcaatgct tatgtggacc gtttcattga tgagtacggg
    15961 aatgccgaat atgaatacat gctggtggtg gatagcaagg gagatgtgtc cttactaacc
    16021 agcaaacttc ctgatatgat tgatatgacg gatgttgata ttgcgatgga agagagctat
    16081 aatatacata accacccagc agcagaaacg caattctcgt ttagtgatga tatggatgtt
    16141 ccatacatgc ttgatgatgg cacgaagatt atggaggcat tcgactacaa ataccgctat
    16201 cgcttagagc agatggatgg cgtgacaaaa gagcagtggg aacaggcgag agagaaagcc
    16261 aagagtaatg taccttatgt catgaaagag cgtgggctgg acttatcgga ttatgaagag
    16321 tatgctaaac acatactgat tgaagaaact tgccgcattt taggaaaagg agtgtacaga
    16381 cgatgggaaa gatagacctt gatgaagagg aaaaagctga actattggag cttggtaaag
    16441 attacgcagt gcatagcgaa aaaatcctca aagagtggaa gaaagaattg aaaaaaggtt
    16501 atcgctatga acggtgcaat acaccggaaa tgcgtgcact ggaagccgag gtcaaacgcc
    16561 ggtatggtga aatactggaa aagtacaagg cgctccgtgc agagcaagaa caagatcgat
    16621 aatccacaga aagcagagtt gcagattgcg accctgctct ttttataccc attttcaggc
    16681 tatgcctgtg ggaatatatc atttaacgaa ccggcagcgt acggtttggg aaaggagtca
    16741 gcaatgacaa aacagtatgc cgagatggaa aacagcagag aacagagccg ggtgtgcgca
    16801 cgcctgccgc tgaaccttca gctgtttgcc gaagataccg gcgaaaatgg agcagacacc
    16861 aacgcagagg gggcagcggg cgacaccggc gccaactccg atgggggcaa caccactccg
    16921 acctttgacg aactgctgaa agacaaaaaa ttccaaagtg aatttgacag cagggtcagc
    16981 aaggcgcttg ccacggccag agccaagtgg gaagaaagcg ccaaagagca ggcggacgaa
    17041 gccaaaaaac tatccagtat gaacaaagag gagcgagagc ggtataacct ggccaaggat
    17101 cgccaggcat ttgaacagga aaaggcagcc tttgccaaga agcagctgga aacggctgtt
    17161 gcgtctgagc tgctccagcg taagcttcct gcgcagtttg ccgcattcct gaccgggaat
    17221 gacgccaccg cctcgcaaaa gaacctggag gcttttgatg ccgcatttca agaggcagta
    17281 caggccgcca caaccgccaa cctgcggggc aaggacttgc cgccggcagg caaggaagca
    17341 gcgggcgaca atgtaccgcc cacagacttc cgcgcctatg aggcgtggag aaaacagaac
    17401 ggctaatagg aggaataaga aatgccgaat acgattttaa cacccaatgt cattgccaat
    17461 gaggcactga tggtactgaa aaacaacctg gtgatggcta acctggtcca ccgggactat
    17521 gagaacgaat ttgtgaaggt tggcgacacg gttaccgccc gccgtcccag caaatttgtg
    17581 gccaagaact ttaccggcgc tgtggatccc caggatctga acgagggcgg tgtacccgtg
    17641 aagatggacc ggctgcgtga tgtgaccgta cagatcactt ctaaggaaat gtccctagat
    17701 ctgcgcgact tctctgctcg ggtgatcgaa ccggccatga ccgccatcgc cagcgcggtg
    17761 gacgcagatg tattggcgac tgccgtagag ggcgccggtc gcaccgtgac cgcttccgga
    17821 gagagcgcaa ccaagcccat taaggatatt gccaaggtgg gcagctatct ggactttgcc
    17881 ggtgtgccgg tacagaaccg ccgcctggtg ctgaacccct cgcacaaggt gctgtatgct
    17941 acggacgaca acctgtccaa ggtgtcctat gccggtgacg gcaacgcctt gcgggacgca
    18001 gaactgggta aggtgtacac catggacacc tacatgagcc agaacgcacc gtatccctac
    18061 ggttatctgg acaatgccgt tggtactgcc aagacttata aggtcagtgg tactgccggt
    18121 gagagcaagg tggcgctgtc ctctgtgact gctgctactg ccacggtgaa aaagggcgac
    18181 tgctttattg tggacggcta tgtgtaccat tttgccgcag acgctacggc tgccagcggc
    18241 gcggtggccg aggtggctat tgaccagccc ttgcacgcta cactgtctgg aaaggacgcc
    18301 actgtgatct ctgcgcctac atcagtaggg ttccaccgca acggcgtggc actggtgacc
    18361 cgtcctatgg atctgccgat gggcaacaag aacgcctatg tggcttctgc ggacggcctg
    18421 ggtgtgcgtg tggtctttga ctacgacagc acccacaaga tcgacaccgt atcctttgat
    18481 attctgtacg gcgtgaccac gctggacaag aatatgatcg tcaaggtgca gggctaagcc
    18541 cggggaggta caaatggaaa aggtaaccgt tgtacagggc aagacccaag tggtcattga
    18601 tcggagttgt ctgccggctt atttgaatgc cggttggcag ctgcaagaaa aagaggatac
    18661 aaaaaaaggc gccaaataag gcgccttttc ttatggggtg atatgttttg actgatgaga
    18721 tgaaaagtaa ggccctgcgg ctgctgcggg ccgttgccgg gcgatatgac aagatatgcg
    18781 aggcctggta cgcacacgcc ggtgaagagc tggatttgca gctgtttttg gatatggcag
    18841 aggacgattg cctgacctat ttgggcacgc aagagctgtc gccggtggta acggccacca
    18901 cactggccaa actggctttt gtgcacctga acagctttat acaggatcgg gattacggtg
    18961 taaagagtgc gtcctatacg gagggaagcg tatctatgag cgagacctat accacccctg
    19021 cggagcagga gacagccatt gccgacctgc tccagccgta caacagatac agggaggtgc
    19081 gcactggtga aagcaaaaac gcctaagtcg tggactgtaa aatcacggat tttctccgca
    19141 cagacgatca gagacagtgc ttacgacttt gagcagaaca cttacagtgc tacacctgcc
    19201 gttttgtatt tgtgctggca gccggtatct gcttctgccc ctattgagga gcgggggcgg
    19261 gtgctgtctg ccgggtatca agccgtgttg tatgaccctg tgggcgtgcg gcccggcgac
    19321 ctggtacagg cggatggtat tggttggctg gaggtggaga ccgtacagca gttcctgcat
    19381 tatcggttgt tgacagcgaa tgccacagag aggagggcac ccggtggaaa caaacattga
    19441 gattgaaaag ctgagtgcct ataccaagac gctgcaacgc accgcagatc atctgctgga
    19501 caatttggag cggcagatgt tgcaggacgc agaggatatg gccggccgtc agcgcagcaa
    19561 ctgcccggag gacaccggac tgctgcggga gtctatcgcc gccttttgcg agcgtgacgg
    19621 tgatcgggtg accgcaggca gccgtaccaa tatgcagtat gcggcctatg tggaatttgg
    19681 aaccgggcct gtgggtgacg aaaagggcac accgctggat agtgagctgg gtattgtgcg
    19741 caagcacgag ccttggactg cgtatatacc cggctacgga tttcgcaggt tgaaaggccg
    19801 cttgccggcg ctctttatgt ataacggcat gcaggcaatg cagccggtga ttgcagagca
    19861 ttatggcaca gctatacagg aggcgatcaa gtgaaaaact accgtgcagt gatccgggat
    19921 accttaaaat ccgtacagtc ggatattccc tatgacatta agatggcatt tccggagagc
    19981 aaaccggcag gtaacctgat cacattttat gagattacca atacaggcac ggaactggcg
    20041 tgcgtagatg tgatcgccta tcaggtggat ctgtggttta tgaccttgcc ggacctgttg
    20101 gaattgacgg aaaaggtaga cgaggctttg acctcgctgg gcctgatccg gcaatttgcg
    20161 tcctcggacg cactgttaca tgaccccagc ggttatttgc gcaaatcatt gcgttacggc
    20221 cgtcgggttg atacaagaac caatcgactg atagattaag gaggatttta tatgaacgaa
    20281 acaaagccgg aacgcggtct tgcgtccaaa ggcattgagg tatatcccaa ctataccggc
    20341 tccacagcca agtgcctgaa ctacgccacc caaatcggcg atctgaccaa gggcgaacgg
    20401 gaagaactgg acgccacttg ctatgacgat gatgtggaac acagcattac cggtattcgc
    20461 aagaaagcag acgcctttga ggtgactttt ctgtacaacg caaaggacgc cacatcggat
    20521 tatcgggtgc tggcagcttt ggaggacgcc ggtgtgtccg tacccattat ggttaagctg
    20581 ccggacggca ccaagtttaa caactctggt gtgcccagcc taacaattaa gggaccgggc
    20641 gtaaacagcc tgatggaggc tactgtctct tacaagctgg acggcgactg gagcagagag
    20701 ttccccgccg cgtaaatcga ctattcggga ggcgggcgac tgcctcccca ctttttagga
    20761 ggaaatgaca atgaacgaat cccatattgt aaccagaaca tacgatttgc agctgaatgg
    20821 cggcaagact gtgcacctgc gtttgactgt agctgctcag ctgcgactga aaaataaatt
    20881 caacgaggac gccctggatg tgatcctcag cgcttccagt gatccggagc ggctcctggc
    20941 tgtactggat gaggccctgc attttaacga tgatcccaac ggcgatctaa ccggtgaggc
    21001 gttgtatgac gcgctggtgg acagcggcgt cagcggtatg gacgcattct ccaacattct
    21061 cttcaagctg gcccatgtat ccggtctgtt gagtgacact caggcggaaa agctgtcctc
    21121 cggtattggc aaaatgctca atgctgcttt tgatggcatg gagcagacgg cagaaagcga
    21181 ggaacagccc gcttcctttc cagggtaagt attgcacctt ggaggatatg attttagaag
    21241 ccaatgcttg cggcctggct tttccggtca ttcttgcaat gacttacggt gaattaaagc
    21301 gatatatcct gttccatcgt gaccgggagc gcatacagta tcaaaatctg tcacaaatag
    21361 cttatatcca ggccggtgtg atcgcttcta ttgttgccgg ggaagatatg ggccctgtgt
    21421 atgaacgctt cccctattgg actgaggagg atatattgga cattcaggcg gctaagacac
    21481 tggcttattt caaccagttg taattagatc agaaggtgag gtgaaaaagt ggatcaagaa
    21541 ttggtaaccc gatttacggc agacatcagc gagtataaaa agagcattac aacgctccag
    21601 ggcgagttga aacagttgtc cggtgtgacc ggccaagtgc gtgcggcgac cgcccaagcg
    21661 atgaattccg cttgtgaaga tactcgcaag ctgggtaaac aggtggaaag cctggtaaag
    21721 acacaagagc gcaatgtgca agcggctaca gcgagcagcg tcaagattac ggattactcc
    21781 aacaaggtgg agcaattaca gggaaagctg aaatcgcaga acaaagaata tgcctccctg
    21841 gcaggccagt taacggcggt gacctcaaaa tatcgagagc agcaggcttt tttgaacgat
    21901 tataaagatg gaattgccgg tgtcaacaaa cagcatgagg aattggctgg gttgattcgc
    21961 accacaagta gaatatcgac ccgttatatg acattggagg aaattgaaca gcacagggcc
    22021 ggattgcaac gcatgaaaaa cgacctggag gttttcaatg acgaactccg ggatgtaggg
    22081 ctgaatcccg ataatttgaa aacggataca ctcgataaac tcaaagcaga aattcaaagt
    22141 gtttccgcac aaatgaacca gcaaaaaact gctatggcgc agaccacggc tcaaatcaat
    22201 aaagccaacg gcagcctggc gatcgagacc acgcggtata aatctctacg cagtaccata
    22261 aagcagaacg gtgaagcact gactgaaatg ggcaataagc ttgacaacgc tctgcaagag
    22321 gaagccttcc caccggttga aagcagaatg accaagttca aaaacaaggt taaaagtctc
    22381 ggcagcgcgt ttgcaactgt cggcagcaag acgggtgttg tattcggggc tatcggtagg
    22441 gcaacaggtt ccgtattcgg taaaatcggg tccgcagcgg gcgccgcttt cggcaaggtg
    22501 catagtcacc tgaaaaatat gcgtgcttct tccggtacgg ccagtaagtc tctgctgaat
    22561 gtggtcaagt ctatccgccg cataggcgtg gtatcgctgg ggttgaaagt gtgtaaaaac
    22621 attttcggtg agctgcgctc ggtaatcacc ggttatttaa gtcagaatga ggccctgaat
    22681 aaccgtgtgg aagccttaaa aaatgccttt gcaaaagctt tggcaccggc catcaatgtg
    22741 gttgtggggc tgtttgaaaa gctcatgccc tatgccatga gtgtggctaa tgccatcagc
    22801 ggcttgcttt cctctgtggg gatcgcttcg caagtaaatg ccacagccac cgctgtgggc
    22861 aagaccacaa aagagacgaa aaagctgtct caagcacaaa aagagttgta tgggtttgac
    22921 caaattacta aggtcagtga taatcagcaa gacagcagct cgtccaattc ttctgcggcc
    22981 aagacaccgg cagcgtccga ccagttttcc gcttatttgg agaaaatcaa gaacctgtgg
    23041 aaaagcggcg actttgaggg cattggcgag caggttgcgg cctcctgcaa taaagtaatc
    23101 gacaagatca agaacctgga ctgggacggc atacggaaaa aggtcaatga tgcagtcagc
    23161 ggcattgcca atagcctgaa cggctttgta caggactttg actgggcagg tgtgggtgag
    23221 atcgtgggac agggcgtgaa tacgatattc agcgcactgg acacattcct aaccaccttt
    23281 aagttcgacc agttgggtgc cgggcttgca agcaacataa acggcttggt gagcactatt
    23341 gagtggggcc aagtggccaa gactatttcg gatgccatca gtggtgtgtt caaggccatt
    23401 tacggtttct tggaaaacct ggactggcga gggctggcta cggcgctgga gaattttata
    23461 gccggtattg actttggggg tatggctagc tctctgtttg aggcgctggg cgccgccctg
    23521 ggtggtattt ccgcattcct cggcaaactg attatggacg ccatctccag tgtgcagacc
    23581 tattttggag gaaagatcaa agacgccggc ggcaatgtgg cccagggcat ttgggacggc
    23641 atcattgacg gcattggaga tgcatggaag tgggttaagg aacacatttt ccaaccgttt
    23701 atcaatggtt tccaaaaagc gtttgagatc aaatcgccgt ctaaggttat gaaaaaacag
    23761 ggcggcttta tttcccaagg tctgtttgac ggtatcggcg atctgtggaa aaaggtcagc
    23821 caaaaattca aaggatttaa ggacggcgtt gttaatttct ttaccgggaa aaatggcgtt
    23881 gtatcaaaag tcaccggcct tggcggtaag atcgtgaccg gcttaaagaa cggcctgaag
    23941 aatttgaaag ccacctttac caatgcgttc aaaggcccct taaacggtgt gatcaaactg
    24001 gtcaacaata tggttggcaa gatcaatgac aagctgctga ttagcgttgg cagcacactg
    24061 tctaatgtgc ttagtgccct gggcgtgagc gtgaccaacg gccagtacca gttgttttct
    24121 atacccacta tcccagagct ggaaaagggc ggtgtgctga aaaaaggcca ggtcggtctg
    24181 ctggaaggta aaggcgccga ggctgttgtg cctttggagc gaaacaccca gtggatcagc
    24241 aaggtagccg caatgatggt gcaaatgctg ggtagcagcg ggcaggcggt caatgtaacg
    24301 atcccggtat atgtgggcgg taagcattta agcacggtgg tgctggacga tgtgaaccaa
    24361 acagaaaaga aaggccgtga cccggttacg gccacagcgt aaggagggtc ggtatgccac
    24421 tatatattga cggcacgaaa atgccaaacc catcatttaa tgccatatcc tgttcagatg
    24481 aaaaggtgtg gtcctctaac acgggccgct ccaagtcggc ttatatgaac ggcagtatcg
    24541 ttcaggtcaa aaaaacaagg cagttgtcct ttccgccctt gacccgggcg gaattggaca
    24601 agctaaacgg cgtgatcaac aatgcgagta agccctggca ttccattaaa ctggaggata
    24661 cttccgggaa tacggtgttt tcgttcaact gctactttgg tacgcccagt tggacagcct
    24721 attcaggtgc cagggattgc cggtatttca tcaactacaa agtagacgcc atcgagcgct
    24781 aaaggagtat tttatgtaca agacaagcac agcgtttaac caagccatca aaaacgggga
    24841 acggatctat gtgaaggtta aatgtggcaa tttcattttt ggctacaacg atgagacgga
    24901 tcctacaagc cccaaggagc agaataacat tatggaactg aatattgacc gcagtatcag
    24961 ccatgacgat tacgcgctgg caaagtccta cgcttgtggg tgtaactgcg ttctgtgggc
    25021 tgtgcccgcc ggtgccgtgc ttcgcgggca gaaaaccgtg gtgtactttg gctgtatggt
    25081 caacggtgca gtggagtggg tgccaatggg cgtgttttat ccggaaaagg tcactcggtc
    25141 cggcgaatgt accactttgg aaatgtacga ccacatgtat gatctttcta tgccgtattc
    25201 tgccgccatc agcggtcagc agaccccttt ggcaatctta aaagacctgg cacgccaggg
    25261 taactttgag ttggctgccg gcgtggagag caaggtctcc ggctttggca cggtagatgt
    25321 ttctttgctc tgcggtacgg aaacagacga ggacggcaag cagcaggtca ctgcctataa
    25381 tgtgaatgat gccatcggtt atgtggctgg gttctgcggc tgtgctgccg tctttgatcg
    25441 agaaggcaag ttgcgagtag atactttcgc ccaggtatat gatggtacgg cagaatacgc
    25501 ggtgacagat gacacggtca cagaggtctc actggcagag acggacaaaa cctacctggg
    25561 gatcagttgc aacaatggga ataagaatat tcttgcacca gatagtctgt cggtcaacag
    25621 cgaggtactg tatttcgata atccactgat caccacccag gcccaagcgg aaaaagtatt
    25681 tggtgctgta tctgatatga tctacataga tgatggcgac cagggtgaga ctgtatttga
    25741 cctgggcata cagtaccgac cgggaagtat gacattgctc acggccaatc cggcgttgga
    25801 tagtttcgat gtgatcactt accgggacga taccggcgat caccatatcc ccttgatggg
    25861 tgtggagtat gattatgatg gctccgtcac tatggatgtg gccgcccatg cccgttcaga
    25921 acaggagggc agctctgccg gaagcattct ttcccgcatg atctctaagg ctatgcagca
    25981 ggtcacagcg ccgttggcgc agcgcattca ggacgccacg gattctatca cgaacgcagt
    26041 gggcggttac gctgctttga tcgaccggga cggcgatggt gtgtcagacg cgctttatat
    26101 cggagagtac ccggcagcgg agggcaagac caaaggccgc tgcctgctgc tgaataagaa
    26161 cggcatggct gtttctacca ccggactgca aggccccttt aaggactttg cggtgtacta
    26221 caacaaaaaa accaaccagt attacctgaa tgctacggac atttcagccg gtagactctc
    26281 cggtattgag atccttgcgg ataaaggcac gatcgctgga tggaacatca ccgaccaaga
    26341 actgtatgcg gatttgggta gttatcgtgc atatattcaa aagcctacta acaaagactc
    26401 ctgggtgttt tctgcacaaa aaaagaacag caacggttca tatactggta catggtatgt
    26461 aacgatgggc ggcgatatgg tatgcaatgg ttcggtagat gtaagcgggg ccctatcggt
    26521 ggaagggaaa accaaatttg atgccgatgt acaattctac aaaaaaatat atgatcttgc
    26581 tggatatgaa atcattaatg ctgcatctgg tggtaacagc cttgtaattg gatacggtca
    26641 gtatgagcac ggagccaaaa catatttaga aggcggagat atttgcttaa gaatgcagca
    26701 gaatggcaac ttgtgtatac aagcgggatc aaaagattcg gttgaaacca gatttgtact
    26761 gtctaaagtg agttggacgc ttagcggaag cactgcgtac cgtgatacga ttgaatcaaa
    26821 aggcgggttt gtgcttagtg cgaatggtgg cgataatgtt ttataccttg tcgggaagag
    26881 tatatggatt gataacgcca cgacaatcag aggcaaactg acggtacaag acgatattag
    26941 actgagtttt aaatcttcaa gcggaaccat tccactggtt gtaaacacaa gcggcgttat
    27001 tacaaccgca aactcatcaa aacgatacaa agagaatatc aaaccggtag aagacgctgt
    27061 gctggatcca aacggtcttt acgatgtgca ggtgtgccag tacaattaca agccagaata
    27121 caaggacaac gaattggtca gcgggacgca gatcggcgtt attgcagagg atctggacaa
    27181 gcattacccc aacgcagtga tctatgacag tgaagggaga cctgaaagct ggcaagatcg
    27241 tatcatgata ccggcaatgc ttaagttgat ccaagatcaa aagaagcaac tggacgcttt
    27301 gcaggcagaa gtggacgcgc tgaaagcaaa attgcaataa acagcaaagc ggctgctccg
    27361 cactggaaca gccgctttag agttattagt caatatatat tcttggagtg gatttatcgc
    27421 cctttttgaa atagaaatgc ctgccgcttt catcgacata tatttcttct aacggatcgt
    27481 ctcgagaaga agctgtgtcc cagtaatatc catcgtcaga aggtatggga tcaaagtgcg
    27541 cgtcagcagg acgcttcggc accgttgatt cggttgtttc tcttattgcg gctggggcta
    27601 ttgtgccatt cctttcggtg cgatacacaa cctgcggttg cgtggtggta tgtttcttct
    27661 ttttcttctt agtggttgtg ggctttgtag ttgttgtggt tgcggtcgcc tctgtggctg
    27721 ctggttctgt agtagtctct gtgggctgtg tagtaacacc agccagtgca ctggatacag
    27781 cgtgatctac cagactggct gtctcctgat catgcactcg atcatagtgc acccacacac
    27841 cgataccgac ccccaccgcc actacaacgg tcacaacaag gatccacacc ttggccttag
    27901 acttcatctt catctctcct ttcactcccc accataccac acttccccac agattgcaag
    27961 aaaaacgaaa aggctctcgc ctgtttgtag acgaaagcct ttttgactta gaagggcaag
    28021 ttgtcgtcat cgtcatcgta ggggatgatc ttctttgtag tgtaactata tctgttgcaa
    28081 gataatcctg cccattctct acgcattttg ttgtatgttt caccctcgtt gattctttca
    28141 agatcttcgc gaatatgtcc attaagcctg attttttcca agtaggtttg gataggctca
    28201 tctgcaatgt ataaacagtc cgcaaactcg tcattgcatg agctgataat ttcggttcca
    28261 aatgcatcga tcaagaggtt gattgcattg atgatgtcta catactttat tgcaacgggc
    28321 ttctttgttt caactcctgt aagtagatac tccatagaaa cattgagttc ccggctatat
    28381 gcatataagc aatcacagtt gatccctttc tttatttcac cgcgaatatg caatcgcaaa
    28441 gtagcttcgc tcacattaca gagctttgca aactcaattt ggttcatatt cttttctgca
    28501 atcagtcgct ttaatctatt gccaacttcc ttgtagttaa tattcgtcat tttcaacacc
    28561 tcaatataat tgtttttgtg tctaaattaa aaatagcaca taagagggga tatgtcaaca
    28621 ataaaacgac aaaaaaatat tttgctaatg ttgttgacat aatactacga aaatgatatc
    28681 ataatgacat cgaatgcgaa aggaggtgcg aaaatgaagg ggtcagaaat caaaagtaca
    28741 attattcgtt ctggtttgcg tctgtggcaa gtcgcggatt atctgggcat gagcgattgc
    28801 actttttcta aaaagctgcg ttatgatttt tcagcagaag aaacgcaaaa agttatggac
    28861 gcaattacag cactggatga tcaaaaaatg tgaatcggta ttttcgccca tttttgggcg
    28921 aaaataggaa acggcattat gtggcatttt ttgaaaagaa aaaagagatt tgcttacacg
    28981 accaagcaca agcaaatccc taaacagcag cagaggttct ccactgacag atctattata
    29041 ccaaatacga ggacctcttg caagattatt ttgtaaggag tttttgttta tgaacgagtt
    29101 aatcaaagtg aattacgatg acgataggcc aacggtgtcg gcaagagaat tgcataaatt
    29161 cttggaagtg aaaagcccat ttcgcaactg gtttccgaga atgtgcgaat atggatttgt
    29221 ggagggcaat gattttcgca catttttgtg cgaaaatccc ggcgagcgtg gtagaccggg
    29281 aaatgatgcg cagttgacca ttgaaatggc caaggaactc tgtatgctcc agcgcaatga
    29341 tagaggtaaa caggcacgct tgtatttcat cgagctggaa aatgcttgga atacgcctga
    29401 aatggtaatg tccagggcgc tgcgtatggc ggagcagaat ttaagaacgg ctatgcaaga
    29461 gaattcaaaa cttacggtgg cggtacaaac aatgcaacca aaggcagaat attttgatga
    29521 attggtaagt cgtaatttgc ttacgaattt tcgagaaacc gcaaagcaac tgggaatcgg
    29581 tcctaagacc tttattgcat tcctgttaga caaaaaatat ttataccgtg ataagcgcgg
    29641 gcgcttaatg ccgtatgagg acaagaatgc aggattgttt gaaatcaaag aatcctataa
    29701 tgataaaaca aaatgggcag gcactcaaac attggtaaca cccaagggga gagaaacctt
    29761 ccgtctgcta tgcatatagg aggccatgat ggaatcacat gagaatttta gttgtcgttg
    29821 caacatcaat gaggctatac gcctgtcgga tatagcaacg gtggacattt tggaaagggt
    29881 aagactttgt taccgtaatg catatcgttc cgattgttca gaagatgtgc agtggagatg
    29941 cagccgatcg cttttgagca tttacataat gggctttttg agtggcgcac gagccgtgcg
    30001 tgaacgcaaa ataaaatagt cagttggagc aggtgtctat tcctgctcct ttttattgga
    30061 ggtgatcccc atgtaaaata caaattgcag tcaactgcaa acggcggcta aggcacgccg
    30121 tttttttatg tcaaaaagga ggattttatg cagacattaa atattaaggt cacccagcag
    30181 gcggtgatct tacaaaacaa agacccggtg actgctgaga atgtcaatca gatcagctgt
    30241 gtggtagagc tggatccggc atacgccgat ctggtcgtgc gggtgtgcat gaatggccag
    30301 tttgccactg tggtggatgg acagtgtttc gccccgccgc tgcaagaggg aatgtgccgc
    30361 ctgggcgttt acggctatgc tatggacggt gagcagttgg tgcagcgtat aagcccggag
    30421 ccgtgcgtgt tttatgtgcg cccaggttct tatgacgcgg cggctgtgga ggcagacgcg
    30481 cctgatccaa cggagttgga gtcttattac gccaaggtgc aggctctgct caaggatatt
    30541 ggtaagggtg tgaatggcac cacttatacg cccagtgtgt ccgcagcggg agagatcagc
    30601 tggaccaatg acggcgggaa agacaacccg gaaccggtga acattaaagg ccccaagggc
    30661 gatacaggtc cacagggcgc tcctggtaaa gatggagagc gaggaccgca gggcgaaccg
    30721 ggaaaagatg gtgcagcggg tccacagggt ccccaagggg agccgggcgc agagggcccg
    30781 caaggcccac aaggtgagca aggcccccag ggcgaacaag ggccaaaggg tgaccctgga
    30841 ccggcaggcg ctgatggcaa aaactatgtg ctgacggaca cggacaaaac cgacattgca
    30901 gccaaggtaa agatcccgga tggttctgtg actacggaca agctggcgga cggtgctgtc
    30961 accggtgaca aggtcagctc actggccatt gaaggtaagc acatcaaatc acgcacaata
    31021 actggagttc ggctggctct aaaaacggtc acagagaacc tgttaagtga tgagttgcaa
    31081 gccaaactta ccagctgggt gggcactctg gcacaagcgg caggcgatgc ggtcacctta
    31141 cacgaatggt ggaacatctc tgagttctgc ccctatgtgc tgaatgtgga ttatgacacc
    31201 aagggcacca ttacattgca cgctgacgat gctaagagcg gcgatcatgc cttgaccttg
    31261 cgcagcgggg cgctggtgtc attctttgag gaaaacggta cggagtgcgc cgtgattacg
    31321 caatctgact tcggcgttgc ggtggtccgc cgagctgcgg atggcagcgg gacggtcacc
    31381 ctgctgactg cgggcaacac cggttctgct gagacctggg agaccgtgtt taccaaaaca
    31441 tttgacgctg acaccacggc aaaccagcag tggaacctca ccaagccctg ccgcaaaatc
    31501 agactgcgca tggcggtggc gggcagtgct tctaattcag cggccggtga taccactgtg
    31561 tatctgaatt cctacacctc caagtgcttc ctgccgaatg tgttccggta tgagacggac
    31621 gcggcgaaag gctctcttgc ggtggcggaa gttgatatca ccggcaacat ggtgcgcgtg
    31681 caaacgaata agacgaacat atccagtaac ttcaacgcgg ccaatgtcct ggcaggaaac
    31741 gcaatatgga acgcaagcgg gatcaccttc aacattatga gagatgtgga aaaccatggt
    31801 gcgatcaaag ccctgtcgtt cccaacgaac ggcaagacga ttggtgccgg aacgattata
    31861 gaaatattgg gggtggcaaa atgatgagcg ttgaaaccga gagccgcatt gcatatctta
    31921 aggcggaact cgccgagact gattatctgt gtttgaagta caccgacgga gcgctgtccg
    31981 aggaggagta cgcaccgatc cgccggcagc gggcggcgta ccgggcagag atcaacgccc
    32041 tgcaaggggg tgatagccat gagtgacgct ataatcgtag ctattgtgtc cggtgtgttt
    32101 tccctggcag gatatttatt tggcaattat aagagtcaaa gtaagacctt gtaccgaata
    32161 gatcagctgg aaaaaaagca ggacaaacat aatacgctga ttgagcgtat gtacaatgtt
    32221 gaggatcgca tacatgtgct tgagaataag caagctgttg cggatcatag aattaaagat
    32281 ttggaggaca acaaaaaatg aaagtgacaa ccggaacgat cgcacgcacc gctgtactgg
    32341 tggtatcgct gctgaatgta ttgctcaatg cctttggcaa gaaccctttg ccgttcagtg
    32401 acgatgaggt gtacaccgcc gtgtcaacgg tggtggcagt agtagcttcc ctggctgcct
    32461 ggtggaagaa caacagcttc accaaggcag ctttgaaagc agatgagacc ttggcgctgg
    32521 aacggacaga aaccgcagaa agcgaggctg tacaccatga gtaagctgta ctattgtaga
    32581 caaaccacgg aaaaatgtaa atctatccgc tatcccagca agacccaccc ttataagtac
    32641 ggcacaagcg gctgtattta caccagtggc tgcggggtgt gtgccagtct tatggtgctc
    32701 cataacttcg gctttaccgg attggatact gctgcctgga cgcagaaatg cctggttatg
    32761 ggtgcacgca gcgcagaggg tacggatatg gacaccattt ccgcctattt ggaaaaatac
    32821 tatggcatta tcagcaagcg tgccaagacc gtggaggagc tgaaaaagca cctaaaaagt
    32881 ggcggcaagg ccattgtatg cgtcagcggt ggcggcaaga agctgttctc aaacggcggc
    32941 cactatgtgt atgtgggcgg actggacaag tccggcaatc taatcattct cgacccgtac
    33001 tggtacgacg gcaaattcac attgactgcc aatcggcgga agtacacaaa ggtcaagaac
    33061 gccagggaag tgtatgtaca gcctgccgcc cttgcgtcag acaccagcgg tatttggctg
    33121 tttacaaatg ccaagggtgc caagacggtt tatgcggaaa gtgatgtgaa ctatcacaag
    33181 gcaacaccca aggcgcccat cattaagccg ggcacatact ccaccacggc ggtgcggggc
    33241 atttacaagg gcgcaggtgc agccaccggc agaaaaaagg tgaaggacct gacggcagac
    33301 ggccagcacc atgccaccag cagcaagaag aacgcagatg ctatgttccg agctggcacc
    33361 accattaccg tgcaggaggt caagctgctg tccaccggca acttatgggc acgctgcccc
    33421 tccggctggc tgtgtgtctg ggaaaaagac attgaccgta aattcatcaa gtaaagcaaa
    33481 aagcccaccg ttatccggtg ggctttttca tatatgcttt ttttacttaa tattagtgaa
    33541 aggtattgac aatcattgcc tcgttgtagt ataacgaaaa acaaaggagg aatgaaaaat
    33601 gattgtggaa gataccaagg atttggttga aactgcggac tatgtgatca tcgaagctgt
    33661 tttagtggat gatggattgc gttacaaaca actttctgtt ggcgttaaag ccaaaaatgg
    33721 tgacattatc cgcataattc caatatcgac aatgctgatg tgagaaaagg ccgggcagtt
    33781 cacaagactg ttcggccttt ttattttgtt cgaaaaataa gtgtgcgcac tttctgaaaa
    33841 aatggttgat ttttttgtac tctatcgcta caataaaagt gaaggagtga ttgtgatgtt
    33901 gagtgtattc gatgtggcaa catatatcct gcaaaagcat ggcgatatgt ccagtatgaa
    33961 attacaaaag ctgtgttact atgcacaggc gtggtctttg gtgtgggatg atgcaccact
    34021 atttgacgag gattttgagg cttgggccaa tggtcctgta tgccccgagc tttttcacaa
    34081 aacacaaggt cagttcattg tccatgcttc tgatgagcaa ggcgatgtga gccgcttgtc
    34141 cgataatcaa aaagattcca ttaataaagt gctggatttc tatggtgata aggacgcgca
    34201 atggttgagt cagttaacgc acctggaaga accctggaag tccgctcggc gtggtgtacc
    34261 tatgggtatg ggatcttcta acatcattag taaagattct atggctgtgt attatggcgg
    34321 gctcgaagca taagaaaaag catactgcgt gcgcttataa cgggttgcaa gtcaaaaaag
    34381 agccgacagc ccgcgatttt tatacaaaga agcaaccgac ctctatcgct cagccagaga
    34441 gttacctttc tgaaaatcca tcttggaatt ttagctttag ggatacagcg cattgggctt
    34501 tttcgtctga acatgtcgga atggatattt ggaatgaaat tattccaaaa ttagaagatt
    34561 ttgagagcat gacttggagc gatattttga ttgctgccaa aaaacaaaac catagcattt
    34621 ctgtgtcgga tttgcatgca gatgcacaaa aatatttagc acaaaggcgg gtggagtcgg
    34681 aatcaatcgt gtccttgcga ttgggcggga gaaagcgcat atacggtatg ctaataggtt
    34741 ctacatttaa tattatttgg tatgatgaag agcatggcga caacagtcgg tgcgtttgca
    34801 gatcaaaaaa gaagcataca taagtcacga tatttggccg ggcagttcac aagactgttc
    34861 ggcctttatt tatactaatt tatatctaaa tgcaataaag agg
//
LOCUS       ZellerG_2014__CCIS88007743ST-4-0_NODE_31_length_210910_cov_8.07406_(reversed)       26177 bp    DNA     linear   UNA 01-JUL-2020
DEFINITION  AcrIIA22-encoding prophage
ACCESSION   geneious|urn:local:
VERSION     geneious|urn:local:.:oj-c422o39:8
KEYWORDS    .
SOURCE      
  ORGANISM  .
FEATURES             Location/Qualifiers
     CDS             78..371
                     /codon_start=1
                     /standard_name="CDS"
     CDS             722..1114
                     /codon_start=1
                     /standard_name="CDS"
     misc_feature    1326..1529
                     /note="Geneious type: Kazal_1"
                     /standard_name="Kazal_1"
     misc_feature    1747..2157
                     /note="Geneious type: TIGR00576"
                     /standard_name="TIGR00576"
     CDS             2163..2255
                     /codon_start=1
                     /standard_name="CDS"
     misc_feature    2271..2714
                     /note="Geneious type: TIGR02937"
                     /standard_name="TIGR02937"
     misc_feature    2959..4047
                     /note="Geneious type: DUF4417"
                     /standard_name="DUF4417"
     CDS             4167..4415
                     /codon_start=1
                     /standard_name="CDS"
     misc_feature    4449..5159
                     /note="Geneious type: SBBP"
                     /standard_name="SBBP"
     CDS             5218..5583
                     /codon_start=1
                     /standard_name="CDS"
     misc_feature    5570..6922
                     /note="Geneious type: TIGR01547"
                     /standard_name="TIGR01547"
     misc_feature    6934..8367
                     /note="Geneious type: TIGR01542"
                     /standard_name="TIGR01542"
     misc_feature    8372..9829
                     /note="Geneious type: Phage_min_cap2"
                     /standard_name="Phage_min_cap2"
     misc_feature    9832..10047
                     /note="Geneious type: DUF4704"
                     /standard_name="DUF4704"
     CDS             10054..10242
                     /codon_start=1
                     /standard_name="CDS"
     misc_feature    10864..11433
                     /note="Geneious type: Phage_GP20"
                     /standard_name="Phage_GP20"
     misc_feature    11448..12335
                     /note="Geneious type: TIGR04387"
                     /standard_name="TIGR04387"
     misc_feature    12350..12709
                     /note="Geneious type: DUF4054"
                     /standard_name="DUF4054"
     CDS             12706..13047
                     /codon_start=1
                     /standard_name="CDS"
     misc_feature    13049..13495
                     /note="Geneious type: Minor_capsid_2"
                     /standard_name="Minor_capsid_2"
     misc_feature    13497..13928
                     /note="Geneious type: Minor_capsid_3"
                     /standard_name="Minor_capsid_3"
     misc_feature    13935..14438
                     /note="Geneious type: DUF4932"
                     /standard_name="DUF4932"
[truncated: 34,908 more chars]
