# Supplementary material for: The novel anti-CRISPR AcrIIA22 relieves DNA torsion in target plasmids and impairs SpyCas9 activity
Source: PLoS Biol. 2021 Oct 13;19(10):e3001428. doi: 10.1371/journal.pbio.3001428 (PMC8545432; doi:10.1371/journal.pbio.3001428)
Supplement: S5 Data — (FASTA) [file pbio.3001428.s021.fasta]

>4303_CosteaPI_2017__SID713B074-11-90-0__bin.57_NODE_18_length_238289_cov_5.37382_(phage_only)
ATCAGTCAGTACGGCGGCCCGTATTGCATTTAGATATAGAGTCAAAATACGGACAGTCAATGACGGTGCCAAGCCAAAAATCGCACTTATTTTTCAATTCGTGGCGGAAAATGCGGCTAAAAATCCATCAAATATAGTAGAATATCTCCAGTGTGTTGTCCGGTTTTTTGAATGTGATGTGGTCTACAATGGAGCGCAGGGCTTCGTTCTTGACGCTTTCCGCTGTATCCGGAAACTTTATCAAATTGAGCACAAAACTGGCTTGCTGGACGAACTGGGGCGGAATTTCGCTACTCTGTGACTTCTCGACCTTGGCCTGCTCGGCTTTGAGCGCTTCAATCTTATTTTGGAATGCTCGCTTTTTGCGGCCGTATTCCTCCAGTGTGTCATACCCGGCATCGTAGGCATCACTGGCCCGCTTGATCTTTTCTTCTTCCTTGCGAATGAGCAGCGAGTAGTCTACCACTTCATTTTGCAGCTGCTCCTTTGGCAGCACATTGAATTCCAGGGTCTCCAGAGATCTTTCTATGGCAGCGATCACCGCAGCGTTGGCCTTGCGTATGGATAGGTAGTGCGATACCTTACACTTGCCCCGGGCGTAGTTGTGGCATTGCACAGCGGGGTCCCTGGCGGCAATATAGGTCAGCGTGGCACCGCAGGTGTCGCAGCGCAATAGTCCTTTCAGCATGAACGCAACCGGCTGCTCCTTGCGCTGCCATTTGCCATACCGTCTTTTCTGTTCCATGATCTTCTCCTGTACTTGATCGAATGTGTCTTGATCTATGATCGGCTGGTGCTTGCCGTCCACATACATAACCTTGCTGTTATCGCCCTTGTACCGGTCTCTGGAGGCCTTGCCGTCTGTGCTCCAGCGGATTTTACCTGCATACACCGGGTTCATCAGTATGTACTCCACAAAGCGGTTGTCCGGCGGGTTGCCTCGGTAGGTCTTTACGCCCATGGCGTCCAGCTCCATGGCAATCTTGCGGTAGCCTTTGCCGGACAGAAAAGCATTAAAGATGTACCGAACGGTGGGCGCGTCCTCGTTGGGTGTGAACACCTTGTTTTGCAGGTCATAGCCAAAGGCACCGGCGCTCATGGCTTCACCACGGCTTGCCTTTTCCGTCATGCCCCGGGTCACTTCCTGAGACAGGCGGGTGCTGTAATACTCGTCCATGAATTCTATAATGCGCTCGATCAGCGGGGCAAAGGGTGAGTCGTCTATGGTCTCGGATATGGAGATCACCGACACGCCGATGCGCCGCAGCATGGACTTATATACGATGCTTTCTTCCTGGTTCCGAGCAAATCGGCTGAATTTCCATACAAGAATTGCCTGGAATGGGTGCTCCTTGCTTTTTGCAAAGGCGATCATATCATTGAACGCCTTGCGCTTTTTAACGCTCCGCCCGGAGATACCATCGTCATAGAACACATATTCATCCGGCACGCAGTAGCCGTTTCTGCCGGCGTACTCACGAATGAGTTTAAGCTGGCTGTCCGGGCTGTACTCGTCTTGCCGGTCGTCACTTACGCGGATATATGCCGCTGCATATTTCATTGTACCACTCCCATAGATTGTACTAAAAAAAGGGCGCAAAAATACCCTGCTTGATTTATCGGCAGGGATGTGGTACAATATCCAATGTTGGGTGGGTTATGTGTACGCACAGCGCCTGCTTATCGGCTCTATCCTGTTGGCGCAGGGTAGGGCTTTTTTTTATTTTGTTGTGGTTTACTCTAACTTCCCGGCCAACGCCTGGAATTGATGGAGATAGTTGTCTTTGATGTCCTCAAAGATCTTGGTGGCCTCTGCGTCATCGTACAGGTGCGTGGTCAGGTTGCGGGCATTCAGTATCTCCACCCACACCAGGTCGTTGTCCACAAGGCCGTCAGCAAAAGCCTGGCGCATCACCGGCTTGGGACTGTTCACTTCCGTATAGCCCTGCTCCAGTAGATACTCACGGCAGGTTTTCCACGCCAGCTCGGTGCAGAATTCAAAGCGCTGGATCACACCGTCACGCATGGTGGAATTGGGTAGCTTGTCATAGTCGGCAATGGCCTCCTCCAGGCGCTGCACTGCGTCTTTGAATTTGTCCCGCTTTTCTTCATATTTGCTCATTAAGGATACACCGTCCTTTTCTATGTTCTGTAACAGTTTGGGGTCTGTGTCCCGGCTGACAAAAACCAGGTCAAAGTCCAACAGGGTGGGCAGGTCCTCAATGGCCTGGGCAAGCTGCGCCTGCCGTCCTCGGTCGTCTATACCGTACACCGCCAAGTCAATATCGCTGCGCTGCCGGTGGTCGCCGCGTGCGCGGGAACCGTAAAGCAGCACTTTGGTGGCGCCGTACTGCCGGCCGATTTTTGCAATTTGTCTATATAATTCTTTCATTTCTTCACTCATGCTATCTCACATTCAAAGTAGAACTCCAACGCCTTATGGATGAACTCTTCCGTCACATTGAAATGCTCGGCCAGCTCGTAAGGCTCCAGCCCCTGGCGCAGCTGCGCCTCCAACTCGGCCTTGGGGATCAACTTCTTTACTGCCCACTTATCTGCCCGGCGTTCGTGCTTACTGCGCCGGTCAAGCGGGGCATATAGGTTGTAGAACGACCCGGTTATGCAGTGCCCGGCTTCGTGGGCAAGGCGGCAGCGGGCCTCTGCGGTGCTCTCCAGGCTCTGCTCGTCCAATGCTATGTAATAATCATCGCCGATATTGGCAGACGCAGACTTGGCAGCGGGCATACTGCCCAGATACACCTCTATGTTGTTTCGCTCGATCTCATCGAACAGGGACTCAGTTGTTGTCATTCTCTCTCTTTCTCTTATCCTTTATAAATTCAACAAATCCTTTAACTTCGTTCCACATCTCGTCGGTAACCTCTCCGTCACCACCAAATAGTGCCACTTTGGCTATTTCCTCCGGACTTTGTTGGTCCGGGGGATTTTTTATGTCCGTTTTTCCCAAAAGGTAGTCAGTAGAGACACCAAAGTAGTCAGCGATCTTTTTTAAGCTGGAAGCAGATGGCACAGCCCCTTTGTTTTTCCAGTCGCTGACAGAGGCACGGGATATACCAACTGAAACGGCAACACCAGTCGCCGAAGAACCAGCTTCCACACAAAGCTGTTGGTATCTATCGTAAAAAGTCATAGTTTTACACCTCTGTTTTTGTGCAAAATTTACAAAAGTTCATAAAACCTAACTTTTAGTGTTGACAAATTCATATCGCCGAATTATAATTGCACTTGTAGTTAGGTTTACCGAACACGAAACAAGCCGGACTATGAGAGCGCTACCTCTTGTCAGTCCAATGTGCTGTTGATTTGCACATTCATAATAGCACAACAGTTCGGAAAATACAACTACAAATTCAAAAAATGTTCGTTTTTTAGAACGAAACGGCAGAAAGGAGTAAAAAAATGGACAGTTGGATTGCGGAAGCAGTCGGCACAATGCACATCAACAAAATAACCCAAAAAGCCGTGGCAAGCAAAATGGGATGTACAACTGACTATATCTCGATGATTTTAACCGGAAAGCGCAAACCGCCCCAGGCAAAAGAGCGGATCCTCGGCGCAATCAACGAGATCATCGCAGAGCGCAACAACTAAATACACGGCCAGCCTTTTGGGCGGCGGCAGAGATACGCAGGCAGCGGGACCTTTTTTTCATTTCTTCTTTTTCTTTTTTTCTTTTTTCTTTTTTCTTTTTTGTCAAATTACCCCCTATGTTCCTGCTTCCGGTGCCCGCTACCACCCAACATCACATTTATCGCAATCGGCACTTTTGCCGTGCAGCGGGCAGCTTGCGGCTCTGCCGCTTGCCCAAAGGGCTGGCAAATAAAAAAGACCAACTGCGGGCACAGTCGGTCAAAGGAGTTGATAGTCAAAAGGCATACACACATATCAACACCTATAGTATAGGCGTTGAGCAAGAAAAAGTCAAGGCATACGGACAATCCGGCCTTGCGTAACTTTAATTGAGGTGACGAAATGAAGAAAGAATTGACCACCGTGATCATGGTTATGGTGGATGGCAAGGTTAAGCCCTTGGAGGACTTGACGGAAGAAGAACACAGCCGCATGCTGGCGGCGATGGCGCACCGGCTCACAGAGAGCATGAGCGACTACTACGCCCAGCACCCGGACGAGGTAAAGGAGTTGGCGAAGATATGAGAGAAAAAGAAGGGTTCCGGGACAATCTGGAACGAATTGACGCGGCGTTCCCCGGGCGGGAAATGCTGAATGTCAGCGAGGTGTCCCGCTTTACCGGCTTAGACCGTGGCAAAGTGGGTGCTGACTGGCAGGAACACTTTTGCCGTGTGGGAAGAAGTAAGTACATGAGCAAGGTGACCCTTGCCCGGCTGCTGAGTTAGGAGGACGGTATGACGAAACAAGAGAAGGCAGGGATAGTGCTGGTGATCACCGGCTTCCTGCTGGTACTGCTTGGTTGCTGCTTGGTGGCGGATAATCCGTACTGGTGGGTGTCTGTGGCAATCAGCGGCACAGGCTGCGCATTGATCGCCCTGGCGGTGTTCGTACTGCCTAAGGACGAGAACGAGGCCCGACAGGACAAGCAGCTGGTGGTTGAAGATGATAAGGATAGAGTGGTGCTGCTGGCGCCGCTGACAGATTTTGATGTGGCGTATTTACGCGCCTTAAAACTGGGAAAGGACAATGACAATGAGTAATGAATATATAGACTTGGTGATCATGACCAACGGCAAGGTGTGCCGTGCTCCTGGGTTCAGCGAAATACGGTCCGGTTACAGAGTGGCCGTGCAGGGCTGTACATACGATGTGCTGGAGGCTGTGTCTGTACCTGTGAGCGAGGCTCTGCTGACGCTGCCTAAGGCGTATGGGTTCGTTCGCCCGCTGGAGTATGACGAGGACGAGCAGGAGGAGAATGCCGATGTATGACAAGGAGGCGGGCGTGATCGCCTGTGACAGCTGCGATATAACCATTGAGGGTTATGGGTTTTCCATCGGTGCGGGCAACGATGAGCCCAGCGGTAGCTACTGCTGGGAATGTGCTTGCGAGAAGTTGGAGCAGCTGCTGGACGAGAGCAACAAGGAAGCGACCATTGTGCGGCGCAGCGAAAACTGGCTTCGCAGCTGCTACGACCTGGGGGTGATCTGATGACCAGCGCAGAGATGGACAAGTTTGTGCAGGACTACGGCTTTTGCCCCCAAGACTGCGACCCGGAGGAGCGGGCAGAGGCCCGCATTGTACTGAATATAGACAAAGGAGAACGATATGGCGACACTGTATGAACTGACCGGTCAGGCAGCCCAGCTGATGGAGCTGCTTGAAGCCGGAGAGATTGATGAACAGACGGTCCAGGACACATTGGACAGCATGATGGTGCCGGAGAAGCTGGAGGACTACGGCATGGTAATCCGGCAGCTGACGGCGGATGTGGAGGACTACAAGCGAGAAAAGGACTTCTTTGCCGAAAAACAGAAGCGGGCGAACAACGCCGTTAAGCGGATGAAGAAGACCCTGGCGGCGTACCTGGCAGCTACCCAGCAGGATAAGGTGCAGGCCGGACGATTCGTATTGACCAGTACCTCGAGCAAGTCGGTGGATGTGTTCAACCTGGCAGCGGTGCCGGCAGAATACATGCAGCCCCAGCCGCCCAAGGTGGACAAGCAGTCTATCCGCAATGCTCTGTTGGCGGGGGAGACGGTAGCCGGTGCGGCGTTGGTTGAGACCCCCGGCTGCGTGATCAAGTGAGGTGAATGGAATGGAGAACATGAAGATATATGAGGCGGTGCGCAAGGTTCCGGACAGTGCCAAGAAGAACATTAGCGCAGGCCGCTTAAAGGGCATGACTGATATTAACCCAATGTGGCGTATCAAGGCACTGACGGAGCAGTTTGGCCCTTGTGGTATCGGTTGGAAGGTGGAAGTCAGCCGCACATGGCAAGATCAGGGTGCGGACGGCGTGGTGACTGTGTATGTGCAACTGTTGCTCTATGTGAAGTACAACGATGAATGGAGCGCCCCTATTCCGGGTATTGGCGGTTCCTCGTTGGTGGCTAAGGAGAGTAAAGGCCTGTACACCTCCGATGAGTGCTATAAGATGGCTTATACGGACGCTCTGTCTGTGTGCTGCAAGATGTTAGGGTTCGGTGCAGATGTGTACTGGGCAGCTGATCGGACAAAGTACCAGCAGGTGCAGCCCCAGGACGCGAAGAAAGAACAGGCACGGCAGCAGGCGGCGGAGAAGATCAGCCCGGACCAGGTGGCTATTCTAAAAGAAAATGCAGAGAATGAGCGGGTCAAAAAGGCCTTGGCCTATTACAAGGTGAGCCGCATTGAAGATCTGACCCGGCACCAAGCTGATAAGATCTTCATGAAGTTAGGTCTATGAAAATCGAATTCAAAAAAGCTGACCTGGTTCCCACTATGGCCAAGGTGGGGGCGTTCATAGGCTCTCTGGCAGAGCAAAAGGACTATGTGCTGGAGATTAAGCCAAAGCCGAAACGCCGGAGCCTGGATGCCAACGCCTACATGTGGGCATTGATCGGCAAGCTGCAAGCGGAGTTGGCCAAGAATGACCCGCAGATCACCAAGGACGAGATCTACCAGGGCTATGTGCGGCAGTATGGCAAGTCTGTGGACTACCAACTGCCGGACAGCGCCGTGAATGCCATGACGAAATCATGGGGGAGAAACGGCCTGGGCTGGACAGCGGAGAAAGTGGACGATGGTATCTATCCGCGCACCTCGCTGGTGCGCTTCTACTACGGCACCAGTTGCTACGGAACGAAGCGCATGGCTCGGCTCATAGATGCCGTGGTGCAGGACTGCAAAGCACTGGGCATTGAGACTATGCCGCCGGCGGAGCTGGCGCAGCTGATGTCTGCTTGGGAGGAACGGAAACAGTGAAGAAGAGCATTATTCAGCCGGAAGAGCAGCGGCAGTGCTACCTGTGCGGCTCTGTGCGGGCCCTGGAGCGACACCATGTATTCGGGGCATATAACAGACGGAAAAGCGAGAAATACGGCTTAACGGTGCTCCTGTGCCATAATTGCCACAACGAGCCGCCGAGAGGCGCACACCACTGCAAGCAGACGATGGACTATTTACACCGGGTGGGGCAGCAGGCATTTGAAGCTGCCTACCCGGACAAGGACTTTATATCTATTTTTGGGAGGAACTATGATTAACAGTGTTGTAATTATGGGTCGATTGACCTACGAACCGGAACTGAGAGCCACGCCCGGCGGTATCTCCGTGGCGCGGTTCCAGGTGGCTGTGGACCGCAGCTATCAGAAGGCAGGCGAGGAACGCAAGACGGACTTTATCGACTGCACCGCCTGGCGTCTGACGGCAGAATTTGTGTGCAAATACTTCCATAAAGGCTCCATGATCGCCGTGGAGGGTTCTTTGCAGACAGACAACTACACGGACAAGAACGGCGAGAAACGCAAGAGCGTGCAACTGGTGGCAAACCAGGCATCCTTCTGCGGCTCAAAGGCAGAGAGTGGCGCACAGACTGCAGCACCCGCACCGGACGCAGAGTTTGAGCCCATCGGCGGCGATGATGAGCCGTTTTAAGGAGTAGATATGAGCAATCAGGGCTGGGTGAAAGCCTACCGGCAACTGCTGGATTGGGAGTGGTACACCGATGTACCCACATTCAAACTGTTCTTGCATTTATTGCTTATCGTCAACAGGGAGCCGCAGCAATGGCGAGGCCAAACGCTGAGCAGCGGCTCCGTGGTAACCTCCATCAGCGCTTTAGCAAGCGGTAGTGGGCTGTCAGATATGCAAGTGAGAACGGCGCTGAAACACTTGCAAAAAACTGGCGAGATTTCCAAGAATGTAACAAACAAAAATACCGTTATTATCCTGCGTAACTACGCCAAATATCAAGGGTCAGCAGACGATAGGCAACAAGCAGATAACAATCAAATAACAAACAAACAACAAACAGATAACAATCAAATAACAAGCGCTTTCTATAAACAAGAATGCAAGAATGAAAGAATAGAGAAGGGGAGAGAGCGCGCGAGCGCGTGCACGCCCGCAAAATTATATGGCGAGTTTAAGAATGTTCGATTAACCGATGAGGAGTTTGCCAAGCTGAAAAAGCAATTCCCGCTTGACTGGCAGCGGCTAATCAAGAACTTGTCCTTCCACATTCACAACACCCACAAGACCTATTACGACCACTTCTCTGTTTTGCAGAAGTGGGGCGCAGAGGACAGGAAGAACAGCGGGGCACTGCAAAGCCCGCCGTCTTACGACCTGGAGCAGATCAAGCGGGACACCATGAACAACACAGACATCAAGTTTTAGGAGGGCCTATGAAATTAAACAAACTGACACCACGGCAGGCGCTGATCTATGACGCACTGATCCCGCCCGGCATGCCGGTGAGGGGCAAAGAGCTGGCGCGGCGGACGCGCATTAGCGAGCGGGATCTGAGATCAGAGCGCAAGGCTATGCAGGAACAGGGCGTGCCCATCGTCACCGGTGACTTTGGGTATATGCTGGTGGATGAGAGTAACCCGGAGCCGCTGCTGCGGTATGCCAAGCGGCTGAACGCTCACGGCGATGAAGAGCTGGCCACGGCAGCAATGGCCCAGCAGATTTACGAAAGACTGGTGACAACAAGATGATGGTACGATTGACGATACCGGGAGAGCCCCAGGGCAAGGGACGGCACCGGGCTGTGCGCCGGGGTGACCATATTGCTACATATACGCCCAGGAAGACAAAGGACTACGAGGACGAGGTGCGGTTCTGCTACCGGCAGGAATATGGAGATCTGATGGCCTTCGCCGTGGACGAGCCTGTCAGTGCAACAATCATTGCAGCGTTTGGCATTCCCAAGAGCACCAGCAAAAGGCGCAAGGTGGAGATGATGGCCGGCATGGTATTGCCCACCAAAAAGCCGGATACGGACAACATCGCCAAGATCGTGCTGGATGCACTGAACGGCCTGGCATACCCGGACGACAAGCAGGTGGTGGATCTGCAAGTGTTCAAGACCTATGACTTGGATAGCTATGTGGAGGTCGAGCTGCGGAACTGGAGGACACGGACAGATGGCTGAACAATGTGCATTCTATGTGCGCTGTGATCGCTGCCAGTATGGCCGCAACCTGGGCAGCAATGAATACGGCTGCCGCAAACACCTGGCACCGGACGGAAAGACGATACACAGGGGGCAGTACAGCTGCGAGAATGGAAGGGAAAAAGAATGGCAAAAAACAAAATAACGCACGAATGGAATGAAGATGGCACGGCAATCATCTTTACCGGAAGCCAGAGGCAGCCAACGCTGGTTGAAATCAAAAATTACGCCGCTGATCTTGCGAGAACAACTGGGCAGTTTATTTCCGAGGGCGTATATGCAGCAGCGTGTGTCGTTGGTGGCGATTGGACACCTCCGGAAGATCATCGCAGCGTAATGTTAGTGCAGTTTGACGAGGACTGCCCTGTTTGCGGTAAACCGTTTGTGCTGGACACGGACTTCTGCCCGGTTTGTCACAAGAAGTGGTATGAAAATTGAAAGGAGAAACGAAATGAAGAAAGCAATGTTGAGCCAGCCGATGGCTGGAAAGAGTGAGGCGGAGATTATCGCTACAAGAGAGCAAGTAATCCGGGTGTTGAAGGAAAGAGGCTACGAAGTCGTAAACACGCTGTTCACTGACGAGTGGTATAGCGACAAAGCAATGGAAGAGCGAGGCGTAGTCAATATCCCGCTGTGCTTCCTTGCCAAGTCGCTGGAGAACATGAGCAAGTGCCACGCTGCTTACTTCTGCCGTGGCTGGAAACAGGCAAGGGGTTGTCAGATTGAACACGCCGCAGCGGTGGCCTATGGATTGGAAATCATCTATGAGGAGGACGACGAATGAACATTCAACTGGACAAACAGGCGTTAATGCCTGTACGAGCGCACGACACGGACGCAGGACTTGACCTGTTGTCACCGGTGGACACGGTAATTCCGGCACACGGAGCGGTGACCATTGACACCGGGGTACATATTGAATTGCCGGCACACACAGCAGGCTTTCTTAAATCAAAAAGCGGATTGAATGTGAAGTATGGAATTACCAGCGAGGGCGTAATTGATGTGGGTTACACCGGCAGCATTGCCGTCAAGCTGTACAACCACAGCGGTATGGATTACACCGTGCGCCGTGGTGACAAGATCAGCCAGCTGGTGGTGGTCAAGATCGACACTCCGGATCTGGTGCTGGTGGACAAGCTGGCAGACACCGAACGCGGAAACGGCGGTTTCGGGAGTACAGGGAGGTGAGCAAGATGTGTACAGCAGCACAAATTATTCTTGTGGCCGGGGCGGTCATTGTTGCATTTTTCGCCGTGATCGGCTTTGGTCCGAACTTTAAGAAATGAGCAGAATAAAAAGCAGGTGGAAAAAATGACGAACAACGAAAAGAAGGAATGGCTGCAACGCTATCGGGAGTGCTGGGCGGAGGTTGAGATTACACAACAAGAGATCGAAGAACTGAACAGCCGGGCGCAAAAGATCACGGCTTCCCTCTCTCCCACGCCGGGAGGCGGGCAGCGGGCAGATTTTACCTTGACGGTAGATCGCATTATAGCACTGGAAGAGAAGCTGGACCAACAAGTCCGGCTTGCTCTGTTGCAGCGGGCAGTAATTGAGGCTGCTATTGAGCAGGTACGCAGCCCGTTGCACCGGCGTGTGTTGCGTCGGCGGTATTTGAACTGTGACACTTTTGAGAAGATCGCTGTAGACGAAGATATTACATACAATCACCTGGTCTCTCGCATTCACCCGCAGTCCCTGGATATGCTGGAATGCGAAAAATAAAAAACCACTATGCAATGCATGTTGATGTTATAGTATGCAGGTTGCCGTCTGTGTTATAGTATAAACTGCCAAACAGATTGAAAGAGCGCTCCAAACGGTGCGCTCTTTGGCTTTTGCCTTTGTGCTTTCCCTTTCTAAAATGCGGTTACTACGAGGCCTGTTTTCAGATGTGCTATAATTATGGTGAGCAGAAAGGGGGGAAACAAATACATGCGTAAACGCTCTGAAAAACCTTTAGGCAAGCAGCAGAAGAAAAATCGTGAAGTCCTGGAGTACGAAGAGGTCAAGACAGAACTGACCAACATTTCTCCGGCAGAACGCCGGCGCAAACGCATTATGGCTGAGACGGATGTGAAATCCGCATCCAAATTCTTTAATGCGTCTATGGCAGCAGAGTTTTCTTTAATTGCGACTATGACTTCTTGGATCGTTGCACTTCACAATGACTGTAAAGGAGTGATAAGCTATATCGTCCTTATCGTAGTGATCGTGGCCGCTATCGTTGCATCAGTTGCTTTGTTGTTTACTTGGATAAAGAAAAATATCCATCTTGAAAAAGCGGTACTAACGCTTGAGATACTGGATGAATTTTTTCCAAATAGCAAACAGAAAAAATAACAGCATATAATCCGTGATTATTACAAAGGTGGTGAGCAGCATGGGTAAAGAGACCTTAACACCTAAACAAAGGCTGTTCTGTTATGAATACGTGCTCGACCATAACGGGAAACGGTCTTACCAGGCTGCTTACCCGAATTGTAAGGCACCCGGGAGCGCAGAAAGCCAAGCAAGCCGATTGCTAAGAAATGATAAGGTAAAAAAATTTATCGCTGACCTGGAAAAGCGAAAGCTGGACAAGTTGGATTTCACCGCAACGGATGTGCTGAACGCGCTGTGCTCCATTGGGTTTGCAGAGACGGCAAAGCCGCCGAATACATCTGATCGGGTGAAAGCCCTGGCAGAGCTTCTGCGCCACTTTGAATTGGCCCGAGGGCATGAAGATGAACAGACGGACGATGGCTTCTTGGAAGCCTTGGAGCAGAAAGCGGGTGAACAGGCATGGGAAGAATAAGTACCTTTCACTTTCGGCCATTCTCCGCCAAGCAGCTCCAGGTGCTCACCTGGTGGTGCAAAACATCACCTGTGAGCGACAAAAACGGAATAATTGCAGACGGCGCTATACGATCCGGTAAGACGGTGAGTATGGCGCTTAGCTATATTCTGTGGGCTATGAGTACATACAGCGGCATGAACTTTGCCATGTGCGGCAAGACAATCAGCTCCTTTCGCCGGAATGTGCTTTCTTTTCTGCCTGCAATGCTGCAAAGTCGCGGGTATCAGGTAAAATACAGCCGTAGCGACAATGTGCTTGTGGTGACGCGGGGTGGTACGGAAAACGCGTTTTATATCTTCGGCGGAAAGGACGAAAGCAGCCAGGATCTGATCCAGGGTATGACCCTGGCCGGTGTGTTCTTTGACGAGGTGGCTTTAATGCCCCAGTCCTTTGTGCAGCAGGCCACCGCCCGGTGCTCTGTCAGTGGTGCAAAATTCTGGTTTAACTGTAACCCGGATAACCCACACCACTGGTTTTACGAAGAATGGATCCTGCCGGAGAAGCGGCAAGAAAAGCGAATACTCTACCTTCACTTTACGATGGACGATAACTTGTCCTTGACAGAAGAGGTCAAAGCCCGGTACAGAACGATGTACGCGGGCGTTTTTTATGCTCGGTATATCCTGGGCGAATGGAAAGTGGCAGAAGGCCTGATCTACGATATGTTTGATGAAAGTCGGCACTGTATTCCGCTGCCGCCGGATAACGAACTGCAAGGTTCTGCCTATATCAGTGTGGACTACGGTACGCTAAACCCTACGGTGTTCCTGATGTGGCGCAAATACCATGGCAAATGGCTATGCACCAAGGAATATTACTATTCCGGGCGAGAGAACCATAAACAAAGGACGGACGCAGAGTATGCGGACGAGATGATGGCCTTTATCGGCGATACGCCGTATACCTGCGTAGTGGTTGACCCTTCGGCGGCTTCTTTCATTACAGAACTGCAAAGGCGGGGGCTCAAGGTATTAAAGGCGGATAACGCGGTGCTGGATGGAATCCGTACCGTATGTACGCTATTGCAGCGGGCAGATCTGCTGTTCAGTAAGGACTGCACCCGTACCATTGCAGAATTTTACGCCTACCGTTGGTACGACAAAGCGGCGGAGGCGGGCCGGGACGAACCGGTCAAACAGGACGACCACGCTATGGACGCTATGCGTTACTTTGTAAGCACGGCGCTGGGGCGGATCGTAACAAGGAGGACATAGGATGATACTTTACATGAACCGGCGCGATGTGCCGAACCTTGACCGGGGCGAGTTGCCTTCTGCGGTGATCGATTATGTGATCGGTAAAGCAAATAAATATGAAAGACGGTGTCGCGCCCTATATGGTCGGTATATCGGTGTTCCACAGCTTCACCGTGGAGATGAAGAGGATGATGTGCGGGCAGAGGCCAACTATGCCAAGTATATCGTAGATATTATTCGCGGCTACTTCCTAAGTGAGCCGGTAAAGTACGATTGCAACGACCGGGACAAGAAAGACAGTCAGGCGCAGCTTTCCCTGGTGTCTACGGTTGAGGCCAAGCTGGATCGGCAAAACGGCACCCTGGTCCGCCACAACGCTGTGGATGAGGACAAAGACGGCCTTTGCGATTTGTGCGGAAAGAAGATTGACATTTCCGCCATTATGGCGGCCTACCATAGTCAGAATATCGCTACCGTAGATCAACGAAACGGAAAGGCCATGGGTATATATGGCGAAAGCTGTGAGCTGCTATATGCCAGCACAGAGGAGCAACCACGCCCGCGATCCGCAGTGTATGCGCCGGATCAGATCGTGCTGGTGCAAGATGATACCGTGGAGCACAAAGACTTGTTTGCGCTGTGGTTTGAGCAGCGGGAGCGCACAGACCGCAGCCGGTACTATGCGGTAACAGTCTATACGGCTACCCAGTATCAGCAGTACGAAAGCACATCGCTGGATAAAGAAAACTATGTGTACAACCCGGTGGGTGCACCGGTGCCACACTTCTTTGATGAGGTGCCGGTGGTGTGTTATGAGAACAACGAGGAGAGACAAGGCGACTTTGAGCAGGTGGCCAACCTGATAGATGCCCGCAATGAACTGCTGTCCGATCGTCTGACGGACAAGCGCAAGTTTGTCAATTCTATTTTAGCTGCTTATGGTGCGGTATTGCCGCCGGAGACGATGGCAGCCGCAAAGCAGGATCACTTTGTAGATGGTATTCCACAGGACGCCCGGTTGGAATATGTGCAAAAGACCTTTGATGAGAACGCATTAAAGGTGCTGGACGATACGTTGGTATCGGATATTCATAAGATGACCTTAACCCCGGATATGACAGACCAGGCCTTTGCAGGCAACGCCAGTGGCGTGGCGCTGAAATTAAAGCTGCTGGCCTTGCACCTGCTAGTAAAAAGCAAAATGAGTGCCATGGAGGCGGGCTTAAAGAAACGCTGGAGATTATATAACAACTGGTTGGCCCATAACGGAATTGATCCGGTATCCGTGGACGATGTGGATATTGTGTTCACTGTGGCCCTGCCCATTGATGAGGCGCAGATCGTGCAGATGGTGTGCACCTTGAAAAATGCCGGACTGGTTGACGATCAGACGCTGCTGTCCCTGCTATGGTTCGTTAAGGACCCGGCGGAAGCTGTGGAGAACATGAAACAGCAAAAGCAGGAGAACCAGCAGCAGTATATGGACAGCTTTGCCGCCAAGGCGGAGGACAAAGCTGATGAAAAGGGACAGTCGGCAGATCAGGAACAGCAAGACAAAGAAAAGGACGCTTAACCTATGAAAGCAGCAGAGTATTGGAAAAGGCGAACGGTTGACCTGGAACACCTGCTGCAAGCGCGCACCACCGCTACGATGGTGGAGGTCAACCGTATGTACGCCCAGGGTGTAGAGCAGCTCAACGAGCAAATTGAGCGTATTCTCCGTCGGTATGTTAAAAACGGTCAGATCAGCCAGGCTTATGCCTTGCAGCTGCTGAGCGCAGGCCAAACCGCAGAGGAGCGCCAGCGCCTGCTGGAACAGCTACAACAGACTAAGGAACCACAGGCACGGCGTGAATTGATCGCTATGCTGGACGCTCCTGCGTATGCGGACCGTATCAGCCGTTTGCAGGCTTTACAGAACGCTATTCGTGCGGAAGCCGTAGCCATGGGTGTGCGTGAGGAACGGCTGGCGAAAGCGCGACTGACAGATACACTCAAACAAGCATACTACCGCACTATATTTAACGACCAAAAGCGTAATGGTCTATATGACTTTCGCTTGATCAGTGACCGCCGTGTACAGGCCGCACTTACCCATAAGTGGAGCGGCAAAAACTATTCCGATCGTGTGTGGAAGAATAACGCCGCATTTTGCAAGCGCCTACAGCGCACCATTGAGGTAGGCTGCATGACCGGCATGACCCTGCACGATATGGAGGAGAGGTTGCTGGAGGACTGCATAGGTGCAGACAGCGACAGCGGGCAACGCTATTGTGCCAGCCGCCTGATCCGTACAGAGGTCAATCACTTCTCCAATCAGGGCTTTTTAGAGGGCTATAAGGCAGCGGGCATTATCCGGTATCGGTTTATGGCTACTCTGGATTTGCGCACCTCCGCCATCTGCCGCCAGCTGGACGGCAAGACCTTTTTGGTGGAAGAGGCAAAAGCAGGCGAGAACCTGCCGCCTATGCACCCTTTTTGCCGTAGTATTACTGTGCCGGTGGTGAGTAACCGCCCCGGCACCCGCTGGGCCAGGGATCCGGTAACCGGCAAGTCCATGACCGTACCGGCAGATATGACCTATGCCCAGTGGTATGAAAAGTATGTGGAGAAGAGAGACCTGGGCTTGACGGAAGAGGAAGAATACGCAATGAACAGCTGGGTCTCCAGTGACTTTTATCCGATTAACGAGAAGCTGCGGCAGGGTATAGAGTTGACAAGCGAGGAAAAAAGCGCTATAACTAACTTAGACCGTGCGCTTGAAAAATTCCCCAGGTACAACGGACCGGTCAAACGCTCTTTGGTTATATCTGATCCCACGGAACTGCAAAGGTTTGTAAACACGCATACGGTCGGCAACACGGTTACTTACAACGAGTACATAGCTGCAACCTGCGGAAAGACCTATAACCCGGACGCAGAGGTGCAAATCTATATTCCGCAGTGTAAGAACGGACGAGATATTCGATCCTTCAATACAGGCGAGCAAGAGATATTGTATGCGCGTGGTAGTAGCTTTGTTGTTTCTAAAGTTGTTCGAAAAGGTTATAAAGTAATGGTTTGTTTGCACGAAAAATAGGAGAAAAGCTATGGAGGACAAAAAGTTGTTTAGCGCTCCCAGATGGAATGATCCACCTGTAGCAAGAGTAACGGGACACAAAGAGATTAGTAAAGAAGAACAAGAAAAAGCGTTACAAGAACTCATAGACGAATATTTTGGCGGTGTAAGACCAGATGACCTGATAGAATTGTAATGTCTTTATTGCCTGGTTCTCTCCGATTATGACGAACAAGCAAAGCAATAAATAACCCAAAGTGAGCAGAGCTGCTATGCAGCCCTGCTCTTTTTATACCCATTTACAGGCTATGCCTGTGGGAATATATCATTTAACGAACCGGCAGCGTACGGTTTGGGAAAGGAGTCAGCAATGACAAAACAGTATGCCGAGATGGAAAACAGCAGAGAACAGAGCCGGGTGTGCGCACGCCTGCCGCTGAACCTCCAGCTGTTTGCCGAAGATACCGGCGAAAATGGAGCAGACACCAACGCAGAGGGGGCAGCGGGCGACACCGACGCCAACTCCGATGGGGGCAACACCACTCCGACCTTTGACGAACTGCTGAAAGACAAAAAATTCCAAAGTGAATTTGACAGCAGGGTCAGCAAGGCGCTTGCCACGGCCAGAGCCAAGTGGGAAGAAAGCGCCAAAGAGCAGGCGGACGAAGCCAAAAAACTATCCAGTATGAACAAAGAGGAGCGAGAGCGGTATAACCTGGCCAAGGATCGCCAGGCATTTGAACAGGAAAAGGCAGCCTTTGCCAAGAAGCAGCTGGAAACGGCTGTTGCGGCTGAGCTGCTCCAGCGTAAGCTGCCTGTGCAGTTTGCCGCAATCCTGACCGGGAATGACGCCACTGCCTCGCAAAAGAACCTGGAGATTTTTGACGCCGCATTTCAAGAGGCAGTACAGGCCGCCACAACCGCCAACCTGCGGGGCAAGGACTTGCCGCCGGCAGGTAAGGAAGCAGCGGGCGACAATGTACCGCCCACAGACTTCCGCGCCTATGAGGCGTGGAGAAAACAGAACGGCTAATAGGAGGAATAAGAAATGCCGAATACGATTTTAACACCCAATGTCATTGCCAATGAGGCACTGATGGTACTGAAAAACAACCTGGTGATGGCTAACCTGGTCCACCGGGACTATGAGAACGAATTTGTGAAGGTTGGCGACACGGTTACCGCCCGCCGCCCAAGCAAGTTTGTAGCCAAGAACTTTACCGGCGCTGTGGATCCCCAGGATCTGAACGAGGGCGGTGTACCCGTGAAGATGGACCGGCTGCGTGATGTGACTGTGCAGATCACTTCTAAGGAAATGTCCTTGGATCTGCGCGACTTCTCTGCTCAGGTGATCGAACCGGCCATGACCGCCATCGCCAGCGCGGTGGACGCAGATGTATTGGCGACTGCCGTAGAGGGCGCCGGCCGCACCGTGACCGCTTCCGGAGAGAGCGCAACCAAGCCCATTAAGGATATTGCCAAAGTGGGCAGCTATCTGGACTTTGCCGGTGTGCCGGTTCAGAACCGCCGCCTGGTACTGAACCCCTCGCACAAGGTGCTGTATGCTACGGACGACAACCTGTCCAAGGTGTCCTATGCCGGTGACGGCAACGCCCTGCGGGACGCAGAACTGGGTAAGGTGTACACCATGGACACCTACATGAGCCAGAACGCACCGTATCCCTACGGTTATCTGGACAATGCCGTTGGTACTGCCAAGACTTATAAGGTCAGTGGTACTGCCGGTGAGAGCAAGGTGGCGCTGTCCTCTGTGACTGCTGCTACTGCCACGGTGAAAAAGGGCGACTGCTTTATTGTGGACGGCTATGTGTACCATTTTGCCGCAGACGCTACGGCTGCCAGCGGCGCGGTGGCCGAGGTGGCTATTGACCAGCCCTTGCACGCTACACTGTCTGGAAAGGACGCCACTGTGATCTCTGCGCCTACATCAGTAGGGTTCCACCGCAACGGCGTGGCACTGGTGACCCGTCCTATGGATCTGCCGATGGGCAACAAGAACGCCTATGTGGCTTCTGCGGACGGCTTGGGTGTGCGTGTGGTCTTTGACTACGACAGCACCCACAAGATCGACACCGTATCCTTTGATATTCTGTACGGCGTGACCACGCTGGACAAGAATATGATCGTCAAGGTGCAGGGCTAAGCCCGGGGAGGTACAAATGGAAAAGGTAACCGTTGTACAGGGCAAGACCCAAGTGGTCATTGATCGGAGTTGTCTGCCGGCTTATTTGAATGCCGGTTGGCAGCTGCAAGAAAAAGAGGATACAAAAAAGGGCGCCAAATAAGGCGCCTTTTCTTATGGGGTGATATGTTTTGACTGATGAGATGAAAAGTAAGGCCCTGCGGCTGCTGCGGGCCGCTGCCGGGCGATATGACAAGATATGCGAGGCCTGGTACGCACACGCCGGTGAAGAGCTGGATTTACAGCTGTTTTTGGATATGGCAGAGGACGATTGCCTGACCTATTTGGGCACGCAAGAGCTGCCGCCGGTGGTTACCGCCACCACGCTGGCCAAACTGGCTTTTGTGCACCTGAACAGTTTTATACAGGATCGGGAGTACGGTGTAAAGAGTGCGTCCTATACGGAGGGCAGCGTATCTATGAGCGAGACCTATACCACCCCTGCGGAGCAGGAGACAGCCATTGCCGACCTGCTCCAGCCGTACAACAGATACAGGGAGGTGCGCACCGGTGAAAGCAAAAACGCCTAAGTCGTGGACTGTAAAATCACGGATTTTCTCCGCACAGACGATCAGAGACAGTGCTTACGACTTTGAGCAGAACACATACAGTGCTTCACCTGCCGTTTTGTATTTGTGCTGGCAGCCGGTATCTGCTTCTGCCCCTATTGAGGAGCGGGGGCGGGTGCTGTCTGCCGGGTATCAAGCCGTGTTGTATGACCCTGTGGGCGTACGGCCCGGTGACTTGGTACAGGCGGATGGTATTGGTTGGCTGGAGGTGGAGACCGTACAGCAGTTCCTGCATTATCGGTTGTTGACAGCGAATGCCACAGAGAGGAGGGCACCCGGTGGAAACGAACATTGAGATCGAAAAGCTGAGTGCCTATGCCAAGACACTGCAACGCACCGCAGATCATCTGCTGGACAATTTGGAGCGGCAGATGTTGCAGGACGCAGAGGATATGGCCGGCCGTCAGCGCAGCAACTGCCCGGAGGACACCGGACTGCTGCGGGAGTCTATCGCCGCCTTTTGCGAGCGTGACGGTGATCGGGTGACCGCAGGCAGCCGTACCAATATGCAGTATGCGGCCTATGTGGAATTTGGAACCGGGCCTGTGGGTGACGAAAAGGGTACACCGCTGGACAGTGAGCTGGGTATAGTGCGCAAGCATGAGCCTTGGACTGCGTATATACCCGGCTACGGATTTCGCAGGTTGAAAGGCCGCTTGCCGGCGCTATTTATGTATAACGGCATGCAGGAAATGCAGCCGGTGATTGCAGAGCATTATGGTACGGCTATACAGGAGGCGATCAAGTGAAAAACTACCGTGCAGTGATCCGGGATACCTTAAAATCCGTACAGTCGGACATTCCCTATGACATTAAGATGGCATTTCCGGAGAGCAAACCGGCAGGTAACCTGATCACATTTTATGAGATCACCAATACAGGCACGGAACTGGCGTGCGTAGATGTGATCGCCTATCAGGTGGATCTGTGGTTTATGACCTTGCCGGACCTGTTGGAATTGACGGAAAAGGTAGACGAGGCTTTGACCTCGCTGGGCCTGATCCGGCAATTTGCGTCCTCGGACGCACTGTTACATGACCCCAGCGGTTATTTGCGCAAATCATTGCGTTACGGCCGTCGGGTTGATACAAGAACCAATCGACTGATAGATTAAGGAGGATTTTATATGAACGAAACAAAGCCGGAACGCGGTCTTGCGTCCAAAGGCATTGAGGTATATCCCAACTATACCGGCTCCACAGCCAAGTGCCTGAACTACGCCACCCAAATCGGCGATCTGACCAAGGGCGAACGGGAAGAACTGGACGCCACTTGCTATGACGATGATGTGGAACACAGCATTACCGGTATTCGCAAGAAAGCAGACGCCTTTGAGGTGACTTTTCTGTACAACGCAAAGGACGCCACATCGGATTATCGGGTGCTGGCAGCTTTGGAGGACGCCGGTGTGTCCGTACCCATTATGGTTAAGCTGCCGGACGGCACCAAGTTTAACAACTCTGGTGTGCCCAGCCTGAAGATTAAGGGACCGGGCGTAAACAGCCTGATGGAGGCTACTGTCTCTTACAAGCTGGACGGCGACTGGAGCAGAGAGTTCCCCGCCGCGTAAATCGACTATTCGGGAGGCGGGCGACTGCCTCCCCACTTTTTAGGAGGAAATGACAATGAATGAATCCCATATTGTAACCAGAACATACGATTTGCAGCTGAATGGCGGCAAGACTGTGCACCTGCGTTTGACTGTAGCTGCTCAGCTGCGACTGAAAAATAAATTCAACGAGGACGCCCTGGATGTGATCCTGAGCGCTTCCAGTGATCCGGAGCGGCTCCTGGCTGTACTGGATGAGGCCCTGCATTTTAACGATGATCCCAACGGCGATCTAACCGGTGAGGCGTTGTATGACGCGCTGGTGGACAGCGGCGTCAGCGGTATGGACGCATTCTCCAGCATTCTTTTCAAGCTGGCCCATGTATCCGGTCTGTTGAGTGACACCCAGGCGGAAAAGCTGTCCTCCGGTATTGGCAAAATGCTCAATGCTGCTTTTGATGGCATGGAGCAGACGGCAGAAAGCGAGGAACAGCCCGCCTCCTTTCCAGGGTAAGTATTGCACCTTGGAGGATATGATTTTAGAAGCCAATGCTTGCGGCCTGGCTTTTCCGGTCATTCTTGCAATGACTTACGGTGAATTAAAGCGATATATCCTGTTCCATCGTGACCGGGAGCGCATACAGTATCAAAATCTGTCACAAATAGCTTATATCCAGGCCGGTGTGATCGCTTCTATTGTTGCCGGTGAAGATATAGACCCTGTGTATGAACGCTTCCCCTATTGGACTGAGGAGGATATATTGGACATTCAGGCGGCTAAGACACTGGCCTATTTCAACCAGTTGTAATTAGATCAGAAGGTGAGGTGAAAAAGTGGATCAAGAATTGGTAACCCGATTTACGGCAGACATCAGCGAGTATAAAAAGAGCATTACAACGCTCCAGGGCGAGTTGAAACAGTTGTCCGGTGTGACCGGCCAAGTGCGTGCGGCGACCGCCCAAGCGATGAATTCCGCTTATGAAGATACTCGCAAGCTGGGTAAACAGGTGGAAAGCCTGGTAAAGACACAAGAGCGCAATGTGCAAGCGGCTACAGCGAGCAGCGTCAAGATTATGGATTACTCCAACAAGGTGGAGCAATTACAGGGCAAGCTGAAATCGCAGAACAAAGAATATGCCTCCCTGGCAGGCCAGTTAACGGCGGTGACCTCAAAATATCGAGAGCAGCAGGCTTTTTTGAACGATTATAAAGATGGAATTGCCGGTGTCAACAAACAGCATGAGGAATTGGCTGGGTTGATTCGCACCACAAGTAGAATATCGACCCGTTATATGACATTGGAGGAAATTGAACAGCACAGGGCCGGATTGCAACGCATGAAAAACGACCTGGAGGTCTTCAATGACGAACTCCGGGATGTAGGGCTGAATCCCGATAATTTGAAAACGGATACACTCGATAAACTCAAAGCAGAAATTCAAAGTGTTTCCGCACAAATGAACCAGCAAAAAAATGCTATGGCGCAGACCACGGCTCAAATCAATAAAGCCAACGGCAGCCTGGCGATCGAGACCACGCGGTATAAATCTCTACGCAGTACCATAAAGCAGAACGGCGAAGCGCTGACTGAAATGGGCAATAAGCTTGACAACGCTCTGCAAGAGGAAGCCTTCCCACCGGTTGAAAGCAAAATGACCAAGTTTAAAAACAAGGTTAAAAGTCTCGGCAGCGCGTTTGCAACCGTCGGCAGCAAGACGGGTGCTGTATTCGGGGCTATCGGTAGGGCAACAGGTTCCGTATTCGGTAAAATCGGGTCCGCAGCGGGCGCCGCTTTCGGCAAGGTGCATAGTCACCTGAAAAATATGCGTGCTTCTTCCGGTACGGCCAGTAAGTCTCTGCTGAATGTGGTCAAGTCTATCCGCCGCATAGGCGTGGTATCGCTGGGGTTGAAAGTGTGTAAAAACATTTTCGGTGAGCTGCGCTCGGTAATCACCGGTTATTTAAGTCAGAATGAGGCCCTGAATAACCGTGTGGAAGCCTTAAAAAATGCCTTTGCAAAAGCTTTGGCACCGGCCATCAATGTGGTTGTGGGGCTGTTTGAAAAGCTCATGCCCTATGCCATGAGTGTGGCTAATGCCATCAGCGGCTTGCTTTCCTCTGTGGGGATCGCTTCGCAAGTAAATGCCACAGCCACCGCTGTGGGCAAGACCACAAAAGAGACGAAAAAGCTATCTCAAGCACAAAAAGAGTTGTATGGGTTTGACCAAATTACTAAGGTCAGTGATGATCAGCAAGACAGCAGCTCGTCCAATTCTTCTGCGGCCAAGACACCGGCAGCGTCCGACCAGTTCTCCGCTTATTTGGAGAAAATCAAGAACCTGTGGAAAAGCGGCGACTTTGAGGGCATTGGCGAGCAGGTTGCGGCTTCCTGCAATAAAGTAATCGACAAGATCAAGAACCTGGACTGGGACGGCATACGGAAAAAGGTCAATGATGCAGTCAGCGGCATTGCCAATAGCCTGAACGGCTTTGTACAGGACTTTGACTGGGCAGGTGTGGGTGAGATCGTGGGACAGGGCGTGAATACGATATTCAGCGCACTGGACACATTCCTGACCACCTTTAAGTTCGACCAGTTGGGTGCCGGGCTTGCAAGCAACATAAACGGCTTGGTGAGCACTATTGAGTGGGGCCAAGTGGCCAAGACTATTTCGGATGCCATCAGTGGTGTGTTCAAGACCATTTCCGGTTTCTTGGAAAACCTGGACTGGCGAGGGCTGGCTACGGCGCTGGAGAATTTTATAGCCGGTATTGACTTTGGGGGTATGGCTAGCTCTCTGTTTGAGGCGCTGGGCGCCGCCCTGGGTGGTATTTCCGCATTCCTCGGCAAACTGATTATGGACGCCATCTCCAGTGTGCAGACCTATTTTGGAGGAAAGATCAAAGACGCCGGCGGTAATGTGGCCCAGGGCATTTGGGACGGCATTGTTGACGGTATTGGTGACGCAGGAAAGTGGATCAATGAACACATCTTCCAGCCGTTTCTCAAAGGCTTCCAGGAAGCCTTTAAGATCAAGTCACCTTCAAGGGTTATGAAAGAACAGGGCGGCTTTATTTCCCAAGGTCTGTTTGACGGTATCGGCGATCTGTGGAAAAAGGTCAGCCAAAAATTCAAAGGATTTAAGGACGGCGTTGTTAATTTCTTTACCGGGAAAAATGGCGTTGTATCAAAAGTCACCGGCCTTGGCGGTAAGATCGTGACCGGCTTAAAGAACGGCCTGAAGAATTTGAAAGCCACCTTTACCAATGCGTTCAAAGGCCCCTTAAACGGTGTGATCAAACTGGTCAACAATATGGTTGGCAAGATCAATGACAAGCTGCTGATTAGCGTTGGCAGCACACTGTCTAATGTGCTTAGTGCCCTGGGCGTGAGCGTGACCAACGGCCAGTACCAGTTGTTTTCTATACCCACTATCCCAGAGCTGGAAAAGGGCGGCGTGCTGAAAAAAGGCCAGGTCGGTCTGTTGGAGGGTAAGGGCGCCGAGGCCGTTGTGCCCTTGGAGCGAAACACCCAGTGGATCAGCAAGGTAGCCGCAATGATGGTGCAAATGCTGGGTAGCAGCGGGCAGGCGGTCAATGTAACGATCCCGGTATATGTGGGCGGTAAGCATTTAAGCACGGTGGTGCTGGACGATGTGAACCAAACAGAAAAGAAAGGCCGTGACCCAGTTACGGCCACAGCGTAAGGAGGGACGGTATGCCACTATATATTGACGGTACAAAAATGCCAAACCCATCATTCAATGCCATATCCTGTTCAGACGAAAAGGTGTGGTCCTCTAACACAGGCCGCTCCAAGTCGGCTTATATGAACGGCAGTATCGTTCAGGTTAAAAAAACAAGGCAGTTGTCATTCCCACCTTTGACCCGGGCGGAGCTGGACAAGTTAAACGGCGTGATCAACAATGCGAGTAAGCCCTGGCATTCTATTAAACTGGAGGATACTTCCGGGAATACGGTGTTTTCGTTCAACTGCTACTTTGGTACGCCCAGTTGGACAGCCTATTCCGGTGCCAGGGATTGCCGGTATTTCATCAACTACAAAGTAGATGCCATCGAGCGCTAAAGGAGTATTTTATGTACAAGACAAGCACAGCTTTTAACCAGGCCATCAAAAACGGGGAACGGATCTATGTGAAGGTTAAATGTGGCAATTTCATTTTTGGCTACAACGATGAGACGGATCCTACAAGCCCAAATGAGCAAAATAACATTATGGAGCTGAATATTGACCGCAGTATCAGCCATGACGATTACGCGCTGGCAAAGTCCTACGCTTGTGGGTGTAACTGCGTTCTGTGGGCTGTGCCCGCCGGAGCCGTGCTTCGCGGGCAGAAAACCGTGGTGTACTTTGGCTGTATGGTCAACGGTGCAGTGGAGTGGGTGCCAATGGGCGTGTTTTATCCGGAAAAGGTCACTCGGTCCGGCGAATGTACCACTTTGGAAATGTACGACCACATGTATGATCTTTCTATGCCGTATTCTTCCGCCATCAGCGGTCAGCAGACCCCTTTGGCAATCTTAAAAGACCTGGCACGCCAGGGTAACTTTGAGTTGGCTGCCGGCGTGGAGAGCAAGGTCTCCGGCTTTGGCACGGTAGATGTTTCTTTGCTCTGCGGTACGGAAACAGACGAGGACGGCAAGCAGCAGGTTACTGCCTATAATGTGAATGACGCCATCGGTTATGTGGCCGGGTTCTGCGGCTGTGCTGCCGTCTTTGACCGAGAGGGCAAGCTGCGAGTAGACACTTTCTCCCAGGTATATGATGGTACGGCAGAATACACGGTGACAGACGACACGGTCACAGAGGTCTCTCTGGCAGAGACGGACAAAACCTATCTGGGGATCAGCTGCAACAATGGGAATAAAAACATTCTTGCGCCGGATAGTCTGTCGGCCAACAGCGAGGTTCTGTATTTCGACAATCCGCTGATCACCACCCAGGCCCAAGCGGAAAAAGTATTTAACGCTGTATCTGATATGATCTACATAGATGATGGAGACCAGGGTGAGACTGTATTTGACCTGGGCATACAGTACCGACCGGGAAGTATGACATTACTCACGGCCAATCCGGCGTTGGATAGTTTCGATGTGATCACCTACCGGGACGATACCGGCGATCACCATATCCCCTTGATGGGTGTGGAGTATGATTACGATGGCTCCGTCACCATGGATGTGGCCGCCCACGCCCGTTCGGAACAGGAGGGCAGCTCTGCCGGAAGCATTCTTTCCCGCATGATCTCTAAGGCTATGCAGCAGGTCACAGCGCCGTTGGCGCAGCGCATTCAGGATGCTACGGATTCTATCACGAACGCAGTGGGCGGTTACGCTGCTTTGATCGACCGGGACGGCGATGGCGTGTCAGACGCGCTTTATATCGGAGAGTACCCGGCAGCGGAGGGCAAGACCAAAGGCCGCTGCCTGCTGCTGAACAAGAACGGTATGGCCGTTTCCACCACCGGACTGCAAGGTCCCTTTAAGGACTTTGCGGTGTACTACAACAAAAAAACCAACCAGTATTACCTGAATGCTACGGACATTTCAGCCGGTAGACTCTCCGGTATTGAGATCCTTGTGGATAAAGGCCGTGTTGGTAATTGGATTATAGATAACGCTACTCTTACAGAGCAGGGTGGACTGTTTGCAGATTATGTTCCGGAAAAAGACGGAACGGCATATCGTGTGTTTTTACAGCCTGCATTCAAATCGGACAGTAACCCTAAACCGGAAAACACTTGGGTTATATCTGTGCAAAAGGCAGATGTGTTGAATTACGGTACAGGAACATATTCTTACACATTTCGCGTGCTGGCCAACGGTTGCGTCGATGTGGGTGGTACATTAAGCGTAAAACAAGGCGCTACCTTTAGCTCTAATGTGACATTAGGCGGGAAATTAAACGCACCTTCCGAACGAGAGATAATTAACACGGCCTCTGGTGGTAATAATTTAGTGATCGGATTTGGGCAGTATGATCTGGGCCTCAAAACTTATTTAGAGGGTAACGATATATACTTGAGAATGCAGCAGTACGGCAGCTTGTACATACAAATGGGACCAAAAGACAATGTTGAAACCAGATTCAAACTTTCTAAATCTCAATGGACAATAAACGGAGATACTGCATATCGGGATACGATCACTTCTGCTGGCGGATTTATGATTGATGCAAATAGTGGAAAAAACGGATTGTACTTAAACGCAAAAAGCACATGGATTTATAACGCTGCGACAATCACAGGCAATCTGACGGTGCGTGGAGATGTAACGCTGAATTTCAAATCTTCAAGTGGTACCATGCCACTGGTTGTAAACACAAGAGGCGTTATTACGGTTGCAAGCTCATCGGAACGGTACAAGGAGAACATTAAGCCGGTAGAAGACGCTGTGCTGGATCCGAGCGGGCTTTACGATGTGCAGGTGTGCCAGTACAATTACAAGCCAGAATACAAGGACAACGAATTGGTCAGCGGGACGCAGATCGGCGTTATTGCAGAGGATCTGGACAAGCATTACCCCAACGCAGTGATCTATGACAGTGAAGGGAGACCTGAAAGCTGGCAAGATCGTATTATGATCCCGGCAATGCTTAAGCTCATTCAAGAGCAAAAACAGCAGTTGGACGATCTGCGGGCAGAGGTGGATGCATTGAAAGCAAAACTGTAAACAAAAAAGGCGGACAGGCAATTGCCTGTCCGCTTGTGGTTATAAATATTGGCGAGTTTTAGAATTCTCCTCAGGAAATATAAACTCTTTGCCATGTTGATCGATGAATATTAGTGTGCTAATCCTGCCTCCATATTCGTCGGGATCAAGCGTTGCACATTTGTTCGTTGCCCAGTAATCTCCATCATCTGAATGGATAACTTCGCCAATGGCTCCGACTGGCTTCGTTCGTTTAGTGGTTGTTTCTCTTGTGTCTGTTACTATTGCGGCTGGGGCTACTGTGCCATTCCTTTCGGTGCGATACACTACTTGCGGTTGCGTGGTAGTATGCTTCTTCTTTTTCTTCTTAGTGGTTGTGGGCTTTGTAGTTGTTGTGGTTGCGGTCGCCTCTGTGGCTGCTGGTTCTGTAGTAGTCTCTGTGGGCTGTGTAGTAACACCAGCCAGTGCACTGGATACAGCGTGATCTACCAGACTGGCTGTCTCCTGATCCTGCACTCGATCATAGTGCACCCACACACCGATACCGACCCCCACCGCCACTACAACGGTCACAACAAGGATCCACACCTTGGCCTTAGACTTCATCTTCATCTCTCCTTTCACTCCCCACCATACCACACTTCCCCGCAGATTGCAAGAAAACAGGAGGCGATTCCCATGTAAAATACAAATTGCAGTCAACTGCAAACGGCGGCTTAGGCACGCTGTTTTTTTATGTCAAAAAGGAGGATTTTATGCAGACATTAAATATTAAGGTCACCCAGCAGGCGGTGATCTTACAAAACAAAGACCCGGTGACAGCTGAGAATGTCAATCAGATCCGCTGTGTGGTAGAGCTGGATCCGGCATACGCCGATCTGGTCGTGCGGGTGTGCATGAACGGCCAGTTTGCCACTGTGGTGGATGGACAGTGCTTCGCCCCGCCGCTGCAAGAGGGAATGTGCCGCCTGGGCGTTTACGGCTATGCTGTGGATGGCGAGCAGTTGGTGCAGCGTATAAGCCCGGAGCCGTGCGTGTTTTATGTGCGCCCTGGTTCTTATGACCCGGCAGCTGTGGAGACGGACGCACCGGATCCAACGGAGTTGGAGTCTTATTACGCCAAGGTGCAGGCACTGCTCAAGGATATTGGTAAGGGTGTGAATGGCACCACTTATACGCCCAGCGTGTCCGCAGCGGGCGAGATCAGTTGGACCAATGACGGCGGAAAGGACAATCCGGAACCGGTGAACATTAAAGGCCCAAAGGGTGACACAGGTCCCCAGGGCGCTCCTGGTAAAGATGGAGAGCGAGGACCGCAGGGCGAACCGGGAAAAGACGGCGCAGCGGGTCCACAGGGTCCCCAAGGGGAGCCGGGCACAGAGGGTCCGCAAGGCTCACAAGGTGAGCAAGGTCCTCAGGGCGAACGAGGGCCAAAAGGTGATCCTGGACCTGCAGGCGCTGATGGCAAGGACTATGTGCTGACGGACACGGACAAAACCGACATTGCCGCCAAGGTGGAGATCCAGGATGGCTCTGTGACTACGAACAAGCTGGCGGACGGTGTTGTTACCGGTGATAAGGTCAGTTCACTGGCCATTGAGGCCAAGCATATTAAGCCGCGTACAATAACCGGCATGCGGCTGGCTCTAAAAACGGTCACAGAGAACCTGTTAAGTGATGAGTTGCAAACCAAACTTACCAGCTGGGTGGGCACTCTGGCACAAGCGGCAGGCGATGCGGTCACCTTACACGAATGGTGGAACATCTCTGAGTTCTGCCCCTATGTGCTGAATGTGGATTATGACACCCAGGGCACCATTACATTGCACGCTGACGACGCTAAGAGCGGCGATCATGCCTTGACCTTGCGCAGCGGGGCGCTGGTGTCTTTCTTTGAAGAAGATGGCGTGGAGTGTGCCACAGTCACACAATCTGATTTTGGTATTGCGGTGGTCCGCCGAGCTGCGGACGGCAGCGGGACGGTTACCCTGCCGACTGCGGGCAACACCGGCTCTGTTGAGACCTGGGAGACCGTGTTTACCAAAACATTTGACGCCGATACAACGGACAAACAAAACTGGATTTTGTCTAAGCCGTGCAGAAAAATTAAGTTGCGCATGGTTAGCGTTGGAACTACTACCAATAGTAGTGCTGGAGACCAAACTGTATATTTGAATTCGTACACATCTGAGACTTACATACCCAATGCGTTTCGTTTCGATGTTGCAAAAGATAAGGGAAGCTTCGTTGTTGCAGAGGTTGAATTGACTGCTGACATGGTGCGTGTAATGCAAAACAAATCAGATAAGTCAAGTGGCTTCAACCCAGCTGATGTCATGGAAAAAGGCTGTATATGGCTTAGCAACAAGGTTAACTTCAACATATTCAAGGATGTGGAGGCTCACGGTGCGATTAAGTCGTTAGGTTTTCCAACCAATGGACGAACAATTGGTGCGGGCACGCAAGTTGAAGTATTGGGGGTGGCAAAATGAGCATCGAGACAGAAAGCCGCATTGCGTTTTTGAAGTCTGAGCTGGCGGAAACCGACTACCTGTGTTTGAAATTTACAGATGGTGCCTTGTCCGAGGATGAGTACGCACCGATCCGCCGGCAGCGGGCGGCATACCGGGCAGAGATCAACGCCCTGCAAGGGGGTGATAGCCGTGAGTGACGCTATAATCGTAGCTATTGTGTCCGGTGTGTTTTCCCTGGCAGGATATTTATTTGGCAATTATAAGAGTCAAAGCAAGACCATGTACCGAATAGATCAGCTGGAAAAAAAGCAGGACAAACATAATACGCTGATTGAGCGTATGTACAATGTTGAGGATCGCATACATGTGCTTGAGAATAAGCAAGCTGTTGCGGATCATAGAATTAAAGATTTGGAGGACAACAAAAAATGAAAGTGACAACCGGAACGATCGCACGCACCGCTGTACTGGTGGTGTCGCTGCTGAATGTATTGCTCAATGCCTTTGGCAAGAACCCTTTGCCGTTCAGTGACGATGAGGTGTACACCGCCGTGTCAACGGTGGTGGCAGTAGTAGCTTCCCTGGCTGCCTGGTGGAAGAACAACAGCATCACCAAGGCAGCTTTGAAAGCAGATGAGACCTTGGCACTGGAGCGGACGGAGACAGCAGAGAGTGAGGCGGTCAGTCATGAGTAAGCTGTATTACTGCCGGCAGACAACCGAAAAGTGCAAATCTATCAGATACCCAAGCAAATTCCACCCCTATAAATACGGCACTTCCGGCTGTATCTATACCAGTGGTTGCGGAGTGTGCGCCAGTCTCATGGTGCTCCATAACTTCGGCTTTACCGGGCTGGATACTGCTGCCTGGACGCAGAAGTGCCTGGTTATGGGTGCACGCAGCGCAGAGGGAACGGATATGGACACCATCACCGCTTACCTGGAAAAATACTACGGCGTTCTCAGCAAGCGTGCAAAGACAGTTGAGGAGCTGAAGAAGCACCTGAAAAGTGGTGGCAAGGCCATTGTGTGCGTATCCGGTGGCGGCAAGCAGCTGTTCTCCAACGGCGGCCACTATATCTATATCGGCGGCCTGGACAAGAGCGGTAATCTGATCGTCTTAGATCCGTACTGGTATGATGGTAAGTTTACCATGACCGCAAGCCGGCGGAAGTACACCAAGGTGAAGAACGCCCGGGAAGTGTATGTACAGCCTACCGCCCTTGCTTCCGACATCAGCGGCATTTGGCTGTTCACCAACGCCAAGGGTGCCAAGACAGTGTATGCGGAAAGTGATGTAAATTACCGCAAGGCAAGCCCCAAGGCGCCCGCCATTAAGCCGGGTACATATACCACCACAGTAGTGCGTGGTATTTACAAGGGCGCAGGCGCAGCCACCGGACGCAAGAAGGTCAAGGACCTGACCACGGACGGCCGGCGACACGCTACAAGCAGTAAGTCGAAAGAAGACGCTATGTTTCGGGCAGGCACAACCATCACCGTGCTGGAGACAAAGCTGCTCGGCACCGGTAACCTATGGGCGCGCTGCCCCTCCGGCTGGCTGTGTGTATGGGAAAAGGATATTGACCGTAAATTCATCAAGTAAAGCAGAAAGCCCACCGTTATCCGGTGGGCTTTCTGTGTTTTTTATCAAAAAAATATGACAAAAAGATAAAAAAATTCATGTTTTTATTGAATTTTACATACTCTTATGATAGAATGCAACTGCAAATTAGTTGCAAAGAGGTGGAAAGGATTGAGCCAGTTTGAAAAACTCTGGGACCGGTTTTTGTTAGTTCCAAGTGATTTTACCTATGATGAATTAAGAAAAATCATGAAACATTACGGTTATAGTGAGAATAATAAAGGGAAAACATCTGGTTCTCGAGTAGTATTTATAAAGAGGGATGATGTAGAAAAAACGACAATATTTCTTCACAAACCTCATGGATCCGATGCGTATGTTAGAAAAGCTGCGATTAGAAGCATAATTGCTGCTATGGAAAGGAATGGTGATATTAAATGAGCAATGTTATTCAGTACAAAGGGTATTTTGCGAATGTGGAATATAGCCAAGAAGATCAAATCCTTTTCGGCAAAATAGAGGGCATTCGTGATTTAGTCACATTTGAGTGCGAAAACGCAGGCGAGGTGGAACAAGCTTTCAAAGATGCTGTGGACGATTATTTGGAATTTTGCGAAGAAGAGGGCAAAGATCCGAACAAAAGCTTTAGCGGCTCATTCAATGTAAGAGTAAGTCCGGAATTGCATAGGGATATATGGGCGGCAGCGACCAAACGCAATATGACATTAAATGCGTATGTGAATGAGGCGTTGCATACTTCACTGAAAAAAGTGGGCGATTCCAATATTGTGTTTGTTTTTCCATCAAGACCATTACAGGAAAAGAGTATATCAAATCTTTCCGTAAATAAAGACGCCTATGAATCGGTTGAAAATGGATTTTCATGTGGTGTAAGCAGAAATCTAATTATGAGTCGAGGTGTAAATCAATGAGCTATAATTTGAAATTACAAACATATCTTATGAGCAAGGTGTCTATTGATACCAAACTAATCAAAGGAGAAAAAGAAACATTAGTTATAGAATGTTCGGCTTCTCCGAGATTTCCTACTAACGACGGCAATAATACTTTGCTGCTTGCTTTTAATGCATCCATATATGAAAAAGATAAGAGGGACACTGAGAAAATTGTAAATGTGGATGCGGAGTTCGTTTATGAATGCAACATGCACCCTGAGAATACAAAAGAGTTGCAGGACTACATTCGTGAAAATTGCCTTGCTGAAATACAGGACATAGCTTTCGAGCATATCAATAAGATTTTTGAAGCTATGAACTTTACTGGGCTAAAAATAGAGGCAAGTGAGTAAGTTGCAATTTTTACCAAGTTCAATGAAAAACGCTTGACAACACATCTTCCTTTGTAGTATAACGAAAAACAAAGGAGGAATGAAAAATGATTGTGGAAGATACCAAGGATTTGGTTGAAACTGCGGACTATGTGATCATCGAAGCTGTTTTAGTGGATGATGGATTGCGTTACAAACAACTTTCTGTTGGCATTAAAGCCCAAAACGGTGATATTATCCGCATAATTCCAATATCGACAATGATGATGTGAGAAAAGGCCGTGCAGTTCACAAGACTGTTCGGCCTTTTTATTTTGTTCGAAAAATAAGTGTGTGCACTTTCTGAAAAAATGGTTGATTTTTTTGTACTCTATCGCTACAATAAAAGTGAAGGAGTGATTGTGATGTTGAGTGTATTCGATGTGGCAACATATATCCTGCAAAAGCATGGCGATATGTCCAGTATGAAATTACAAAAGCTGTGTTACTATGCACAGGCGTGGTCTTTGGTGTGGGATGATGCACCACTATTTGACGAGGATTTTGAGGCTTGGGCCAATGGTCCTGTATGCCCCGAGCTTTTTCACAAAACACAAGGTCAGTTCATTGTCCATGCTTCTGATGAGCAAGGGGATGTGAGCCGCTTGTCCGATAATCAAAAAGATTCCATTAATAAAGTGCTGGATTTCTATGGCGATAAGGACGCGCAATGGTTGAGTCAGTTAACACACCTGGAAGAACCCTGGAAGTCCGCTCGGCGTGGTGTACCTATGGGTATGGGATCTTCTAACATCATTAGTAAAGATTCTATGGCTATGTATTATGGCGGGCTCGAAGCATAAGAAAAAGCATACTGCGTGCGCTTATAACGGGTTGCAAGTCAAAAAAGAGCCGACAGCCCGCGATTTTTATACAAAGAAGCAACCGACCTCTATCGCTCAGCCAGAGAGTTACCTTTCTGAAAATCCATCTTGGAATTTTAGCTTTAGGGATACAGCGCATTGGGCTTTTTCGTCTGAACATGTCGGAATGGATATTTGGGATGAAATTATTCCAAAATTAGAAGATTTTGAGAGCATGACTTGGAGCGATATTTTGATTGCCGCCAAAAAACAAAACCATAGCATTTCTGTGTCGGATTTGCATGCAGATGCACAAAAATATTTAGCACAAAGGCGGGTGGAGTCGGAATCAATCGTGTCCTTGCGATTGGGCGGGAGAAAGCGCATATACGGTATGCTAATAGGTTCTACATTTAATATTATCTGGTATGATGAAGAGCATGGCGACAACAGTCGGTGCGTTTGCAGATCAAAAAAGAAGCATACATAAGTCACAACATTTGGCCGGGCAGTTCACAAGACTGTTCGGCCTTTTTCTATACCTAATTATATCTAAATGCAATAAAGAGGCCCGGATGGGGAACTGGG
>Prophage_in_PurF_locus_XieH_2016__YSZC12003_36005_NODE_238_length_99923_cov_5.91259_(Phage_only)
GCTGTATATGGAGAGTTGTCCGAGCTGGCCGAAGGAGCACGATTGGAAATCGTGTAACATCTAAACGGGTGTTCGAGGGTTCGAATCCCTTGCTCTCCGCCAAAAATGCCCCGAATGGCGCGTGATTACGCGAAATTCGGGGTTTTCTTTTTTTGCTTTTCTCTGTTTTGCACTTGTGGCAATTTGTGTGCCAATGTTGGTGTTTGACGGCATTTTTGTCTTACTTTTGTCTTACTCGTTCAGGAAGAAACAAAGTCGTTTAACTGCTCGGCGGTACGCTGTGCTCTGCTCTGTCGAATGTGGGTGTACACATCCATAGTCAGTTCTACCTTGGAGTGCCCCAGTAGCTGGGCAGCGTCCTTGGCCGATAGATCGGCGTCAAAGCAGATGGTGGCAAAGGCGTGTCGTAATTGGTGCGGGGTGAGCGTCACGCCGGTAGCTTTTCGGTACGCCCGCCATTGGCTGTTGAATTGTGAGAGGGTAAGCGGCTGTCCGTTGCGGCTGAAGATATAACCGGATCCGGGTGGCAGTGCGTTTTTGAGCGGCGCCAATAATGGGATCGTGCGTATGCCGCTATCTGATTTTGTTCGATGGCAAATGGTAGGCTTGCCATACTCATAGACTACGACTTTGGATATGTGGATCAGGTTGGCTTCGCGGTCTATGTCCTCGTACCTTAGAGCCAGTGCTTCGCCACGCCGACAGCCAGTATAAAGTATAAGATAAGCGAACAATCCAAAGGACACATCTACGGATTGCTTGACTTTCTCTATATCCGCCTCGTTGGGCAGCGCACGCGGCGTTTTTGGAGCACCTTTTGGTATCTTGGTAACCGTTGTCGGGTTTGTACTTAAAATGCCTTGTAGAACGGCGTAGTCGAATATTTGAGCGGCTACGATCTTTCGCAGGGCAATGGTGTGCTTGGCATACCCCTTCTTGCCCATGTCGTTTAGAAAACGCTGCAATTCAAGAGTGGTAATATCCTTTATGAGCTGCTGCCCAAAAGCAGCTTGCAGGTCACGCAGGGGTGCCTGGTAGCAATCGTATGTATAATGCGCAACTTCCGCCTCGTGCGCTGCGTTCCATTGGTCAGAGATAGCGGAGAAGGTGGGGTTGATCAAGCGCTCTCTTACTTTTGTGGCGTCAGACAGTAACCGGGCTTGCTTTTGATCCAGTTCCTTTTTGCTGTGGCCGTAGACGGTTTGGCGCTTATAGCTGCCGTCCGGCTGGACCACATTCACCTTTCTTTGCATATATTTCTTCAAAATGTACCACTCCTTTGCGGGCAGCGCCGAAAAAGGGCGCAAAAATGCCCTGCTTGATTTATCGGCAGGGATGTGGTACAATATCCAATATTGGGTAGGTTATGTACTGCATATCCTGCTTATCGGCTCTATCCTGTTGGCGCAGGGTAGGGCTTTTTTTATTTTGTTGTGATTTACTCTAACTTCCCGGCCAACGCCTGGAATTGATGGAGATAGTTGTCTTTGATGTCCTCAAAGATCTTGGTGGCCTCTGCGTCATCGTACAGGTGCGTGGTCAGGTTGCGAGCGTTCAGGATCTCTACCCACACCAGGTCGTTATCCACAAGGCCGTCAGCAAAGGCTTGGCGCATAACCGGCTTGGGGCTGTTCACTTCCGTATAGCCCTGCTCCAGCAGATACTCACGGCAGGTTTTCCACGCCAGCTCGGTGCAGAATTCAAAGCGCTGGATCACACCGTCACGCACGGTGGAATTGGGCAGCTTGTCATAGTCGGCAATGGCCTCCTCCAGGCGCTGCACTGCGTCTTTGAATTTGTCCCGCTTTTCTTCATATTTGCTCATTAAGGATACACCGTCCTTTTCTATATTCTGAAGTAGCTTGGGGTCTGTGTCCGCTCGGACAAAGACCAGGTCAAAGTCCAACAGGGTAGGCAGATCTTCAATGGCCTGGGCAAGCTGCGCCTGCCGTCCTCGGTCGTCTATACCGTAGATAGCCAGGTCGATGTCGCTGCGCTGCCGGTTGTCACCACGTGCCCGGGAGCCGTAAAGCACCACCTTAGCCGCGCCGTACTGCCGGCCGATTTTTGCAATTTGTTTGTAGAGTTTGTCCATAGGGTTATACCTTGCCGCTTAATTCTTGAAGCACTTGGGGCATGGCTTGTAGCCAAGTCTTTTTGCGTCGTCTTTGGTGAACACACGGAACGATTTGGTTTCTGTAAAATTCTTACAGGAGTATTGATGATAATACTTTTCGTCGTTAGTGCAAACGATGTATCGCTTATAGAATGCCAGTTCAAGCACATTCTGATTGTTACTAGAAAACATGAACTCACGGTCTTTGATTTCCGAATCGTATTTTTCTTTCAAATCGTCATACTGTGTATTGACAGCGTTCAATGATCTTTGAACTGCATTCCTTTCCGATCTCAGTTGGCGGCACTCTGCATTTTTATATATGGCAAAGCCCGCAGCAATTGCCGCAATGATAAAGGCAACTACAGCCAGGCTGATAACTGCTTTCATTTGCCTGTCCAACTGCTGACGCTGCTTGGCACCCGGAACATTTACTATATTCACTTCCACATCGTTATCGTCAGAATAATTCATGCATTTTCCCTCTTTCTTTTTTCATTATGATTTTATTGTTCGATCTCGCGGACAAGCAGGCGAGGAATGCCAAGAACATGGCATTGCTCCAGGTCCTCGTTTCGGATAGTCTTAGGGGTGTACTCCGGGTTGATAGGAATAAGCTTCACCCAGTCTTCACCGTCCACATATTCTATCTTCTTCAATGTAGCCATATCGCCGTCATAGATGATGGCGCCGATCTCACCGGAGCGGTTCATGGTGCTCTGCTTCAGGATCAGCACCTTGTCGCCGTCCATATACTGCGGGTACATACTGTCACCCTTAACAGAGAGTACAAAGAAGTCATCCCGGCTGCGGCCATGCAGATAAGACTTAGGGATCTCCACCGTCTCGCCGCTCCAGTCCTCGTACGCAGGGTAGTCATACCCGGCGGCAATCTCACCAATTACCGGGAATATCACAGTATCTTCTGTCACTTCCGGGGCACTAAATTTTGTTTCCCAACCCATTAAATAATCGGGAGTTGTATTCAGCGCATTGGCGATTGCTTCAATCTTGCTTGATGGAATATTAGTAATAATACCGTTTTCGTATTTATGTATTGTTTGTTTTGTAGTGTGAATGCGAGCTGCCAATTCGTCTTGCGTTAGATTTTTGTCCAGCCGCATTTCTTTTATTCTTTGACCAATAGTCATTTATGGCACCTCCTTTTTCTAAATTATACAACGCACAGAGTAACCTGTCAAGAAATATTTTTCAAGAAAATTGCAAGAAATAACTTGACAAGTTACATTCACGGTGGTACAATGAGAGTAACCTGATAAGTTACGGAGGTGATAACATGCTGAACAGGGCGCTATTCAAAGCAGAATTGGTCAAGAACGGATACACATTTAAGTCGATGGCAAATGAGATCGGTATTTCAGAGCGGACATTTTCCACGAGGGTAAAAACCGGTGACTTCGGCTCTTCTGAGATTGACATTATGGTCGATCGTCTTCACATCAAGGACCCGAGACCTGTTTTTTTTGCTCAATTAGTAACCTGACAAGTTACTATTGGCCAGCCTTTAGATAAGCAGCAGGCAGTTAAAGCGAGGTGAATAAAAGTGATTGTTGTATTGGTTCTTATTTCCACTGTTGCGATGATCAGTGCACTGATGGCGCATTGGAGGCTAAGAGCGGTTCTGTACTATTTGACTGATAAGAACATCCAATTCACCGAAGTGGATATGGAGAAGTGCCTGCGCCAGGTGCTGGAACACCAATTCAAACGGTAGGTGGATTAAGCAACATTGATGATAAGACACTGGTTGCGACGGATGAGAGAACATTCAGAGAAGCAGAGGCAAATTTGGAAGCAATTTTCTTTGTTTTTCTCCATATATTGTCATCTCGGATGTTATCCAGCAGATCGTGACCTGGCATGAGGATGGATTCCACAAAATATGTTGGTGTGGTGCATAGATCTGCAACCGAGACGGCCTTTATGTATCCGGCCTCTGACAGCAAGCTGATTGTATACAAGATTTCTTCAGAAGTGTATGGGCCTATTTGAATTGTAGAGGCGTCTAAGTGGTCGTTGTAACCGAGATGTTCTTCAAGGTAGATCAGTACCTCTCTTACACAGTCTTTGTTTAATTTCATCTGATTTCGTCCTTTCGTCATAATAACATCATTATAGCAACGATTCACAACCAATGCCAGTCTTTTGGGCGGCGGCAGAACTAAGCAGGCAGCGGGACTTTTTCATTTCTTCTCTTTCTTCTTTTCTTTTTTGTCAAATTACCCCCTATGTTCCTGCTTCCGGTGCCCACCCACCCAACATCACATTTATCGCCAACGGCACTTCTGCCGTGCAGCGGGCAGCTTGCGGCTCTGCCGCTTGCCCAAAGGGCTGGCAAATAAAAAGGACCGACTGCTGGCACAGTCGGTCAAAGGAGTTGATAGTCAAAAGGCATACACACATATCAACACCTATAGTATAGGCGTTGAGAGAGAAAAAGTCAAGGCATACGGACAATCCGGCCTTGCGTAACTTTAATTGAGGTGAACGAAATGAAGAAAGAACTGACCACCGTGATCATGGTTATGGTGGACGGCAAGGTTAAGCCCTTGGAGGACTTGACGGAAGAAGAACACAGCCGCATGCTGGCGGCGATGGCGCACCGGCTCACAGAGAGCATGAGCGACTACTACGCCCAGCACCCGGATGAGGTAAAGGAGTTGGCAAAGATATGAGAGAAAAAGAAGGGTTCCGGGACAACCTGGAACGAATTGACGCGGCGTTCCCCGGGCGGGAAATGCTGAATGTCAGCGAGGTGTCCCGCTTTACCGGCTTGGACCGTGGCAAAGTGGGTGCTGACTGGCAGGAACACTTTTGCCGTGTGGGAAGAAGTAAGTACATGAGCAAGGTGACCCTTGCCCGGCTGCTGAGTTAGGAGGACGGTATGACGAAACGAGAAAAGGCAGGGATAGTGCTGGTGATCACCGGCTTTCTGCTGGTGATGTTGGGCTGCTGCTTGGTGGCGGACAACCTCTATTGGTGGGTGTCCGTTGTGATCAGCGGCACCGGATGTGCGCTAATAGCTCTGGCGGTGTTCGTGCTGCCCAAGGACGAGGACGAGCCCCGGCAGGACAAGCAGCTGATGGTTGAAGATGATAAGGATAGAGTGGTGCTGCTGGCACCGCTGACAGATTTTGATGTGGCGTATCTACGCGCCTTAAAACTGGGAAAGGACAATAACAATGAGTAATGAATATATGGATTTGGTGATCATGACCAACGGCAAGGTGTGCCGTGCTCCTGGGTTCAGCGAAATACGGTCCGGTTACAGAGTGGCCGTGCAGGGCTGTACATACGATGTGTTGGAGGCTGTGTCTGTACCTGTGAGCGAGGCTCTGCTGACGCTGCCTAAGGCGTATGGGTTCGTTCGCCCGCTGGAGTATGACGAGGACAAGCAGGAGGAGAATGCCGATGTATGACAAAGAGGCGGGCGTGATCGCCTGTGACAGCTGCGACATTGCCATTGAGGGTTATGGGTTCTCCATCGGTGCGGGCAACGATGAGCCCAGCGGTAGCTACTGCTGGGAATGTGCTTGCGAGAAGCTGGAGCAGCTGCTGGACGAGAGCAACAAGGAAGCGACCATTGTGCGGCGCAGCGAAAACTGGCTTCGCAGCTGCTACGACCTGGGGGTGATCTGATGACCAGCGCAGAGATGGACAAGTTTGTGCAGGACTACGGCTTTTGCCCCCAAGACTGCGACCCGGAGGAGCGGGCAGAGGCCCGCATTGTACTGAATATAGACAAAGGAGAACGATATGGCGACACTGTATGAACTGACCGGCCAGGCAGCCCAGCTGATGGAGCTGCTTGAAGCCGGAGAGATTGATGAACAGACGGTCCAGGACACATTGGACAGCATGATGGTGCCGGAGAAGCTGGAGGACTACGGTATGGTGATCCGGCAGCTGACGGCGGATGTGGAGGACTACAAGCGAGAAAAGGACTTCTTCGCTGAAAAACAGAGGCGGGCGGACAACGCCATTAAGCGGATGAAAAAGACACTGGCACAGTACCTGGCTGCAACCCAGCAGGATAAGGTGCAGGCCGGACGATTCGTGCTGACCAGTACATCGAGCAAGTCGGTGGATGTGTTCAATATGGCAGCGGTGCCGGCAGAATACATGCGGCCCCAGCCGCCCAAGGTGGACAAGGTGTCAATCCGAAATGCTCTGTTGGCAGGGGAGACGGTAGCCGGTGCGGCGTTGATTGAGACCCCCGGCTGCGTGATCAAGTGAGGTGAATGGAATGGAGAACATGAAGATATATGATGCGGTGCGCAAGGTTCCGGACAGCGCCAAGAAGAACATTAGAGGTGGCCGCTTAAAGGGCATGACTGATATTAACCCAATGTGGCGTATTAAGGCACTGACGGAGCAGTTTGGCCCTTGTGGTATCGGTTGGAAGGTGGAAGTCAGCCGCACATGGCAAGATCTGGGCGCGGACGGCGTGGTGACTGTGTATGTGCAACTGCTACTCTATGTGAAGTACAACGATGCATGGAGCGCCCCTATTCCGGGTATTGGCGGTTCCTCGTTGGTGGCCAAGGAGGGTAGCGGCCTGTACACCTCCGATGAGTGCTACAAGATGGCTTATACGGACGCTCTGTCTGTGTGCTGCAAGATGTTAGGGTTCGGTGCAGATGTGTACTGGGCAGCTGATCGGACAAAGTACCAGCAGGTGCAGCCTCAGGACGCGAAGAAAGAACAAGCACGGCGGCAGGCAGCGGAGAAGATCAGCCCGGACCAGGTGGTTATTCTGAAAGAAAATGCAGAGAATGAGCGGGTCAAAAAGGCCTTGGCCTATTACAAGGTGAGCCGTATTGAAGATCTGACCCGGCACCAAGCTGATCAAATCTTCATGAAGCTGGGCCTATAAGATGAAAATTGAATTCAAAAAAGCTGACCTGGTTCCCACTATGGCCAAGGTGGGGGCGTTCATTGAGTCCCTGGTTGATAAGGAAGAGTATGTGCTGGAGATCAAGCCAAGGGTTAAGCACCGCAGCTTAGACGCCAATAGGTACATGTGGGCATTGATCGGCAAGCTGCAAGCGGAGTTGGCCAAGAACGATCCGCATATCACCAAGGACGAGATATACCAGGGCTATGTGCGGCAGTATGGCAAGTCTGTGGACTACCAACTGCCGGACAGTGCCGTGAATGCCATGACGAAATCATGGGGGAGGAACGGCCTGGGATGGACAGCGGAGAAGGTGGACGATGGTATCTACCCGCGCACCTCGTTGGTGCGCTTCTACTACGGCACCAGTTGCTACGGAACGAAGCGCATGGCTCGGCTGATAGATGCCGTGGTGCAGGACTGCAAAGCACTGGGCATTGAGACTATGCCGTCGGCGGAGCTGGCGCAGCTGATGTCTGCTTGGGAGGAACGGAAACAGTGAAGAAGAGCATTATTCAGCCGGAAGAGCAGCGGCAGTGCTACCTGTGCGGCTCTGTGCGGGCCCTGGAGCGACACCATGTATTCGGGGCATATAACAGACGAAAAAGCGAGAAATACGGCTTGACGGTGCTCCTGTGCCATAATTGCCACAACGAGCCGCCGAGAGGTGCACACCACTGCAAGCAGACGATGGATTATTTACATCGGGTGGGGCAGCAGGCATTTGAAGCTGCCTACCCGGACAAGGACTTTATATCTATTTTTGGGAGGAATTATCTATGATTAACAGTGTTGTAATTATGGGTCGACTGACCTACGAACCGGAGCTGAGAGCCACGCCCAGCGGCGTCTCCGTTGTGCGGTTCCAGGTGGCTGTGGACCGCAACTATCAGAAGGCAGGCGAGGATCGCAAGACGGACTTTATCGACTGCACCGCCTGGCGGCAGACGGCAGAATTTGTGTGCAAATACTTCCATAAAGGCTCCATGATCGCCGTGGAGGGCTCTTTGCAGACAGACAACTATACGGACCAGAACGGCGAGAAACGCAAGAGCGTGCAGCTGGTGGCCAGCCAGGTGTCCTTCTGCGGCTCAAAGGCAGAGAGTGGCGCGCAGACTGCAGCACCCGCACCGGACGCAGAGTTTGAGCCGATTGATGATGACGACCTGCCGTTTTAAGGAGTAGATATGAGCAATCAGGGTTGGGTGAAAGCCTACCGGCAACTGCTGGATTGGGAGTGGTACACCGATGTACCCACATTCAAACTGTTCTTGCATTTATTGCTTATCGTCAACAGGGAGCCGCAGCAATGGCGAGGCCAAACGCTGAGCAGCGGCTCCGTGGTAACCTCCATCAGCGCTTTAGCAAGCGGTAGCGGGCTGTCAGATATGCAAGTGAGAACGGCGCTGAAACACTTGCAAAAAACTGGCGAGATTTCCAAGAATGTAACAAACAAAAATACCGTTATTATCCTGCGTAACTACGCCAAATATCAAGGGTCAGCAGACGATAGGCAACAAGCAGATAACAATCAAATAACAAACAAACAACAAACAGATAACAATCAAATAACAAGCGCTTTCTATAAACAAGAATGCAAGAATGAAAGAATAGAGAAGGGGAGAGAGCGCGCGAGCGCGTGCACGCCCGCAAAATTATATGGCGAGTTTAAGAATGTGCGATTAACCGATGAGGAGTTTGCAAAGCTGAAAAAGCAATTCCCACTTGACTGGCAACGGCTAATCAAGAACTTGTCCTTCCACATTCACAACACCCACAAGACCTATTACGACCACTTCTCTGTTTTGCAGAAGTGGGGTGCAGAGGACAGGAAGAACAGCGGGGCATTGCAAAGCCCGCCGTCCTACGACCTGGAGCAGATCAAGCGGGACACCATGAACAACACAGACATCAAGTTTTAGGAGGAGCCTATGGAACTGAACAAACTGACACCACGGCAGGCGTTGATCTATGACGCACTGATCCCGCCCGGCATGCCGGTTAGGGGCAAAGAGCTGGCGCGGCGAACGCGCATTAGCGAGCGGGACCTGAGATCGGAGCGTAAGGCTATGCAGGAACAGGGCGTGCCCATTGTCACCGGAGACTTTGGGTACATGCTGGTGGATGAGAACAACCCGGAGCCACTGCTGCGGTATGCCAAGCGGCTGAACGCTCACGGCGATGAAGAGCTGGCCACGGCAGCAATGGCCCAGCAGATCTATGAAAGGCTGGTGACAGCAAGATGATAGTACGATTGACGATACAGGGAGAGCCCCAGGGCAAGGGACGGCACCGGGCTGTGCGCCGGGGTGACCACATAGCTACATATACGCCCAGAAAGACCAAGGACTACGAGGACGAGGTGCGGTTCTGCTACCGGCAGGAATATGGAGATCTGATGGCTTTTGCTGTGGACGAGCCGGTCAGTGCAACGATCATTGCAGCGTTTGGCATTCCCAAAAGTGTAAGCAAAAAGTGTAAGGTGGAGATGATGGCCGGCAGTGTGCTACCCACCAAAAAGCCGGACACGGACAACATCGCCAAGATCGTGCTGGATGCATTGAACGGCCTGGCCTACCCGGATGACAAGCAGGTGGTGGAGTTGCAAGTGTTCAAGACCTATGACTTGGATGGCTATGTGGAGGTCGAGCTGCGGAACTGGAGGACACGGACAGATGGCTGAACAATGTGCATTCTATGTGCGCTGTGATCGCTGCCGGTATGGCCGCAACCTGGGCAGCAATGAATACGGCTGCCGCAAACACCTGGCACCGGACGGAAAGACGATACACAGGGGGCGGTACAGCTGCGAGAATGGGAGGGAAAAGGAATGAATGTGTTAGTAGCTTGTGAGGAAAGTCAAGAAGTATGTAAGGCTTTCAGAGAAAAAGGGCATAACGCTTTTAGCTGTGATGTGCAAGAGCCATCGGGCGGGCACCCTGAATGGCACATTTTGGGTGACGCTCTGGAAGCCATTAAGGGCGGCACAGTCGTAACCATGGACGGACAGGTGCATGATGTTGGGAAGTGGGATTTTCTGATTGCACACCCGCCGTGTACATATTTGACGTCGGCCGGCGCGATACGCCTTTTTAATCGCGATCATACGGTAAAAGACTGGAACAGAGAACGGCTTGGATGGGAAGCGCGGCGCTTCTTCTTGCAACTGCTGTATTCCGGTGTTGAAAGAATCGTTGTGGAAAATCCGTGTCCGCTCCGGTGGTTCAACTTGCCGGAGTATAACCAGATCATTGAGCCATATATGTTTGGCGATCCGTGGAAAAAACGGACATGCCTCTGGCTGCAAAACGTTCCGCTGTTGATTCCGACAAACATCGTAAAACCTGAGGGGCTATGGGTCGGCAGCACCTCCGGGCGGGAGCACAGCACTGGAAGGGTAAAATCCGAGTACATCCTGAAATCAAACCGGGACAGTAAAACCCGCGCCAAGACCTTCCCCGGTATTGCAAAAGCAATGGCTGAACAATGGGGGTAACACAATGTGTACAGGAATGACAAGCTTTAACCGGCCGGACGGCTGGATCAGTGTAAGGGACAGGTTTCCAGAAACAATGGAAAATGTACTTGTGTATGACGATGATGTTGGAATTGCCGTCGGATTTTTTGCCCACCATACTGCAAGTTGGTTTGTTTTCAATTTTCTTGATGAAGGTAAAAAACCAACGGTTACTCATTGGCGAGAATTACCTGACCCGCCGAGAATGGAGGAGAAATAATGAAAAAACGACACGACTGCGTTAATTGCGATTTTATGAAATTTCTTGAAGATAATAGCGGGCGAATTATTTACTTCTGTATGTTTGACCAAAGCGATGCTTATCTTGATGAAGTTGGAATTTGCTGTTGGTGTGAGTTGGACGGATTCGCAGAAGAATTGTATTGCGAGCAAACCGATGAATGAATTGAAAGGAGAAACAAAATGAAGAAAGCAATGTTGAGCCAGCCGATGGCTGGAAAGAGTGAGGCGGAGATTATCGCTACAAGAGAAAAAGCAATCCAAGCATTGAAGGAAAGAGGATATGAGGTCGTGAACACGCTGTTTACTGATGAGTGGTACAGCGATAAGGCAATGAAAGAAAGAGGTGTTGTCAATATCCCGCTGTGCTTCCTTGCCAAGTCGCTGGAGAATATGAGCAAGTGCCACGCTGCTTACTTCTGCCGTGGCTGGGAACTGGCAAGGGGTTGTCAGATCGACACTCCGGATCTGGTGCTGGTGGACAAGCTGGCAGACACCGAACGCGGCAACGGCGGGTTCGGGAGTACAGGGAGGTGAGCAGGATGTGTACAGCAGCACAAATCATTCTTGTGGCCGGGGCGGTCATTGTTGCATTTTTCGGCGTGATCGGCTTTGGTCCGAACTTTAAGAAATGAGCGGAATAAAAAGCAGGAGGAAAAATGACGAACAACGAAAAGAAGGAATGGCTGCAACGCTATCGGGAGTGCTGGGCGGAGGTTGAGATTACACAACAGGAGATCGAAGAACTGAACAGCCGGGCGCAAAAGATCACGGCTTCCCTCTCTCCCACGCCGGGAGGCGGGCAGCGGGCAGATTTTACCTTGACGGTAGATCGCATTATAGAACTGAAAGAGAAGCTGGACCAACAAGTCCGGCTTGCTCTGTTGCAGCGGGCAGAAATTGAGGCTGCTATTGAGCAGGTACGCAGCCCGTTGCACCGGCGTGTGTTGCGTCGGCGGTATTTGAACGGTGACACTTTTGAGAAGATCGCTGTAGACGAAGATATTACATACAATCACCTGGTCTCTCGCATTCACCCGCAGTCCCTGGATATGCTGGAATGCGAAAAATAAAAAACCACTATGCAATGCATGTTGATGTTATAGTATGCAGGTTGCCGTCTGTGTTATAGTATAAACTGCCAAACAGATTGAAAGAGCGTTCCAAACGGTGCGCTCTTTGGTTTTTGCATTTGTGTTTTCCCTTCCTAAAATGCGGTTACTACGAGGCCTGTTTTCAGATGTGCTATAATTATGGTGAGCAGAAAGGAGGAGAAAAATGGACGATAAAAAAAGAATGCGAATTGCGGAAATTTCCCTTATTGTTACCGCAGCTTCTTTTGCACTTGGCTCAATTCTTGATTTAATGGAATTTCGGGAAAAATACCCAAAACAGTCAGATGAAGCACTGATTATTGCCGGTGTTATTTTTGTGGTCGCTGTCGTAGGTATTATCTTGGCAATCAAGAACAACAAAGAGTAATGCATGAATTTGAGTAATGCGCGAATTCACTACATAAAGGAGGTAAGTAGCGTGGGTAAAGAGACCTTAACACCTAAACAAAGGCTGTTCTGTTATGAATATGTGCTCGACCATAACGGGAAACGGTCTCACCAGGCTGCTTACCCGAATTGTATGGCGCCCGGGAGCGCAGAAAGCCAAGCAAGCCGATTGCTAAAGCGTGCTTTGCTGGCGTTGCCGGCAGGATTATGTAACCGCTGGGTATTGGCTGCGCCAGGTGGGCGACAGCAAGAAGGAACCGTGCGACAAATGCGGTAGAGGCGGATACACTTACGAGGTGCTTTGTGCGAACAGAAAAAGTAAGAATTGACCAAATACGGCCGTACCGGAACAACGCTAAGATTCATACCAAGGATCAGGTGGAGCAGATCGCCCAGTCTATTCTTGAATTTGGGTATAACGATCCAATCGCTATTGATGAGGATAATGTGATCATTGAAGGACACGGCAGATGGCAGGCACTTAAGCAGCTGGCTGCTACAAATCCTGCGTTTAAGACGATCGATGTTATCCGGTTGGGTCATTTATCTGATGAGCAAAAGAAAGCATACATTCTTGCACACAACCAGCTTACACTGAATACCGGGTATGATGAGAGCATTCTCAATCTGGAGCTTGGCTCCATTATTGACATTGATATGGGCCAATTCGGGTTTGAACTGCCGGGTGATTTAGTTACCGTGGATCATGATGCAGACGACAGCGAGGAAGACGACTTCCACAGGGACAATACTTACAAAATGTATAACCTGGATATGATCGACACAGATCGGACTACCGGCTATTATCAAATGCCGACACTGGAGAAGTGTGCGTATATTCCAAAGGACCTCATCGGCTTTAATTACATGATGAGCAGCAAAGCCAAGAATGTTGGCGTCCATTGCTTTGTGGATGACTACCAGTTTGAGCGCCTTTGGAACAATCCGCACAAGTACCTGGACAAGATCCTGGAATATGACGCATTCTTAACGCCGGATTTCAGCCTGTATCTGGATATGCCAAGAGCAATGAAGATTTGGAATGTTTTTAGAAGCCGTCTGATCGGCCAGTTTTTGCAAGATTACGGGGTGGAAGTGATCCCCACGATCAGCTGGGCGGAAAAAGAAACATTTGATTTTTGCTTTGATGGTGTGGCCCGAGGGTCCGTAGTTGCTGTGAGTACCGTTGGTGTAAAGCAGAGCGATCAGGCCGCAGAGATATGGCGGCAGGGTATGGATGAGATGATCAAGCGCATTCAGCCGCCAGTAATTTTGGTGTATGGCGGCGCTGTCAATTACGATTATCACGGTGTTGAAGTGCGCTATTACGATAACAAGGTGACGGAACGGCTGAGAGCTACAGACGCACGAAAATCTTGAAAAGATAAGGAGAATACGGTATAATGGGCGGCAGAGGGGCCAGCAGCGGAATATCCGACAAAGGTGTGCGGTACGGTCAAGAATATCGAAGCGTATTAGAATATGGTAATATCAAATTCGTTAAAAGAAATACAGGAAATACAACAGCTCCGCTTGAAACAATGACGCGTGGTAGAGTATATGCTACGATCGATGCTCACGACAATGTAAAATATGTGTCATATTATGACAATGAGAATAAACGAAGCAAAACAATAGATCTGGGGCACAAGCATAATGGCTTGGATCCTCATGTGCACCATGGATATGAGCATAATGAAAATGATGGTCCAAGTGGCGCCGCTAGGCTGACACAGCAGGAGAAGAAATTGCTTGACAAGATACTGCATGTGTGGCAGAATAGATAGTGTTGCGATGGGTAATAGTTTAGTAGGTGAACGCTTCCATCGTGTTGAGGGCTCCGTTCAAGTCGGGGTGCCCATCGCAATGCCAATAGCCGTTGACAAAATGTCAGCGGCTTGTTTTATGCCCAAAACAAGAAAATGCGAAGGTGGTAAGGAATGGGGCGACCCAGGAAAGAAATAGATCAAAAGCAGTTTGAAAGCCTGTGTGCCTTGCAATGTACCAAGGTGGAGATCTGTGCTTTTTTTGAGATCACGGATAAAACGCTGGACGCCTGGTGCAGGCGCACATACAGAAAGCGTTTTTCCGAGGTTTTCCAAGAAAAAAGGTGCAAAGGGAAAATATCCCTGCGCCGGAACCAATGGCGACTGGCAGAAAAATCCACGGCAATGGCCATATTCCTTGGCAAGCAGTACCTGGAGCAAACAGAAACGCCGACAGTGGAAGAACCGCAGGAGACGGATAATCCGTTGATAGAAGCAATTAACAAAAATGCAAGCAGGATGGAATGGAACGAAGAAGAAAAAGAATAGTCCGTAAATTCGCATTTCAGCCGTTTACGGAAAAGCAGATGAAAGTGCTCACCTGGTGGTCGGACAACTCACCGGTGCAGGATTATAGCGGTATTATATGCGACGGTGCCATACGCAGCGGCAAGACACTGGTTATGAGTCTGTCTTATGTTCTGTGGGCAATGCACGCCTTCAACGGCTGCTGCTTCGGTATGTGCGGCAAGACGATAGCCAGCTTTCGCAGAAATGTGCTTTCCTTTCTGTTGCAGCTGCTGGAGGAGCAGGGGTACAGCGTAATCTATAGGCGCAGTGAAAACTGTATCACCGTGCAGCGTGGCAGCGTGAGTAATGACTTCTATGTGTTTGGCGGCAAGGACGAAAGCAGTCAGGACTTGATCCAGGGCATGACCCTGGCCGGGTGCCTGTTTGATGAGGTGGCGCTCATGCCGCAGAGCTTTGTCAACCAGGCAACGGCACGGTGCTCTGTGTCCGGCTCCAAATTTTGGTTTAACTGCAATCCGGATAATCCGCACCATTGGTTCTATCAGGAGTGGATCCTGCCGGAGAAGCGCAGAGAAAAAAGAATACTGTATCTCCACTTTACCATGGAGGACAATGCCTCTTTGACTGAAGAGGTGAAAGCCCGGTACAGAACTATGTACGCGGGCGTTTTTTATGCCCGGTATATTCTGGGCGAATGGAAGACAGCTGAGGGACTGATCTATGATATGTTTGATGAGGAGCGCCACTGTATTGCGCTGCCGCCGGAGAGTGAGCTACAAGGTTCTGCCTATATCAGTGTGGACTACGGCACCTTGAACCCCACCGTGTTCTTGATGTGGCGCAAATATCACGGCAAGTGGCTGTGCACCAAGGAATATTACTATTCCGGGAGAGAGAACCATAAACAAAGAACGGACGCAGAGTATGCGGACGAGATGATGGCCTTTATCGGCGATACGCCGTATACCTGCGTAGTGGTTGACCCTTCGGCGGCTTCTTTCATTACAGAACTGCAAAGGCGGGGGCTCAAGGTATTAAAGGCGGATAACGCGGTGCTGGATGGAATCCGTACCGTATGTACGCTATTGCAGCGGGCGGATCTGCTGTTCAGCAAGGATTGCACCCGTACCATTGCGGAATTTTACGCCTACCGTTGGTACGACAAAGCGGCGGAGGCGGGCCGGGACGAACCGGTCAAACAGGACGACCACGCTATGGACGCTATGCGTTACTTTGTAAGCACGGCGCTGGGGCGGATCGTAACAAGGAGGACATAGAATGATACTTTACATGAACCGGCGCGATGTGCCGAACCTTGACCGGGGCGAGTTGCCTTCTGCGGTGATCGATTATGTGATCGGTAAAGCAAATAAATATGAAAGACGGTGTCGCACCCTATATGGTCGGTATATCGGTGTTCCACAGCTTCACCGTGGAGATGAAGAGGATGATGTGCGGGCAGAGGCCAACTATGCCAAGTATATCGTAGATATTATTCGCGGCTACTTCCTAAGTGAGCCGGTAAAGTACGATTGCAACGACCGGGACAAGAAAGACAGTCAGGCGCAGCTTTCCCTGGTGTCTACGGTTGAGGCCAAGCTGGATCGGCAAAACGGCACCCTGGTTCGCCACAACGCTGTGGATGAGGACAAAGACGGCCTTTGCGATTTGTGCGGAAAGAAGATTGACATTTCCGCCGTTATGGCGGCCTACCATAGTCAGAATATCGCTACCGTAGATCAACGAAACGGAAAGGCCATGGGTATATATGGCGAAAGCTGTGAGCTACTATATGCCAGCACAGAGGAGCAACCACGCCCGCGATCCGCAGTATATGCGCCGGATCAGATCGTGCTGGTGCAAGATGATACCGTGGAGCACAAGGATCTGTTTGCGCTGTGGTTTGAGCAGCGGGAACGCACAGATCGCAGCCGGTACTATGCGGTAACAGTCTATACGGCTACCCAGTATCAGCAGTACGAAAGCACCTCACTGGATAAAGAAAACTATGTGTACAACCCGGTGGGTGCACCGGTGCCACACTTCTTTGATGAGGTGCCGGTGGTGTGTTATGAGAACAACGAGGAGAGACAAGGCGACTTTGAGCAGGTGGCCAACCTGATAGACGCCCGCAATGAGCTGCTGTCCGATCGTCTGACGGACAAGCGCAAGTTTGTCAATTCTATTTTAGCTGCTTATGGTGCGGTATTGCCGCCGGAGACGATGGCAGCCGCAAAGCAGGATCACTTTGTAGATGGTATTCCACAGGACGCCCGGTTGGAATATGTGCAAAAGACCTTTGATGAGAACGCATTAAAGGTGCTGGACGATACGTTGGTATCGGATATTCATAAGATGACTTTAACCCCGGATATGACAGATCAGGCATTTGCAGGCAACGCCAGTGGCGTGGCGCTGAAATTGAAGCTGCTGGCCTTGCACCTGCTTGTAAAAAGCAAAATGAGTGCCATGGAGGCGGGCTTAAAGAAACGCTGGAGATTATATAACAACTGGCTGGCCCATAACGGAATTGACCCGGTATCCGTGGACGATGTGGATATTGTGTTCACTGTGGCCCTGCCCATTGATGAGGCGCAGATCGTGCAGATGGTGTGCACCTTGAAGAACGCCGGACTGGTTGATGATCAGACGCTGCTGTCGCTGTTATGGTTCGTTAAGGACCCGGCGGAGGCCGTGGAAAATATGAAACAGCAAAAGCAGGAGAACCAGCAGCAGTATATGGACAGCTTCACAGCCAACACAGAGGATAAGGCTGACGAAAAGGAACAGTCGGCAGATCAGGAACAGCAAGACAAAGAAAAGGACGCTTAACCTATGAAAGCAGCAGAGTATTGGAAAAGGCGAACGGTTGACCTGGAACACCTGCTGCAAGCGCGCACCACCGCTACAATGGTGGAGGTCAACCGTATGTACGCCCAGGGTGTAGAGCAGCTCAACGAGCAAATTGAGCGTATTCTCCGCCGGTATGTTAAAAACGGTCAGATCAGCCAGGCTTATGCCTTGCAGCTGCTGAGCGCAGGCCAAACCGCAGAGGAGCGCCAGCGTCTGCTGGAACAGCTACAACAGACTAAGGAACCACAGGCACGGCGTGAATTGATCGCTATGCTGGACGCTCCTGCGTATGCGGACCGTATCAGCCGTTTGCAGGCTTTACAGAACGCTATTCGTGCGGAAGCCGTAGCCATGGGCGTGCGGGAGGAACGGCTGGCGAAAGCGCGACTGACAGATACACTCAAACAAGCATACTACCGCACTATATTTAACGACCAAAAGCGTAATTGTCTATATGACTTTCGCTTGATCAGTGACCGCCGTGTACAGGCCGCACTTACCCATAAGTGGAGCGGCAAAAACTATTCCGATCGTGTGTGGAAGAATAACGCCGCCTTTTGCAAGCGCTTGCAGCGCACGATTGAGGTGGGTTGTATGACCGGCATGACCCTGCACGATATGGAGGAGCGGTTGCTGGAGGACTGCATAGGTGCAGATAGCGACAGCGGGCAACGCTATTGTGCCAGCCGCCTGATCCGTACCGAGGTCAATCACTTCTCCAATCAGGGCTTTTTAGAGGGCTATAAAGCAGCGGGCATTATCCGGTATCGGTTTATGGCCACTCTGGATTTGCGCACCTCCGCCATCTGCTGCCAGCTGGACGGCAAGACCTTTTTGGTGGAAGAGGCAAAAGAAGGTGAGAACCTGCCGCCTATGCACCCTTTCTGCCGCAGTATTACCGTGCCGGTGGCCAATAACCGCACAGGCACCCGCTGGGCCAGGGATCCGGTAACCGGCAAGTCCATGACCGTACCGGCAGATATGACCTACGCCCAGTGGTATGAGAAGTATGTGGAGAAAAATGGCGGCGTTATTCGTGGCGCAAGAGGCGTAGATAAACCGGCCGTGGAGGAACAGGCAGAAGCTGTATATCTTGGCCAAATCAATCCGCAGTCTGAGCAGGAACGCAATGCCTATGTGAACCGGTTTGTTACACAGTATGAGCACGCCGATGAGGAGCACATGCTGGTCATTGACCGCACCGGAAAAGTGTATTCCGTTACCAGTCACCAGCCGGATTATATCGACTTAACCGGCGTTGACATTTCCATGAAAGGCAGTTACAATATACATAATCACCCGGCGGATCAAACGCAGTTTTCATTCAGTGATGAGGCGGATGTTCCCAGTATGATTGCCGATGGCACCAGCGTGATGGAAGCCTTTGACCATAAATACCGCTACCGCCTGGAACAGATGGACGGTGTGACGCTGGAAGAGTGGGAAGAAGCAAAAGAACAAGCAAAAGATAATGTTTCTTCGACGATGATGAGAAAAAATCTTGGACTCTTAGACTATGAAGAAAATGCAAAGCACATACTGATCGAGGAGACCTGCCGTATTTTAGGGAAAGGAGTGTATACCAGATGGAAGAAGTAAAGATTAGTGAGGAAGAACTGGCTGAACTCAAAGCGCTTGATCACGAATATGCAATCCGGGAAAGAAAAATCAGTAAAGCATGGTTGGCGGCGCACCCCGGAGTATCCAGGGGGGAGTGCAATACGCCGGAAATGCGGGCACTACGAGAAGAGAAAAAACAAAAATACTTTGAAATTGTGGAGAAATACGAAAAGCTATTTCAAGAACAAGCAAAGCAATAAATAATCCAAAGTGAGCAGAGCTGCTATGCAGCCCTGCTCTTTTTATACCCATTTTCAGGCTATGCCTGTGGGAATATATCATTTAACGAACCGGCAGCGTACGGTTTGGGAAAGGAGTCAGCAATGACAAAACACAATGCCGAGATGGAAAACAGCAGAGAACAGAGCCGGGTGTGCGCACGCCTGCCGCTGAACCTCCAGCTGTTTGCCGAAGATACCGGCGAAAATGGAGCAGACACCAACGCAGAGGGGGCAGCGGGCGACACCGGCGCCAACTCCGATGGGGGCAACACCACTCCGACATTTGACGAACTGCTGAAAGACAAAAAATTCCAAAGTGAATTTGACAGCAGGGTCAGCAAGGCGCTTGCCACGGCCAGAGCCAAGTGGGAAGAAAGCGCCAAAGAGCAGGCGGACGAAGCCAAAAAACTATCCAGTATGAACAAAGAGGAGCGGGAGCGGTATAACCTGGCCAAGGATCGCCAGGCATTTGAACAGGAAAAGGCGGCCTTTGCCAAGAAGCAGTTGGAAACGGCTGTTGCGGCTGAGCTGCTCCAGCGTAAGCTGCCTGTGCAGTTTGCCGCAATCCTGACCGGGAATGACGCCACTGCCTCGCAAAAGAACCTGGAGATTTTTGACGCCGCATTTCAAGAGGCAGTACAGGCCGCCACAACCGCCAACCTGCGGGGCAAGGACTTGCCGCCGGCAGGTAAGGAAGCAGCGGGCGACAATGTACCGCCCACAGACTTCCGCGCCTATGAGGCGTGGAGAAAAAATAACGGCTAATAGGAGGAATAAGAAATGCCGAATACGATTTTAACACCCAATGTCATTGCCAATGAGGCACTGATGGTACTGAAAAACAACCTGGTGATGGCTAACCTGGTCCACCGGGACTATGAGAACGAATTTGTGAAGGTTGGCGACACGGTTACTGCCCGCCGCCCAAGCAAGTTTGTAGCCAAGAACTTTACCGGCGCTGTGGATCCCCAGGATCTGAACGAGGGCGGTGTACCCGTGAAGATGGACCGGCTGCGTGATGTGACTGTGCAGATCACTTCTAAGGAAATGTCCTTGGATCTGCGCGACTTCTCTGCTCAGGTGATCGAACCGGCCATGACCGCCATCGCCAGCGCGGTGGACGCAGATGTATTGGCGACTGCCGTAGAGGGCGCCGGTCGCACCGTGACCGCTTCCGGAGAGAGCGCAACCAAGCCCATTAAGGATATTGCCAAAGTGGGCAGCTATCTGGACTTTGCCGGTGTGCCGGTTCAGAACCGCCGCCTGGTACTGAACCCCTCGCACAAGGTGCTGTATGCTACGGACGACAACCTGTCCAAGGTGTCCTATGCCGGTGACGGCAACGCCCTACGGGACGCAGAACTGGGTAAGGTGTACACCATGGACACCTACATGAGCCAGAACGCACCGTATCCCTACGGTTATCTGGACAATGCCGTTGGTACTGCCAAGACTTATAAGGTCAGTGGTACTGCCGGTGAGAGCAAGGTGGCGCTGTCCTCTGTGACTGCTGCTACTGCCACGGTGAAAAAGGGCGACTGCTTTATTGTGGACGGCTATGTATACCATTTTGCCGCAGACGCTACGGCTGCCAGCGGCGCGGTGGCCGAGGTGGCTATTGACCAGCCCTTGCACGCTACACTGTCTGGAAAGGACGCCACTGTGATCTCTGCGCCTACATCAGTAGGGTTCCACCGCAACGGCGTGGCACTGGTGACCCGTCCTATGGATCTGCCGATGGGTAACAAGAATGCCTATGTGGCTTCTGCGGACGGCCTGGGTGTGCGTGTGGTTTTTGACTACGACAGCACCCACAAGATCGACACCGTATCCTTTGATATTCTGTACGGCGTGACCACGCTGGACAAGAATATGATCGTCAAGGTGCAGGGCTAAGCCCGGGGAGGTACAAATGGAAAAGGTAACCGTTGTACAGGGCAAGACCCAAGTGGTCATTGATCGGAGTTGTCTGCCGGCTTATTTGAATGCCGGTTGGCAGCTGCAAGAAAAAGAGGATACAAAAAAGGGCGCCAAATAAGGCGCCTTTTCTTATGGGGTGATATGTTTGACTGATGAGATGAAAAACAAGGCTCTGCGGCTGCTGCGGGCCGCTGCCGGGCGTTACGACAAGATATGCGAGGCCTGGTACGCACACGCCGGTGAAGAGCTGGATTTGCAGCTGTTTTTGGATATGGCAGAGGACGATTGCCTGACCTATTTGGGCACGCAAGAGCTGCCGCCGGTGGTAACGGCCACCACGCTGGCAAAACTTGCTTTTGTGCACTTGAACGGCGTTGTACAGGATCGGGATTATGGCGTAAAGAGTGCGTCCTATACGGAGGGCAGCGTATCTATGAGCGAGACCTATACCACCCCTGCGGAGCAGGAGACAGCCATTGCCGACCTGCTCCAGCCGTACAACAGATACAGGGAGGTGCGCACCTGTGAAAGCAAAAACACCTAAGTCGTGGACTGTAAAATCACGGATTTTCTCCGCACAGACGATCAGAGACAGTGCCTACGACTTTGAGCAGAACACATACAGTGCTACACCTGCCGTTTTGTATTTGTGCTGGCAGCCGGTATCTGCTTCTGCCCCTATTGAGGAGCGGGGGCGGGTGCTGTCTGCCGGGTATCAAGCCGTGTTGTATGACCCTGTGGGCGTACGGCCCGGCGACCTGGTACAGGCGGATGGTATAGGTTGGCTGGAGGTGGAGACCGTACAGCGGTTCCTACATTATCGGTTGTTGACAGCGAATGCCACAGAGAGGAGGGCACCTGGTGGAAACAAACATTGAGATTGAAAAGCTGAGTGCCTATGCCAAGACGCTGCAACGCACCGCAGATCATCTGCTGGACAACTTGGAGCGGCAGATGTTGCAGGACGCAGAGGATATGGCCGGCCGTCAGCGCAGCAACTGCCCGGAGGACACCGGACTGCTGCGGGAGTCTATCGCCGCCTTTTGCGAGCGTGACGGTGATCGGGTGACCGCAGGCAGCCGTACCAATATGCAGTATGCGGCCTATGTGGAATTTGGAACCGGACCTGTGGGTGACGAAAAGGGTACACCGCTGGACAGTGAGCTGGGTATAGTGCGCAAGCATGAGCCTTGGACTGCGTATATACCCGGCTACGGATTTCGCAGGTTGAAAGGCCGCTTGCCGGCGCTATTTATGTATGACGGCATGCAGGAAATGCAGCCGGTGATTGCAGAGCATTATGGTACGGCTATACAGGAGGCGATCAAGTGAAAAACTACCGTGCAGTGATCCGGGATACCTTAAAATCCGTACAGTCGGACATTCCCTATGACATTAAGATGGCATTTCCGGAGAGCAAACCGGCAGGTAACCTGATCACATTTTATGAGATCACCAATACAGGCACGGAACTGGCGTGCGTAGATGTGATCGCCTATCAGGTGGATCTGTGGTTTATGACCTTGCCGGACCTGTTGGAATTGACGGAAAAGGTAGACGAGGCTTTGACCTCGCTGGGTCTGATCCGGCAATTTGCGTCCTCGGACGCGCTTTTACACGACCCCAGCGGTTATTTGCGCAAATCGTTGCGTTACGGTCGCCGGGTAGACACAAGAACCAATCGACTGATAGATTAAGGAGGATTTTATATGAACGAAACAAAGCCGGAACGCGGTCTTGCGTCCAAAGGCATTGAGGTATATCCCAACTATACCGGCTCCACAGCCAAGTGCCTAAACTACGCCACCCAAATCGGCGATCTGACCAAGGGCGAACGGGAAGAACTGGACGCCACTTGCTATGACGATGATGTGGAACACAGCATTACCGGTATTCGCAAGAAAGCAGACGCCTTTGAGGTGACTTTCCTGTACAACGCAAAGGACGCCACATCGGATTATCGGGTGCTGGCAGCTTTGGAGGACGCCGGTGTGTCCGTACCCATTATGGTTAAGCTGCCTGACGGCACCAAGTTTAACAACTCTGGTGTGCCCAGCCTGAAGATTAAGGGACCGGGCGTAAACAGCCTGATGGAGGCTACTGTCTCTTACAAGCTGGACGGCGACTGGAGCAGAGAGTTCCCCGCCGCGTAAATCGACTATTCGGGAGGCGGGTGACCGTCTCCCTACTTTTTAGGAGGAAATAACAATGAATGAACCCCATATTGTAACCAGAACATACGATTTGCAGTTGACTGCAAACGAGACGGTGCACTTGCGCTTGACCGTGGCTGCCCAGCTGCGACTGAAAAATAGATTTAAGGAGGATGCCCTGGATGTAATTCTGAGCGCTTCCAGTGATCCGGAGCGGCTCCTGGCTGTACTGGATGAGGCCCTGCACTTTAACGATGATCCCAACGGCGATCTGACCGGTGAGGCGTTGTATGACGCTTTGGTAGACAGCGGCGTTAGCGGCGTGGACGCATTCTCCAACATTCTCTTCAAGCTGGCCCATGTATCCGGTCTGTTGAGTGACACCCAGGCGGAAAAGCTGTCCTCCGGTATTGGCAAAATGCTCAATGCTGCTTTTGATGGCATGGAGCAGACGGCAGAAAGCGAGGAACAGCCCGGCTCCTTTCCAGGGTAAGTATTGCACTTTGGATGATATGATTTTAGAAGCCAATGCTTGCGGCCTGGCTTTTCCGGTCATTCTTGCAATGACTTACGGTGAATTAAAGCGATATATCCTGTTCCATCGTGACCGGGAGCGCATACAGTATCAAAATCTGTCACAAATAGCCTATATCCAGGCCGGTGTGATCGCTTCTATTGTTGCCGGTGAAGATATAGGCCCTGTGTATGAACGCTTCCCCTATTGGACTGAGGAGGATATATTGGACATTCAGGCGGCTAAGACACTGGCTTATTTCAACCAGTTGTAATTAGATCAGAAGGTGAGGTGAAAAAGTGGATCAAGAATTGGTAACCCGATTTACGGCAGACATCAGCGAGTATAAAAAGAGCATTACAACGCTCCAGGGCGAGTTGAAACAGTTGTCCGGTGTGACCGGCCAAGTGCGTGCGGCGACCGCCCAAGCGATGAATTCCGCTTATGAAGATACTCGCAAGCTGGGTAAACAGGTGGAAAGCCTGGTAAAGACACAAGAGCGCAATGTGCAAGCGGCTACAGCGAGCAGCGTCAAGATTATGGATTACTCCAACAAGGTGGAGCAATTACAGGGCAAGCTGAAATCGCAGAACAAAGAATATGCCTCCCTGGCAGGTCAGTTAACGGCGGTGACCTCAAAATATCGAGAGCAGCAGGCTTTTTTGAACGATTATAAAGATGGAATTGCCGGTGTCAACAAACAGCATGAGGAATTGGCTGGGTTGATTCGCACCACAAGTAGAATATCGACCCGTTATATGACATTGGAGGAAATTGAACAGCACAGGGCCGGATTGCAACGCATGAAAAACGACCTGGAGGTCTTCAATGACGAACTCCGGGATGTAGGGCTGAATCCCGATAATTTGAAAACGGATACACTCGATAAACTCAAAGCAGAAATTCAAAGTGTTTCCGCACAAATGAACCAGCAAAAAAATGCTATGGCGCAGACCACGGCTCAAATCAATAAAGCCAACGGCAGCCTGGCGATCGAGACCACGCGGTATAAATCTCTACGCAGTACCATAAAGCAGAACGGCGAAGCGATGACTGAAATGGGCAATAAGCTTGACAACGCTCTGCAAGAGGAAGCCTTCCCACCGGTTGAAAGCAAAATGACCAAGTTCAAAAACAAGGTTAAAAGTCTCGGCAGCGCGTTTGCAACCGTCGGCAGCAAGACGGGTGCTGTATTCGGGGCTATCGGTAGGGCAACAGGTTCCGTATTCGGTAAAATCGGGTCCGCAGCGGGCGCCGCTTTCGGCAAGGTGCATAGTCACCTGAAAAATATGCGTGCTTCTTCCGGTACGGCCAGCAAGTCCCTGTTGAATGTGGTCAAGTCTATCCGCCGTATAGGTGTGGTATCGCTGGGGCTGAAAGTGTGTAAAAACATTTTCGGCGAGCTGCGCTCGGTGATCACCGGATATTTAAGTCAGAACGAGGCTCTGAATAACCGTGTGGAAGCCTTAAAAAATGCCTTTGCAAAAGCTTTGGCACCGGCCATCAATGTGGTTGTGGGGCTGTTTGAAAAGCTCATGCCATATGCCATGAGTGTGGCTAATGCCATCAGCGGCTTGCTTTCATCTGTGGGGATCGCTTCGCAGGTAAATGCCACGGCCACCGCTGTGGGCAAGACCACAAAAGAGACGAAAAAGCTGTCTCAAGCACAAAAAGAGTTGTATGGGTTTGACCAAATTACTAAGGTCAGTGATGATCAGCAAGACAGCAGCTCGTCCAATTCTTCTGCGGCCAAGACACCGGTAGCGTCCGACCAGTTCTCCGCTTATTTGGAGAAAATCAAGAACCTGTGGAAAAGCGGCGACTTTGAGGGCATTGGCGAGCAGGTTGCGGCTTCCTGCAATAAAGTAATCGACAAGATCAAGAACCTGGACTGGGACGGCATACGGAAAAAGGTCAATGATGCAGTCAGCGGCATTGCCAATAGCCTGAACGGCTTTGTACAGGACTTTGACTGGGCAGGTGTGGGTGAGATCGTGGGACAGGGCGTGAATACGATATTCAGCGCACTGGACACATTCCTGACCACCTTTAAGTTCGACCAGTTGGGTGCCGGGCTTGCAAGCAACATAAACGGCTTGGTGAGCACTATTGAGTGGGGCCAAGTGGCCAAGACTATTTCGGATGCCATCAGTGGTGTGTTCAAGGCCATTTACGGTTTCTTGGAAAACCTGGACTGGCGAGGGCTGGCTACGGCGCTGGAGAATTTTATAGCCGGTATTGACTTTGGGGGTATGGCTAAATCTCTGTTTGAGGCGCTGGGCGCCGCCCTGGGTGGTATTTCCGCATTCCTCGGCAAACTGATTATGGACGCCATCTCCAGTGTGCAGACCTATTTTGGAGGAAAGATCAAAGACGCCGGCGGCAATGTGGCCCAGGGCATTTGGGACGGCATTGTTGACGGCATAGGAGATGCTGGAAAATGGATTAAAGAACACATCTTCCAGCCGTTTCTCAAAGGCTTCCAGGAAGCCTTTAAGATCAAGTCACCTTCGAGGGTTATGAAAGAACAGGGCGGCTTTATTTCCCAAGGCCTGTTTGACGGTATCGGCGATCTGTGGAAAAAGGTCAGCCAAAAATTCAAAGGATTTAAGGACGGCGTTGTTAATTTCTTTACCGGGAAAAATGGCGTTGTATCAAAAGTCACCGGCCTTGGCGGTAAAATCGTGACCGGCTTAAAGAACGGCCTGAAGAATTTGAAAGCCACCTTTACCAATGCGTTCAAAGGCCCCTTAAACGGTGTGATCAAACTGGTCAACAATATGGTTGGCAAGATCAATGACAAGCTGCTGATTAGCGTTGGCAGCACGCTGTCTAGGGTGCTTAGCGCCCTGGGCGTGAGCGTGACCAACGGCCAGTACCAGTTGTTTTCTATACCCACTATCCCAGAGCTGGAAAAGGGCGGCGTGCTGAAAAAAGGCCAGGTCGGTCTGCTGGAAGGTAAAGGCGCCGAGGCTGTTGTGCCTTTGGAGCGAAACACCCAGTGGATCAGCAAGGTAGCCGCAATGATGGTGCAAATGCTGGGTAGCAGCGGGCAGGCGGTCAATGTAACGATCCCGGTATATGTGGGCGGTAAGCATTTAAGCACGGTGGTGCTGGACGATGTGAACCAAACAGAAAAGAAAGGCCGTGACCCAGTTACGGCCACAGCGTAAGGAGGGACGGTATGCCACTATATATTGACGGTACAAAAATGCCAAACCCATCATTCAATGCCATATCCTGTTCAGACGAAAAGGTGTGGTCCTCTAACACAGGCCGCTCCAAGTCGGCTTATATGAACGGCAGTATCGTTCAGGTTAAAAAAACAAGGCAGTTGTCCTTTCCACCTTTGACCCGGGCGGAGCTGGACAAGTTAAACGGCGTGATCAACAATGCGAGTAAGCCCTGGCATTCTATTAAACTGGAGGATACTTCCGGGAATACGGTGTTTTCGTTCAACTGCTACTTTGGTACGCCCAGTTGGACAGCCTATTCCGGTGCCAGGGATTGCCGGTATTTCATCAACTACAAAGTAGATGCCATCGAGCGCTAAAGGAGTATTTTATGTACAAGACAAGCACAGCTTTTAACCAGGCCATCAAAAACGGTGAACGGATCTATGTGAAGGTTAAATGTGGCAATTTCATTTTTGGCTACAACGATGAGACGGATCCTACAAGCCCAAATGAGCAAAATAACATTATGGAGCTGAATATTGACCGCAGTATCAGCCATGACGATTACGCGCTGGCAAAGTCCTACGCTTGTGGGTGTAACTGCGTTCTGTGGGCTGTGCCCGCCGGAGCCGTGCTTCGCGGGCAGAAAACCGTGGTGTACTTTGGCTGTATGGTCAACGGTGCAGTGGAGTGGGTGCCAATGGGCGTGTTTTATCCGGAAAAGGTCACTCGGTCCGGCGAATGTACCACTTTGGAAATGTACGATCACATGTATGATCTTTCTATGCCGTATTCTGCCGCCATCAGCGGTCAGCAGACCCCTTTGGCAATCTTAAAAGACCTGGCACGCCAGGGTAACTTTGAGTTGGCTGCCGGCGTGGAGAGCAAGGTCTCCGGCTTTGGCACGGTAGATGTTTCTTTGCTCTGCGGTACGGAAACAGATGAGGACGGCAAGCAGCAGGTCACTGCCTATAATGTGAATGATGCCATCGGTTATGTGGCTGGGTTCTGCGGCTGTGCTGCCGTCTTTGATCGAGAAGGCAAGTTGCGAGTAGATACTTTCGCCCAGGTATATGATGGTACGGCAGAATACGCGGTGACAGATGACACGGTCACAGAGGTTTCACTGGCAGAGACGGACAAAACCTACCTGGGGATCAGTTGCAACAATGGGAATAAGAATATTCTTGCACCAGATAGTCTGTCGGTCAACAGCGAGGTGCTGTATTTCGACAACCCACTGATCACCACCCAGGCCCAAGCGGAAAAAGTATTCAACGCTGTGTCTGATATGATCTACATAGACGATGGAGACCAGGGCGAGACTGTATTTGACCTGGGCATACAGTACCGACCGGGAAGTATGACATTGCTCACGGCCAATCCGGCGTTGGATAGTTTCGATGTGATCACTTACCGGGACGATACCGGCGATCACCATATCCCCTTGATGGGTGTGGAGTATGATTATGATGGCTCCGTCACTATGGATGTGGCCGCCCATGCCCGTTCAGAACAGGAGAGCAGCTCTGCCGGAAGCATTCTTTCCCGCATGATCTCTAAGGCTATGCAGCAGGTCACAGCGCCGTTGGCGCAGCGCATTCAGGACGCCACGGATTCTATCACGAACGCAGTGGGCGGTTACGCTGCTTTGATCGACCGGGACGGCGATGGTGTGTCAGACGCGCTTTATATCGGAGAGTACCCGGCAGCGGAGGGCAAGACCAAAGGACGCTGCCTGCTGCTGAATAAGAACGGCATGGCTGTTTCTACCACCGGATTGCAAGGCCCATTTAAGGACTTTGCGGTGTACTACAACAAAAAAACCAACCAGTATTACCTGAATGCTATGGACATTTCAGCCGGTAGACTCTCCGGTATTGAGATCCTTGCGGATAAAGGCACGATCGCTGGATGGAACATCACCGACCAAGAACTGTATGCGGATTTGGGTAGTTATCGTGCATATATTCAAAAGCCTACTAACAAAGGCTCCTGGGTGTTTTCTGCACAAAAAAAGAACAGCAACGGTTCATATACTGGTACATGGTATGTAACGATGGGCGGCGATATGGTATGCAATGGTTCGGTAGATGTAAGCGGGGCCCTATCGGTGGAAGGGAAAACCAAATTTGATGCCGATGTACAATTCTACAAAAAAATATATGATCTTGCCGGATATGAAATCATTAATGCTGCATCTGGTGGTAACAGCCTTGTAATTGGATACGGTCAGTATGAGCACGGAGCCAAAACATATTTAGAAGGCGGAGATATTTGCTTAAGAATGCAGCAGAATGGCAACTTGTGTATACAAGCGGGATCAAAAGATTCGGTTGAAACCAGATTTGTACTGTCTAAAGTGAGTTGGACGCTTAGCGGAAGCACTGCGTACCGTGATACGATTGAATCAAAAGGCGGGTTTGTGCTTAGTGCGAATGGTGGCGATAATGTTTTATACCTTGTCGGGAAGAGTATATGGATTGATAACGCCACGACAATCAGAGGCAAACTGACGGTACAAGACGATATTAGACTGAGTTTTAAATCTTCAAGTGGAACCATTCCACTGGTTGTAAACACAAGCGGCGTTATTACAACCGCAAACTCATCAAAACGATACAAAGAGAATATCAAACCGGTAGAAGACGCTGTGCTGGATCCAAACGGTCTTTACGATGTACAGGTGTGCCAGTACAACTACAAGCCGGAGTGTCGGGACAAAGAACTGGTCGGTGGCACACAAATCGGCTTGGTGGCAGAGGATTTGGCCCAGCACTATCCTAATGCAGTGATTTATGATGAAGATGGACGGCCGGAAAGTTGGCAAGATCGTATTATGATCCCGGCAATGCTTAAGCTCATTCAAGAGCAAAAACAGCAGTTGGACGATCTGCGGGCAGAGGTGGATGCATTGAAAGCAAAACTGTAAACAAAAAAGGCGGACAGGCAATTGCCTGTCCGCTTGTGGTTATAAATATTGGCGAGTTTTAGAATTCTCCTCAGGAAATATAAACTCTTTGCCATGTTGATCGATGAATATTAGTGTGCTAATCCTGCCTCCATATTCGTCGGGATCAAGCGTTGCACATTTGTTCGTTGCCCAGTAATCTCCATCATCTGAATGGATAACTTCGCCAATGGCTCCGACTGGCTTCGTTCGTTTAGTGGTTGTTTCTCTTATTGCGGCTGGGGCTACTGTGCCATTCCTTTCGGTGCGATACACTACTTGCGGTTGCGTGGTGGTATGTTTCTTCTTCTTTTTCTTCTTAGTGGTTGTGGGCTTTGTAGTTGTGGTGGTTGCGGTCGCCTCTGTGGCTGCCGGTTCTGTAGTGGCCTCTGTGGGCTGTGTAGTAACACCAGCCAGTGCACTGGATACAGCGTGATCTACCAGACTGGCTGTCTCCTGATCATGCACTCGATCATAGTGCACCCACACACCGATACCGACCCCCACCGCCACTACAACGGTCACAACAAGGATCCACACTTTGGCCTTAGACTTCATCTTCATCTCTCCTTTCACTCCCCACCATACCACACTTCCCCGCAGATTGCAAGAAAACAGGAGGTGATTCCCATGTAAAATACAAATTGCAGTCAACTGCAAACGGCGGCTTAGGCACGCTGTTTTTTTATGTCAAAAAGGAGGATTTTATGCAGACATTAAATATTAAGGTCACCCAGCAGGCGGTGATCTTACAAAACAAAGATCCGGTGACAGCTGAGAATGTCAATCAGATTCGCTGTGTGGTAGAGCTGGACCCGGCATACGCCGATCTGGTCGTGCGGGTGTGCATGAACGGCCAGTTTACCACTGTGGTGGATGGACAGTGTTTCGCCCCGCCGCTGCAAGAGGGAATGTGCCGACTGGGCGTTTACGGCTATGCTATGGACGGTGAGCAGTTGGTACAGCGTATTAGCCCGGAGCCGTGCGTGTTTTATGTGCGCCCGGGTTCTTATGACGCGGCGGCTGTGGAGGCAGACGCGCCGGATCCAACGGAGTTGGAGTCTTATTATGCCAAGGTGCAGGCACTGCTCAAGGATATTGGACAGGGCGTGAACGGCACTACTTATACGCCCAGCGTGTCCGCAGCGGGAAAGATCAGCTGGACCAATGACGGCGGAAAGGACAACCCGGAACCGGTGAACATTAAAGGTCCAAAGGGTGACACAGGTCCCCAGGGCGCTCCTGGTAAAGATGGAGAGCGAGGACCGCAGGGCGAACCGGGAAAAGATGGTGCAGCGGGTCCACAGGGTCCCAAAGGGGAGCCGGGCGCAGAGGGTCCGCAAGGCCCCAAAGGGGACATAGGTGCACAAGGTGGACAGGGTCCCAAGGGGGATACAGGTGCGCAAGGTCCACAGGGTGAACAAGGCCCTAAAGGCGACACCGGCCCTCAGGGCGAACAAGGGCCAAAGGGTGATCCTGGACCGGCAGGTGCTGATGGCAAGGATTATGTGCTGACGGACACGGACAAAACCGACATTGCAGCCAAGGTGGAGATCCCGGATGGTTCTGTGACTACGGGCAAGCTGGCGGACGGTGCTGTCACCGGTGATAAGGTCAGCTCACTGGCTATTGAGGCCAAGCATATTAAGCCGCGTACAATAACCGGCATGCGGCTGGCTCTAAAAACGGTCACAGAAAACCTGTTAAGTGATGAGTTGCAAGCCAAACTTACCAGCTGGGTGGGCACTCTGGCACAAGCGGCGAACGATGAGGTCACCCTGCACGAATGGTGGAGTACCTCTGATTTTTGCCCTTATGTCCTAAATGTGGATTATGACGCCCAGGGCACCATTACATTGCACGCTGACGATGCCAAAAGCGGCGAACATGCCTTGACCTTGCGCAGTGGGGCGCTGGTGTCATTCTTTGAGGAAAACGGTACGGAGTGCGCCGTGATTACGCAATCTGACTTTGGCATTGCGGTGGTCCGCCGAGCTGCGGACGGCAGCGGGACGGTTACCCTGCCGACTGCGGGCAACACCGGCTCTGTTGAGACCTGGGAGACCGTGTTCACCAAGACATTTGACGCTGACACCACAGCGAGCCAAAGATGGGACTTAGCCAAGCCCTGCCGCAAGATCAGACTGCGTATGGCTGTGGCCGGAAGCGCCGCCAATTCCGCCGCAGGCGATCAGACGGTGTACATAAACTCTTACACGAGTAAGTGTTTTCTGCCGAATGCTTTCCGGTTTGAAACGGCTACCACAAAGGGCTCCTTCGCCGTTGCAGAGGTGGACATCACCGATGACATGGTGCGGGTACAAGCAAATAAGAGCAACATCGCCAGTAATTTCAATGCGGCCAACTCTATGACCGGTGGAACTATTTGGGCCGCAAGTGGGATCACATTTAACATTTTCAAGGATGCCGAGGGCCACGGCGCAATCAAAGCCCTGTCCTTTCCGACCAACGGCAAGACGATCGGAGCGGGCACTCAGATCGAGATATTGGGGGTGGCAAAGTGATGAACATTGAAACTGAAAGCCGAATTGCATTTCTAAAATCCGAACTGGCGGAAACAGACTACCTCTGCTTGAAATATACCGATGGAGCACTTTCTGAGGAGGAGTACGCACCAATCCGCCAAAAGCGAGCAGCATACCGGGCAGAAATCAACGCCCTGCAAGGTGGTGATAGCGATGTATAGCGCATTCGTCACGGCCGCCCTGACTGCTGCCGTGTCAACGGTTGTCGGCAGTGCCGTGTCCGCTGTGATTGCTTCATTGATTGCGAAGAAAAAGAGCAAGAAAGCAATGGACGAAGTAACCACAGCCCGGTACATAGCTATTGAAAACGGCTTGCAGTCAATTTTGCGCGCCGAGATCATTCGACAACACGACAAGCATACCGAGCGGAGATATTGCCCGCTGTATGCCAAGGAAGCCATGGTCAAGGTGTATGACGCCTACCATGCCCTGGGCGGCAATGGTATGATGACACGTTTTTATAATGAAATAATTTCGCTCCCGGAGGAGCCACAAAAGGAGGATTAACTATGAAAGTAACCGCAGGAACAATCGCAAGAACCGTCGTGTTGGCGGTATCTCTGCTGAATGTACTCTTGAACGCCTTTGGCAAGAACCCGCTTCCGTTCAGCGATGATGAAGTCTATACTGCTGTGTCAACGGTGGTAGCCGTGGCGGCTTCCCTGGTCGCATGGTGGAAGAACAACAGTTTTACAAAGGCCGCTTTGAAAGCAGATGAGACACTGGCGCTGGAACGGACGGAGACGGCAGAAAGCGAGGCGATCAGTCATGAGTAAGCTGTATTACTGCCGGCAGACCACCGAAAAATGCAAGTCTATCCGTTATCCCAGCAAATTCCACCCCTATAAATACGGCACTTCCGGATGTATCTATACCAGTGGCTGCGGGGTGTGCGCCAGTCTTATGGTCTTACACAACTTCGGCTTTACCAGCTTAAACACAGCCAACTGGACGCAAAAATGCTTACTGATGGGTGCTCGGTCCGCAGATGGCACCGATATGGATAAGGTGGCAGCGTTCATCGAGAGGCATTTCTCCATCGTAAGCAAGCGAGCCAAGTCTGTTGCTGATCTGAAAGCCCACCTGAAAGCCGGTGGCAAGGCCATTGTATGCGTCAGCGGTGGCGGCAAGCAGCTGTTCAGTAATGGAGGCCACTATGTGTATGTGGGCGGTCTGGACAAGAGCGGTAACCTGATCGTGCTCGACCCGTACTGGTATGATGGCAAGTTCACAATGACTGCCAATCGGCGCAAATACACCCGCGTGAAAAACGGCAGAGAAGTGTATGTACAGCCTACCGCCCTTGCGTCTGATATTAGTGGCATGTGGCTGTTTACCAACGCAAAGGGAGCAAAAACTGTATATGCAGAGAACGATGTGAACTACCGTAAGGCAACACCAAAAGCGCCTACCATAAAGCCGGGTACATATACCACCACAGCAGTTCGTGGTATTTATAATGGTGCGGGTGCTGCTGCCGGACGCAAGAAGGTCAAGGATCTGACCACGGACGGCCGGCGACACGCTACAAGCAGTAAACAGACCGCAGACGCTATGCTGCGCTCCGGCACAACCATCACCGTGCTGGAGACCAAGCTGCTCTCCACCGGCAACCTGTGGGCACGCTGCCCCTCCGGCTGGCTGTGTATCTGGGAAAAGGATATTGACCGTAAATTCATCAAGTAAAGCAGAAAGCCCACCGTTATCCGGTGGGCTTTTTGTGCTGTTCATGGATTAGTTATTGGCTTCCGGCAGATACTTGGCATCTTCCGGAAACAGTTGGTACACATCGACAATGGGCAATGTCAAGGGAGCGATCATTGCGCTGGACAAAGTATTAGAGATGGTCGCTCTCATGTACGGGAACAAGGTCTGCACACCCTGAAAGCGAAGAAAGCGCTCAATTTGTTCCTGGTCGTCTGTATCCAAATGCTGCAAATCAAAAATGGCTGTCATAGTGACGGATAAATCTATCGGAAAAGGATGTTCTTCGGTGTTCTCAAAAGAGATGGTTAATTTTGTGAAATAGTTGCTGCTGTTTTCAATATGGCCTGTCTGTCTGTTGATGTTTGGGCTAACATCAAAATTTCCATCCATGTCATGATTGATAATCTTTACTTCATTAGTGACGATTCTAAAATTTGCTAATTGGTTCATTGAATCTACCTTTCTGAAACTCAGCACGCCGATTGCCTGCTGAGTGATACATTAAATGGCACACTGAACAGTTTGTTCTTGGAAACGCGATATTGGCCATCATTTTTTCGTGCGCTATAGTTAGTATGAAGTCGTAAGGAATTGTTAATAGATAGCGATAAATTGAGCGCTTTTGCAACAGTTATCAGCGTGTCCAATCTTGGCATTGCTTGCATTTTTTCCATTCGTGCAATTGCCGATTGCGTAAGACCGCATTTCGCTGCCAGCTCTTTTTGGGTTAGCCCGCCATCTACGCGAGCAACAACCAATTGGCGGATGACAGATGAGCAATCCTCCATAACTTCAAGTTCTCGTCTGGTCTCGGGGCTCTCGTTTTTTAGTTCTTCCCAAAATTCATCGAAAGTCTTTTCCTTCATGGTTCTTCCTCCTTATGTAGTCATTGTATTCGTTCTCGGCTCTTTTAATCTCTTGAGAGGGCGTTTTTTGCGTTTTCTTTTCGAAAGCATGGAGTAATACAAACGCTCCGTCATCATCGCAAAAGAAAAAGAAAATGCGGTTGTTGCCAGGTCGTAATTCGAAAATTTTTGAGTTAGATCCTTTAATTTGCTTTATAGAATTGCGAATGTAACGGCTCATTTCAAACCCGTAGGTCTCTAAATATTTTTCATAATGCAGAATTCTGTTGACTTCGCTTTTCTTATTTTCGGTACACAAACGGTGTATGTGTTTTTCGATTGGGCAATTACCGCTTTTGGTGCGATAAAGAATTACCTCATACGCCAATATGATACCTCCAATCAGAAACATTATACAGAATTATAGCAAATATGCTATTGCAATAAGAAGAATAGCACGGAAAAGGTAAGTTGTCAAGAAAAAATAGACATTGTCTGAGGTATTGACGATTAACTACATATTTAAATGAATATCGTAGTGGATGTTATTAAGTTTACTTCTCTAATCAACTGTATTTTTCGACAAAATATTAGTGAAAGGTATTGACAATTATTATCTCCTTGTAGTATGACAAAAAGCAAAGGAGAAATGAAGACTGATTGTGGAAGATACCAAGGATTTGGTTGAAGCTGCGGACTATGTGATCATCGAAGCTGTTTTAGTTGATGATGGATTGCGTTACAAGCAACTGTCCGTCGGTATTAAGAATTCGAACGGTGACATTATCTGTATTGTGCCAATTTCAACAACGATGTAAAAAGCGCCGGGTGGTGACTAACCGCCTGGCCTTCTTGTCTTATTTCTGTCTTATTTTAATAAATATTTGTTTCCACTAAAGGAAAGTTTACCGATTGGAAATCGTGTA
>QALM01000002.1_FullPhageSequence
GGATTGTCGGTCACTGGCAGCGGCAGTCAACAAAGAACTTCACTTTCACTGCCCACAGGGTCATTTTTGGTACAGTGAAACGACCCGGAACAGATTTTCATTGCACTTTACCGTGGAGCGTGGTACAGTAGGCTTGTAAGGCGGGTGGCCGTCTTGCATATAGGCTTATCATTATACATTTTGTACTCCTATTTTCATTTTTTACTTCCTTGTGTTATTTTCCTTTCTGCAGCTCGGGCAGCCACCTACCCGGGCAGCCCACACCCATGGCGGGCGGCCACCCGCCATCTACTTTTTTACTTAGAAGCGTAGAGCTTCTAAGATTTTGATCGCGTCGTCCGGTGTTTTGCATTTCTTCAAGGCACCGGACACAAATTCAATCCACCTAACCCACAGGCCTGACCGAGCAGATCAAAACTGCCCGGCTTTTTTTATACCTTGCATTACCAAGTACTGCAATAAGTACTGCAACGCCAAAAGTTTTTTATTTTCTCTCATTTTTTGTAAAAGCGAAAATTTGGCTTATCCAAGCCAAAAATGGGAACATGAAGAAATAAAGGACGGCTAAAAAAGCCGTCCTTTTAGGTCGAGGTGACAAGAATATAGGCGTAAAATTTGGCTTAGCAGCGGGCTTTCTGCCATTCTGTACTGCAACAGTACTGCAACGCCGTTACTGCTGCAAGAACTGCTCGATCGACTGCTTGATAATCTGTGCCTGTGCAATACCATCAGCAGCGCATTTCTCACGAAAAGCGGAAGCCATTTCCTTGGGGGCACTTATCTTTTCTTATTTATATCTGTGCAGCACTTTTCTGTGGAGCATTCGGGGTAAGCTGCTGGATATAGGCGTCTGCTGCCTCTGTGTACTTTTGTTCGTAGTCGGAGAATACATCACAGTAGGTGTTCAGCGTTGTTTCTATATTGGCGTGGCCAAGGCGCTTTTGCAACACCTTCGCTGGCATTCCGCTCTCAATGCAGCGGGTGGCGTATGTATGCCGCAGGCTGTGCAAGGATACAACGCCGGGTATGGACGGATCCAGCACATTGTATTTTTTTAAGATACGCTGAAATTGCAAATTCACTTGGCTGGTGGTCAGTACCTTGTGACCCTTGAAGTCGTAGAACAGCAGATCCAAGCGGTTGGGCTGCCACCGTTCCATATATTCGGATAAAATGCGGTATGGGGCGTCTGTCAGGCTCAAAAGCCGCTGCCCGGCATAGGTCTTGGTTTTTGTGCCTATAACAGCGTGGTCCGTCTGATCCTTGGTCACCGTGCGTCGCACATTCACGGTGCGGAATGTCAAATTGACATCGTGCACATCCAAGGCGTTGATCTCGCCCATACGCATTCCTGTGCTGAGCATTAACATCATCTGCTCCCAGTATCGGCAGCCACGCTCTTGGTCGTTCATGACCTGCACAAACCTGGTCTGCTCCTCTACGGTCAAAGCACGCACCTTGCGGGTGGCCTTGTTGCTCTTTGGCTTTTTCATGCCACGCATAGGATCCTTGCGGATCAGATCGTTATCAAGAGCCGTGCGGAAGCAGCGGGCCAGCAGGGCGTAGTCCTTGGCGATTACCGAATTGGAACAGCTGGTGATCTCTATTAGGTATTGGGTTACCTGTGGTGGCCTTACGGATTGCAGCGGGCAGTCGCCTATGGAACTGGCGGCGATCCGTTTACAGCTGGCCAGCTTGCGCAGGTAGGTATTGTCCCCTATCTGGTTTAGCGCCCGGTCTGTCTCGACAAGTGATAAGATATACTGGGCAACGGTGATCTTGTCCGGCTCAATTACAGAGCCGGTGGAAAGTTCATTTTTCAAAGCGTCCAGCTTTGCCCGCACATCTGCCTGTCGCTTACCGTACACAGTTTTGCGCTTGGGCCGGCCGTTGGCGTCCACGCCTATAGTCAGCTGGGCAGCCCATAGGCCTTTGCTTTCCATCTTATAGATGGTTCCGTCACCATTCCCTCTTTTTCTTGGCATTGTACACACTTCTCCTTTGCATATAGCAGCGGGCAGCACCTAAAAAAGGGCGCAAAAATGCCCTGCTTGATTTTTTTGCAGGGCTGTGATACAATAACCAGTGTTGGGTGGGTATTGTATTACACAATCCTACTTATCGGCTCTATCCTGTTGGCGCAGGGTAGGGCTTTTTTTATTTGTTATTATGTCGGCGTCAAAAAACGATTTTATACCTGCTCGCTTTCAAGAAGCCTTACTGTCTGACGGTATTCCTCCGCTTTGGCAACGGCGGTAAAAGTGACCGTAGCATTATGGTTTTCTTTCACTACCTTTTCAACTTCAGAAAGCGAAACGCGGAAGAATTCTTTTCGGCTGTTTACAAGATTTATACGCCGATCATCAAACTGCCGGTGCAAAGCCGTCTCCAACGCCGGCGCGTCCTCAGAGAAAATCATAGCGTGAACATCAAATTCAAATGGTACGGAAGCGCTGCTGAGTTCTTTTATACGGTCCATAGGCTCTAACCGTCGTGTCATTCCAATTTTATATACATTCTCTCCAAAAGAGCCGATATTGGATATTACATAGACGAAGCCGGCGCGCGTATTCTGCTCCCGATCGAGTACATTTTTTCTGTCCTGCTCTAACAGGCCGAGTTTTGACTCCAGCTCTTTTATCTTGTCAACATAAAGCTGCTTTTCAATATCATCCGCTTTATGTAGATAAGTCATGAGTTTCTGAATTTCATTTTTGAACTGCCGTTCTTCCTTATCGAGCTTTGCTTTTTCGCGTTCAATTTCGCGGCGCACTTTTTCTTCTTCGAGCATTTGCTCTCGGATCGCGCGTTGTTCTTCCTTTTCGCGCTCTGCCATCACCTGATTGCCGTACATACAGTTGAGCTGTTCCAGTTTAATCTCCAGCAGCGGGCGGTTGAGTTCCACTCCGTCCGGTGCAAAAATTCTGTTAAGCATCTCAAAGGACTTGATGATTTTAGAGCGCGCACCGTCAATGTTCCGAGTAGTAACATTCTTAATAATAGCCGCCGCTTCCGAATTAAAGCAACGCAGGATCTGTTTCACATTTGCATTTATAACAGACTTTGGCGCGTCAGAATGTACAGAGACGGCATTATTTGAGGAAATGCATTCCTTTTCATTAAGTTGTGCAAGAGCAAATTTGTCTTTATATTCTGCAGACGATATATCATAGTCTACCGGGACGGAAGAAGAAACGGCAATCGCTTCTTGCTGTGCCACTTCAATTTCAGCTTTAAGATTGTGGATTTCGATATTCAACTGAGAAATGCATTTCCGTTTTTGCGTCAGTTCACGCTCAACAGCTTGAATTTTTTGAGTACAACTGTCCTCTGTTTCTTTTCGCATTTTTTCCGTAGCCGCTTTGGCGTCCTGCACGCGTTGATCTGCATTGGCATTCGTAAACGCCGCGTATTCGTCGGCATTTTTAATTATTTTTAGGCTTGAAAATGATTTCTGCAAAATATAATAGTACAGCACGAGAAACGCTACATCAGCCAAAGCAAACAGCGGTACTCCTACTGTAGCCAAGATAGAAATCGCAATAATAAACGGATATGCATACAAAAGGATTTTATATTCTTTTTTCATTTCTTTTTTCCTCTTATTAAGTTATTACATCTATAATCACGGCGTGCCGTGAATTATGACATTCCACATTCAAAGTAGAATTCAATGGCCTTGTGTATATAGTTCTCGGTCACATTGAAATACTCGGCCAACTCGTAAGGCTCCAGCCCCTGGCGCAGCTGCGTCTCCAACTCGTCCTTGGGGATCAACTTTTTCACCGCCCATTTGTCTGCCCGGCGTTCGTGCTTACTGCGCCGGTCCAGCGGTGCGTATAGGTTGTAAAACGACCCGGTTATGCAGTGCCCGGCTTCATGTGCCAGGCGGCAGCGGGCCTCTGCGGTGCTCTCCAGGCTCTGCTCGTCAAGTGCTATGTAATAATCATCGCCGATATTGGCAGACGCAGACTTGGCAGCGGGCATACTGCCCAGATACACCTCTATGTTGTTTTGCTCGATGAGATCGAGCAGGGACTCAGTTGTTGTCATTCTCTCTCTTTCTCTTATCCTTTATAAACTCAACAAATCCTTTAACTTCGTTCCACATCTCATCGGTGACTTCACCATCACCACCAAATAGTGCCACTTTGGCTATCTCCTCCGGACTTTGTTGGTCCGGGGGATTTTTTATGTCCGTTTTTCCAGTTAAGTAGTCAATAGACACACCGAAATACTCACTAATGCTCTTAAGTATCTCCAGTTTGGGTTCTACATCTTCTCCATTCTCATATTTTTTCTTCCAAAAGGAGACACTGCCTTTATTAAAGCCACATTCTATAGCGGCTCGTGAAGGCGAGATACCGGCCTCATTGCATATATGTTGAAAGCGGTCATAAAACACAAAAAATGCCTCCTTGTTTTGTGCAAATTACACAAAGTTTAACAAATTAGACTTTTTGTGTTGCAAAGTTGAACGAATTGGCTTATAATGCAAGTGTGGTTGAATTCGTTAAACTATTTCAACAGCGTTAGCAACTTTGTGTTTAATTCTTTGGACAAGATGAGTATAGCACACAGGTTTAATAAATTCAACCACTTTTTAAAAAAATCTGGGAGGAGGTATATTTTTTGGACAGTTGGATTGAAACAGCAATAGGAAAAATGCACATGAACAAGATCACGCAGCGTGACCTTGCCAGGAAACTCAACTGGTCTCCGCAATATCTTTGTAATGTGCTCGGCGGAAAGCGAAAATCAAAAAGCGGAGAAGAGCGCATCCTCGGCGCAATCAACGAGATCATCGCCGAGCGCAACAACTAAATACACGGCCAGCCTTTAGATAAGCAGCAGGCAGTTAAAGCGAGGTGAATAAAAGTGATTGTTGTATTGGTTCTTGCCGCCTTAGCAGCGCTCAGTGCTCTGATGGAGCATTGGAAGCTGCGTGCGGTTCTGTATTTTCTGGCACACAAGAACATCCAATTCACCGAAGCGGATATGGAGAAGTGCCTGCGCCAGGTGCTGGAACACCAATTCAAACGGTAGGTGGATTAAGCAACATTGATGATAAGACACTGGTTGCGACGGATGAGAGAACATTCAGAGAAGCAGAGGCAAATTTGGAAGCAATTTTCTTTGTTTTTCTCCATACATTGTCATCTCGGATGTTATCCAGCAGATCGTGACCTGGCATGAGGATGGATTCCACAAAATATGTTGGTGTGGTGCATAGATCTGCAACCGAGACGGCCTTTATGTATCTGGCCTCTGACAGCAAGCTGATTGTATACAAGATTTCTTCAGAAGTGTATGGGTCTATTTGAATGGTAGAGGCGTCTAAGTGGTCATTGTAACCAAGGTGCTCTTCAAGGTAGATCAGTACCTCTCTTACACAGTCTTTGTTTAATTTCATCTGATTTCGTCCTTTCGTCATAATAACATCATTATAGCAACAATTTACAACCAATGCCAGCCTTTTGGGCGGCGGCAGAGATACGCAGGCAGCGGGACCTTTTTTCATTTCTTCTCTTTCTTCTTTTCTTTTTTGTCAAATTTACCCATTATATTCCTGCTTCCGGTGCCCGCCCCACCCAACATCACATTTATCGCCAACGGCACTTTTGCCGTGCAGCGGGCAGCTTGCGGCTCTGCCGCTTGCCCAAAGGGCTGGCCTAATCAAGAAAGGAGAAATAACAATGAAAGTACCCATCAACAAGGACAGCCCCTTGGCAATGGACGACTTCGACGCCGCCGTGCAGCAGCGTATGGAGCGCCTGCAAAGCTATATTGACCTGATCCGCACCGCCGAAGCTGTAGAGGAAGAGGTCAAGGTCAAGGGTACAAAACTGTATCTTGGTCCGGAAGATGTGGCGGCATACCTGAACTGTAGCATACCAACGGCGCGGCAGTATATGCACCGCCCGGGCTTCCCTCTCATTCAGTTGGGTGAGAACGGCACAAAGTTGGCTGTGTTCGCCCCGGCGTTCCACGCCTATAATGCAGGCAAATATTGATTTTGCAGTCAACTGCAAAGAAAGGACAAACCAATGACGAAACGAGAAAAGGCAGGCGTGGTCCTGGTGATTACCGGCTTTTTGCTGGTGCTGCTTGGCTGCTGCCTGGTGGCGGACAACCCCTATTGGTGGGTGTCTGTGGCAAGCAGCGGAACCGGATGTGGGCTGATCGCCCTGGCAGTGTTCGTGCTGCCCAAGGACGAGGACGAGCCGCAGCAGGATAAACGGCTGGTGATTGAGGACGAAAACCACAAGGTGGTGCTGGTAGCACCGCTGACAGACTTTGAATTGGCGTATCTGCACGCCATTCAACTTGGAAAGGATGATGAAAATGGAAGATTACATTGATTTGGTAATTGCTAAACTGGACGAGGACCACATTGTCCTGCGGGCGCCGTGGAACACCGTCAGAGCCGGCGATACCGTGTATGTGCGTGGCGACGGCAACTACGAGGCGCTGGAAGTCATCGCAGAGCGGAAAACCAAGGCTCTGATGGAATTGCCGAAAGTGACAGCCATTATGCTGCCGCTGGAGTATGGCGACGAACAAAGCGGCGGGCAAAAAGAAAAAGCCGACTGAGCGACCAGTCGACTTGAACACAGGCGGCGAAAAGAAAGTAAAACGCCTGCGCTAATTACATTATATATCAAGGACCGCAGAGAAGTCAAGGACAAGCCGTGCGGCAAGGGCGAAAAAAGGGGTCTGTGCTCCTTTTTTGCTCCTCGTTCAAAGTATTATTTTTAGGCGCAAAACCCCAACGGCAAAAATATATATCGCTTGGCATTCTTCAGCGGGTTCAGGCGCAGGCAGGAGACCGGCGGCAACAGGGTGTGCACCCGCGCCGCATAATGAGGAGCTGTGCTCTGTGGGAATGTGGAACACGCCGGTGAACCGGTGGGAAACTTGCTTTTCCACCCGGGAGCCGATCAGCGTTTTCCAGCATTTCCATAGAGTGCCGGTCCGTCCAGAAAGGAGCAAACCAAAATGCCATGGGTGCAAAAGACCGTCCATGCGGGAAGATGTATCTATATCCAGCGCCACTACTCCTCGCGCTATGGCAGCAAACACAAATGCACCAGAGGGAGCAACTACGGCAAAACAAGTGAGGCCCAGGCCATTGTAAACAATCGCCAGGCGTGCCTACAGCAAGAGATGATTTTTAACGCCAATTTTGGTCCAGGTGATCTGACCGCTACCTTTACATTCCGTAAGGCGGACAGACCCAAGAATTTGCAAGAGATCAAGAAACTGTGGGCGGCATATATGGTCAAACTGCGATATGCCTACAAAAAGGCAGGTGTGGAGTTCAAATGGATGAGGGCCATTGAGACCCCGGACAAGAACCCGCATATTCACATGGCGCTGTCCGGCATCGACATAGCCAAGCTGCCTCGGTGGCCGTATGGGCGGGTGGACTTTGTGCCGGTTGATGACAGAGACCACCACACCTACGGTGGGTACCTGCGTGAGGAAACACATATCAAGCAAGGGCACAAAGGTAAGTACAACACGGCCAAAGCAAAGGTATGCTACAGCCGCAGTCGCAACCTGACCGTACCGGAGCCGGAGTACAAAATCATTTATAATGACCACTGGGCGGACGAGCCAAAGGCACCAAAGGGCTATTATGTTGTCCGGGACACCCTGAACAACTGGGAGGACGAAGTCACCGGGTTCAAGTACCAGTCCTATGTGCTTTGCCCGATCTCAAAGAACCAACCGCACCGGCGGTGTTAGGAGGGCGACAATGACATACATACAGCAATGGGAACAAATGCGGGACAAGGTGCGAAACTTGGAACAGGAACGCCAAACCCAGCTGATCTTGGCACCGCACAACGCCTACGGCTTCAAGCTAAACATCAACCACCCGCTGATCCGGCCTAAGTGGGACGCCTTTAAGAGCACCAAGGGCCTGGGCCAGTATGGCATGACGGACGATCTGCGCCGGGAATTTGAGGAGGCAGTGCTGGCCAGTAAGTACATGCAAAAGTGCATGGAGCAGGAACAAAGGAAGATTGGCGCCGTCGAGCACCAATTCATCCGTATGGCCTACTCCGTAGAGAAACAGGCAGCGGGCTAATGGGTACCCAAGAACACTGGACTGCTGCCCAGTACCAGGAGTATCTCCGGCAGCGGGCCAAAGGCGGGAACAAATACCACGCAGTAAAAGCCCAAATGGACGGCCGCACCTATGACAGTCGGAGCGAGTGCAAGCGGGCAAAGGAGCTGCAACTGTTGGAACGGCACGGCCTGGTGCGCAACCTGCGGGAGCAGGTCCCTTATGAGTTGATCCCGGCAGGGGTCGGCGAACACCGAAAAGAGCGCCCGGTGATTTATAAAGCGGACTTTGTATATGAGGTCTGCCAGCCGGACGGCACCTGGAAATGGGTGGTAGAGGACACCAAGGGCGCCAAAACAAAGGAATACATCATCAAAAGAAAGCTGATGCTGTACATTCACGGCATCAGCATAAAGGAGACGGAAAAATGAATTTCAAAAAATTGCTATCCATTTGCAAACGAAGCAAGGCCTATTTTCTATATGACCTGCCTGACGGCGAGCAAATGCTCAGTAATGGCAGCTGCGGTTACATCCTGTACGGCCACCCTGAATACACGCCGGAGACGCTGCGCATGGTCGCTGACTTGGCAGAGGATGACAGCGTGATCATGACAAGAATGCCGAAAGCGGATCTGCCGCTGGCAGACCAATGCCCCAATGAAGAATATGCCGCCCCGCTGGACACCTGCATTGTAGCCGCAGGCGCTGTATGGCAACCGCTGATTGTAGGTGCGGGCATGACATTCATCAACAGAAGAGCGTTGCAACCTATCGAAAAGGAAGAAGAGGGATATTACCTGTACAAGCGCGGGGACCTGGTGGTAGTTAAGTCCGGCCTGATCGTGCAGGGCGTGATCAGCACAATGGATCTGTCCAAAGCAGAAGCTGTATGCCGGGATCTGATCAACCTGGGCACCGTGGCCGGTATGGCCTTTGAGGAGCGCAACAATGAAGAATGAGAACGAAAAAACTACTATTGCAATCTTGGCGACGATATGCCGAGATGTGTGTATCTATGGCTCAATCAATAACCGGTGCGGCCTGGACAAGCCGGAACTGGACGAGCACTGCCAGCGTTGCGCGCTGGCGCAGATCAAGGAGGTAACGCTGAAATGACCGAGAAAATCCAAAAAGCCATTGATAAGATCGACCAGGAGGCGGAGAAGATGGGCAGCGCCACAGTGCGCCTGCTGTGTTCCCACATTATTGACCACAACCTGGTGAATGACGAAAATGCGGATAAGGTGTTGGCTGAGGGCAAGAGTCTGAAAGGCTGCTGGGATCACATCACAAGCAACGCACGAAAACAAGCAGAAGGCAACTGCACAGCCGTGCCAGACGACACCGTATACGAATGGGCAGCGGGCTATTACGGCTTTACTGCCGAAGAGACCAAGGCGGAGATCATCGACCTGCTGGATCTGCTGTGAGGTGTCGATATGGGAAAGAAACTGAACACGCTTACGCAGGAACAGGCTCGGAAGATTTGGAACGGCCGCCCGAAACTGCCGGAGAAAAAGATCAAGAAGTTTGCCCACGAAGAGGTATTCGTCAATGAGCAATACTTTTTCAAGTACAAAGAATGCGATCACAGGTATGGCTATTGTACCGCTTGCGGCAAGGATGTGCAGATCGATATTGAGAACATGCGACTATGGACGGACAAGCACGCAGCCTGCCGCTCTGCACGGCATAACGACACCGTATGCTGCCCGGTCTGCGGGCACGAAGTTCAAGTCAAAGACGCCGGGCGTGGCCGTAGTCAGTTGATAAACACGGCAGTGGTGGCGGTAACACAGCGAACACGGAACGGCGGTATATTGCTTTCTTTCGTTCGAGTGTATGAGGATTATACGCGCAACTATAAAGCCGCGCCGGAAAGGGGCACACTGCTGTACGCTGCATACTTCAATCTCGGCCAGCACTTTGTAGCCGAACAAACATACGGTGGAGGGCTGTACATAAGCATAAAGCAAAAGCCAACACTCCGACTGCCATGCACGGTGGAGCCGGTTAAGCTGGATCACAACAGCTGGAAATGTACAGAGGGAGAGGGAGCAAAGCTGCTTGGCTTTGAAGAGGCGCTGGAGAGGAGCAATCTGCGCTATCTTCCATGGGAAGCATACCACGAGTGTGCCCAGCAGCTTTATCGAAGCACAATAACAAACTATCCTGTTAACCTGCTTGGGTTACTTTATCAATACAGCCGGTACCCGGTGCTTACAGAGCGTCTAATAAAAGAGGGCAACGGTGACCTGGTAGCCGAACAAGTGGAGTGGGACTGCACAACCGGTATGGACTACAAGCAAGTGGTGCCATACAAGGCCATGCGACTAACCAAGCAGGAGTACCGCAAATTAAAAACGCAAGACAACATTTGCTGTTCAACACTCAAAGCAACCAAGGCATTGAAAAAATACGGCTGCAAAATGACAGATAAAAATATTCTCTTTTTTCTTGCTTTCCAATACACATGGAGTCAGCGAAAATGCTACAAGGCGCTTGATGTTTTGCGGCAGCACCTATCTCCGCAAAAGGCAATAAACTGGGTAAACCGGCAGGCAGCGGGAGGATATGGAACGCCAACAAATGTGCTGTCAGATTACAGCGACTATCTGGATCAGTGCAGGCGGTTGGGCCTGGATGTTAACCGTAAAGAGGTAGCCGTACCGCAGAACCTGCGAGATCTGCACCGGCAGTATTCCGAAGAATTGACTCACCGAGCCAACGAAAAGAAAGCAAAAGAGCAAGCCGAGCGGGCAAAGAAGTTAGCTAAGGATCTGCCAAAGCTGAAACGAAAATATACATACGCCAGCAGCGGACTGTTCATTCGGCCGGCCGAGGGGCCGGGGCGGTCATTGTTGCATTTTTCGGCGTGATCGGCTTTGGTCCGAACTTTAAGAAATGAGCGGAATAAAAAGCAGGAGGAAAAATGACGAACAACGAAAAGAAGGAATGGCTGCAACGCTATCGGGAGTGCTGGGCGGAGGTTGAGATTACACAACAGGAGATCGAAGAACTGAACAGCCGGGCGCAAAAGATCACGGCTTCCCTCTCTCCCACGCCGGGAGGCGGGCAGCGGGCAGATTTTACCTTGACGGTAGATCGCATTATAGAACTGAAAGAGAAGCTGGACCAACAAGTCCGGCTTGCTCTGTTGCAGCGGGCAGAAATTGAGACTGCTATTGAGCAGGTACGCAGCCCATTGCACCGGCGTGTGTTGCGTCGGCGGTATTTGAACGGTGACACTTTTGAGAAGATTGCCGTAGACGAAGATATTACATACAATCACCTGGTCTCTCGCATTCACCCGCAGTCCCTGGATATGCTGGAATGTGAAAAATAAAAAACCACTATGCAATGCATGTTGATGTTATAGTATGCAGGTTGCCGTCTGTGTTATAGTATAAACTGCCAAACAGATTGAAAGAGCGCTCCAAACGGTGCGCTCTTTGGCTTTTGCTTTTGTGCTTTTCCTTTCTTAAATGCGGTTACTACGAGGCCCATTTTCAGATGTGCTATAATTATGGTGAGCAGAAAGGGGGGAAAACAAATACATGTGTAAACGCTCTAAAAAACCTTTAGGCAAGCAGCAGAAGAAGAAACGGAAAAATCGTAAAGTTCGAGAGTATGAAAAGATCAAGATGGAACTGACTAACCTTTCTCCGGCGGAACGCCGACGCGAACGCATTTTAGCAGAGGCCGAAGAGAAAACCGCGATAAACACTACTCCTTTGACGATTTCTGTAATATCGATGATATTTTCGTGGTTTGCAGTCTTTCAAAGTAAGATTTACGAAATCCTCAAAGATTGGTTTCAAACATTGCTCGAAGAATATTCAAATCATGCTGAAATAATTCAAAAGATACAACAGAAGATGAGTGACATTCAGAATAGTCATATTGAGATATTCGGCGTGGTTGTAGTTGCTTCAGCAATAGCAATAACAATTATACGGGTTCATCAGTTGCGTCTCGAGAAAGCAGCCCGCAAAAATAGAATTCGGCTCGAAATACTGGATGAATTTTTCCCAAATAGCAGACAGAAAAAATAACAGCATATAATCCGCAATTATTACAAAGGAGGTGAGCAGCGTGGGTAAAGAGACCTTAACACCTAAACAAAGGCTGTTCTGTTATGAATATGTGCTCGACCATAACGGGAAACGGTCTTACCAGGCTGCTTACCCGAATTGTAAGGCACCCGGGAGCGCAGAAAGCCAAGCAAGCCGATTGCTAAGAAATGATAAGGTAAAAAAATTTATCGCTGAGCTGGAAAAGCGAAAGCTGGACAAGTTGGATTTCACCGCAACGGATGTGCTGAACGCACTGTGCTCCATCGGGTTTGCAGAGACGGCAAAGCCGCCGAATACCTCTGATCGGGTGAAAGCCCTGGCAGAGCTTCTGCGTCACTTTGAATTGGCCCGAGGGCATGAAGATGAGCAGACGGACGATGGCTTTCTGGAGGCCTTGGAGCAGAAAGCGGGTGAACAGGCATGGGAAGAATAAGCACCTTTCATTTTCAGCCATTCTCCGCCAAGCAGCTCCAGGTGCTCACCTGGTGGTGCAAAACATCACCTGTGAGCGACAAAAACGGAATAATTGCAGACGGCGCTATACGATCCGGTAAGACGGTGAGTATGGCGCTTAGCTATATTCTGTGGGCTATGAGTACCTACAGCGGCATGAATTTTGCCATGTGCGGTAAGACGATCAGCTCCTTTCGCCGGAATGTGCTTTCTTTTCTGCCTGCAATGCTGCAAAGTCGCGGGTATCAGGTAAAATACAGCCGTAGCGACAATGTGCTTGTGGTGACGCGGGGTGGTACGGAAAACGCATTTTACATTTTCGGGGGCAAGGACGAAAGCAGCCAGGATCTGATCCAGGGTATGACTTTGGCCGGTGTGTTCTTTGACGAGGTGGCTTTAATGCCCCAGTCCTTTGTACAGCAGGCCACCGCCCGGTGCTCTGTCAGTGGTGCAAAATTCTGGTTCAACTGCAACCCGGATAACCCACATCACTGGTTTTATGAAGAATGGATCCTGCCGGAGAAGCGGCAAGAAAAGCGAATACTCTACCTCCACTTTACGATGGACGATAATTTGTCCTTGACAGAGGAGGTTAAAGCCCGGTACAGAACGATGTATGCGGGCGTTTTTTATGCCCGGTACATTCTGGGCGAATGGAAAGTGGCAGAGGGCCTGATCTACGATATGTTTGACGAAAGTCGGCACTGTATTCCGCTGCCGCCGGATAACGAACTGCAAGGTCCTGCCTATATCAGTGTGGACTACGGTACGCTAAACCCTACGGTGTTCCTGATGTGGCGCAAATACCACGGCAAATGGCTATGCACCAAGGAGTATTACTATTCCGGGCGAGAGAACCATAAACAAAGGACGGACGCAGAGTATGCGGACGAGATGATGGCCTTTATCGGCGATACGCCCTATACCTGCGTAGTGGTTGACCCTTCGGCGGCCTCTTTCATTACAGAGCTGCAAAGGCGGGGGCTAAAGGTGTTAAAGGCGGATAACGCGGTGCTGGATGGAATCCGTACCGTATGTACGCTATTGCAGCGGGCGGATCTGCTGTTTTGCAAGGACTGCACCCGCACCATTGCAGAGTTTTACGCCTACCGTTGGTATGACAAAGCGGCTCAGGCAGGCCGGGATGAGCCGGTCAAACAGGACGACCACGCTATGGACGCCATGCGCTATTTTGTAAGCACGGCGCTGGGGCGGATCGTAACAAGGAGGACTTGAATATGATACTTTACATGAACCGGCGGGATGTGCCGGAGGCGGAACAGGGCGTACTGTCGTCTGCCGTGATTGATTATGTGGTCGGTCGGGCACACGAATATGAGCGGCGCTGCCGTGCCCTCTATGGCCGATATATTGGCGTGCCGCAAATCCACCGAGGAGAGGACGAGAACGATGTGCGGGCCGAGGCTAACTATGCCAAGTACATTGTGGATATTATCCGTGGCTATTTCCTGAGCGAGCCGGTAAAGTACGACTGTAACGACAAGGACAAGAAAGACAGCCAGGCCAAGCTGTCCCTGGTGTCTACGGTGGAGGCCAAGCTGGATCGGCAAAGCGGCAACCTGATCCGGCATAACGCTGTGGACGAAAACAAAGACGGCCTGTGCGATCTGTGCGGCAAGGAAATTGACATTTCTGCCGTTATGGCTGCCTATCACAGTCAGAATATTGCTACGATAGATCAGCGGATTGGCAAGGCCATGGGCATATACGGTGAAAGCTGCGAGCTGCTATATGCCAGCACAGAGGAGCAACCACGCCCGCGATCCGCAGTGTATGCGCCGGATCAGATCGTGCTGGTGCAAGATGATACTGTAGAGCACAAGGATCTGTTTGCGCTGTGGTTTGAGCAGCGGGAACGCACAGATCGCAGCCGGTACTATGCGGTAACAGTCTATACGGCTACCCAGTATCAGCAGTACGAAAGCACCTCGCTGGATAAAGAAAACTATGTGTACAACCCGGTGGGTGCACCGGTGCCACACTTCTTTGATGAGGTGCCGGTGGTGTGTTATGAGAACAACGAGGAGAGACAAGGCGACTTTGAACAGGTGGCCAACCTGATAGACGCCCGCAATGAGCTGCTGTCTGATCGGCTTACAGATAAGCGTAAGTTTGTCAATTCCATCTTGGCAGCATTCGGCGCGGTTCTGCCCCAGGAAACCATGGAGGCAGCCAAGCGAGACCGGCTCATTGACGGCATTCCCCAGGACGCCCGGTTGGAATACATACAAAAGACCTTTGACGAAAACTCCATGAAGGTGCTGGACGATACCTTGGTATCGGACATTCACAAGATGACCCTAACCCCGGATATGACAGACCAGGCCTTTGCCGGTAATGCCAGCGGCGTGGCGTTAAAGCTCAAGCTGCTTGCCCTGCACCTGCTGGTAAAAAGCAAGATGAGCGCCATGGAGGCGGGGCTGAAAAAGCGCTGGACCTTATACAACAACTGGCTGGCCCATAACGGTATAGACCCGGTGTCCGTAGATGATGTGGATATGGTGTTTACTGTGGCGCTGCCCATTGATGAGGCGCAGATTGTCTCTATGGTGTGCACCTTGAAGAATGCCGGGCTGGTGGACGATCAGACGCTGTTGTCCCTGCTATGGTTCGTTAAGGACCCGGCGGAAGCTGTGGAGAACATGAAACAGCAAAAGCAGGAGAACCAGCAGCAATATATGGACAGCTTTGCCGCCAAGGCGGAGGACAAAGCTGATGAAAAGGGACAGTCGGCAGATCAGGAACAGCAAGACAAAGAAAAGGACGTTTAACCTATGAAAGCAGCAGAGTATTGGAAAAGGCGAACGGTTGACCTGGAACACCTGCTGCAAGCGCGTACCACCGCCACCATGGTGGAGGTCAACCGTATGTATGCCCAGGGCGTGGAGCAGATCAATGCACAAATTGAGCGCATTCTCCGCCGGTATGTAAAGAATGGCCAAATCAGCCAAGCCTATGCCTTGCAGCTGCTCAGCGCAGGACAAACCGCACAGGAGCGGGAGCGGCTGCTGGAACAGCTGCAGAAGACCAAGGAGCCACAGGCACGGCGGGAGTTGATCGCTATGCTGGACGCACCGGCCTATGCGGACCGGATTAGCCGCCTGCAGGCGCTGCAAAACGCCATTCGGGCGGAAGCTGTTGCCATGGGTGTGCGAGAGGAGCGACTGGCCAAAGCCAGGCTGACGGATACATTCAAGCAAGCCTATTACCGCACTATATTTAACGACCAAAAGCGTAATGGTCTATATGACTTTCGCTTGATCAGTGACCGCCGTGTACAGGCCGCACTTACCCATAAGTGGAGCGGCAAAAACTATTCCGATCGTGTGTGGAAGAACAACACCGCCTTTTGCAAGCGCTTGCAGCGCACGATCGAGGTGGGTTGTATGACGGGTATGACCCTGCACGATATGGAGGAGCGGTTGCTGGAGGACTGCATAGGTGCAGACAGCGACAGCGGGCAACGCTATTGTGCCAGCCGCCTGATCCGTACAGAGGTCAATCACTTCTCCAATCAGGGCTTTTTAGAGGGCTATAAAGCAGCGGGCATTATCCGGTATCGGTTTATGGCTACTCTGGATTTGCGCACCTCCGCCGTGTGCCGTCAGCTGGACGGCAAGACCTTTTTGGTAGAGGATGCGCAGCCGGGCAAAAATGTGCCGCCTATGCACCCTTTCTGCCGCAGTATTACCGTGCCGGTGGTGAGTAACCGCCCCGGCACCCGCTGGGCCAGGGATCCGGTAACCGGCAAGTCCATGACCGTACCGGCAGATATGACCTACGCCCAGTGGTATGAGAAGTATGTGGAGAAGAGAGACCCGGGTTTGACAGAAGAGGAAGAATACGCAATCAACAGCTGGGTGTCCAGTGACTTTTACCCGATTAACGAGAAACTGCGGCAAGGTATAGAGTTGACAAACGAGGAGAAAAGGGCTATAACTAACTTAGACCGTGCACTTGAGAAATTCCCCAGGTATGCCGGATCGGTAAAACGCTCTTTGGTTATATCCGATCCAACGGAACTGCAAAGGTTTGTAAACACGCATACGGTCGGCAACACGGTTACTTACAACGAGTACATAGCTGCAACCTGCGGAAAGACCTATAACCCGGACGCAGAGGTGCAAATCTATATTCCGCAGTGTAAGAACGGACGAGATATTCGATCTTTTAATGCAGGTGAGCAAGAGATATTGTATGTGCGTGGTAGTAGCTTTGTTGTTGGTGAGTTGCTTCAAAACAACTCTGTTACAAAAATTATTCTGTATGAGAAATAGGGACTGAATTATGAAAAAAGAAAAGCTATTTACCGCTCCCAGATGGAATGATCCACCTGTAGCAAGAGTAACAGGGCACAGAGAAATCAGCGCAGAGGAAAGAAAAAGAGCGATACAAGATGTTATTGACAAATTTTACGATGGAAAGTGTCCAGAGGATTGGCTGGATGCGATAAAAAAATACCAATAACATGAAGAAAGCAGAGCTGCAATGCAGCCCTGCTCTTTTTATACCCATTTTCAGGCTATGCCTGTGGGAATATATCATTTAACGAACCGGCAGCGTACGGTTTGGGAAAGGAGTCAGCAATGACAAAACAGTATGCCGAGATGGAAAACAGCAGAGAACAGAGCCGGGTGTGCGCACGCCTGCCGCTGAACCTCCAGCTGTTTGCCGAAGACACCGGCGAAAATGGAGCAGACACCAACACAGAGGGGGCAGCGGGCGACACCGGCGCCAACTCCGATGGGGGCAACGACACTCCAACATTTGACGACCTGCTGAAAGACAAGAAATTCCAAAGCGAGTTTGACAGCCGGGTCAGCAAGGCGCTTGCCACGGCCAGAGCCAAGTGGGAGGAAAGCGCCAAGGAACAGGCGGACGAAGCAAAGAAGCTGTCCAACATGAACAAGGAGGAGCGGGAGCGGTACAACCTGGACAAGGACCGCCAAGCCTTTGAGCAGGAAAAAGCGGCCTTTGCCAAAAAGCAGCTGGAAACAGCTGTGGCGGCAGAGCTGCTCCAGCGCAAGCTGCCTGCGCAGTTTGCGGCATTCTTGACCGGGAGTGACGCGGAAGCCTCTCAAAAGAATTTGGAAGCCTTTGACACCGCATTTCAAGAGGCAGTACAGGCCGCAACCACGGCCAACCTGCGGGGCAAGAACCCGCCCCCGGCAGGTAAGGGCGCAGCGGGCGACAATGTACCGCCCACAGACTTCCACGCCTATGAAGCGTGGAGAAAAAACAACGGCTAAGGAGGAATAAGAAATGCCGAACACGATTTTAACCCCCAATGTCATTGCCAATGAGGCACTGATGGTACTGAAAAACAACTTGGTGATGGCCAACCTGGTGCACCGGGACTATGAAAAAGAATTTGTTAAGGTTGGCGATACGGTAACCGCACGCCGTCCCAGCAAGTTTGCGGCCAAGAACTTTACCGGCGCAGTGGATCCCCAGGAGCTGAACGAAGGCGGCGTGCCTGTAAAGATGGATCGTCTGCGTGATGTGACCGTACAGATCACCTCTAAGGAGATGAGCCTGGACCTGCGGGACTTCTCTGCACAGGTCATTGAACCGGCTATGACGGCCATTGCCAACGCAGTGGACGCGGATGTGCTGGCTACCGCCGTAGAGGGCGCATGCCGCACAGTGACCGCTTCCGGCGAGGACGCAGCAAAGCCCATCAAAGATATTGCCAAGGTGGGCAGCCTGCTGGACTTTGCCGGTGTGCCGGTACAGAACCGCCGCCTGGTGCTGAACCCCTCTCACAAGGTGCTCTATGCAACGGACGACAATATGTCCAAGGTATCCTATGCCGGCGATGGTACCGCCCTGCGTGAGGCAGAGCTGGGCAAGGTGTACACCATGGATACCTATATGAGCCAGAATGCACCGTATCCCTTTGGTTATTTGGATAATGCCGTAGGCACCGCCAAGTCCTTTAAGGTTAGCGGTACTGCAGGTGCCAGCACTGTGGCGCTGTCTTCCGTGACCGCAGCCTCTGCGACCGTGAAGAAGGGCGACTGCTTTATTGTGGACGGCTATGTGTATCACTTTGCAGCAGACGCAACGGCCTCCACCGGTGCGATCGCCAGCGTAGTCATTGACCAGCCGCTCCATGCCGCGCTGACCAACAAAGACGCTACGGTGATTTCTGCACCCACTTCCGTAGGGTTCCACCGCAACGGCGTGGCACTGGTGACCCGTCCTATGGATCTGCCGATGGGCAACAAGAACGCCTATGTGGCTTCTGCGGACGGTCTGGGTGTGCGTGTGGTCTTTGACTACGACAGCACCCACAAGATCGACACCGTGTCCTTTGATATTCTGTACGGCGTGACCACGCTGGACAAGAATATGATCGTCAAGGTGCAGGGCTAAGCCCAGGGAGGTACAAATGGAAAAGGTAACCGTTGTACAGGGCAAGACCCAAGTGGTCATTGATCGGAGTTGTCTGCCGGCTTATTTGAATGCCGGTTGGCAGCTGCAAGAAAAAGAGGATACAAAAAAGGGCGCCAAATAAGGCGCCTTTTCTTATGGGGGTGATATGTTTGACTGATGAGATGAAAAGCAAGGCTCTGCGGCTGCTGCGGGCCGCTGCCGGGCGTTACGACAAGATATGCGAGGCCTGGTACGCACACGCCGGTGAAGAGCTGGATTTGCAGCTGTTTTTGGATATGGCAGAGGACGATTGCCTGACCTATTTGGGCACGCAAGAGCTGCCGCCGGTGGTAACGGCCACCACACTGGCCAAACTGGCTTTTGTGCACCTGAACTGCTTTATACAGGATCGGGATTACGGTGTAAAGAGTACGTCCTATACAGAGGGCAGCGTATCTATGAGCGAGACCTATACCACCCCTGCGGAGCAGGAGACAGCCATTGCCGACCTGCTCCAGCCGTACAACAGATACAGGGAGGTGCGCACCGGTGAAAGCAAAAACGCCTAAGTCGTGGACTGTAAAATCACGGATTTTCTCCGCACAGACGATCAGAGACAGTGCTTACGACTTTGAGCAGAACACATACAGTGCTACACCTGCCATTTTGTATTTGTGCTGGCAGCCGGTATCTGCTTCTGCCCCTATTGAGGAGCGGGGGCGGGTGCTGTCTGCCGGGTATCAAGCCGTGTTGTATGACCCTGTGGGCGTGCGGCCCGGCGACCTGGTACAGGCGGATGGTATTGGCTGGCTGGAGGTGGAGACCGTGCAGCAGTTCCTGCATTATCGTTTGTTGACAGCGAATGCCACAGAGAGGAGAGCACCCGGTGGAAACGAACATTGAGATTGAAAAGCTGAGTGCCTATGCCAAGACGCTGCAACGCACCGCAGATCATCTGCTGGACAACTTGGAGCGGCAAATGCTGCAGGACGCAGAGGATATGGCCGGCCGTCAGCGCAGCAACTGCCCGGAGGACACCGGACTGCTGCGGGAGTCCATCGCCGCCTTTTGCGAGCGTGACGGTGATCAGGTGACCGCAGGCAGCCGTACCAATATGCAGTATGCGGCCTATGTGGAATTCGGAACCGGGCCTGTGGGTGACGAAAAGGGTACACCGCTGGACAGTGAGCTGGGTATTGTGCGCAAGCACGAGCCTTGGACTGCGTATATACCAGGTTACGGTTTTCGCAGACTAAAAGGTCGCTTGCCGGCGCTCTTTATGTATAACGGCATGCAGGAAATGCAGCCGGTGATTGCAGAGCATTATGGTACGGCTATACAGGAGGCGATCAAGTGAAAAACTACCGTGCAGTGATCCGGGATACCTTAAAATCCGTACAGTCGGACATTCCCTATGACATTAAGATGGCATTTCCGGAGAGCAAACCGGCAGGTAACCTGATCACATTTTATGAGATCACCAATACAGGCACGGAACTGGCGTGCGTAGATGTGATCGCCTATCAGGTGGATCTGTGGTTTATGACCTTGCCGGACCTGTTGGAATTGACGGAAAAGGTAGACGAGGCTTTGACCTCGCTGGGCCTGATCCGGCAATTTGCATCCTCGGACGCGCTTTTACACGACCCCAGCGGTTATTTGCGCAAATCATTGCGTTACGGTCGTCGGGTAGACACAAGAACCAATCGATTGATTGATTAAGGAGGATTTTATATGAACGAAACAAAGCCGGAACGCGGCCTTGCGTCCAAAGGCATTGAGGTATATCCCAACTATACCGGCCCCACAGCCAAGTGCCTGAACTACGCCACCCAAATCGGCGATCTGACCAAGGGCGAACGGGAAGAACTGGACGCCACTTGCTATGACGATGATGTGGAACACAGCATTACCGGTATTCGCAAGAAAGCAGACGCCTTTGAGGTGACTTTTCTGTACAACGCAAAGGACGCCACATCGGATTATCGGGTGCTGGCAGCTTTGGAGGACGCCGGTGTGTCCGTACCCATTATGGTTAAGCTGCCGGACGGCACCAAGTTTAACAACTCTGGTGTGCCCAGCCTGACGATTAAGGGACCGGGCGTAAACAGACTGATGGAGGCTACTGTCTCTTACAAGCTGGACGGCGACTGGAGCAGAGAGTTCCCCGCCGCGTAAATCGACTATTCGGGAGGCGGGCGACTGCCTCCCCGCTTTTTAGGAGGAAATGACAATGAACGAATCCCATATTGTAACCAGAACATACGATTTGCAGCTGAATGGCGGCAAGACTGTGCACCTGCGTTTGACTGTAGCTGCTCAGCTGCGACTGAAAAATAAATTCAACGAGGACGCCCTGGATGTGATCCTCAGCGCTTCCAGTGATCCGGAGCGGCTCCTGGCTGTACTGGATGAGGCCCTGCATTTTAACGATGATCCCAACGGCGATCTGACCGGTGAGGCGTTGTATGACGCGCTGGTGGACAGCGGCGTTAGCGGCGTGGACGCATTTTCAAGCATTCTCTTTCAGCTGGCCAATGTGTCCGGTCTACTGAGCGATACGCAGGCCGAGAAGCTCTCCGCCGGCATTGAAAAGATGGTCAACGCTGCGTTTGACGGCGTGGAGAAGTCCACAGAGAGTGAGGACAAGCCGTCCACTTCCTTTCGGGAGTAATTACTGCACAACGGAGGATATGATCCTGGAGGCCAACGCTTATGGCTTGTCGTTCTCCGTTATTCTCGCCATGACCTATGGAGAACTAAAGCGTTACATCCTGTTCCATCGTGATTTTGAGAAAAGGCAGTATCAAAACCTGTCACAAATCGCTTATATCCAAGCCGGGGTTATCGCCGCTGCGGTTGCCGGGGAGGATGTGGGCGCAGTGTATGACCTTTTCCCATATTGGACAAAGGATGATGTGCTGGATATTCAAGCGGCCAAAGCAATGGCCTACTTTGATCAGTTTTAACGATTGAAAAACAAGAAAAGGAGGTGATTTTGTGGATCAGGAATTGGTAACACGATTTACTGCGGATATTAGCCAGTACAAAAAGAGCATGGCCTCTCTCCAAGCCGAGCTGAAGCAGCTGTCCGGCGTGACGGATAAAATTAAGACGGTGACTGCCAAGGCAATGTCTTCCGCCTCTTCTGATACAAGGAAGATGGGAAAGCAGGTGGATACGCTTATTAAGAGCCAAGAGCGCAATGTGCAGGCCGCTATGAGTAGTGCTGCGAAAATATCCGAGTATACGGCAAAAGCCAGACAGCTGAAAGATCAGCTGCACAGTCAGGACGAAACATACAAGCAGTTGTCCAGCCGCTTAAAAGAGGTAACAGCCACTTACCGGGCACAGCAGGAGTTTTTGAAGTCCTATAAGAACGGCATCGCCGGTGTAAGCAGTCAGTATCAGGAGATGGTAGACTGGATCCACAAAATGGAAACAGCGTCGACCAGCGGCATGACGATCAATCAGATTGAACAGCAGCGGGCGGCTATCAATCGTATAAAGAACGATTTAGAAGTCTTTGACAGCGAGCTGAAAGAGGTTGGCCTGAATCCGAATAATTTAAAAACGGATACGCTGGACAAGCTGAAAAATGAAATCCGCAAAACCTCTTCGCAGATTCTCAAAGCGAAGAGTGCAATGGCACAGACCACGGGACAGATCAACAAAACCAATGCGGATATAGCAACGGAAAGCAACCGCTTTTCCAACTTGAAATCGTCCATATCCAGAAATGCTCCTGCGCTTAAGAGTATGAGCAAGCAGCTCAAGCAAACCGGTGATGTTTCCGCAGCAGGGAAACTGAAAAAGGGCTTCTCCGGGTTAAAGGGCATATTTGGAAATATCGGATCTGCAGCGGGCGCCGCTTTCGGCAAGGTGCATAGTCACCTGAAAAATATGCGTGCTTCTTCCGGTACGGCCAGCAAGTCCCTGTTGAATGTGGTCAAGTCTATCCGCCGTATAGGTGTGGTATCGTTGGGGCTGAAAGTGTGTAAAAACATTTTCGGCGAGCTGCGCTCGGTGATCACCGGATATTTAAGTCAGAACGAGGCTCTGAATAACCGTGTAGAAGCCTTGAAAAATGCTTTTGCAAATGCTTTGGCACCGGCCATCAATGTGGTTGTGGGGCTGTTTGAAAAGCTCATGCCCTATGCCATGAGTGTTGCCAATGCCATTAGTGGGTTGCTTTCATCTGTGGGGATCGCTTCGCAGGTAAATGCCACGGCCACCGCTGTGGGCAAGACCACAAAAGAGACGAAAAAGCTGTCTCAAGCGCAGAAAGAACTGTACGGATTTGACCAAATCACTAAGGTTAGTGATGATCAGCAAGACAGTAGTTCGTCCGGTGCGTCTACAGCCAATACGCCGGCAGCGTCCGACAAGTTCTCCGCTTATTTGGAGAAAATCAAGAACCTGTGGAAAAGCTGCGACTTTGAGGGAATCGGCGAACAAATCGCCGGTTCTTGTAATAAGATTATTAGCAAGATCAATGCACTGGACTGGAAAGGCATACAGGACAAAGTCAACGGCGCTGTCAGCGGTATTGCCAAGAGCCTAAACGGCTTCATCCGTGACTTCGACTGGGAGGGTGCCGGACAAATTGTTGGTAACGGTGTGAACACCGTCTTTGGTGCACTGGACACCTTCCTGACCACATTCGATTTTGCAGCTCTTGGCGCAGGCTTTGCTAAAAACCTGAACGGTATATTCAACACCATTGACTGGGGACAGGTGGCAAAGACTCTGTCCGATGCAATCAGCGGTGTATTCAAGGCCATTGCAGGCTTTCTGGAAAATTTGGACTGGCGAGGGCTGGCTACGGCGCTGGAAAACTTCATAGGCGGTATTGATTTTGGTGGAATGGCAAGCGCTCTGTTTGAATCGCTTGGTGCAGCTTTAGGCGGCCTGTGTGCATTCCTGGGACAGCTTATCTCTGACGCTGTGTCCGGTATACAGTCCTATTTTGGCGACAAGATCAAAGAAGCCGGCGGCAATGTGGCCCAGGGCATTTGGGACGGCATCATTGACGGCATTGGAGATGCATGGAAGTGGGTTAAGGAACACATTTTCCAACCGTTTATCAATGGTTTCCAAAAAGCGTTTGAGATCAAATCGCCGTCTAAGGTTATGAAAAAGCAGGGCGGCTTTATTTCCCAAGGTCTGTTTGACGGTATCGGCGATCTGTGGAAAAAGGTCAGCCAAAAATTCAAAGGATTTAAGGACGGCGTTGTTAATTTCTTTACCGGGAAAAATGGCGTTGTATCAAAAGTCACCGGCCTTGGCGGTAAGATCGTGACCGGCTTAAAGAACGGCCTGAAGAATTTGAAAGCCACCTTTACCAATGCGTTCAAAGGCCCCTTAAACGGTGTGATCAAACTGGTCAACAACATGATCGACAAAATCAACGACAAGCTGAACATCAGCGTTGGCAGCACACTGTCTAATGTGCTTAGCGCCCTGGGCGTGAGCGTGACCAACGGCCAGTACCAGTTGTTCTCTATACCCACTATCCCAGAGCTGGAAAAGGGCGGCGTGCTGAAAAAAGGCCAGGTCGGTCTGCTGGAAGGTAAAGGCGCCGAGGCTGTTGTGCCTTTGGAGCGAAACACCCAGTGGATCAGCAAGGTAGCCGCAATGATGGTGCAAATGCTGGGTAGCAGCGGGCAGGCGGTCAATGTAACGATCCCGGTATATGTGGGCGGTAAGCATTTAAGCACGGTGGTGCTGGACGATGTGAACCAAACAGAAAAGAAAGGCCGTGACCCGGTTGCGGCTACAGCGTAAGGAGGGACGGTATGCCACTATATATTGACGGCACAAAAATGCCAAACCCATCATTCAATGCCATATCCTGTTCAGATGAAAAGGTGTGGTCCTCTAACACAGGCCGCTCCAAGTCGGCTTATATGAACGGCAGTATCGTTCAGGTCAAAAAAACAAGGCAGTTGTCCTTTCCGCCATTGACCCGGGCGGAGTTGGACAAGCTAAACGGCGTGATCAACAATGCGAGTAAGCCCTGGCATTCTATTAAGCTGGAGGATACCTCCGGGAATACGGTGTTTTCTTTCAGCTGCTACTTTGGCACGCCCAGTTGGACGGCTTATTCCGGTGCCAGGGATTGCCGGTATTTCATCAACTACAAAGTAGACGCCATTGAGCGCTAAAGGAGTATTTTATGTACAAGACAAGCACTGATTTTAACCAGGCCATCAAAAACGGGGAACGGATCTATGTGAAGGTTAAATGTGGCAATTTCATTTTTGGCTACAACGATGAGACGGATCCTACAAGCCCAAATGAGCAAAATAACATTATGGAGCTGAATATTGACCGCAGTATCAGCCATGACGATTACGCGCTGGCAAAGTCCTACGCTTGTGGGTGTAACTGCGTTCTGTGGGCTGTGCCTGCCGGTGCCGTGCTTCGCGGGCAGAAAACCGTGGTGTACTTTGGCTGTATGGTCAACGGTGCAGTGGAGTGGGTGCCAATGGGCGTGTTTTATCCGGAAAAGGTCACTCGGTCCGGCGAATGTACCACTTTGGAAATGTACGACCACATGTATGATCTTTCTATGCCGTATTCTGCCGCCATCAGCGGTCAGCAGACCCCTTTGGCAATCTTAAAAGACCTGGCACGCCAGGGTAACTTTGAGTTGGCTGCCGGCGTGGAGAGCAAGGTCTCCGGCTTTGGCACGGTAGATGTTTCTTTGCTCTGCGGTACGGAAACAGACGAGGACGGCAAGCAGCAGGTCACTGCCTATAATGTGAATGATGCCATCGGTTATGTGGCTGGGTTCTGCGGCTGTGCTGCCGTCTTTGATCGAGAAGGCAAGTTGCGAGTAGATACTTTCGCCCAGGTATATGATGGTACGGCAGAATACGCGGTGACAGATGACACGGTCACAGAGGTTTCACTGGCAGAGACGGACAAAACCTACCTGGGGATCAGTTGCAACAATGGGAATAAGAATATTCTTGCACCAGATAGTCTGTCGGTCAACAGCGAGGTGCTGTATTTCGACAACCCACTGATCACCACCCAGGCCCAAGCGGAAAAAGTATTTAACGCTGTATCTGATATGATCTACATAGATGATGGCGACCAGGGTGAGACTGTATTTGACCTGGGCATACAGTACCGACCGGGAAGTATGACATTGCTCACGGCCAATCCGGCGTTGGATAGTTTCGATGTGATCACTTACCGGGACGATACCGGCGATCACCATATCCCTTTGATGGGTGTGGAGTATGATTATGATGGCTCCGTCACTATGGAAGTGACCGCCCATGCCCGTTCAGAACAGGAGGGCAGCTCTGCCGGAAGCATTCTTTCCCGCATGATCTCTAAGGCTATGCAGCAGGTCACAGCGCCGTTGGCACAGCGCATTCAGGATGCTACGGATTCTATCACGAACGCAGTGGGCGGTTACGCTGCTTTGATCGACCGGGACGGCGATGGTGTGTCAGACGCGCTTTATATCGGAGAGTACCCGGCAGCGGAGGGCAAGACCAAAGGCCGCTGCCTGCTGCTGAATAAGAACGGCATGGCTGTTTCTACCACCGGACTGCAAGGCCCCTTTAAGGACTTTGCGGTGTACTACAACAAAAAAACCAACCAGTATTACCTGAATGCTACGGACATTTCAGCCGGTAGACTCTCCGGTATTGAGATCCTTGCGGATAAAGGCACGATCGCCGGGTGGAACATCACCGACCGAGAACTGTATGCGGATTTGGGTAGTTATCGTGCATACATTCAAAAGCCAACTACCAAAGGCTCTTGGGTGTTTTCTGCACAAAAAAAGAACAGCAACGGTTCATATACTGGTACATGGTATGTAACGATGGGCGGCGATATGGTATGCAATGGTTCGGTAGATGTAAGCGGGGCCCTATCGGTGGAAGGGAAAACCAAATTTGATGCCGATGTACAATTCTACAAAAAAATATATGATCTTGCCGGATATGAAATCATTAATGCTGCATCTGGTGGTAACAGCCTTGTAATTGGATACGGTCAGTATGAGCACGGAGCCAAAACATATTTAGAAGGCGGAGATATTTGCTTAAGAATGCAGCAGAATGGCAACTTGTGTATACAAGCGGGATCGAAAGATTCGGTTGAAACCAGATTTGTACTGTCTAAAGTGAGTTGGACGCTTAGCGGAAGCACTGCGTACCGTGATACGATTGAATCAAAAGGCGGGTTTGTGCTTAGTGCGAATGGTGGCGATAATGTTTTATACCTTGTCGGGAAGAGTATATGGATTGATAACGCCACGACAATCAGAGGCAAACTGACGGTACAAGACGATATTAGACTGAGTTTTAAATCTTCAAGCGGAACCATTCCACTGGTTGTAAACACAAGCGGCGTTATTACAACCGCAAACTCATCAAAACGATACAAAGAGAATATCAAACCGGTAGAAGACGCTGTGCTGGATCCAAACGGTCTTTACGATGTACAGGTGTGCCAGTACAATTACAAGCCAGAATACAAGGACAACGAATTGGTCAGCGGGACGCAGATCGGCGTTATTGCAGAGGATCTGGACAAGCATTACCCCAACGCAGTGATCTATGACAGTGAAGGGAGACCTGAAAGCTGGCAAGATCGTATCATGATACCGGCAATGCTTAAGTTGATCCAAGATCAAAAGAAGCAACTGGACGCTTTGCAGGCAGAAGTGGACGCGCTGAAAGCAAAATTGCAATAAACAGCAAAGCGGCTGCTCCGCACTGGAACAGCCGCTTTAGAGTTATTAGTCAATATATATTCTTGGAGTGGATTTATCGCCCTTTTTGAAATAGAAATGCCTGCCGCTTTCATCGACATATATTTCTTCTAACGGATCGTCTCGAGAAGAAGCTGTGTCCCAGTAATATCCATCGTCAGAAGGTATGGGATCAAAGTGCGCGTCAGCAGGACGCTTCGGCACCGTTGATTCGGTTGTTTCTCTTATTGCGGCTGGGGCTACTGTGCCATTCCTTTCGGTGCGATACACTACTTGCGGTTGCGTGGTAGTATGCTTCTTCTTTTTCTTCTTAGTGGTTGTGGGCTTTGTAGTTGTTGTGGTTGCGGTCGCCTCTGTGGCTGCCGGTTCTGTAGTGGTCTCTGTGGGCTGTGTAGTAACACCAGCCAGTGCACTGGATACAGCGTGATCTACCAGACTGGCTGTCTCCTGATCATGCACTCGATCATAGTGCACCCACACACCGATACCGACCCCCACCGCCACTACAACGGTCACAACAAGGATCCACACTTTGGCCTTAGACTTCATCTTCATCTCTCCTTTCACTCCCCACCATACCACACTTCCCCGCAGATTGCAAGAAAACAGGAGGTGATTCCCATGTAAAATACAAATTGCAGTCAACTGCAAACGGCGGCTTAGGCACGCTGTTTTTTTATGTCAAAAAGGAGGATTTTATGCAGACATTAAATATTAAGGTCACCCAGCAGGCGGTGATCTTACAAAACAAAGATCCGGTGACAGCTGAGAATATCAACCAAATCCGCTGTGTGGTAGAGCTGGACCCGGCATACGCCGATCTGGTCGTGCGGGTGTGCATGAACGGCCAGTTTGCCACTGTGGTGGATGGACAGTGTTTCGCCCCGCCGCTGCAAGAGGGAATGTGCCGCCTGGGCGTTTACGGCTATGCCGTGGATGGCGAGCAGTTGGTGCAGCGTATAAGCCCGGAGCCGTGCGTGTTTTATGTGCGCCCTGGTTCTTATGACCTGGCAGCTGTGGAGACGGACGCACCGGATCCAACGGAGTTGGAGTCTTATTACGCCAAGGTGCAGGCACTGCTCAAGGATATTGGTAAGGGTGTGAATGGCACCACTTATACGCCCAGCGTGTCCGCAGCGGGGGAGATCAGCTGGACCAATGACGGCGGGAAGGACAACCCGGAACCGGTGAACATTAAAGGCCCAAAGGGTGACACAGGTCCCCAGGGAGCTCCTGGTAAAGGTGGAGAGCGAGGACCGCAGGGCGAACCGGGAAAAGATGGTGCAGTGGGCCCACAGGGTGTTCCTGGCACGGACGGCAAAGACGGAGCGCCAGGCGCAGATGGTGCGCCCGGTAAAGATGGTACGGACGGTCGCGGTATCAATACCGCGTGGGTGAATGACAATGGAGAGCTGCAACTGGAGTATTCTGACGGCGAAGAGGATAACTTGGGTAATGTTAAGGGACCGCGTGGTGCAAAGGGCGTAAAGGGCGACACCGGTGCACAAGGACCTGCCGGTGCGGATGGCATTGGTATCACCGATGCACAAATCACAGAAGCCGGAGAGCTACAGATCACTTACACAGACGGTACGACTGTACTTCTGGGTGAGGTCGTAGGCCCCAAGGGCGATACAGGTGCCGCAGGCAAAGACGGCGTGAACGGTAATGATGGTGCCAAAGGCGACAAGGGAGATAAGGGGGATCCCGGTGAACCCGGCGCATCTGGTGTTGAAACCTGGGAGATCGTGTTCACAAAAACATTCGATGAAGACACCACGGCCAACCAGCAGTGGGACCTTGCCAATCCCTGCCGCAAGATCAGACTGCGCATGGCGGTGGCGGGCAGTGCTTCTAATTCAGCGGCCGGTGATACCACTGTGTATCTGAATTCCTACACCTCCAAGTGCTTCCTGCCGAATGTGTTCCGGTATGAGACGGACGCGGCGAAAGGCTCTCTTGCGGTGGCGGAAGTTGATATCACCGGCAACATGGTGCGCGTGCAAACGAATAAGACGAACATATCCAGTAACTTCAACGCGACCAATGTCCTGGCAGGGAACGCAATATGGAACGCAAGCGGGATCACCTTCAACATTATGAGAGATGTGGAAAACCATGGTGCGATCAAAGCCCTGTCGTTTCCAACGAACGGCAAGACGATTGGCAGCGGCACACAAGTTGAAATACTGGGGGTGGCAAAATGAGCATTGAAACAGAAAGCCGCATTGCGTTTTTAAAGTCCGAGTTGGCGGAGACGGATTACCTCTGTCTGAAGTACACGGACGGCGCTTTGTCTGAGGATGAATATGCGCCGATCCGCAAGCAGCGGGCAGCATACCGGGCAGAGATCAACGCCCTGCAAGGGGGTGAGACCGATGTATAGCGCATTCGTCACGGCCGCCCTGACCGCTGCCGTGTCAACGGTGGTGGGCAGCGCCGTGTCCGCTGTGATTGCTTCATTGATTGCAAGAAAAAAGAGCAAAAAAGCAATTGACGAAGTCACCACAGCCCGGTACATAGCCATCGAAAACGGCTTGCAGTCCATTTTGCGCGCCGAGATCATACGGCAGCACGACAAGCACACAGAGCGGGGCTACTGCCCCCTGTACGCCAAGGAAGCCATGGTCAAGGTGTATGACGCATACCACGCCCTGGGCGGCAATGGTATGATGACCAGATTTTATAATGAGATTATTGCGCTCCCGGAGGAGCCACAAAAGGAGGATTAACTATGAAAGTAAACGCAGGAACCATTGCGAGAACCGCTGTGCTGGCGGTATCGCTGCTGAATGTACTCTTGAATGCCTTTGGCAAGAACCCGCTTCCGTTCAGCGATGATGAAGTCTACACCACTGTGTCAACAGTGGTAGCCGTGGTGGCTTCCCTGGCCGCATGGTGGAAGAACAACAGCTTTACAAAAGCTGCTTTGAAAGCAGATGAGACGCTGGCGCTGGAACGGACGGAGACAGCAGAGAGCGAGGCTGTACACCATGAGTAAGCTGTATTACTGCCGGCAGACAACCGAAAAATGTAAAAGCATTCGCTATCCAAGTAAGCCCCATCCGTACAAGTATGGAACCTCCGGCTGCATTTACACCAGCGGCTGCGGGGTATGCGCAAGCCTTATGGTGCTCCATAACTTCGGCTTTACCGGCTTGGATACGGCAGCCTGGACACAGAAGTGCCTACTGATGGGCGCACGGTCCGCAGATGGCACCGATATGGACACGGTGGCAGTGTACCTGGAGAAGCATTACTCCATCGTAAGCAAGCGGGCAAAGACCGTTGCTGACCTGAAGAACCACCTGAAAGCCGGTGGCAAAGCTATAGTGTGCGTCAGTGGTGGCGGCAAACAGCTGTTCTCCAACGGCGGCCACTATGTGTATGTGGGCGGACTGGACAAGAGCGGTAACCTGATCGTGCTGGATCCCTACTGGTACGACGGTAAGTTTACCTTGACGACCAACCGCCGGAAGTACACAAAGGTCAAGAATGGCCGGGAGGTGTATGTGCAGCCTGCGGCGCTTGCCTCTGATTTGAGCGGCATTTGGCTGTTCACCAACGCCAAAGGCGGCAAGGCGGTGTATGCGGAAAGCGATGTCAACTACAAAAAGGCGGCGCCCAAGGCACCGACGGTTAAGCCGGGTACATACATCACCACCGCAGTGCGGGGAATTTACAAGGGCGCAGGTGCTGCTGCCGGACGCAAGAAGGTCAAGGATCTGACCACGGACGGCCGGCGACACGCAACCAGCAGCAAGTCGAAAGCAGACGCTATGTTCCGGGCAGACACCACCATCACCGTGCTGGAGACAAAGCTGCTCTCCACCGGCAACCTGTGGGCGCGCTGCCCCTCCGGCTGGCTGTGTGTATGGGAAAAGGATATTGACCGTAAATTCATCAAGTAAAGCAGAAAGCCCACCGAGTAATCGGTGGGCTTCTTTTGTTTTTTATCAAAAAATATGACAAAAAGATAAAAAAATTCATGTTTTTATTGAATTTCACATACTCTTATGATAGAATGCAACTGCAAATTAGTTGCAAAGAGGTGGGAAAGATTGAGCCAGTTTGAAAAGCTCTGGGAACGGTTTTTGTTAGTTCCAAGTGATTTTACCTATGAGGAATTAAGAAAAATCATGAAACATTACGGTTATAGTGAGAATAATAAAGGGAAAACATCTGGTTCTCGAGTAGGATTTATAAAGAGGGATGATGTAGAAAAAACGACAATATTTCTTCACAAACCTCATGGATCCGATGCGTATGTTAGAAAAGCTGCGATTAGAAGCATAATTGCTGCTATGGAAAGGAATGGTGATATTAAATGAGCAATGTTATTCAGTACAAAGGGTATTTTACGAATGTGGAATATAGCCAAGAAGACCAAATCCTTTTCGGCAAAATAGAGGGCATTCGTGATTTAGTCACATTTGAGTGCGAAAACGCAGGCGAGGTGGAACAAGCTTTCAAAGAGGCGGTGGACGATTATTTGGAATTTTGCGAAGAGGAGGGCAAAGATCCAAACAAAAGCTTTAGCGGCTCATTCAATGTAAGAGTAAGTCCGGAATTGCACAGGGATATATGGGCGGCAGCAACCAAACGCGATATGACATTAAATGCGTATGTGAATGAGGCATTGCGAGCCTCATTGAAAAAAACGACTGATCCAATGGTTGTTTTTCTTGTCCCATCAAGGCTGTCTCGGACAGAGCATGCTCCACAATTTTCCATTGATAAAGATGCCTATAAATCAGGCGAAGATGGATTTTCTTATGGCATAAATAGAAATCTAATTACGAGCGGAGGGGTAAATCAATGAACTATAATTTGAAATTGCAAGCATACAAAATAAGTCAAATTGCAGTTGATACTAAGTTGATTAAGGATGGAAAAGAAGAATTGGCAATAGAGTGCTTTGTTTCACCCAAATTCCCATTGAATGGGGATGATGATACTCTACTGCTGGCTTTTAATGCGTCTGTGTATGAAAAGGATAAGAAGGACGCTGAAAAAATCGTAAGCGCAACTGCGGAATTTATTTATGAATGTAATATGCATCCGGAGGATACAAAAGAGCTAAGAGATTATATTCTTGATCATTGCCTTGATGAAATACAGGACATAGCTTTCGAGCATATTAACAGGATTTTTGAAGCTATGAACTTTACTGGGCTAAAAATAGAGGCAAGTGAGTAAGTTGCAATTTTTACCAAGTTCAATGAAAAACGCTTGACAACACATCTTCCTTTGTAGTATAACAAAAAACAAAGGAGGAATGAAAAATGATTGTGGAAGATACCAAAGATTTGGTTGAAACTGCGGACTATGTGATCATCGAAGCTGTTTTAGTGGATGATGGATTGCGTTACAAACAACTTTCTGTTGGCATTAAAGCCAAAAATGGTGACATTATCCGCATAATTCCAATATCGACAATGCTGATGTAAAAAAAGGCCGGGTAGTTCAGTAACTGCCCGGTCTTTTTCTATACCTCGCATTACCAAGTACTGCAACGAGTACTGCAACGCCAAAAGTTTTTTATTTTCTCTCATTTTTTACACAAGCGGAAATTTGGCTTAACTAAGCCAAAAATGGAAACAGGAAGAAATAAAGGACGGCTAAAAAAGCCGTCCTTTTTGGTCGAGGTGACAAGATTTGAACTTGCGACCCCCACGTCCCGAACGTGGTGCTCTACCAAACTGAGCCACACCTCGATTTATTGCTACAATAGGATAACACAAAATGC
>KarlssonFH_2013__S424_NODE_2_length_526279_cov_9.22761_(reversed)
ACCGGCAGTCAACAAAGAACTTCACTTTCACTGCTCACAGGGTCATTTTTGGTACAGTAAAACGCCCCTGAACAGATTTTCATTGCACTTTACCGTGGAGCGTGGTACAGTAGGCTTGTAAGGCGGGTGGCCGTCTTGCATATAGGCTTATCATTATACATTTTGTACTCCTATTTTCATTTTTTACTTCCTTGTGTTATTTTCCTTTCTGCGGCTCGGGCAGCCACCTACCCGGGCAGCCCACACCCATGGCGGGTTGCCACCCGCCATCTACTTTTTTACTTAGAAGCGCAGAGCTTCTAAAATGCTGATCGCGTCGTCCGGTGTTTTGCATTTCTTCAAGGCACCGGACACAAATTCGATTCACCTAACCCACCGGCCTGACCGAGCAGATCAAAACTGCCCGGCTTTTTTATACCTCGCATGACCAAGTACTGCAATAAGTACTGCAACGCCGGAGAAAAAGTGCTGCTCCGCTGGAGAAAAAAGACAGCCGATCACAGAAATACAAGGCACTTGCTGCGAAACAGTCCCCCTGACTGTTTCTGCCAAATGCTTCGCATTTGGAGCCTCGTGTCGCAAGTTCAAATCTTGCAAATAAACAAAAAAAGAAGCAGGACATTTCGGCTGCTCCACCGGCAGAAATGCGTAATCGAGCACAGAGATATAAGGCACTCGCTGCGAAACAGTCCCCCGGACTGTTTCTGCCAAATGCTTCGCATTTGGAGCCTCGTGTCGCAAGTTCAAATCTTGTAAATAAATAAAAAAGGAAGCAGGACATTCTAAAAAATGTCCTGCTTCCTTTTGGTCGAGGTGACAAGAATATAGGCACAAAATTTGGCTTAGCAGCGGGCTTTTTGCCGTTTTGTACTGCAACAGTACTGCAACGCTGTTACTGCCAGCAAGGGAGCGCTTCTCTTTTCTTATCCCCGGGCAGTATTTTTCTGCGGGGCATTCGGGATAAGCTGCTGCATATAGGCGTCTGCCGCCTCTGTGTACTTATTTTCATAATCTGAAAATACATCGCAGTAGGTGTTTAGGGTGGTCTCAATATTGGCGTGACCAAGGCGCTTCTGGAGCACCTTAACAGGCATACCGCTCTCAATGCAGCGGGTGGCGTATGTATGCCGCAGGCTATGGAGAGACACCACGCCGGGCACGGCAGGATCCAGCATATTGTATTTTTTCAAGATACGCTGAAATTGTAAGTTGACCTGGCTGGTGGTCAGTACCTTGTGCCCTTTGAAGTCGTAGAACAGCAGATCCAGGCGGTTTGGTTGCCACTGCTCCATATATTCGGACAGAATACGGTATGGGGCGTCCGTCAGGCTCAAGAGCCGCTGCCCGGCGTAGGTCTTAGTCTTGGTGCCTATGACGGCGTGGTCCGTCTGGTCCTTGGTCACCGTGCGCCGCACATTCACGGTGCGGAATGTCAAATTGACATCGTGCACATCCAAAGCGTTGATCTCGCCCATACGCATTCCTGTGCAGAGCATTAACATCATCTGCTCCCAGTAGCGGCAGCCACGCTCTTGGTCGTTCATGATCTGCACAAACCTGGTCTGCTCCTCTACGGTCAACGCACGCACCTTGCGGGTGGCTTTGCTGCTCTTTGGCTTTTTCGTTCCTCGCATAGGATCCTTGCGGATCAGGTCGTTATCAAGAGCTGTGCGAAAGCAGCGGGCCAGCAGGGCGTAGTCCTTGGCGATCACTGAATTAGAACAGCTGGTGATCTCTATTAGGTATTGGGTCACCTGCGGTGGCCGCACAGCTTGCAGAGGGCAGTCGCCTATGGAGCTGGCGGCGATCCGCTTACAGCTGGCCAGTTTACGCAGGTAGGTGTTGTCCCCTATCTGGTTTAGCGCCCGGTCTGTCTCGACAAGTGATAAGATATACTGGGCAACGGTGATCTTGTCCGGCTCTATTACAGAGCCGGTGGCAAGTTCATTTTTCAGAGCGTCCAGCTTTGCCCGCACATCTGCCTGCCGCTTACCGTATATCGTCTTTCTTTTCGGCTTGCCGTTGGCGTCCACGCCTATAGTCAGCTGGGCAGCCCATAGGCCTTTACTCTCCACCTTGTAGATGGATCCGTCTCCATTTCCTCTTTTTCTTGGCATTGTACTCACTTTCTCCTTTACACAGCAGCGGGCAGCCCTAAAAAAGGGCGCAAAAATGCCCTGCTTGATTTATCGGCAGGGATGTGGTACAATATCCAGTGTTGGGTGGGTTATGTACTACATATCCTGCTTATCGGCTCTATCCTGTTGGCGCAGGGTAGGGCTTTTTTTATTTTGTTGTGATTTACTCTAACTTCCCGGCCAACGCCTGAAATTGATGGAGATAGTTGTCTTTGATGTCCTCAAAGATCTTGGTGGCCTCTGCGTCATCGTACAGGTGCGTGGTCAGGTTGCGGGCATTCAGAATCTCCACCCACACCAGGTCGTTGTCCACAAGGCCGTCAGCAAAGGCCTGGCGCATCACCGGTTTGGGGCTGTTCACTTCCGTATAGCCCTGCTCCAGCAGATACTCACGGCAGGTTTTCCACGCCAGCTCGGTGCAGAATTCAAAGCGCTGGATCACACCGTCACGCACGGTGGAATTGGGCAGCTTGTCATAATCGGCAATGGCCTCCACCAGTCGCTGCACCGCGTCTTTGAATTTGTCGCGCTTTTCTTCATATTTGCTCATTAAGGATACACCGTCCTTTTCTATATTCTGAAGTAGCTTGGGGTCTGTGTCCGCTCGGACAAAGACCAGGTCAAAGTCCAGCAGGGTGGGCAGGTCCTCAATGGCCTGGGCAAGCTGCGCCTGCCGTCCTCGGTCGTCTATACCGTAGATAGCCAGGTCGATGTCGCTGCGCTGCCGGTTGTCACCACGCGCCCGGGAGCCGTAAAGCACCACCTTAGCTGCGCCGTACTGCCGGCCGATTTTTGCAATTTGTCTATATAATTCTTTCATTTCTTCACTCATGCTATCTCACATTCAAAGTAGAATTCCAACGCCTTATGGATGAATTCTTCCGTCACATTGAAATACTCGGCCAACTCGTAAGGCTCCAGGCCCTGGCGCAGCTGCACCTCCAACTCGGCCTTGGGGATCAACTTTTTTACCGCCCACTTATCTGCCCGGCGTTCGTGCTTACTGCGCCGGTCAAGCGGGGCATATAGGTTGTAGAACGACCCGGTTATGCAGTGCCCGGCTTCGTGGGCAAGGCGGCAGCGGGCCTCTGCGGTGCTCTCCAGGCTCTGCTCGTCCAATGCTATGTAATAATCATCGCCGATATTGGCAGACGCAGACTTGGCAGCGGGCATACTGCCCAGATATACCTCTATGTTGTTGCGCTCGATCTCATCGAACAGGGACTCAGTTGTTGTCATTCTCTCTCTTTCTCTTATCTTTGATAAATTCTACAAAACCTTTAACTTCGTTCCACATCTCGTCGGTAACCTCTCCGTCACCACCAAATAGTGCCACTTTGGCTATCTCCTCCGGACTTTGTTGGTCCGGGGGATTTTTTATGTCCGTATTTCCCAAAAGGTAGTCCACAGACACGCCAAAGTGTTCGGCTATAGCAGTTAAAGCGTCAGCTGACGGTATGCTACCATAGCGCCACCGGCCAACAGTCGCTTTGGAATAACCAAGTGACTGCCCAACGCCGGTCGTAGTGCCGCCCTCTTCTTTGCAGAGTGCAGTAAATCTCTCGAAAAAATCCACAATTTTGCCTCACTTTTTTTGTGCATAATCACGAAAGTACGCAAATGTAGACTTTTGGTGTTGACAAGTACACTCTGGCAGCCTATAATGGCAACTGTAGTCAACAAATGCGGACTCGCGCTGTTATCTTAGGTCTCAGAACAGCCTCATTATAGCACGCTTGTACGCATTTGTAAACTACAAAATGCAAAAAAGTGTGCATTTGTGCACAAAAGCACAGAAAAGGAGGTAACACAATGGACGAGTGGATCGCTGAGGCTATCGGAAAAATGCACATCAACAAGATCACACAAGTTGAGCTCGCGCAGTATATGGGTTACACGCGCAGCTACATCAGCTCAATACTGATTGGCCGACGCAAACCGCCCCAGGCAAAAGAGCGGATCCTCGGCGCAATCAACGAGATCATCGCAGAGCGCAACAACTAAATACACGGCCAGCCTTTTGGGCGGCGGCAGAACTAAGCAGGCAGTTAAAGCGAGGTGAATAAAAGTGATTGTTGTATTGGTTCTTATTTCCACTGTTGCGATGATCAGTGCACTGATGGCGCATTGGAGGCTAAGAGCGGTTCTGTACTATTTGACTGATAAGAACATCCAATTCACCGAAGTGGATATGGAGAAGTGCCTGCGCCAGGTGCTGGAACACCAATTCAAACGGTAGGTGGATTAAGAAGCATAGTTGAAAGGACATTGGAAGCGACAGACGAAAGAATATTGAGAGAGACAGATGTGAATTTTGAGGCCGTCTTTTTCGTTTTCGTCCATACTGTGTTGTCACGAATATTGTCAAGTAGATCGTGACCGGGCATAAGGATTGACACCACAAAATATGATGTTGCGGCGCTTAAATTCCTAATTGGAATGGTCTTTATGTACCCGGCCTCCGACAATAGACTGATCGTATATAGGATTTCTTCGTAAGTGTATGGCTCAATTTTGATTGAAGAAGCATCTAATCTGTCATCATAACCGAGATGTTCTTCAAGATAGAGCAGTACATCTCTTACACAGTCTTTGTTCAGTTTCATTGCGTTCAGTCCTTTCAAATTGATAACTTTATTATACCATGACAAACAACAAAAGCCAGCCTTTTGGGCGGCGGCAGAGATACGCAGGCAGCGGGACCTTTTTCACTTCTTCTCTTTTTTCTTTTCTTTTTTTGTCAAATTACCCCCTATGTCCCTGCTTCCGGTGCCCGCCCCACCCAACATCACATTTATCGCCAACGGCACTTCTGCCGTGCAGCGGGCAGCTTGCGGCTCTGCCGCTTGCCCAAGGGGCTGGCCAAATAATCGAAAGGAGAAATAATAATGAAAGTACCCATCAACAAGGACAGTCCGTTGGCAATGGACGACTTCGACGCCGCCGTACAGCAGCGTATGGAGCGCCTGCAAAGCTACATCGACCTGATCCGCACCGCCGAAGCAGTAGAGGAAGAGGTCAAGGCCAAGGGTACAAAACTGTATCTTGGTCCGGAAGATGTGGCGGCATACCTGAATTGCAGCATTCCAACGGCACGGCAGTATATGCACCGTCCGGGCTTCCCTCTCATTCAGCTGGGAGAGAACGGAACCAAACTGGCAGTATTTGCCCCGGCGTTCCACGCGTACAATGCCGGAAAATACTAATTTGCAGTCAACTGCAAAGAAAGGACAAGCCAATGACCAAGAGAGAAAAGGCAGGCGCAGTCCTGGTGGTCGCCGGCTTCCTACTGGTACTGTTTGGCTGCTGCCTGGTGGCGGACAACCCCTATTGGTGGGTGTCCGTAGTGATCAGTGGCACCGGCTGCGCATTGATCGCCCTGGCGGTGTTCGTGCTGCCCAAGGACGACCGGGAGCCGCAGCCGGACAAACAGCTGGTGATCGAGGACGAAAACCACAAGGTGGTGCTGCTGGCACCGCTGACAGACTTTGAATTGGCGTATCTGCACGCCGTAAAACTGGGAAAGGATGATGAAAATGGAAGATTACATTGATTTGGTAATTGCTAAGCTGGATGGGGACCACATTGTTCTGCGAGCGCCGTGGAACACAGTCAGAGCCGGTGACACCGTGTATGTGCGTGGCGACGGCAATTACGAGGCGCTGGAAGTCATCGCAGAACGGAAAACTAAGGCACTGATGGAATTGCCGAAAGTGACCGCCATTATGCTGCCGCTGGAATATGACGAAAACAGCAGCGAGCAAAAAGAAAAAGCCGACTGAGCGACCAGTCGACTTAAACACAGGCGGCGAAAAGAAAGTAAAACGCCTGCGCTATATCCATTATATATAAGGACCGCAGAGAAGTCAAGGACAAGCCGTGCGGCAAGGGCGAAAAAGGGGTCTGTGCTCCTTTTTTGCTCCTTGTTCAAAGTATTATTTTTAGGTGCAAAACGCCAACGGCAAAAATATATATCGCTTGGCATTCTTCAGCGAGTTAGGCGCAGGCAGGAGACCGGCGGCAACAGGGAGTGTACCCGCGCCGCATAATGAGGAACTGTGCACTGTGGGAATGTGGAACACGCCGGTGAACCGGTGGGAAACTTGCTTTTCCATCCGGGAGCCGATCAGCGTTTTCCAGCATTTCCACAGTGTGCCGATCCGTCCAGAAAGGAGCAAACCAAAATGCCATGGGTGCAAAAGACCACCCACGCAGGTAAATGTATCTACATTCAGCGGCATTACTCCTCCCGCTATGGCAGCAAGAATAAATGCACCAGGGGCAGCAATTACGGCAAGACCAGCGAGGCACAGGCGGCGGTTAACAATCGCCAGGCGTGCCTACAACAGGAGATGATCTTCAACGCCAACTTCGGACCCGGTGACCTGACCGCCACTTTTACATTCCGAAAGGCGGACAGGCCCAATGACCTGCAAGAGATCAAGAAACTGTGGACCGCCTATATGGCCAAACTGAGATATGCCTACAAAAAGGCCGGCGTAGACTTCAAGTGGATGAGAGCCATTGAGACACCGGACAAGAACCCACATATCCACTTGGCGCTGTCCGGTATTGACTTGACCAAGCTACCAAGGTGGCCTTATGGCCGAGTGGAGTATGTACCGGTGGACGACAGAGACCACCACACCTACGGCGGGTACCTACGCGAGGAGACCCACATCAAGCAAGGACACGAGGGCAAGTACACAACGGCCAAGTCCAGAGTGTGCTTTAGCCGCAGCCGTAACCTGGTGGTACCGGAACCGGAATACAAAATCATACACAACGACCACTGGGCGGATGAACCAAGAGCACCAAAGGGCTACTATGTGGTCAAGGACACGCTGAACAACTGGGAGGACGAAGTCACCGGTTTTAAGTATCAATCCTATGTGCTCTGCCCTATTCGGGCAAAGAACCAGAGGTACCTGTGTTAGGAGGACAAAGTGACATACATACAGCAATGGGAACAAATGCGGGACAAGGTGCGCAATCTGGAGCGGGAACGCCAAACCCAGCTGATCTTGGCGCCGCACAACGCCTACGGCTTTAAGCTAAACATCAATCACCCGCTGATCCGGCCAAAGTGGGACGCCTTTAAGAGCGCCAATGGACTGGGCCAGGGCGGTATGACCGATGATCTGCGCCGGGAGTTTGAGGAGACAGTGCTTGCCAGCAAATATATGCAAAAATGCCTGGAGCAGGAGCGACAGCGCATTGGCACCGTGGAGCACCAGTTCATCCGTATGGCTTACGCTCCTGCGGAGCAGGCAGCGGGCTGATGGGTACCCAAGAACACTGGACTGCTGCCCAGTACCAGGAGTATCTCCGGCAGCGGGCCAAAGGTGGAAACAAATACCACGCAGTCAAAGCCCAAGCAGACGGCCGTACCTACGACAGCCAAAGCGAGTGCAAGCGAGCCAAGGAACTGCAACTGCTGGAACGGCACGGCCTGGTGCGCAACCTGCGGGAGCAGGTCCCCTATGAGTTGATACCGGCAGGTGTCGGCGAATACCGAAAAGAACGCCCGGTGATATATAAGGCGGACTTCGTGTATGAGGTCTGCCAGCCGGACGGCACCTGGAAGTGGGTGGTAGAAGACACCAAGGGTGCCAAAACAAAGGAATACATCATCAAGCGAAAACTTATGCTGTACATTCACGGCATAAGCGTAAAGGAGACGGACAAATGAACTTTAAGAAAATGTTATCCATTTGCAAGCGAAGCAAGACTTATTTGTTATACGACCTACCAGACGGCGAGCAAATGCTCAGCAACGGCAGCTGCGGGTACATCTTGTACGGCCACCCGGAATACACGCCGGAGACACTGCGCATGGTCGCTGACTTGGCAGAGGACGACAGTGTGATCATGACAAGAATGCCAAAGACAGACCTACCATTGGCAGACCAATGCCCCAATGAAGAATATGCCGCCCCGCTGGACACCTGCATTGTAGCCGCAGGCGCTGTATGGCAACCGCTGATTGTAGGTGCGGGCATGACATTCATCAACAAAAGAGCGTTGCAACCTATCGAAAAGGAAGAAGAGGGGTACGATCTGTACCGGCGCGGGGACCTGGTGGTCGTTAAGTCCGGCCTGATCGTGCAGGGCGTGATCAGAACAATGGATCTGTCCAAAGCAGAAGCTGTATGCCGGGATCTGATCAACCTGGGCACCGTGGCCGGTATGGCCTTTGAGGAGCGCAACAATGAAGAATGAGAACGAAAAAACGACAGTTGAATCTTGACCACGATATGCCGAGATGTGTGTATCTACGGCTCAATCAATAACCGGTGCGGCCTGGACGAGACGGAACTGGACGAGCACTGCCAGCGTTGCGCGCTGGCGCAGATCAAGGAGGTAACGCTGAAATGACCGAAAAAATCCAAAAAGCCATTGATAAGATCGACCAGGAGGCGGAGAAGATGGGCAGCGCCACAGTGCGCCTGCTGTGTTCCCACATTATTGACCACAACCTGGTGAATGACGAAAATGCGGATAAGGTGTTGGCTGAGGGCAAGAGCCTGAAAGGCTGCTGGGATCACATCACCAGCAACGCACGGAAACAAGCAGCGGGCAACTGCGCAGCCGTGCCGGACGACACCGTGTACGAATGGGCAGCGGGCTATTACGGTTTTACCGCCGGGGAGCCCAAGGCGGAGATCATCGACCTGCTGGATCTGCTGTGAGGTGTCGATATGGGGAAAAAGCTGAACACGCTTACGCAGGAACAGGCAGAGAAAATCTGGGGCGGCCGCCCGAAACTGCCGGAGAAAAAGATACTGACATTTGCACACAAGCAGGTATTCGTCAATGAGCAGTACTTTTTCAAGCACAAAGAATGCGGTCACAGGTATGGCTATTGTACCGCTTGCGGCAAGGATGTGCAAATCGACATTGAGAACATGCGGCTATGGACGGACAAACACGCCGCCTGCCGCTCTGCGCGGCATAACGACACCGTATGCTGCCCCGCCTGCGGGCACGAAGTCCAAGTCAAAGACGCCGGGCGTGGCCGTAGTCAGTTGGTCAACGCGGCAGTGGTAGCGGTAACGCAGAGGACAAGAAACGGTGGGATATTACTTTCTTTCGTTCGGGTGTACGAAGACTATAGATACGGCTTTAAGGCCGCGCCAGAAATGGGCGGACTGCTGTACGCCGCATACTTCAATCTTGGGCAGCACTTCGTGGCTGAACGCAGTTACTATTGTGACGATATGTTCATCAGCGTAAAACAAAAGCCAACACGCAAACTGCCGTGCACGGTGGAGCCAGCCAAACTGGATCACAACAGTTGGAAGTGCACAGAGGGAGAGGGAGCAAAGCTGCTGGGCTTTGAAGAGGCGCTGGAGAAAAGTAACCTACGCTATCTGCCGTGGGAGACATACCACGAATGTGCGCAGCAACTGTACCGTAGCGCTATAGCCAACTACCCGGTCAACCTGCTTGGGTTACTGTATCAATATAGCCGGTACCCGGTGCTTACAGAGCGTCTAATAAAAGAGGGCAACGGTGACCTGGTAGCCGAACAGGTGGAGTGGAATTGTACAGCCGGTCTGGACTACAAGCAAGTGGTGCCTTACAAGGCAATGCGACTGACCAAACAGGAGTACCGCATGATAAAAGCAAAATACAAGATTTGCTGTTCAACACTCAGAGCAACAGCGGCGCTGAAAAAATACGGCTGTAAAATGTCGGATAAAAATATTCTCTTTTTTCTTGCTTTCCAATACACATGGAGCCCGCGAAAATGCTACAAGGCGCTTGATGTTTTGCGGCAGAACCTATCTCCGCAAAAAGCAATAAACTGGGTAAACCGGCAGGCAGCGGGATATGGAACGCCAACAAATGTGCTCTCAGATTACAGCGACTATCTGGATCAGTGCAGGCGGTTGGGCCTGGATGTTAACCGTAAAGAGGTAGCCGTACCGCAGAACCTGCGAGATCTGCACCGGCAGTATTCCGAAGAATTGACACGCCGAGCCAATGAAAAGAAAGCAAAAGAGCAAGCCGAGCGGGCAAAGAAGTTAGCTAAGGATTTGCCAAAGCTGAAACGAAAATATACATACGCCAGCAGCGGACTGTTCATTCGGCCGGCCGAGGGACCGGAGGATCTGCTGAAAGAGGGTTGTGCCCAGCACAACTGTGTGTACTCCTGTTACACGGAAAAATACCTGGACAGAAAGACGGATATACTTTTCGTCCGCAAGCAGTCGGACCCGGATCAATCCTATGTGACCGTTGAGTTCAAAAACGGCGCCGTTATTCAATGCAGAGCCGATCACAACCGACCTGCACCGCCGGATGTGCAGGAGTTTATGCAAGCCTGGCTTGCCTATCTACAGTCAAACAGAAAAGCAAAAGCAGTCAGTTAAGGAGGACTTATGGATAACCAAATCACTACAATGCAAGAAGTAACACCCGCAACCCAGAAAGCCTACGACACCCACGCCCGGATCCTGGCCAACGGCCAGGTAATGGCCAGAGCACTGGTAGATGTGTGTCACGATCTTAAGACTATGCGGGATGAGGGTCTATACACGGAGCTGGGCTATGACACATTCGAGGAGTACGCCGAGCAGGCATGCGGCATTAAACAGCGGCAAGCCTATTCCTACATTTCAGCCTATGAAAAGCTGGGTCAGAAATATATGGCCGACCACGCCGACCTGGGGATCACCAAGCTGGAGCTGATATCACAAATCAGCAGTTATGAGCGGGAAGAGTTCGCGGCCGATGTGGATTTGGAGAGTGCCACAGTCAGGGAGTTAAAGGCTGAGGTGGAACGCTACAAGAAGCAGACGGAACAGCTGACCTTTGATCTTGGCCAGGCACAGAGCGAATTAAGCGAAGCGCCGGAGCCGGTGGACATGGACACACTCCGTTCTTCCATTGAGCAGGGAGTTAAAGCCAAGTACAGCGCCCAGCTGGAAGAATTGCAGCAGCGGGCCGACGCAGCGCCGGACCCGGAGGCAATCCGAAAGGAAGCGAAAAAGGAAGCCGCCAAGGAATACAAAGCTAAGCTGGCAACGGCAAAGGCAGACGCCGAGGAAAAGACCAAAGCCGCTGTGGAAAAACTGGAGCAGGAAAAGGCAGACCTGAAACGGCAGTTGGACAGCAGTGCCACCAAACTGGACGCCGCTGTTCGGCAAGCAAAGGCAGCGGGCGCAGACACGGATGTAGCCGCCTGCCGGGTGTATTTCACCGAACTGCAACAAACCGCCGCAAAGGTACAGGAGCTGATCGGCAAGATCAATGCCAAGGACCCGGCCACCGGAGCCAAGCTCTCCGCCGCCGTTATTCAAGTTTTGCAGTCGACTGCACGGAATTTGGAGGTGGCACAATGACCTGCGAGCAATGTTACCACCGTGATGTGTGTTGGCACCGCATGACCATTTACGGTCCATACGCACTAATGGGAATAAACACTGGCAACATGAAAGCGTGGTGCGCCAACTGTAAGCCAAAGACACAGATCATAGAACTATCAATGCAAGTTTCCCAGTCGCTTCATGATGAGTTGACGAAGTACTGCGCAGAAAGAGTGGTAGACGAACTATAGATCCGGAGAGGAGAAAAACATGGAAGAAATTAAAAAGAGCTTGTGGAATAAGAAAAGGGCAGACACCGAACGCGGCAACGGCGGGTTCGGAAGTACAGGGAGGTGAGCAGGATGTGTATAGCAGCACAAATTATTCTTGTGGCTGGGGCGGTCATTGTTGCATTTTTCGGCGTGATCGGCTTTGGTCCGAACTTTAATAAATGAGCGGAATAAAAAGCAGGAGGAAAAATGACGAACAACGAAAAGAAGGAATGGCTGCAACGCTATCGGGAGTGCTGGGCGGAGGTTGAGATTACACAACAGGAGATCGAAGAACTGAACAGCCGGGCGCAAAAGATCACGGCTTCCCTCTCTCCCACGCCGGGAGGCGGGCAGCGGGCAGATTTTACCTTGACGGTAGATCGCATTATAGAACTGAAAGAGAAGCTGGACCAACAAGTCCGGCTTGCTCTGTTGCAGCGGGCAGAAATTGAGACTGCTATTGAGCAGGTGCGCAGTCCGTTGCACCGGCGTGTGTTGCGTCGGCGGTATTTGAACGGTGACACTTTTGAGAAGATTGCCGTAGACGAAGATATTACATACAATCACCTGGTCTCTCGCATTCACCCGCAGTCCCTGGATATGCTGGAATGCGAAAAATAAAAAACCACTATGCAATGCATGTTGATGTTATAGTATGCAGGTTGCCGTCTGTGTTATAGTATAAACTGCCAAACAGATTGAAAGAGCGCTCCAAACGGTGCGCTCTTTGGTTTTTGTCTTTGTGCTTTCCCTTTCTAAAATGCGGTTACTATGAGGCTCATTTTCAGATGTGCTATAATTATGGTGAGCGAAAGGGGGGAAAACAAATACATGCGTAAACGCTCTGAAAAACCTTTAGGCAAGCAGCAGAAGAAAAATCGTGAAGTCCTGGAGTACGAAGAGGTCAAGACAGAACTGACCAACATTTCTCCGGCAGAACGCCGGCGCAAACGCATTATGGCTGAGACGGATGTGAAATCCGCATCCAAATTCTTTAATGCGTCTATGGCAGCAGAGTTTTCTTTAATTGCGACTATGACTTCTTGGATCGTTGCACTTCACAATGACTGTAAAGGAGTGATAAGCTATATCGTCCTTGTCGTAGTGATCGTGGCCGCTATCGTTGCATCAGTTGCTTTGTTGTTTACTTGGATAAAGAAAAATATCCATCTTGAAAAAGCGGTACTAACGCTTGAGATACTGGATGAATTTTTTCCAAATAGCAAACAGAAAAAATAACAGCATATAATCCGTGATTATTACAAAGGAGGTGAGCAGCATGGGCAAAGAGACCTTAACACCTAAACAAAGGCTGTTCTGTTATGAATATGTGCTCGGCCATAACGGGAAACGGTCTTACCAGGCTGCTTACCCAAATTGTAAGGCGCCCGGGAGCGCAGAAAGCCAAGCGAGTCGATTGCTAAGAAATGATAAGGTAAAAAAATTTATCGCTGACCTGGAAAAGCGAAAGCTGGACAAGTTGGATTTCACCGCAACGGATGTGCTGAACGCGCTGTGCTCCATTGGGTTTGCAGAGACGGCAAAGCCGCCGAATACATCTGATCGGGTGAAAGCCCTGGCAGAGCTTCTGCGTCACTTTGAATTGGCCCGAGGGCATGAAGATGAGCAGACAGACGATGGCTTCTTGGAAGCCTTGGAGCAGAAAGCGGGTGAACAGGCATGGGAAGAATAAGCACCTTTCATTTTCAGCCATTCTCCGCCAAGCAGCTCCAGGTGCTCACCTGGTGGTGCAAAACATCACCTGTGAGCGACAAAAACGGAATAATTGCAGACGGCGCTATACGATCCGGTAAGACGGTGAGTATGGCGCTTAGCTATATTCTGTGGGCTATGAGTACCTACAGCGGCATGAACTTTGCCATGTGCGGTAAGACAATCAGCTCCTTTCGCCGGAATGTGCTTTCTTTTCTGCCTGCAATGCTGCAAAGTCGCGGGTATCAGGTAAAATACAGCCGTAGCGACAATGTGCTTGTGGTGACGCGGGGTGGTACGGAAAACGCGTTTTATATCTTCGGCGGCAAGGACGAAAGCAGCCAGGATCTGATCCAGGGTATGACTTTGGCAGGTGTGTTTTTCGATGAGGTGGCTTTAATGCCCCAGTCCTTTGTGCAGCAGGCCACCGCCCGGTGCTCTGTCAGTGGTGCAAAATTCTGGTTCAACTGCAACCCGGATAACCCACACCACTGGTTTTATGAAGAATGGATCCTGCCGGAGAAGCGGCAAGAAAAGCGAATACTCTACCTCCACTTTACGATGGACGACAATTTGTCCTTAACAGAGGAGGTCAAAGCCCGGTACAGAACGATGTACGCGGGCGTTTTTTATGCTCGGTATATTCTGGGCGAATGGAAAGTGGCAGAGGGCCTGATCTACGATATGTTTGACGAAAGCCGGCACTGTATTCCGCTGCCGCCGGATAACGAACTGCAAGGTTCTGCCTATATCAGTGTGGACTACGGTACGCTAAACCCTACGGTGTTCCTGATGTGGCGCAAATACCATGGCAAATGGCTATGCACCAAGGAATATTACTATTCCGGGCGGGAGAACCACCGGCAAAAGACGGACGCCGAGTACGCAGATGATCTGGTACAGTTCTTGGGGAACACGCCATACACCTGCGTAGTCGTAGACCCATCGGCGGCTTCATTTATAACTGAACTGCAAAGGCGGGGGCTCAAGGTATTAAAGGCGGATAACGCGGTGCTGGATGGAATCCGTACCGTATGTACGCTATTGCAGCGGGCGGATCTGCTGTTCAGCAAGGACTGCACCCGTACCATTGCGGAATTTTACGCCTACCGTTGGTATGACAAAGCGGCTCAGGCAGGCCGGGATGAGCCGGTCAAACAGGACGACCACGCTATGGACGCTATGCGTTACTTTGTAAGCACGGCGCTGGGGCGGATCGTAACAAGGAGGACATAGAATGATACTTTACATGAACCGGCGCGATGTGCCGAACCTTGACCGGGGCGAGTTGCCTTCTGCGGTGATCGATTATGTGATCGGTAAAGCAAATAAATATGAAAGACGGTGTCGCGCCCTATATGGTCGGTATATCGGTGTTCCACAGCTTCACCGTGGAGATGAAGAGGATGATGTGCGGGCGGAGGCCAACTATGCCAAGTATATCGTAGATATTATTCGCGGCTACTTCCTAAGTGAGCCGGTAAAGTACGATTGCAACGACCGGGACAAGAAAGACAGTCAGGCGCAGCTTTCCCTGGTGTCTACGGTTGAGGCCAAGCTGAATCGGCAAAACGGCACCCTGGTCCGCCACAACGCTGTGGATGAGGACAAAGACGGCCTTTGCGATTTGTGCGGAAAGAAGATTGACATTTCCGCCGTTATGGCGGCCTACCATAGTCAGAATATCGCTACCGTAGATCAACGAAACGGAAAGGCCATGGGTATATATGGCGAAAGCTGTGAGCTGCTATATGCCAGCACAGAGGAGCAACCACGCCCGCGATCCGCAGTGTATGCGCCGGATCAGATCGTGCTGGTGCAAGATGATACCGTGGAGCACAAAGACTTGTTTGCGCTGTGGTTTGAGCAGCGGGAGCGCACAGACCGCAGCCGGTACTATGCGGTAACAGTCTATACGGCTACCCAGTATCAGCAGTACGAAAGCACATCGCTGGATAAAGAAAACTATGTGTACAACCCGGTGGGTGCACCGGTGCCACACTTCTTTGATGAGGTGCCGGTGGTGTGTTATGAGAACAACGAGGAGAGACAAGGCGACTTTGAACAGGTGGCCAACCTGATAGACGCCCGCAATGCGCTGCTGTCCGATCGCCTGACGGACAAACGCAAGTTCGTCAATTCTATTTTAGCTGCTTATGGTGCGGTATTGCCGCCGGAGACGATGGCAGCCGCAAAGCAGGATCACTTTGTAGATGGTATTCCACAGGACGCCCGGTTGGAATATGTGCAAAAGACCTTTGATGAGAATGCATTGAAGGTGCTGGACGATACGCTGGTATCGGATATTCATAAAATGACTTTAACCCCGGATATGACAGACCAGGCCTTTGCGGGCAACGCCAGCGGCGTGGCGCTGAAATTAAAGCTGCTGGCCTTGCACCTGCTTGTAAAAAGCAAAATGAGAGCTATGGAGGCGGGCTTAAAGAAACGCTGGAGGTTATATAACAACTGGCTGGCCCATAACGGAATTGACCCGGTATCTGTGGACGATGTGGATATTGTGTTCACTGTGGCCCTGCCCATTGATGAGGCGCAGATCGTGCAGATGGTGTGCACCTTGAAGAACGCCGGACTGGTTGATGATCAGACGCTGCTGTCACTGTTATGGTTCGTTAAGGACCCGGCGGAGGCTGTGGAGAATATGAAGCAGCAAAAGCAGGAGAACCAGCAACAATATATGGACAGCTTCACAGCCAACACAGAGGATAAGGCTGACGAAAAGGAACAGTCGGCGGATCAGGAACAGCAAGACAAAGAAAAGGACGCTTAACCTATGAAAGCAGCAGAGTATTGGAAAAGGCGAACGGTTGACCTGGAGCACCTGCTGCAAGCGCGCACCACCGCTACAATGGTGGAGGTCAACCGTATGTACGCCCAGGGTGTAGAGCAGCTCAACGAGCAAATTGAGCGTATTCTCCGCCGGTATGTTAAAAACGGTCAGATCAGCCAGGCTTATGCCTTGCAGCTGCTGAGCGCAGGCCAAACCGCAGAGGAGCGCCAGCGTCTGCTGGAACAGCTACAACAGACTAAGGAACCACAGGCACGGCGTGAATTGATCGCTATGCTGGACGCTCCTGCGTATGCGGACCGTATCAGCCGATTGCAGGCTTTACAGAACGCTATTCGTGCGGAAGCCGTAGCCATGGGCGTGCGGGAGGAACGGCTGGCGAAAGCGCGACTGACAGATACACTCAAACAAGCATACTACCGCACTATTTTTAACGACCAAAAGCGTAATGGTCTATATGACTTTCGCTTGATCAGTGACCGCCGTGTACAGGCCGCACTTACCCATAAGTGGAGCGGCAAGAACTATTCCGATCGTGTGTGGAAGAACAACGCCGCCTTTTGCAAGCGCTTGCAGCGCACGATTGAGGTGGGTTGTATGACGGGTATGACCCTACACGATATGGAGGAGCGGTTGCTGGAGGACTGCGTAGGAGCAGACAGCGACAGCGGGCAACGCTATTGTGCCAGCCGCCTGATCCGTACAGAGGTCAATCACTTCTCCAATCAAGGATTTTTAGAGGGCTATAAGGCAGCGGGCATTATCCGGTATCGGTTTATGGCTACTCTGGATTTGCGCACCTCCGCCGTCTGCCGCCAGCTGGACGGCAAGACCTTTTTGGTGGAAGAGGCAAAAGCAGGCGAGAACCTGCCGCCTATGCACCCTTTCTGCCGCAGTATTACCGTGCCGGTGACCAATAACCGCACAGGCACCCGCTGGGCCAGGGATCCGGTAACCGGCAAGTCCATGACCGTACCGGCAGATATGACCTATAGCCAGTGGTATGAGAAATATGTGGAGAAGAGAGACATGGGCTTGACTGAAGAGGAAGAATACGCAATCAACAGCTGGGTGTCCAGTGATTTTTACCCGATTAACGAGAAGCTGCGGCAGGGTATAGAGTTGACAAACGAGGAAAAAAAGGCTATAACTAACTTAGACCGTGCGCTTGAGAAGTTTCCCAGATACAACGGACCGGTCAAACGCTCTTTGGTTATATCCGATCCCACGGAGCTGCGGAAATTCACGAATACGCACGCAGTCGGTAACACGGTTGTTTGCGATGCGTACATAGCCACAACCTGCGGAAAGACCTATAACCCGGACGCAGAAGTGCAAATCTATATTCCGCAATGCAAAAATGGACGAGATATTCGATCTTTTAATGCAGGCGAGCAAGAGATATTGTATCCGCGTGGTAGTAGCTTTGTGGTATCCAAAGTTATTCAAAATGAGTCCATATTAAAAATCTTTTTACTGGAAAGGTAGTGAATAATGGTGAAAGAGAAGAAGTTGTTTACCGCCCCCAGATGGAATGATCCAGGCGGAGCAAGAGTGATAGGACACGAGGAAATCAGCGAAGAAGAAAGTAGAAGAATACTGCAAGAAGCCATTGACGAATTTTATGGCGGAAAATGTCCGGAGGAATGGCTGGACGCGATGAAGTAAGAGCGATACACATATCGAATCAAGCAGAGCTGCAATGCAGCCCTGCTCTTTTTATACCCATTTTCAGGCTATGCCTGTGGGATATATCATTTAACGAACCGGCAGCGTACGGTTTGGGAAAGGAGTCAGCAATGACAAAACACAATGCCGAGATGGAAAGCAGCAGAGAACAGAGCCGGGTGTGCGCACGCCTGCCGCTGAACCTCCAGCTGTTTGCCGAAGATACCGGCGAAAATGGAGCAGACACCAACGCAGAGGGGGCAGCGGGCGACACCGACGCCAACTCCGATGGGGGCAACACCACTCCGACCTTTGACGAACTGCTGAAAGACAAAAAATTCCAAAGTGAATTTGACAGCAGGGTCAGCAAGGCGCTTGCCACGGCCAGAGCCAAGTGGGAAGAAAGCGTCAAAGAGCAGGCGGACGAAGCCAAAAAACTATCCAGTATGAACAAAGAGGAGCGAGAGCGGTATAACCTGGCAAAAGATCGCCAGGCATTTGAACAGGAAAAGGCAGCCTTTGCCAAGAAGCAGCTGGAAACGGCTGTTGCGGCTGAGCTGCTCCAGCGTAAGCTGCCTGTGCAGTTTGCCGCAATCCTGACCGGGAATGACGCCACTGCCTCGCAAAAGAACCTGGAGATTTTTGACGCCGCATTTCAAGAGGCAGTACAGGCCGCCACAACCGCCAACCTGCGGGGCAAGGACTTGCCGCCGGCGGGTAAGGAAGCAGCGGGCGACAATGTACCGCCCACAGACTTCCGCGCTTATGAGGCGTGGAGAAAAAATAACGGCTAATAGGAGGAATAAGAAATGCCGAATACGATTTTAACACCCAATGTCATTGCCAATGAGGCACTGATGGTACTGAAAAACAACCTGGTGATGGCTAACCTGGTCCACCGGGACTATGAGGACGAATTTGTGAAGGTTGGCGACACGGTTACCGCCCGCCGTCCCAGCAAATTTGTGGCCAAAAACTTTACCGGCGCTGTGGATCCCCAGGATCTGAACGAGGGCGGTGTACCCGTGAAGATGGACCGGCTGCGCGATGTGACTGTGCAGATCACTTCTAAGGAAATGTCCTTGGATCTGCGCGACTTCTCTGCTCAGGTGATCGAACCGGCCATGACCGCCATCGCCAGCGCGGTGGACGCAGATGTATTGGCGACTGCCGTAGAGGGCGCCGGTCGTACCGTGACCGCTTCCGGAGAGAGCGCAACCAAGCCCATTAAGGATATTGCCAAGGTGGGCAGCTATCTGGACTTTGCCGGTGTGCCGGTACAGAACCGCCGCCTGGTGCTGAACCCCTCGCACAAGGTGCTGTATGCTACGGACGACAACCTGTCCAAGGTGTCCTATGCCGGTGACGGCAACGCCCTGCGGGACGCAGAACTGGGTAAGGTGTACACCATGGACACCTACATGAGCCAGAACGCACCGTATCCCTACGGCTATCTGGACAATGCCGTTGGTACTGCCAAGACTTATAAGGTCAGTGGTACTGCCGGTGAGAGCAAGGTGGCGCTGTCCTCTGTGACTGCTGCTACTGCCACGGTGAAAAAAGGCGACTGCTTTATTGTGGACGGCTATGTGTACCACTTTGCTGCGAACGCTACGGCTGCCAGCGGCGCGGTGGCCGAGGTGGCTATTGACCAGCCCTTGCACGCTACACTGTCTGGAAAGGACGCCACTGTGATCTCTGCGCCTACATCAGTAGGGTTCCACCGCAACGGCGTGGCACTGGTGACCCGTCCTATGGATCTGCCGATGGGCAACAAGAACGCCTATGTGGCTTCTGCGGACGGCCTGGGTGTGCGTGTGGTCTTTGACTACGACAGCACCCACAAGATCGATACCGTGTCCTTTGATATTCTGTACGGCGTGACCACGCTGGATAAGAATATGATCGTCAAGGTGCAGGGCTAAGCCCGGGGAGGTACAAATGGAAAAGGTAACCGTTGTACAGGGCAAGACCCAAGTGGTCATTGATCGGAGTTGTCTGCCGGCTTATTTGAATGCCGGTTGGCAGCTGCAAGAAAAAGAGTATACAAAAAAGGGCGCCAAATAAGGCGCCTTTTCTTATGGGGTGATATGTTTGACTGATGAGATGAAAAGTAAGGCCCTGCGGCTGCTGCGGGCCGCTGCCGGGCGTTACGACAAGATATGCGAGGCCTGGTACGCACACGCCGGTGAAGAGCTGGATTTACAGCTGTTTTTGGATATGGCAGAGGACGATTGCCTGACCTATTTGGGCACGCAAGAGCTGCCGCCGGTGGTTACCGCCACCACACTGGCCAAACTGGCTTTTGTGCACTTGAACGGCTTTATTCAGGATCGGGATTACGGTGTAAAGAGCGCGTCCTATACGGAGGGCAGCGTATCTATGAGCGAGACCTATACCACCCCTGCGGAGCAGGAGACAGCCATTGCCGACCTGCTCCAGCCGTACAACAGATACAGGGAGGTGCGTACCTGTGAAAGCAAAAACACCTAAGTCGTGGACTGTAAAATCACGGATTTTCTCCGCACAGACGATCAGAGACAGTGCCTACGACTTTGAGCAGAACACATACAGTGCTACACCTGCCGTTTTGTATTTGTGCTGGCAGCCGGTATCTGCTTCTGCCCCTATTGAGGAGCGGGGGCGGGTGCTGTCTGCCGGGTATCAAGCCGTGTTGTATGACCCTGTGGCCGTGCGGCCCGGCGACCTGGTACAGGCGGAGGGTATTGGTTGGCTGGAGGTAGAGACCGTGCAGCAGTTCCTGCATTATCGGTTGCTGACAGCGAATGCCACAGAGAGGAGGGCACCCGGTGGAAACGAACATTGAGATTGAAAAGCTGGGTGCCTATGCCAAGACGCTGCAACGCACCGCAGATCATCTGCTGGACAACTTGGAGCGGCAGATGTTGCAGGACGCAGAGGACATGGCCGGCCGTCAGCGCAGCAACTGCCCGGAGGAAACCGGACTGCTGCGGGAGTCTATCGCCGCCTTTTGCGAGCGTGACGGTGATCGGGTGACCGCAGGCAGCCGTACCAATATGCAGTATGCGGCCTATGTGGAATTTGGAACCGGACCTGTGGGTGACGAAAAGGGTACACCGCTGGACAGTGAGCTGGGTATTGTGCGCAAGCATGAGCCTTGGACTGCGTATATACCCGGCTACGGATTTCGCAGGTTGAAAGGCCGCTTGCCGGCGCTATTTATGTATAACGGCATGCAGGAAATGCAGCCGGTGATTGCAGAGCATTATGGTACGGCTATACAGGAGGCGATCAAGTGAAAAACTACCGTGCAGTGATCCGGGATACCTTAAAATCCGTACAGTCGGACATTCCCTATGACATTAAGATGGCATTTCCGGAGAGCAAACCGGCAGGTAACCTGATCACATTTTATGAGATCACCAATACAGGCACGGAACTGGCGTGCGTAGATGTGATCGCCTATCAGGTGGATCTGTGGTTTATGACCTTGCCGGACCTGTTGGAATTGACGGAAAAGGTAGACGAGGCTTTGACCTCGCTGGGCCTGATCCGGCAATTTGCGTCCTCGGACGCACTGTTACATGACCCCAGCGGTTATTTGCGCAAATCATTGCGTTACGGCCGTCGGGTTGATACAAGAACCAATCGACTGATAGATTAAGGAGGATTTTATATGAACGAAACAAAGCCGGAACGCGGTCTTGCGTCCAAAGGCATTGAGGTATATCCCAACTATACCGGCTCCACAGCCAAGTGCCTGAACTACGCCACCCAAATCGGCGATCTGACCAAAGGCGAACGGGAAGAACTGGACGCCACTTGCTATGACGATGATGTGGAACACAGCATTACCGGTATTCGCAAGAAAGCAGACGCCTTTGAGGTGACTTTTCTGTACAACGCAAAGGACGCCACATCGGATTATCGGGTGCTGGCAGCTTTGGAGGACGCCGGTGTGTCCGTACCCATTATGGTTAAGCTGCCGGACGGCACCAAGTTTAACAACTCTGGTGTGCCCAGCCTGAAGATTAAGGGACCGGGCGTAAACAGCCTGATGGAGGCTACTGTCTCTTACAAGCTGGACGGCGACTGGAGCAGAGAGTTCCCCGCCGCGTAAATCGACTATTCGGGAGGCGGGTGACCGTCTCCCTACTTTTTAGGAGGAAATAACAATGAATGAACCCCATATTGTAACCAGAACATACGATTTGCAGTTGACTGCAAACGAGACGGTGCACTTGCGCCTGACCGTGGCTGCCCAGCTGCGACTGAAAAATAGATTTAAGGAGGACGCCCTGGATGTAATCCTCAGCGCTTCCAGTGACCCGGAGCGGCTGCTGGCCGTGCTGGATGAGGCACTGCACTTTAACGATAATCCCAACGGAGATATGACCGGTGAGGCTCTGTATGACGCTTTGGTAGACAGCGGCGTCAGCGGTATGGACGCCTTTTCAAACATTCTCTTTCAGCTGGCCAATGTGTCTGGTCTACTGAGCGATATGCAGGCCGAGAAACTTTCAGCCGGCATTGAAAAGATGCTCAATGCTGCTTTTGACGGCGTGGAGAAGTCCGCAGAGAGTGAGGACAATCCGGCTGCTTCCTTTCGAAAGTAACTACTGCACAACGGAGGATATGATCCTGGAGGCTAATGCTTACGGTTTGTCGTTTTCCGTCATTCTTTCTATGACTTACGGAGAGCTAAAGCGCTACATTCTGTTCCATCGTGATTTGGAGAAAAAGCAGTATCAAAATTTGTCACAAATCGCCTATATCCAAGCCGGGGTAATTGCTGCTGCGGTTGCCGGGGAGGATGTGGGCGCTGTGTATGACCTTTTCCCTTATTGGACAGAGGATGAGGTGCTGAATATTCAAGCGGCCAAAGCAATGGCCTACTTTGATCAGTTTTAATGATTGAAAAACAAGAAAAGGAGGTGATTTTGTGGATCAGGAGTTGGTAACACGATTTACTGCGGATATTAGCCAGTACAAAAAGAGCATGTCCTCTCTCCAGGGCGAGTTGAAGCAGCTATCCGGCGTAACCGATAAGATTAAGACGGTAACTGCCAAGGCAATGTCTTCTGCCTCTGCCGATACAAGAAAGATGGGAAAACAAGTGGATACGCTTATTAAGAGCCAGGAGCGCAATGCGCAGGCCGCTACGAGCAGTGCTGCGAAAATATCTGATTATACGGCAAAAGCCAGACAACTGAAAGACCAGCTGCACAGCCAGGACGAAACCTACAAGCAGTTGTCCAGCCGTTTAAAAGAAGTAACGGCCACTTATCGGGCGCAGCAAGAGTTTTTGAAGTCCTATAAGGATGGCATCGCCGGTGTAAGTAGTCAGTACCAGGAGATGGTAGACTGGATCCACAAAATGGAAACAGCGTCGACCAGCGGCATGACGATCAATCAGATCGAACAGCAGCGGGCGGCTATCAATCGTATAAAGAACGATTTAGAAGTCTTTGACAGCGAGCTGAAAGAGGTTGGACTGAATCCGAACAACTTGAAAACGGACTCCCTGGACAAGCTGAAAAACGAAATCCGCAAAACTTCTTCGCAGATTCTCAAAACAAAGAGCGCAATGTCACAGACCACGGCGCAGATTAACAAAACGAATGCGGATATAGCAACGGAAAGCACCCGCTTCTCCAACTTGAAATCGTCTATATCCAGAAATGCTCCTGCGCTTAAGAGTATGAGCAAGCAGCTCAAGCAAACCGGTGATCTTTCCGCAGCAGGGAAACTGAAAAAGGGCTTCTCCGGGTTAAAGGGCATATTTGGAAATATCGGATCTGCAGCGGGCGCCGCTTTCGGCAAGGTGCATAGTCACCTGAAAAATATGCGTGCTTCTTCCGGTACGGCCAGCAAGTCCCTGTTGAATGTGGTCAAGTCTATCCGCCGTATAGGTGTGGTATCGCTGGGGCTGAAAGTGTGTAAAAACATTTTCGGCGAGCTGCGCTCGGTGATCACCGGATATTTAAGTCAGAACGAGGCTCTGAATAACCGTGTAGAAGCCTTGAAAAATGCTTTTGCAAATGCTTTGGCACCGGCCATCAATGTGGTTGTGGGGCTGTTCGAAAAGCTCATGCCCTACGCCATGAGTGTTGCCAATGCCATTAGTGGTTTGCTTTCATCTGTGGGGATCGCTTCGCAGGTAAATGCCACGGCCACCGCTGTGGGCAAGACCACAAAAGAGACGAAAAAGCTGTCTCAAGCGCAGAAAGAACTGTACGGATTTGACCAAATCACTAAGGTTAGTGATGATCAGCAAGACAGTAATTCGTCCGGTGCGTCTACAGCCAATACGCCGGCAGCGTCCGACAAGTTCTCCGCTTATTTGGAGAAAATCAAGAACCTGTGGAAAAGCGGCGACTTTGAGGGAATCGGCGAACAAATCGCCGGTTCTTGTAATAAGATTATTAGCAAGATCAATGCACTGGACTGGAAAGGCATACAGGACAAAGTCAACGGCGCTGTCAGCGGTATTGCCAAGAGCCTAAACGGCTTCATCCGTGACTTCGACTGGGAGGGTGCCGGACAAATTGTTGGTAACGGTGTGAACACCGTCTTCGGTGCGCTGGACACCTTCCTGACCACATTCGATTTTGCAGCTCTTGGCGCAGGCTTTGCTAAAAACCTGAACGGTATTTTTAACACCATTGATTGGGGCCAGGTGGCAAAGACCCTGTCCGACGCAATCAGCGGTGTGTTCAAGACCATTGCCGGCTTTTTGGAAAACCTGGACTGGCGCGGGCTTGCAACGGCGCTGGAAAACTTCATAGGCGGTATTGATTTTGGTGGAATGGCAAGCGCTCTGTTTGAAGCACTTGGTGCAGCTTTAGGCGGCCTGTGCGCGTTTCTGGGACAGCTGATCTCTGACGCTGTGTCCGGCATACAGTCCTATTTTGGCGACAAGATCAAAGAAGCCGGCGGCAATGTGGCCCAGGGCATTTGGGACGGCATCATTGACGGCATTGGAGATGCATGGAAGTGGGTTAAGGAACACATTTTCCAACCGTTTATCAATGGTTTCCAAAAAGCGTTTGAGATCAAATCGCCGTCTAAGGTTATGAAAAAACAGGGCGGCTTTATTTCCCAAGGTCTGTTTGACGGTATCGGCGATCTGTGGAAAAAGGTCAGCCAAAAATTCAAAGGATTTAAGGACGGCGTTGTTAATTTCTTTACCGGGAAAAATGGCGTTGTATCAAAAGTCACCGGCCTTGGCGGTAAGATCGTGACCGGCTTAAAGAACGGCCTGAAGAATTTGAAAGCCACCTTTACCAATGCGTTCAAAGGCCCCTTAAACGGTGTGATCAAACTGGTCAACAATATGGTTGGCAAGATCAATGACAAACTGCTGATTAGCGTTGGCAGCACGCTGTCTAAGGTACTTAGTGCTCTGGGCGTGAGCGTGACCAACGGCCAGTACCAGTTGTTTTCTATACCTACTATCCCAGAGCTGGAAAAGGGCGGCGTGCTGAAAAAAGGCCAGGTCGGTCTGTTGGAGGGTAAAGGTGCCGAGGCTGTTGTGCCTTTGGAGCGAAACACCCAGTGGATCAGCAAGGTAGCCGCAATGATGGTGCAAATGCTGGGTAGCAGCGGGCAGGCGGTCAATGTAACGATCCCGGTATATGTGGGCGGCAAGCATTTAAGCACGGTGGTGCTGGACGATGTGAACCAAACAGAAAAGAAAGGCCGTGACCCAGTTGCGGCTACAGCGTAAGGAGGGACGGTATGCCACTATATATTGACGGCACCAAAATGCCAAACCCATCATTCAATGCCATATCCTGTTCAGATGAAAAGGTGTGGTCCTCTAACACGGGCCGCTCCAAGTCGGCTTATATGAACGGCAGTATCGTTCAGGTCAAAAAAACAAGGCAGCTGTCCTTTCCGCCCTTGACTCGGGCGGAATTGGACAAGCTGAACGGCGTGATCAACAATGCGAGTAAGCCTTGGCATTCCATCAAGCTGGAGGATACTTCCGGGAATACGGTGTTTTCGTTCAACTGCTACTTTGGTACGCCCAGTTGGACAACCTATTCCGGTGCCAGGGATTGCCGGTATTTCATCAACTACAAAGTAGACGCCATCGAGCGCTAAAGGAGTATTTTATGTACAAGACAAGCACAGCTTTTAACCGGGCCATCAAAAACGGTGAACGGATCTATGTAAAGGTCAAATGTGGCAATTTCATTTTTGGGTACGATGATGAAACGGATCCTACAAGCCCAAATGAGCAAAATAACATTATGGAGCTGAATATTGACCGCAGTATCAGCCATGACGATTACGCGCTGGCCAAGTCCTACGCTTGTGGGTGTAACTGCGTTCTGTGGGCTGTGCCCGCCGGTGCCGTGCTGCGCGGGCAAAAAACCGTGGTGTACTTTGGCTGTATGGTCAACGGTGCAGTGGAGTGGGTGCCAATGGGCGTGTTTTATCCGGAAAAGGTCACTCGGTCTGGCGAATGTACCACTTTGGAAATGTACGACCACATGTATGATCTTTCTATGCCGTATTCTGCCGCCATCAGCGGTCAGCAGACCCCTTTGGCAATCTTAAAAGACCTGGCACGCCAGGGTAACTTTGAGTTGGCTGCCGGCGTGGAGAGCAAGGTCTCCGGCTTTGGCACGGTAGATGTTTCTTTGCTCTGCGGTACGGAAACAGACGAGGACGGCAAGCAGCAGGTCACTGCCTATAATGTGAATGATGCCATCGGTTATGTGGCTGGGTTCTGCGGCTGTGCTGCCGTCTTTGATCGAGAAGGCAAGTTGCGAGTAGATACTTTCGCCCAGGTATATGATGGTACAGCAGAATACGCGGTGACAGATGACACGGTCACAGAGGTTTCACTGGCAGAGACGGACAAAACCTACCTGGGGATCAGTTGCAACAATGGGAATAAGAACATTCTTGCACCAGATAGTCTGTCGGTCAACAGCGAGGTGCTGTATTTCGACAACCCACTGATCACCACCCAGGCCCAAGCGGAAAAAGTATTCAACGCTGTGTCTGATATGATCTACATAGACGATGGAGACCAGGGCGAGACTGTATTTGACCTGGGCATACAGTACCGACCGGGAAGTATGACATTGCTCACGGCCAATCCGGCGTTGGATAGTTTTGATGTGATCACTTACCGGGACGATACCGGCGATCACCATATCCCCTTGATGGGTGTGGAGTATGATTATGATGGCTCCGTCACTATGGATGTGGCCGCCCATGCCCGTTCAGAACAGGAGGGCAGCTCTGCCGGAAGCATTCTTTCCCGCATGATCTCTAAGGCTATGCAGCAGGTCACAGCGCCGTTGGCGCAGCGCATTCAGGACGCCACGGATTCTATCACGAACGCAGTGGGCGGTTACGCTGCTTTGATCGACCGGGACGGCGATGGTGTGTCAGACGCGCTTTATATCGGAGAGTACCCGGCAGCGGAGGGCAAGACCAAAGGACGCTGCCTGCTGCTGAATAAGAACGGCATGGCTGTTTCTACCACCGGATTGCAAGGCCCATTTAAGGACTTTGCGGTGTACTACAACAAAAAAACCAACCAGTATTACCTGAATGCTACGGACATTTCAGCCGGTAGACTCTCCGGTATTGAGATCCTTGCGGATAAAGGCACGATCGCTGGATGGAACATCACCGACCAAGAATTGTATGCGGATTTGGGTAGTTATCGTGCATATATTCAAAAGCCTACTAACAAAGACTCCTGGGTGTTTTCTGCACAAAAAAAGAACAGCAACGGTTCATATACTGGTACATGGTATGTAACGATGGGCGGCGATATGGTATGCAATGGTTCGGTAGATGTAAGCGGGGCCCTATCGGTGGAAGGGAAAACCAAATTTGATGCCGATGTACAATTCTACAAAAAAATATATGATCTTGCCGGATATGAAATCATTAATGCTGCATCTGGTGGTAACAGCCTTGTAATTGGATACGGTCAGTATGAGCACGGAGCCAAAACATATTTAGAAGGCGGAGATATTTGCTTAAGAATGCAGCAGAATGGCAACTTGCGTATACAAGCGGGATCAAAAGATTCGGTTGAAACCAGATTTGTACTGTCTAAAGTGAGTTGGACGCTTAGCGGAAGCACTGCGTACCGTGATACGATTGAATCAAAAGGCGGGTTTGTGCTTAGTGCGAATGGTGGCGATAATGTTTTATACCTTGTCGGGAAGAGTATATGGATTGATAACGCCACGACAATCAGAGGCAAACTGACGGTACAAGACGATATTAGACTGAGTTTTAAATCTTCAAGCGGAACCATTCCACTGGTTGTAAACACAAGCGGCGTTATTACAACCGCAAACTCATCAAAACGATACAAAGAGAATATCAAACCGGTAGAAGACGCTGTGCTGGATCCAAACGGTCTTTACGATGTACAGGTGTGCCAGTACAATTACAAGCCAGAATACAAGGACAACGAATTGGTCAGCGGGACGCAGATCGGCGTTATTGCAGAGGATCTGGACAAGCATTACCCCAACGCAGTGATCTATGACAGTGAAGGGAGACCTGAAAGCTGGCAAGATCGTATCATGATACCGGCAATGCTTAAGTTGATCCAAGATCAAAAGAAGCAACTGGACGCTTTGCAGGCAGAAGTGGACGCGCTGAAAGCAAAATTGCAATAAACAGCAAAGCGGCTGCTCCGCACTGGAACAGCCGCTTTAGAGTTATTAGTCAATATATATTCTTGGAGTGGATTTATCGCCCTTTTTGAAATAGAAATGCCTGCCGCTTTCATCGACATATATTTCTTCTAACGGATCGTCTCGAGAAGAAGCTGTGTCCCAGTAATATCCATCGTCAGAAGGTATGGGATCAAAGTGCGCGTCAGCAGGACGCTTCGGCACCGTTGATTCGGTTGTTTCTCTTATTGCGGCTGGGGCTACTGTGCCATTCCTTTCGGTGCGATACACTACTTGCGGTTGCGTGGTAGTATGCTTCTTCTTTTTCTTCTTAGTGGTTGTGGGCTTTGTAGTTGTGGTGGTTGCGGTCGCCTCTGTGGCTGCCGGTTCTGTAGTGGCCTCTGTGGGCTGTGTAGTAACACCAGCCAGTGCACTGGATACAGCGTGATCTACCAGACTGGCTGTCTCCTGATCATGCACTCGATCATAGTGTACCCACCCACCGATACCGACTCCCACCGCTACCACAACGGTCACCACAAGGATCCACACTTTGGCCTTAGACTTCATCTTCATCTCTCCTTTCACTCCCCACCATACCACACTTCCCCGCAGATTGCAAGAAAACAGGAGGTGATTCCCATGTAAAATACAAATTGCAGTCAACTGCAAACGGCGGCTTAGGCACGCTGTTTTTTTATGTCAAAAAGGAGGATTTTATGCAGACATTAAATATTAAGGTCACCCAGCAGGCGGTGATCTTACAAAACAAAGACCCGGTGACAGCTGAGAATGTCAATCAGATCCGCTGTGTGGTGGAGTTGGACCCGGCGTATGCCGATCTGATCATGCGGGTGTGTATGAATGGGCAGTTTGCCACAGTGGTGGACGGACAGTGCTTCGCCCCGCCGCTGCAAGAGGGAATGTGCCGCCTGGGCGTTTACGGCTATGCTATGGACGGTGAGCAGTTGGTGCAGCGTATTAGCCCGGAGCCGTGCGTGTTTTATGTGCGCCCCGGTTCGTATGACCCGGCAGCCGTGGAGGCAGACGCACCGGATCCGACGGAGCTGGAGGCTTATTATGCCAAGGTGCAGGCGTTGCTCAAAGATATTGGCCAGGGCGTGAACGGCGCCACCTATACGCCCAGCGTATCCGCAGCGGGCGTGATCAGCTGGACCAATGACGGTGGGAAGGACAACCCGGAGCCGGTGAACATTAAGGGTCCAAAGGGTGACACAGGTCCCCAGGGCTCTCCCGGTAAGGACGGCGAGCAAGGGCCGCAAGGTGAGCCGGGAAAAGATGGTGCAGCGGGTCCACAGGGCCCCCAAGGTGAGCCGGGCGCAGCAGGCCCACAAGGTCCCCAAGGAGAACCGGGTGCAGAGGGGCCGCAAGGCCCCAAAGGGGACATAGGTGCGCAAGGTCCCCAGGGTGAACAAGGCCCTAAAGGCGACACCGGCCCTCAGGGCGAACAAGGGCCAAAAGGTGATCCCGGTCCTGCTGGCGCAGATGGTAAGGACTATGTGCTGACAGACGCAGATAAGACTGATATTGCTGCCAAGGTAGAGATCCCGGATGGTTCTGTGACTACAGACAAGCTGGCGGACGGTGTTGTTACCGGTGATAAGGTCAGTTCACTGGCCATTGAGGCCAAGCATATTAAGCCGCGTACAATAACCGGCATGCGGCTGGCTCTAAAAACGGTCACAGAAAACCTGTTAAGTGATGAGTTGCAAGCCAAACTTACCAGCTGGGTGGGCACTCTGGCACAAGCGGCGAACGATGAGGTCACCCTGCACGAATGGTGGAGTACCTCTGATTTTTGCCCTTATGTCCTAAATGTGGATTATGACGCCCAGGGCACCATTACATTGCACGCTGACGATGCCAAAAGCGGCAAACATGCCTTGACCTTGCGCAGCGGGGCGCTGGTGTCTTTCTTTGAAGAGGATGGCGTGGAGTGTGCCACAGTCACACAATCTGATTTTGGCCTGGCCGTCTTGCGCAGAGCGACAGACGGCAGTGGGACGGTTACCCTGCCGATTGAGGGCAACACCGGCTCTGTTGAGACCTGGGAGACCGTGTTTACCAAAACATTTGACGCCGATACAACGGACAAGCAAAACTGGATTTTGTCTAAGCCGTGCAGAAAAATTAAGTTGCGCATGGTTAGCGTTGGAACTACTACCAATAGTAGTGCCGGAGACCAAACTGTATATTTGAATTCGTACACATCTGAGACTTACATACCCAATGCGTTTCGTTTCGATGTTGCAAAAGATAAGGGAAGCTTCGTTGTTGCAGAGGTTGAATTGACTGCTGACATGGTGCGTGTAATGCAAAACAAATCAGATAAGTCAAGTGGCTTCAACCCAGCTGATGTCATGGAAAAAGGCTGTATATGGCTTAGCAACAAGGTTAACTTCAACATATTCAAGGATGTGGAGGCTCACGGTGCGATTAAGTCGTTAGGTTTCCCAACCAATGGACGAACAATTGGTGCAGGCACGCAAGTTGAAGTATTGGGGGTGGCAAAATGAGCATTGAAATCGAAAGCCGCATTGCGTTTTTGAAGTCTGAGTTGGCGGAGACCGACTACCTGTGTTTGAAATTTACAGACGGTGCTTTATCTGAGGAAGAGTACGCACCGATCCGCCGGCAGCGGGCTGCATATCGGGCAGAGATCAACGCCCTGCAAGGTGGTGATAGCCATGAGTGACGCTATAATCGTAGCTATTGTGTCCGGTGTGTTTTCCCTGGCAGGATATTTATTTGGCAATTATAAGAGTCAAAGTAAGACCTTGTACCGAATAGATCAGCTGGAAAAAAAGCAGGACAAACATAATACGCTGATTGAGCGTATGTACAATGTTGAGGATCGCATACATGTGCTTGAGAATAAGCAAGCTGTTGCGGATCATAGAATTAAAGATTTGGAGGACAACAAAAAATGAAAGTGACAACCGGAACAATCGCAAGAACCGTCGTGTTGGCGGTATCTCTGTTGAATGTACTCTTGAATGCCTTTGGCAAGAACCCGCTTCCGTTCAGCGATGATGAAGTCTACACCGCCGTGTCAACGGTGGTGGCCGTAGTAGCTTCCCTGGCCGCCTGGTGGAAGAACAACAGCTTTACAAAAGCTGCCTTGAAAGCAGATGAGACACTGGCGCTGGAACGGACGGAGACGGCGGAGAGCGAGGGGCAGTCATGAGTAAGCTGTACTATTGCAGACAGACCACCGAAAAATGCAAGTCTATCCGTTATCCCAGCAAATTCCACCCCTATAAATACGGCACTTCCGGCTGTATCTATACCAGTGGCTGCGGGGTGTGCGCCAGTCTTATGGTGCTCCATAACTTTGGTTATACCGGCTTAGACACGGCAGCCTGGACGCAGAAGTGCCTGCTGATGGGTGCACGGTCCGCAGATGGCACCAACATGGATAAGGTGGCGGCGTTCATCGAGAGGCATTTCTCCATCGTAAGCAAGCGAGCCAAGTCTGTTGCTGATCTGAAAGCCCATCTGAAAGCAGGCGGCAAGGCCATTGTATGCGTATCCGGTGGCGGCAAGCAGCTGTTCAGTAATGGCGGCCACTATATCTATATTGGCGGCCTGGACAAGAGCGGTAACCTGATCGTGCTGGACCCGTACTGGTATGATGGCAAGTTCACCATGACCGCCAATCGGCGAAAGTACACCAAGGTGAAGAACGCCAGGGAAGTGCATGTACAGCCTACCGCCCTTGCGTCTGACATCAGCGGCATTTGGCTGTTTACCAACGCAAAGGGAGCCAAGACTGTATATGCGGAGGATGATGTAAACTACCGCAAGGCAAGCCCCAAGGCGCCCGCCATTAAGCCGGGTACATACACCACAACGGCGGTGCGGGGGATCTACAAGGGCGCAGGCGCTGCCACCGGACGCAAGAAGGTGAAGGACCTGACCACAGACGGCCGGCGCCACGCTACAACGAGTAAGCAGAAAGCAGACGCTATGTTTCGGGCGGGCACAACCATCACCGTGCTGGAGACCAAGCTGCTCAGCACCGGCAACTTATGGGCACGCTGCCCATCCGGCTGGCTGTGTATCTGGGAAAAGGATATTGACCGTAAATTCATCAAGTAAAGCAAAAAGCCCACCGTTATCCGGTGGGCTTTTTCATATCTGCTTTTTTACTTAATTTTAGTGAAAGGTATTGACAATCATTGCCTCGTTGTAGTATAACGAAAAACAAAGGAGGAATGAAAAATGATTGTGGAAGATACTAAGGATTTGGTCGAAACTGCGGACTATGTGATCATCGAAGCTGTTTTAGTGGATGATGGACTGCGTTACAAACAACTTTCTGTTGGCATTAAAGCCAAAAATGGTGACATTATCCGCATAATTCCAATATCGACAATGCTGATGTAAAAAAAGGCCGGGTAGTTCAGTAACTGCCCGGCTTTTTCTATACCTCGCATTACCAAGTACTGCAATAAGTACTGCAACGCCAAAAGTTTTTTATTTTCTCTCATTTTTTACACAAGCA
>XieH_2016__YSZC12003_36696_NODE_1_length_776477_cov_39.8546
AGATTTCGATTGCGTCGTCCGGTGTTTTGCATTTCTTCAAGGCACCGGACACAAATTCAATCTACCTAACCCACAGGCCTGACCGAGCAGATCAAAACTGCCCGGCTTTTTTATACCTCGCATTACCAAGTACTGCAATAAGTACTGCAACGCCGGAGAAAAAGTGCTGCTCCGCTGGAGAAAAAAGACAGCCGAGCACAGAAATATAAGGCACTCGCTGCGAAACAGTCCCCTGGACTGTTTCTGCCAAATGCTACGCATTTGGAGCCTCGTGTCGCAAGTTCAAATCTTGTAAATAAACAAAAAAAGAAGCAGGACATTCCGGCTGCTCCACCGGCAGAAATGCGTAATCGAGCACAGAGATATAAGGCACTTGCTGCGAAACAGTCCCCCGGACTGTTTCTGCCAAATGCTACGCATTTGGAGCCTCGTGTCGCAAGTTCAAATCTTGTAAATAAACAAAAAAAGAAGCAGGACATTCCGGCTGCTCCACCGGCAGAAATGCGTAATCGAGCACAGAGATATAAGGCACTTGCTGCGAAACAGTCCCCCGGACTGTTTCTGCCAAATGCTACGCATTTGGAGCCTCGTGTCGCAAGTTCAAATCTTGTAAATAAACAAAAAAAGAAGCAGGACATTCTAAAGAATGTGCTGCTTCTTTTTGGTCGAGGTGACAAGAATATAGGCGTAAAATTTGGCTTAGCAGCGGGCTTTTTGCCATTCTGTACTGCAACAGTACTGCAACGCAGATCACACGACGCTCAACTGCTGCATATAGGCGTCTGCTGCCTCTGTGTACTTGTTCTCATAATCGGAGAACACATCGCAGTAGGTGTTTAGTGTGGTCTCAATATTGGCGTGACCGAGGCGCTTCTGGAGCACCTTAACAGGCATACCGCTCTCAATGCAGCGAGTGGCGTATGTATGCCGCAGGCTGTGGAGGGACACAACACCAGGCACGGCAGGATCCAGCACATTATATTTTTTCAAAATTCGTTGAAATTGCAAATTCACTTGGCTGGTGGTCAGCACCTTGTGCCCTTTGAAGTCGTAGAACAGCAGATCAAAGCGGTTGGGCTGCCACTGTTCCATATATTCGGATAAAATACGGTATGGGGCGTCCGTCAGGCTCAAGAGCCGCTGCCCGGCGTAGGTCTTAGTCTTGGTGCCTATGACGGCGTGGTCCGTCTGGTCCTTGGTCACCGTGCGCCGCACATTCACGGTGCGAAAAGTCAGGTTGACATCGTGCACATCTAAGGCGTTGATCTCGCCCATACGCATACCGGTGCACAACATTAACATCATCTGCTCCCAATATCGGCAGCCGCGTTCTTGGTCATTCATGACCTGCACAAACCTGGTCTGCTCCTCTACGGTCAACGCACGCACCTTGCGGGTGGCCTTGTTGCTCTTTGGCTTTTTCATGCCACGCATAGGATCCTTGCGGATCAGGTCATTGTCAAGGGCTGTGCGAAAGCAGCGGGCCAGCAGGGCATAGTCCTTGGCGATCACTGAATTGGAACAGCTGGTGATCTCTATTAGGTATTGGGTCACTTGCGGTGGCCGCACGGATTGCAGCGGGCGGTCGCCCATGGAGCTGGCGGCGATCCGCTTACAGCTGGCCAGCTTGCGCAGGTAGGTGTTGTCCCCTATTTGGTTCAGCGCCCGGTCCGTCTCGACAAGCGATAAGATATACTGGGCAACGGTGATCTTGTCCGGCTCAATTACAGAGCCGGTGGCAAGTTCATTTTTCAGCGCGTCCAGCTTTGCCCGCACATCTGCCTGCCGTTTACCGTATATCGTCTTTCTTTTCGGCTTGCCGTTGGCGTCAACGCCTATAGTCAGCTGGGCAGCCCATAAGCCCTTGCTTTCCATCTTATAGATGGTTCCGTCGCCGTTTCCTCTTTTTCTTGGCATTGTACACACTTCTCCTTTGCATATAGCAGCGGGCAACCCTAAAAAAGGGCGCAAAAATGCCCTGCTTGATTTTTTAGCAGGGCTGTGATACAATAACCAGTGTTGGGTGGGTATTGTATTACACAATCCTGCTTATCGGCTCTATCCTGTTGGCGCAGGGTAGGGCTTTTTTTATTTTGTTGTGACTTACTCCAACTTCCCGGCCAATGCCTGGAATTGATGAAGATAGGTGCCTTTGATGTCCTCAAAGATCTTGGTGGCCTCTGCGTCATCGTACAGGTGCGTGGTCAGGTTGCGGGCGTTCAGGATCTCCACCCACACCAGGTCGTTATCCACAAGACCGTCAGCAAAGGCCTGGCGCATAACCGGCTTGGGGCTGTTCACTTCCGTATAGCCCTGCTCCAGCAGATACTCACGGCAGGTTTTCCACGCCAGCTCGGTGCAGAATTCAAAGCGCTGGATCACGCCGTCACGCACGGTGGAATTGGGCAGCTTGTCATAGTCGGCAATGGCCTCCTCCAGGCGCTGCACTGCGTCTTTGAATTTGTCCCGCTTCTCTTCATATTTGCTCATTAAAGATACACCGTCCTTTTCTATGTTCTCCAGTAGCTTGGGGTCCGTGTCTTTGCGGACAAAAACCAGGTCAAAGTCCAGCAGGGTAGGCAGATCTTCAATGGCCTGGGCAAACAGCGCCTGCTGTGCCCGGTCCTCTATGCCGTACACCGCCAGGTCAATATCGCTGCGCTGCCGGTTGTCACCCCGCGCCCGGGAGCCGTAAAGCACCACCTTAGCCGCACCGTACTGCCGGCCGATTTTTGCAATTTGTCTGTATAATTCTTTCATACTCTTTTTCATTTATGTGTGACCATTTTGCCAGCCTTGGCAGAATGGTCGTGTTTTACTGCTCGCTTTCAAGAAGCCTTACTGTCTGACGATATTCCTCCGCTTTGGCAACGGCAGTAAAAGTGACCGTTGCATTGTGGTTTTCTTTTACCACCTTTTCGATTTCCGAAAGCGAAACGCGGAAGAACTCCTTTCGGCTGTTTACCAGATTTATACGCCGATTATCAAACTGCCGGTGTAAAGCCGTCTCCAACGCCGGCGCGTCCTCGGAGAAAATCATAGCGTGAACATCAAATTCAAACGGTACGGAAGCGCTGCTGAGTTCTTTTATGCGGTCCATAGGCTCTAACCGTCGTGTCATTCCAATTTTATATACATTCTCTCCAAAAGAGCCGATATTGGATATTACATAGACGAAGCCAGCGCGCGTATTCTGCTCCCGATCGAGTACATTTTTTCTGTCCTGCTCTAACAGGCCGAGTTTCGCCTCCAACTCTTTAATCTTGTCTACATAAAGCTGCTTTTCAATATCATCCGCTTTATGTAGATAAGTCATGAGTTTCTGAATTTCATTTTTGAACTGCCGTTCTTCCTTATCGAGCTTTGCTTTTTCGCGTTCAATTTCGCGGCGCACTTTTTCTTCTTCGAGCATTTGCTCTCGGATCGCGCGTTGTTCTTCCTTTTCGCGCTCCGCCATCACCTGATTGCCGTACATACAGTTGAGCTGTTCCAGCTTAATCTCCAGCAGCGGGCGGTTGAGTTCCACTCCGTCCGGTGCGAAAATCCTGTTGAGCATTTCAAAGGACTTGATGATTTTAGAACGCGCACTGTCAATGTTCCGCGTGGTAACATTCTTGATAATAGCCGCCGCTTCCGAATTAAAGCAACGCAGGATCTGTTTCACATTTGCATTTATAACAGACTTTGGCGCGTCGGAATGTACAGAGACAGCATTGTTTGAGGATACACATTCTTTTTCATTAAGTTGTGCAAGAGCAAATTTGTCTTTATATTCGGCGGACGATATATCATAGTCTACCGGGACGGAAGAAGAAACAGCAACCACTTCTCGTTGTGCCGCTTCAATTTCAGCTTTAAGATCGTGGATTTCAATATTTAATTGCGCAATACATTTCCGTTTCTGCTGCAGTTCGTGCTCAACAGCTTGAACCTTTTGAGCACAACTGTCCTCTGTTCCTTTTCGCATTTTTTCAGCAGCCGCTTTGGCGTCCTGCACGCGCTGATCTGCATTGGCATTCGTAAACGCAGCGTATTCGTCGGCATTTTTGATTATATTTAGTTTTGAAAATGACTTCTGCAAAATATAATAGTACAGCACGAGAAACGCTACATCAGCCAAAGCAAACAGCGGTACTCCTACTGTAGCCAAGATAGAAATTGCAATAATAAACGGATATGCATACAAAAGGATTTTATATTCTTTTTTCATTTCTTTTTTCTCCTATTAAGATGTTACATCTATAATCACGGCGTGCCGTGGATTATGCAATCCCACATTCAAAGTAGAATTCCAATGCCTTATGGATGAACTCTTCCGTCACATTGAAGTATTCTGCCAGCTCGTAAGGCTCCAAGCCCTGGCGCAGCTGCGCCTCCAACTCGACCTTGGGGATCAACTTTTTCACCGCCCACTTATCTGCCCGGCGTTCGTGCTTACTGCGCCGATCCAGCGGGGCGTATAAGTTGTAAAACGATCCGGTTATGCAGTGCCCGGCTTCGTGTGCCAGGCGGCAGCGGGCCTCTGCGGTGCTCTCCAGGCTCTGCTCGTCCAACGCTATGTAGTAGTCGTTGCCAATGTTGGCAGACGCAGACTTGGCAGCGGGCATACTGCCCAGATACACCTCTATGTTGTTTTGCTCGATCTCATCGAACAGGGACTCAGTTGTTGTCATTCTCTCTCTTTCTCTTATCCTTTATGAATTCTACAAACCCTTTAACTTCCTGCCACATCTCGTCGGTGACTTCACCGTCACCGCCAAATAGCGCCACTTTGGCTATCTCCTCCGGACTTTGCTGGTCCGGGGGATTTTTTATGTCCGTTTTTCCAGTTAAGTAGTCAATAGACACACTGAAATACTCACTAATGCTCTTAAGTATCTCCAGTTTGGGTTCTACATCTTCTCCATTTTCATATTTTTTCTTCCAAAAGGAGACACTGCCTTTATTAAAGCCACATTCTATAGCGGCTCGTGAAGGCGAGATACCGGCCTCATTGCATATATGTTGAAAGCGGTCATAAAACACAAAAAATGCCTCCTTGTTTTGTGCAAATTACACAAAGTTTAACAAATTAGACTTTTTGTGTTGCAAAGTCGAACGAATTAGCTTATAATGCAAGTGTGGTTGAATTCGTTAAACCTTTCAACAGCGTTAGCAACTTTGTGTTTAATTCTTTGGACAAGATGAGTATAGCACACAGGTTTAATAAATTCAACTACTTTTTCAAAAAATCTGGGAGGAGGTATATTTTTTGGACAGTTGGATTGAAACGGCAATAGGAAGAATGCACATGAACAAGATCACACAGCGTGACCTTGCCAGGAAGCTCAACTGGTCTCCGCAATACCTGTGTAATGTGCTCGGTGGAAAGCGCAAATCAAAAAGCGGAGAAGAGCGGATCCTCGGCGCAATCAACGAGATCATCGCCGAGCGAAACAACTAAACATACGGCCAGCCTTTTGGGCGGCGGCAGAACTAAGCAGGCAGCGGGACCTTTTATCATTTCTTCTATTTCTTCTTTTCTTTTTTGTCAAATTTACCCCCCTATGTCCCTGCTTCCGGTGCCCGCCCCACCCAACATCACACATTTATCGCCAACGGCACTTTTGCCGTGCAGCGGGCAGCTTGCGGCTCTGCCGCTTGCCCAAAGGGCTGGCCAAATAATCAAAAGGAGAAATAATAATGAAAGTACCTATCAACAAGGACAGCCCCTTGGCAATGGACGACTTCGACGCCGCCGTGCAGCAGCGTATGGAGCGCCTGCAAAGCTATATTGACCTGATCCGCACCGCCGAAGCGGTAGAGGAAGAGGTCAAGGCCAAGGGTGCAAAACTGTATCTTGGTCCGGAAGATGTGGCAGCCTATCTGAATTGCAGCATTCCGACAGCAAGGCAGTATATGCACCGGCCGGGCTTCCCTCTCATTCAGTTGGGCGAGAACGGCACCAAGCTGGCTGTGTTCGCCCCGGCGTTCCACGCCTATAATGCAGGCAAATATTGATTTTGCAGTCAACTGCAAAGAAAGGACAAACCAATGACGAAACGAGAAAAGGCAGGCGTGGTCCTGGTGATTACCGGCTTTTTGCTGGTGCTGCTTGGCTGCTGCCTGGTGGCGGACAACCCCTATTGGTGGGTGTCTGTGGCAAGCAGCGGAACCGGATGTGGGCTGATCGCCCTGGCAGTGTTCGTGCTGCCCAAGGACGAGGACGAGCCGCAGCAGGATAAACGGCTGGTGATTGAGGACGAAAACCACAAGGTGGTGCTGGTAGCACCGCTGACAGACTTTGAATTGGCGTATCTGCACGCCATTCAACTTGGAAAGGATGATGAAAATGGAAGATTACATTGATTTGGTAATTGCTAAACTGGACGAGGACCACATTGTCCTGCGGGCGCCGTGGAACACCGTCAGAGCCGGCGATACCGTGTATGTGCGTGGCGACGGCAACTACGAGGCGCTGGAAGTCATCGCAGAGCGGAAAACCAAGGCTCTGATGGAATTGCCGAAAGTGACAGCCATTATGCTGCCGCTGGAGTATGGCGACGAACAAAGCGGCGGGCAAAAAGAAAAAGCCGACTGAGCGACCAGTCGACTTGAACACAGGCGGCGAAAAGAAAGTAAAACGCCTGCGCTAATTACATTATATATCAAGGACCGCAGAGAAGTCAAGGACAAGCCGTGCGGCAAGGGCGAAAAAAGGGGTCTGTGCTCCTTTTTTGCTCCTCGTTCAAAGTATTATTTTTAGGCGCAAAACCCCAACGGCAAAAATATATATCGCTTGGCATTCTTCAGCGGGTTCAGGCGCAGGCAGGAGACCGGCGGCAACAGGGTGTGCACCCGCGCCGCATAATGAGGAGCTGTGCTCTGTGGGAATGTGGAACACGCCGGTGAACCGGTGGGAAACTTGCTTTTCCACCCGGGAGCCGATCAGCGTTTTCCAGCATTTCCATAGAGTGCCGGTCCGTCCAGAAAGGAGCAAACCAAAATGCCATGGGTGCAAAAGACCGTCCATGCGGGAAGATGTATCTATATCCAGCGCCACTACTCCTCGCGCTATGGCAGCAAACACAAATGCACCAGAGGGAGCAACTACGGCAAAACAAGTGAGGCCCAGGCCATTGTAAACAATCGCCAGGCGTGCCTACAGCAAGAGATGATTTTTAACGCCAATTTTGGTCCAGGTGATCTGACCGCTACCTTTACATTCCGTAAGGCGGACAGACCCAAGAATTTGCAAGAGATCAAGAAACTGTGGGCGGCATATATGGTCAAACTGCGATATGCCTACAAAAAGGCAGGTGTGGAGTTCAAATGGATGAGGGCCATTGAGACCCCGGACAAGAACCCGCATATTCACATGGCGCTGTCCGGCATCGACATAGCCAAGCTGCCAAGGTGGCCTTATGGCCGAGTGGAGTATGTACCGGTGGACGATAGAGACCACCACACCTACGGCGGGTACCTACGCGAGGAGACCCACATCAAACAAGGGCACGAGGGCAAGTACACAACGGCCAAGTCCAGAGTGTGTTTTAGCCGGAGTCGAAACCTGGTGGTACCGGAGCCGGAATACCAGGTCATCTACAGCGACCATTGGGCGGATGAACCAAGAGCACCCAAGGGCTACTATGTGGTCAAGGACACGCTGAACAACTGGGAGGACGAAGTCACCGGTTTTAAGTATCAATCCTATGTGCTCTGCCCTATTCGTACCAAGAACCATAGGTACCTGTGTTAGGAGGACAAAGTGACATACATACAGCAATGGGAACAAATGCGGGAAAAAGTGCGCAATCTGGAGCAGGAACGCCAAACCCAGCTGATCTTGGCACCGCACAACGCCTACGGCTTTAAGCTGAACATCAACCACCCACTGATCCGGCCAAAGTGGGAAGCCTTTAAGAGCGCCAATGGACTTGGCCAGTACGGTATGACCGACGATCTGCGCCGGGAGTTTGAGGAGACAGTGCTTTCAAGCAAGTATATGCAAAAGTGCCTGGAGCAGGAGCGACAGCGCATTGGCACCGTGGAGCACCAGTTCATCCGTATGGCTTACGCTCCTGCGGAGCAGGCAGCGGGCTGATGGGTACCCAAGAGCACTGGACTGCTGCCCAATACCAGGAGTATCTCCGGCAGCGGGCTAAAGGCGGGAACAAATACCATGCAGTCAAAGCCCAAGCGGACGGCCGCACATACGACAGCCGGAGCGAGTGCAAGCGGGCAAAGGAGCTGCAACTGTTGGAACGGCACGGCCTGGTGCGCAACCTGCGGGAGCAGGTCCCTTACGAGTTGATCCCGACAGGGATCGGCGAATACCGAAAAGAGCGACCGGTGATCTATAAGGCGGACTTTGTATATGAGGTCTGCCAGCCGGACGGCACCTGGAAGTGGGTGGTGGAAGACACCAAGGGCGCCAAAACAAAGGAATACATAATCAAACGAAAACTTATGCTGTACATTCACGGCATAAGCGTAAAGGAGACAGACAGATGAACTTTAAGAAAATGTTATCCATTTGCAAGCGAAGCAAGGCCTATTTTCTATATGACCTGCCAGACGGCGAGCAAATGCTCAGCAACGGCAGCTGCGGGTACATCTTGTACGGCCACCCGGAATACACGCCGGAGACGCTGCGTATGGTCGCTGACTTGGCAGAGGACGACAGTGTGATCATGACAAGAATGCCAAAAGCGGATCTGCCGCTGGCAGACCAATGCCCAGATGAAGAATATGCCGCCCCGCTGGACACCTGCATTGTAGCCGCAGGCGCTGTATGGCAACCGCTGATTGTAGGTGCGGGCATGGCTTTCATCAACAGAAGAGCGTTGCAACCTATCGAAAAGGAAGAAGAGGGGTACGATCTGTACCGGCGCGGGAACCTGGTGGTCGTTAAGTCCGGCCTGATCGTGCAGGGCGTGATCAGAACAATGGATCTGTCCAAAGCAGAAGCTGTATGCCGGGATCTGATCAACCTGGGCACCGTGGCCGGTATGGCCTTTGAGGAGCGCAATAATGAAGAATGAGAACGAAAAAACTACTATTGCAATCTTGGCCACGATATGCCGAGATGTGTGTATCTACGGCTCAATCAATAACCAGTGCGGCCTGGACAAGCCGGAACTGGACGAGCACTGCCAGCGTTGCGCGCTGGCGCAGATCAAGGAGGTAACGCTGAAATGACCGAGAAAATCCAAAAAGCCATTGATAAGATCGACCAGGAGGCGGAGAAGATGGGCAGCGCAACCGTGCGCCTGCTGTGCTCACACATTATAGACCACTGCCTGGTGAATGACAGCAACGCCGACAAGGTACTGGCTGAGGGCAAGAGTCTGAAAGGCTGCTGGGATCACATCACCAGCAACGCGCGGAAACAAGCAGCGGGCAACTGCGCAGCCGTGCCGGATGACACCGTGTACGAATGGGCAGCGGGCTATTACGGCTTTACCGCCGAAGAGACAAAGGCGGAGATCATCGACCTGCTGGATCTGCTGTGAGGTGTCGGTATGGAAAAGAAACTGAACACGCTTACGCAGGAACAGGCTCAGAAGATTTGGAACGGCCGCCCGAAACTGCCGGAGAAAAAGATCAAGAAGTTTGCCCACGAAGAGGTATTCGTCAATGAGCAATACTTTTTCAAGTACAAAGAATGCGATCACAGGTATGGCTATTGTACCGCTTGCGGCAAGGATGTGCAGATCGATATTGAGAACATGCGACTATGGACGGACAAGCACGCAGCCTGCCGCTCTGCACGGCATAACGACACCGTATGCTGCCCCGCCTGCGGGCACGAAGTCAAAATCAAAGACGCCGGGCGTGGTCGTAGTCAGTTGGTCAACACGGCAGTGGTAGCGGTAACACAGCGGACAAGGAACGGCGGTATATTGCTTTCTTTCGTCCGGGTGTACGAAGACTACACACATGACTTTAAGGCCGTACCGGAAGTGGGCAGACTGCTGTACGCCGCATACTTCAACATTGGGCAGCACTTCGTGGCTGAATACAGTTACTATGGCGACGAAATGTCAGTTAGCATTAAACAGAAGCCAACACGCCAACTGCCGTGTACGGTGGAGCCGGTTAAGATGGATCACAACAGATGGAACTGTACAGGGGCAGAGGGAGCAAAGCTGCTTGGCTTTGAAGAGGCGCTGGAGAAAAGTAACCTACGCTATCTTCCATGGGAAGCGTACCACGAGTGTGCGCAACAACTGTACCGTAGCGCTATAGCCAACTACCCGGTCAATCTGCTTGGACTGCTGTATCAATACAGCCGGCACCCGGTGCTTACAGAGCGTCTAATAAAAGAGGGCAACGGTGACCTGGTAGCCGAACAAGTGGAGTGGGACTGCACAACCGGTATGGACTACAAGCAAGTGGTGCCATACAAGGCCATGCGACTAACCAAGCAGGAGTACCGCAAATTAAAAACGCAAGACAACATTTGCTGTTCAACACTCAAAGCAACCAAGGCATTGAAAAAATACGGCTGCAAAATGACAGATAAAAATATTCTCTTTTTTCTTGCTTTCCAATACACATGGAGTCAGCGAAAATGCTACAAGGCGCTTGATGTTTTGCGGCAGCACCTATCTCCGCAAAAGGCAATAAACTGGGTAAACCGGCAGGCAGCGGGAGGATATGGAACGCCAACAAATGTGCTGTCAGATTACAGCGACTATCTGGATCAGTGCAGGCGGTTGGGCCTGGATGTTAACCGTAAAGAGGTAGCCGTACCGCAGAACCTGCGAGATCTGCACCGGCAGTATTCCGAAGAATTGACTCACCGAGCCAACGAAAAGAAAGCAAAAGAGCAAGCCGAGCGGGCAAAGAAGTTAGCTAAGGATCTGCCAAAGCTGAAACGAAAATATACATACGCCAGCAGCGGACTGTTCATTCGGCCGGCCGAGGGGCCGGAGGATCTGCTAAAAGAGGGCTGTGCCCAACACAACTGTGTGTACTCCTGTTACACGGAACAATACCTTGACAGAAAGACGGATATACTTTTCGTCCGCAAGCAGTCGGACCCGGATCAATCCTATGTGACCGTTGAGTTCAAAAACGGCGCCGTTATTCAATGCAGAGCCGATCACAACCGACCTGCACCGCCGGATGTGCAGGAGTTTATGCAAGCCTGGCTTGCCTATCTAAAGTCAAACAGAAAAGCAAAAGCAGTCAGTTAAGGAGGACTTATGGATAACCAAATCACTACAATGCAAGAAGTAACACCCACCACACAGAAAGCCTACGACACCCACGCCCGGATCCTGGCCAACGGCCAGGTAATGGCCAGAGCACTGGTAGATGTGTGCCACGATCTAAAGACAATGCGGGATGAGGGCTTGTACGCAGAACTGGGCTACGACACATTCGAGGAGTACGCCGAGCAGGCATGCGGCATTAAGCAGCGGCAAGCATACTCTTACATATCAGCCTATGAAAAGCTGGGCCAGAAGTATATGGCCGACCACGCCGACCTGGGGATCACCAAACTGGAGTTGATCTCTCAAATCAGTAGCTACGAGCGGGAAGAGTTCGCGGCCGATGTGGATTTGGAGAGTGCCACAGTCAGGGAGTTAAAGGCTGAGGTGGAACGCTACAAGAAGCAGACGGAGCAGCTGACCTTTGATCTTGGCCAGGCACAGAGCGAATTAAGCGAAGCGCCGGAGCCGGTGGACATGGACACACTCCGTTCTTCCATTGAGCAGGAAGTTAAAGCCAAGTACAGCGCCCAGCTGGAAGAATTGCAGCAGCGGGCCGACGCAGTGCCGGACCCGGAGGCGATCCGAAAGGAGGCAAAAAAGGAAGCTGCCAAGGAGTACAATGCTAAGTTGAAAACGGCAAAGGCAGACGCCGAGGAAAAGACCAAAGCCGCTGTGGAAAAACTGGAGCAGGAAAAGGCAGACCTGAAACGGCAGTTGGACAGCAGTGCCACCAAACTGGACGCCGCTGTTCGGCAAGCAAAGGCAGCGGGCGTAGACACGGATGTAGCCGCATGCCGGGTGTATTTCACCGAACTGCAACAAACCGCCGCAAAGGTACAGGAGCTGATCGGCAAGATCAATGCCAAGGATCCGGCCACCGGAGCCAAGCTCTCCGCCGCCGTTATTTCCGTTTTGCAGTCGACTGCACGAAATTTGGAGGTGGCACAATGACCTGCGATCAATGTTACCACTGTGATGTGTGTTGGCACCGCATGACAATTTACGGTCCGTACGCACTAATGGGAATGAGCCATGGCAACATGGAAGTGTGGTGCGCCAACTTTAAGCCAAAGACACAGATCATAGAACTATCAATGCAAGTCTCCCAGCCGCTTCATGATGAGTTGACGAAGTACTGTGCAGAAAGAGTAGTAGACGAACTATAGATCCGGAGAGGAGGAAACATGGAAGAAATTAAAAAGCGCTTGTGGAATAAGAAAAGAACAGAAACGCTCAAGGTGGCAGACCTGCAAGGCTACCTTGCCCAGTTTGAGCCGTCCGCAGAAGTTCAGCTCGGTGTTGTCCAAATGCGAGGTGCCGCAATGTGGCGCCACCAGATCCAAGGGTTCAAGTTCGTTTTCGGAGGAGATGTACCGGCACTGCTGATCACGGTGGGCAAGGCCAAACAGATCAAGGACGGTGACCGGAATGGCTGAGTACCTGGCCGTGGCTAATGTGTTGCTGTTCCGTCTGCTGATCCACCTGCTACTGTTAGCCGCAACGGCAGTGGTGGCAGGAGCAATACTGTGTGCACTCTGTCTGCTGGTCATCACAGTTAAGCAGACGCTGGGCGAAAGGAGGGAAAAATGGCGCACAAAAAGAAAAACGAAGCGGTCAAGAAAACAAAAGCGCTGATGGCCAACTACAGAGCCATGCAGGCGTATGTAGGCTCGCAAGTGCAGCCGGAGGACCTGGAGGGCCAAGAGGACACGCGCCGCCTGCTAAGCCGGATAGACGAAGCGCTGGAACAGATCGCGCAGGACTATGCGGCGGTCGGCGAAGATCAGAAGATGGTGGCGTTCCGCCTTAAGTACATTGCTGGAAAGACTTACGAGCAGATCGCCGAGCAGATGGAAACGCACGAGAACACGCCACACAACTGGATCAACCAAATCAACAAGCGGCTGGCCGTGTATCTATATGGTGTGCAGGCGTTGCGCTAAGCCTTAGGGGGGTGGGTATCCACCCCCCCTTATTTCTTTGTGTTTTTCGTGTTTTTTTCGTGTTTTTTTTGTGTGTTTTTCTTGTATGGTGTGCCGCTAAACTATTCACTACAATGGAATGAAAGGGAGGGCATTGAAATGGCGCTGCTCAAAATGTGCCGCTGCGGCAAGATCATTCCCCAGGCGCTGGAGATGTGCCCGGAGTGTGCACAGCACGCGGCAGACCGTCACAAGGAGTACAACGCAACCCGGAGAGACAAGAGAGCGTATGCGTTCTACACCAGCGCTGAATGGCGCAAAGCAAGAGCGCTCCGCTTGCAACACGCCGGAGGACTGGATCTGTATGCACTATATGTGGATAGAGTGATCCAATACGCCGAGATGGTCCACCATATCGTGCCATTGAGCGAGGACTGGAGCAAACGCTGCGAGCAGCGCAACCTTTTTCCGCTCACCAACGCCAACCACAACAAGATTGAGGCGCTGTATGACTCTTCTCTCGCTGAAAAAAAGCAAATGCAGCAGCTTTTGCGGCGGCTGCTGGAGCGCTTCGAGGCGGAGCAGAGGGGGGTGCGAGGGAAGTTTGGGGCACCCCGAGGATAGTCGCGCCCACTCTTTCTTACGGAGAAAACTCCCCACGAAAGCTCAAAGGCTTACAGACCTGACAGATAGATTATTTTTGAAGTATTACGGAAAGGAGTGACCAGAATGGCAGGAAAAAGGCAGTCAACAGACGCAGTTATCGCCAAAGGCAAGAAGCACTTTACTAAGGCTGAGATCGAAGAGCGCAGGCAGGGAGAACTGGTCGCTCCGGCGGATCATATTGAGTACCCAAAAGGCGCACCAAGGAAGTATAAACAGCGTTTCGATGAGATCGCGGCTGAACTGCAGCGGCTTGGAAAGAACACCGTCAGCAACCTGGACTGCCAGGCACTGTTCCGGCTGGTCGTGGTAGAGCGGGACTTCTTGGAAGTCACCAAGCAGCTGACAAAAACGCAGATGATGAAAAAAGTCGAACGGCCGGACGGCACCGTTACGATGGCGTACAACTCGACCTACGAAAATCTGCAAATTGCCCGCAGCCGATTATGGCAGCAATGCAGACAGGGCGCAGCCGACTTCGGACTAACAATGAGCGCCCGCTTCGGCCTGGTGGCACCGAAGAAAAACGACAAGCCGGTCAACAAATTCCTGGTCGGTGATGATGTTGCAGATTGATCGCACGACAGACTACGCCAAGCGGGTATGCAGCGGGCAAGTGGCAGGTGTCGGAAAAAGAGAAATTCAAGCCTGCCAGCGCCATTTAGATGACCTGGAAAAAAGCGACCTGGCGCCATTCGCTTATTACTTCGATCCGCGCCAGGCGCAAATCCTGATCAACTTCGCTGAGAAACTGACCATTGCCGAGGGTGACGAAGAGACGCCGTTCGTATGCGCTGACTTCCAGGCGTTTATACTTGGAAGTCTGCACGGTTGGCGAACCAAAGACGGCAACCATCGCCGGTACCGGACCTCATACATCCAACTGGCACGGCAGCAAGGCAAAAGCATACTCAATGGGATCCTTGCCACATTCTACGGCAATTTCACCAAATACAAATATGCGCAGGTTTACTGTGCAGCCACCAAGACAGACCAGGCCAAGATCGTATTCAACGAAGTGGTGAAGTTCATCCGCAGCGACCACGACCTGGAGGCACTGTTCAATGTGCACGAACACAACTCAACCATTGACTGTAAGCTGACCGGCAGCCACATACGCGCTCTGTCCGGTGACACCAAGCGAATAGACGGTTTCCGGCCGTACCTGGGGATCGTGGACGAATACCACGCCCATAAAAACAACCAGGTTTATAAACTGCTGGAGGGCGGCACAAAGTTTATGCAATCCTGCCTGATCAGCGTTATTACCACTGCCGGGTTCAATCTCAAATATCCTTGCCACAAGATGTACGAGACCTGTTGCTGTATCTTGGACGGCACTTTCGATAATCCAACACGATTTGTTTTCATCGCAGAAATGGACCAGGGAGACGATTATTTCGAGCCAACCAACTGGCTAAAGTCCAATCCACTGCTGCGAGGCAGGCCGGATCTGCTGGGTAATATGATCGCCACAGCCAACGAGGCCAGGCGGGAGGGCGGAGACACTCTCCGTGATTTTGTTGTAAAGCAGCTGAACTGCTGGATCCAAGCAGCGGGCAACAACTACATCGACAACGCCGAAGAATGGACGGCAGGTGCGTCAAACCGAACCTTAAAGGACTTTATCGGTTCCAAGGTTTACGCTGGCTTGGACCTGTCATCCGGCGGCGATCTGACCAGTCTAAGTATCGTTGTCCCCTACTATGTGGACGAAGAAAAGCGGTATTTTGTGTTCAGTCACAGCTTTATGCCGTCCAGGCGACTGGAAGAACATATACAGTCGGACGACGCCCCATACGATGTGTGGGTGCGGCAGGGCCTGATTACGGTAACAGAGACAATGGGCGGTGTGAAAACCGACTACCGCTACATTCTCAATTACCTTAAGCAACTGATTGCAGACTATGACTTGGATCTACAAGTCATCTGTTACGATCCACACAACGCTTCTGCATTTCTGGCAGACCTGGAGGAGATCGCCCCCTGTCTGTCCGTAACGCAAACGCACCGGGTGCTGTCAACCCCTACGGAGGACCTACGGTTGGAGATCAAGGCAGGGCATGTGGAGTATAACGGCGACGACGCACTTTTGACCCGCTCCATGCTGTCCGCCAAGACGGTGGGCAATTCCTATGGGGAGGTCAAGATCGACAAGGAAGTCAAGACGGACCGTATCGACCCGGTAGACGCGCTGATCGACGCCTGGCTAATGGCAATGCAGGAGGAGCAGGCAGTCAACTTGGACGATGTGGTAGAAGAATATCTTTCACTGATGGGAGCGAAATAAAATGCCATTTTTTGATAATTTGCGAAAAAACGCAACGGCAGTACGAAACGCCTTTGTACAGCCAAGCACTTCGCCGGGGGACGAAAGCCTCTTGGAATTTCTGGGCATTCCAACATCCGGCAAGCGGCCACAAAACGATGTGACCTATTACATTTGCCTGAAGAAAAAGGCAGAGACTTTGGGGTCAATGCCTTTGAAGTTTTATCAAAAGTCTGAGGGTAAAATCGAAACGGCCAAAAAGGACGATATGGCGGTGCTGCTGACAGAGCGGCCCAACCCATATATGACACCGGCAACATTCTGGAGCAGCGTGTCGGCGAACTTGGACCACTACGGCAACGCCTATGTGTGGGTGCAGCAAGATTTCACCCGACAGAAGTATGGCGGCTCCGTCAAAGCCAAGGGGCTGTGGATCATGCCATCTAATCAGGTCAATCTGCTTGTGGACGACGCCGGTATATTCGGCACGGACGGTGGTGGGCTGTACTACTGGTACCAAGACCGCTATACCGGGCACAGCTATATCTTCGACCCGGACACCGTGCTGCATTTCAAGAACTTCTTTACATTCGATGGGTACCGAGGTGCGTCTGTATTGGAACTGCTGCGGTCCACCGTAGACGGCCAAATTGCTGCACAGGAATACCAAAACAAGCTGTTCAAGAACGGTATGACAGGAAAGGCCGTGCTGAATTACACAGGCGAGTTAAGCGAGGGTGCCAAAAGAAAAATGATTGCGCAGTTTGAAGAATTCGGCGCAGGTGCCAGCAACGCCGGACGCATTATTCCGGTCCCGCCGGGCTTCAAACTGGAGCCAATCGACTTTAAGTTGTCAGACGCCCAGTTCTTGGAGTTGAAACAGTACGGTGCTTTGCAGCTTGCGGCAGCGTTTGGGATCAAGCCCACGCAGATCAATGACTACTCAAAAAGCAGCTACGCAAACAGCGAACAACAGCAGTTGGCGTTCCTGACAGAAACAATGCTGTTTCCCATCTCGCAAATTGAGCAGGAGCTGAACTATAAGTGCCTGACAGATCCGCAGCGGGCAGCGGGCTTCTACTACAAGTTCAACGACAAAGTGCTACTGCGGACCGACAGCAAGACGCAAACAGAGATCTTCGCACAAAAGGTGGACAAGGGCATTGCTACCATCAATGAGTGCAGAGAGCTGGAAGACAATCCGCCGGTACAGGGCGGAGACAACCCCATTGTCAACGGAACATACATTCCGCTTGATAGAGTTGGTGACCAGTATGGCACCAACAACACAGACTGACGGAAAGGAGGATCGTATGAACAAGGTATTGAATTTTGAGCGCTTTAACCGTGTGAGCAATCAGCGGGAAAAGGTCGGCTATTGTGCCCTCTATGATGAGCCGGACAGAGCTGTGCTGAACTTCTACGGCGATATTTGCATGTACGACTACAGCGGATATGGCGGCGAATATGCCAATGACAAGTGCCCCCAGCAAGTAGCCGACTTCTTCAACCAGATTGAGCCGGACAAGCCGGTTGAAATTCACTTCAACTCCGGCGGCGGCGATGTGTTCGCCGGGATCGCCATTGCAAATATCATCAAAGCACACGCAGGAGAGACCGTCGGATATGTGGACGGCATTGCCGCCAGTATCGCCTCCGTCATACTGTGTGCCTGCGACCGGGTGGTCATTCGCACCGGTGCGCAAGTGATGATCCACGACCCGATGACGGGCTGTTGGGGCAACGCCACTGACTTTGCGGCGGTAATTGAGCAGCTGAGCATTGCCAAAGACTGTATTTTGGAACTGTACAGCACAAAAATGTCCGAAAAAGTGGACAGAGAAGCACTCGCAAACCTTATGACGGCGGAAACTTGGCTGACTTCGCAGAATATCACCGAAGTTTTCAACTTTGAAGTGGAGAACGCCGAGCCGATGGTGGCCTGTGCGAGCACATTCTATGACAGGTACACCCGCCTACCGCCCGGTGTCAACACCGACACCGACAAAGACGCCAAAAAGGACAAAATCCTGGCGGATTTATACCTTTACGGAACAAAATAAAAAATTTTTTAGGAGGAAAAACAAATGAACAAAAAGCTCAGAGCCCTGCTGGATAGCATTAACGCGAAGAAGCAGGAAGTGCAGGACCTGGCCGAAGCAGGCAAGCTGACCGAGGCCCAGACCGCCAAAGACGAATTGCAGCAGTTGCAGAAGAAGTTTGATCTGCTGGCTGATGTAATGGACGCACATAAGAACAATGCCGGTGCAGAGCCGCACCAGGTCATTGATCAGCAGGAATTTACGCCCCAGCAGTGCAGAAGCGCATTCGCCGCACTGATCAAGGCACAGTTTGCCGTCAAGCGTAAGGGCGGTGACCCGGAGGACTATCTGTCCGAACAGGAAAAGCAGATCGTGAACCAAATGTCCGAAGGTACAGACGCCAACGGTGGACTGACTGTTCCGCAGGACTTGCAGACTGCCATCAAGGAATTGAAACGCAGCAAGATTACGCTGGAGAGCCATGTGAATGTGGAGAAAACAACGGTCAACAAAGGCCGTCGCGTAATCGAAAAGGACGCCGACATCACCGCGTGGCCCGCAGTAGATGAAGCGGCCGAATTTACCGAAGGAGACACACCAACACTACTGCCTGTGGATTACTCCATCAAGAAGTACGGCGGCACTATGAAGCTGACCAACGATCTTTTGGCCGACACCGCCGAAAATCTGCTGGCATTCTTGACCAAATACTGTGCCAAGAAAAGCACCGCGACCCGCAACGCTAAGATCCTGGCCGCATTTGATAAAGCAGCGGGCGAAAGTCCGGTTACCATCGCCGATGTAGACGGTTTGAAAGATGTATTCAATGTGACCCTGGATCCAGAAGTTGCCCTCAACGCTGAGGTGATTACCAACCAGGATGGTTTTAACTTCTTGGACGGATTAAAAGACAAAGATGGCAACTACATTTTGCAACCGGACCCGATGAAGAAAACCGGAAAGCTGCTTTTCGGCTCTTATCCGATCACTGTGTTATCCAACAAGGCCCTTAAGACCGACACTGCCAAGGGCGCACCCATTTATATGGGCGACGGCCACGAGGCAGTAACCCTGTTTGATCGAGAGAAGATGACCATTGAGGCCAACCCCAATGTGTACTGGACTTCTGACACGATGGGCTGCAAGGTGCGTGACCGATTCGATGTGCAGGTGGTTGACGGCGCGGCCATGGCCAAGGGCTTCTTGAAAGCGGCAGCGGGCTAATTTGCAGTCAACTGCAAAAGAACGGAGGTAAGCAATGGAACTGAACACGGTTAAGAGCTACCTGCGGGTGGACTATGCGGACGATGACGAGTTGATCCGGTTGATGATCGACGCCACGGCGGCAACGCTTGGCGAATTGATCCCCGGCTATAATGCAGCCGCACCGACCGCACGACAAGATCTGTTGCTGCTGATGTCCGTTAAGGACCTGTACGACCACAGGGAGAAGTACGGCACAAACACGCAGCTTCTCAGCGGTCACGCCTCCACATTTCTGTACAGCGAGATCTACGGAGGTGCCGGTGATGGAAATTAAAATCAATATTCGCAAGCGTGTTTTTTCCACCACCGGCGGCCGACAGATCGAAGATAAGGCAGGCGCCCCACACTATATGAATGTTTGGGCAACGCCGGCCGATCTGTACGGCGAAGAACTGTACCAGGCAATGGCCGCCAAGCTGCATGAAGTGCTGGCGTTCAAACTGCGTTACTGCAAGGCATTGGAAGATATGCGAGGGCATGCCAAGGACTACTTTGTGGAAGAAGTAGCCACCGGCGCACGCTATCGGATCTACCATATCGACTATTCAAGAGGCAACCACGAGTTCGTTACGCTAAAGTGTGAGCGTACAACATAAGGGGGTGATCTTATGATAGTCAACATGGAGTTCCAAGGTATGGAGCAGCTGCTAAAGAACCTGCAAGAGGTAAGCTCTTTAGATGTGGTGGGCCAATGCACCCGCCACATCATCAATCTGTCCAAGCTGGAAACACACAGGACAATGAAGCGGAATGTGCCAAGGTCGAGGGACCACAGCAAAACCGGTCGGTATCTCGGCCACAGGTTCGTGCAGTACTCACCTGCCCACGCCGCTGATGTGATCCCGGTGTCAAACACAAGGACAGACACAGACGGCCGCTCAAACGCAGAGGTAGGCTGGAAGCTCAGTGACAACAGCGCGCAGTTTTATATGAAATTTGTGGAATGGGGAACATCGAAAATGCGCCCCCGAGAATTCATTAACAAAACAAACAAGCAGTGCGAGGGCATGTACCGACGCATTGCCGAAACGACGCTACAGTCATACGCAAACAAGTATTTAGGCGATTAAGGAGACCGATATGTTAGATGTGATCAATGAAGCAAGTATTGCACTGTTGCAGATCTCCGGCCGGGGTATTCCGGTCCGGGAGGGGTGGTATGACCCGGATATTACAGATACGCATATCTCTCTTTGGCCGCTTAGCTATGCGGAGGATGACCACAGCGACGATGACAGCGAGAGCGAGACAGCTACGGTTCAGGTGAATATTTGGAGCCTGGTGGACGAGGTGGCGCTGGCCGCCGAAGTGCTGGCGCTGATGAAAGCCTACGGCTTTGACTTCCTGGAGGCCAATAACGCTTACGAGGACGACACGGAGCTATATGTAAAACAGCTGCGCTTCTCACTGACAATCGAAAAGAACAATGCCGTCAATCAGGCGGAGAAAGGATAAGTAAATGAGCGAGGAAAGAAATGTACATAGCCGCCGGGTAGGTCTGAAAGACATCTATGTGGCGCTTGTCACCAAAAACGACGCAACCGGCTACACCGCCGGCACTCCGACCAAGCTGGCAAGAGCCATCAGCGCAAAAGTGAGTGACAAGTTCTCCAGCGAGAAGCTGTATTCAGATGACGCGGTTGAAGAAACAGCGACAAACTACGAGGGTACGGATATCGAACTGGATGTCAACGCCCTGACCCCGGCAGAAAAGGCTATGCTTTTTGGCCACATGTATGAAAAAGGGTATCTGGTGAAAGGTAAAGACGACAAGCCGAACGAAATCGCAATCGGCTATCGCACCAAGCGCCTTAACAACAAATACGAGTTCGTTTGGTATTACTGTGGCACCGCCGGCGAGGGCATGGAGGAGACGAACGAGACCAAGGCGGAAAAGGTGTCTACACAGACTGACACGGTTAAACTGTCCTTCTGTGCGCGTGAATACGACGGTAATTTTAGCTGCTCCGTAGACGAAAGCAATCTGATAACAGAAGACACGGACGCTGCCAGTGCTATTGCCGACTGGTTCTCTAAAGTTCAGGAGTGGCCGACAAGCACAGCAGCCGTCGGCGGTTAAAGGAGTAAAACATGGACGCAATTATGGAAAAGGCTCCGGCTGCCCAGCTGGAGCTTAATGGTAAGACATATACGATCAACCACATGGGCACGGCTACATACCTGCGATACAAACAGGCGTGCGAAGCGGTCAACTTGGAGGAGGACACGATCGACGCTCCGACCTACACCGCCATCATTAACGCTTTGGCTATCGCTTTTGGTGAACAGTTCACACCCGAAGAGCTGGCAGAGAGCGACACCGATGTGGCCGATGTGATCGTAGCTTACATGGCAGTGGATCTAAATCTGGCACAACGGATTGAACAGAAGATCGACGCCATGGCAGCAAATTTCAAGCATGGCAGCTGATCCCGGATATAACGGTCAGTTGCCACGGAACAATCTATCGTTCCACGGCGTCCCTGGATTTCTACCGGCGGTACTGCACCTATATGCGTGCCGTCGGTACGGATGAACCACCGGGACTGCAAGCAACGATCCGCCTTGTACAAGCCGTGCTGCCAACAGCAGCGGGCTATGTACTGAAAGCCGATATAGAGGAAGTGCTGGTGGCGGGCAACACAGCCCACTTCTTGGCACAGCGGATCACGGAAGCCATCAACCGACTGAGTCCGGAAGAACAGGTGGAACGAGTAAAAAGTCTATTTGATGAATACGATAGGGAAAACGGCTACACGGACGAAGAGGACGAGCAAGACTATTGGAGCACGCAGTTGGAAGTAATCAACAGCTTACTGGATGTGGCAACCCAATGCCTGCGCTGCGATCTGCAATACGCCCTTACCGGTGATGTGTTTGCCATACTCTCTTTGACCAAGTATAAGCTGGAACACGCAGATGAGCGATAGAAAGGAGGACGACAATGGCAGTAGCGTCTATACGACTGACGGCCAGCGCCAACAGCTATACAGCTGTGATGAAGCAGGCAAACGCCCAAATGCGGCAACTACAGCAGGAGTACTCCTTAGCCGCCAAAAAGGCTAAACTGATGGGTCAGTCTCACCAGGAGATCGGCGCCCGGGTGCAAATGCTCACAGAGAAGATCAAAGCCCAGGAGGAGAAGATCTCCGCCAACAGCAAGCGGGTAGCCGAACTGACGGCTGAAGACAAGAAACTGTGGCAGCAGCACTCAGAGCTGCAAAACAAGCTCAATCAGACCAAAACCGCCTATGACAAATCGGCCGAGGCAACAGGCAAGAACAGCAAGGAAACCAAAGCCTTGCAGAAAGAAGTCAAAGCGGCCGAAAAGGCCCTGGCTGAGAATGAAAGCAAGCTACAGAGCAATGCCGATAAGCTGGCTAAGGCCAAGAACCAAGGCACGCTGTTTTCCAAAGAATTGGAGAACATGAAGCTGAAGCTGAAAGCAGCCAACAAAGAGCTTTCCTCCGCCAAGCTGAAAGAATATGGCGACAAAATGAAAAACGCCGGAGATAAGGTGTCAGCAGCGGGCAAGAAAATGATGGGCATTACCGCCGCCGTCACAGGTGTGGGTGTTGCTTCCGTCAAGACCGCTTCGGACTTCGACAGCGAGATGTCCCGCGTTAAGGTGATCGCCGGTGCAACCGACGATGAATTCGAGAAGCTGCGTAAGCAAGCCATCCAGCTGGGCGCCGACACGGTGTTCTCAGCTTCCGAGTCCGCAGCGGGCATGGAGAACTTTGCAACAGCAGGATATAACGCCAAGGAGATCATGGCAGGTATTCCAGGTGTATTGAACCTGGCGGCTGTGTCCGGCGGTGATGTAGCAAATGCGGCCGAAGTAATGGCAACCACCATGCGGTCCTTTAATTTGGACGCCAGTGCGTCTGTACATGTGGCGGACGCATTCGCAAAGGCGGCGGCAGACACCAACGCAGAAGTGGCAGACATGGGCGAGGCCATGAAGTATGCTGCACCCATCGCTTCCTCATTAGGTATTTCGCTGGAAGAAACCGCAGCCGCGATCGGCATTATGTCAGACCAGGGCATTAAAGGAAGCCAGGCTGGTACATCTCTTCGTGGCGCATTATCCCGACTGGCGGCGCCAACCAAAGCAATGAGAGACACCATGGAAGAGCTGGGTGTCAAGTTCTTTGACAGCAAGGGCAACATGATATCCCTTAGTGAGCAGGTCGCGCAGCTCCAGTCCAAGTTTAAGGGTATGACCCAGGAACAAAAGGAAAACGCCATTGTTACGCTGTATGGCAAAAACGCCTTGTCAGGTATGCAGGCGTTGATTGATCGAGGGTCCGGCGCACTTACCAAAATGACGAACAGCTTCCAGAACGCAGACGGCGCCGCACAGGATATGGCGGACAACATGCTGAACAATCTGGCAGGCGATGTGGAAAACATGAGCGGTGCTTTTGAGTCTGCCGGGATCAATTTGGCCTCACAATTCACACCGGAGATCCGCTCCATCACACAAGCTGTGACCAACGCCATAGACAAGTTCAATGGCTTAAGTGACAGCCAACAGAAAACGATTGCTGTGATCGCATTAGTGGTGGCCTCTATCGGACCGCTACTCCTTGGCGTAGGGAAAATTATTGGTACAGTCGGAAGTGCAATATCCGGCATTTCCAAGATCAAGAGCGCCGTGTCCGGCCTTGGCCTGGTCAGCAAGATCTCCAGCGGCGCCGGGAAGATAGGTAAGGCTATCACAGGTGTATTTTCGACGCTTGGCCTTAAAGGCGTGATTATTGCCGCCGTTGTGGCTGCTGTAGTAGCCGGTATCGTGCTGATCATCAAGAATTGGGACAAAATCAAGCCGGCATTGGAAAATGTGTGGAACAAAGCGAAAGCCATATTTCAGACAGCCTGGAATTGGATAAAAAACATCTTCACGACATTGTGGAACTTTGTTAAGACAGTATGGAACGGAATAAAGAACGGAATACAGGTGGCCATTATGTTCATCGCCAATCTGTTCAGCGCTGCGTTTAACATTATAACGCTGCCATTCCGCTTTATATGGGAAAATTGTAAACAATATGTTTTCGCCGCATTCAATGCTATCAAGACCGTTATTTCAAGCGCACTGCAAGTGATCCGCACCATCATCTCGACTGTCGGTAATGCGATCAAGCGAGTCTGGACCGCTGTGTGGAACGGTATTAAGGCTGTCCTGACGCCAATTATCAACGGCATTAGGAATATAATCACCAAGGTGTTCACTGCAATCCGTGTTGTGATCGTCACTTATGTGACCATCTGGAAAAAGATTATAACCACTGCCTGGAAAGCGATTAAGACCGTAGTGACCACAGTGGTCAACACCATCAGGACGGTTGTATCGACGGTATTCAATGCGCTAAAGAACATAATCAGCGTACCGCTGAACTGGATTAAAAACCTGGTAGCGCGCATTTTCGGTGGGATCAAAGACAGCATATCAAACAGTATTAACAATGCGAAAAACATTGTGAGCAAAGGTCTGGCTGCCATTCGGGGCTTCTTCAACAAGCTAAAATTGAAATTTCCGAACATCAAGTTGCCGCACTTTAGTATCACCGGCGGCTTCAGCCTGGATCCGCCGTCTGTACCCAAGCTGAATATCGACTGGTACGCAGGCGGCGCCATTATGCGCGGGCGACAGATCTTTGGCGCATACGGCGGCACACTGCTGGCAGGCGGTGAACCAAGCACCGGCGGAGAGGCAATTCTGCCGTTGAGTCCGTTCTATACGGCCCTTAGCAAAATGCTGGACAACCAGCTCCAGCGACTGATCGCCTGTGTTCGTCCGACAGTGATCGTACATACTTACCTGGACGGTAAGGAGATCGGCAGTAAGGTCGTACAGCAAGTCACGGACGAGGTCACCAAAGACCAGCGGAACTATGAAATGGCAAAGGGGTTAGATACCGATGGATAAGTTTGACTTTACTTTCGGAGGCAGAAATGCCTCCGAACTGGGGGTTAAAGCAACCCAGCGGCCCAATATGCCCGCCGCAGTCAAAAAGATTGAGGAAACCAATGTGGCGGCTATGGACGGTAGTTACTACCTTGACCAAGGTACATACGAAGACATACAGGTAGCGTATTCCTGCAACTTCCTGGTACCGGACGGCACAGAATGGGACGAGCGGGTGCGCGAGATCAAAGAATGGCTATTCCACCCGACCGGAGCCAGCCAGTTGATCAAAAATGACGACCCGGAGTATTACCTCAGGGTCCGTAAGGTGGAGACTTCCGAGTTCACCCGCATATACCGGCGGCTGGCTCAGTTCACGGTCACATTCACCTGCGCAGCGTACCAGTACCTGGTGCGCGGTAGCACAAGAGTGCCGTGCCCGGAGGCCGTTAACAATCAGTTTGAGACAGCGTACCCGATCTTCTATATAACGACAAAATACCCAACCGGAAACACGGCAACGATCACAGTCAACGGCAATGCAGTGACCGTACAGATCACAACGCCAACCACCATTATAGATGTGGAAAGGCGTATGGTCTACACCGGCGATTATAAGATCATCAACGGCAACGCAACCGGCGACTTGGACGGCCTGGTGTTGGTCAAGGGCGCAAATACGATCAAGTTCGGTGGAACAAAGAACCCTGCAACGCTGGAGTATGTGCCAAACTGGAGGCGCCTATGATCGAAGTGTATTCCAAGCAGAATTTCACAGGAAAAGCGGCACTGAAACACAATGGCGATATGGTACTGACGCCTTATTCCTGCACCGTCAGCATTGAACTGGGCGGCGCCATAGTGGTGGAGATGGAGCACCCGGTAGACACATTGGGCCGGTGGAAGTACATTGCAGAAGAAAATGTGTTGGTGGTGGACACACCCTGGGCGGAACGCCAAGCGTTCAGAATATGGCAAGTCGTTACTTCTGACACCAAAGTCAAAGCTTCGGCGCAGCATATTATATTCGACTTGAAGCGGACGCTGCCAGGAGAATGCGGGGATTATCAGTCCAACTGCTACGGTTTTGCCAACACAGTGCTGAGCCAGTCCGACTTTAGGCCAAATGTAACCGGGCTCGACGCATTCAAGTCGTTTTCCTGCTATTACTCGGACGCCAAGAGTGCATACGACGCATTGCTCGGAGACGATGAAAGCGTGATCCGTAAATGGTCAGCCGAATGGCTACCGGATAATTTTAACATTCAGATTATGAAACAGTTGGGAAAAGACCGAGGACTTGTCCTTAGAGATGGAGTCAATGCCTCTGGAGTGGAATTCACGGTTAACACCAACGATGTGGTCACAAGTATTCTTCCCACTACGACAGAGGGCATATACAATGACGACTTGGTAGTAAGCGAAAAAGAAAAGGAGTTCAGCTACCCTCATATTGCCATCAAGTCGTATTATGTAAGCCCGAAATATACGCCGCAGGCGTTCTCTGTATATCCGGGACGACTTAAACTAAGCGGAAAAAAAGTGATACGCGTAGAGGAGAAAGGCTGTTTCTATGGCGTAGCGGCCGTGTCGTCGAACAGCAGCTACAAATTAACATCGCGGTTCAGAAGTGACTGCCCATTTTTCTTTGCATATCGAGATGGGGATCAGTGGATGACAGAGCCTGCACAGACGGCGACAAGCGACTGGAAAAATAGCTTTGCGTACAGCTTCAAGCCTCCAAAAGGCGTAACATCAATAAGGTTCAACCTGGTAAGACGACCGGGCAGCGGAATAAACCCTTTTAAGCACTCGATCCGCAGGTTGACCAATAACGACGCAGAGTTTACGGACATTACGGATGTAATTAAGGAGATCCGGCGGTTAGCCGCTTTGGAATTCTCGGTGGACAGAATAGATGAGCCGAAGATCAATGTGGCCGTTGACTATCTGGATCTGCGAAAGGATCCAGCGTACCAAATGTTCCGGGAACTGGAACACATAGAACTCGGCGACACCGTTACCATCGCTCTGAATAAGTTGGGTCTGTCAGCCAAGGCAAGAGTAATAAAGCTGGAATATGACTGCTTAAAGCACGAATTGACCGGGTGTGAGATCGGGTCGTTCAAGCGCAACTATTACCGCAGAGTGACACAGCGAAGTTACAAAGCCATGCAGGGCATTCACCAATTGAACAGAGACAGCATGACAGCGGACAACACGCTTGACTTGATCAAAGCCTATACCGAAACGGAGGATGATATTGAATGACAACATTACAGGAAATATTCGTTGACATCAACGGTGCCAACCGCTATGTAACCGTGAGCGCCAAGGCCGAAGACGACGCCGGGCGCATAGTGCTGATCAACCTCCTGGACAACGGCGCGCTGTACGCACTTCCGGCAGGCGCAGAAGCCAGGGCGGTCATGATCCGACCAAACGGTACAAAAGCGTTGATCACCGCCCAAGTGATCGACGGCAAGGTCCAGCTGACCATGAAAAGCAGTATGCTCATCCTGGGAACAAGCAAAGTAGAGATCCTACTGTCCACTACGGACGGCCAGGTCATTACAACGGCAAAATTTGCCATTAAAGTGCACGGTACCCAGAGCACTGCCGGTATGGAACAAAGCGACGACTGGTCCGCCCTCCGAGACGCACTGTCTAAGCTGTCCCAAGTGCCGGCGGCCGAAGATGTAGCAACGCTCAAGGCGGCTGTAGCGCTTGTCAATGGACGGTTGCAAAAGCAGGCGCAAACAACGCATATCCAAGCGGTCCTTGCTGCAAAATTCAAGCCAACAGCCGAGGGGACATACGAGGCGCCGGTGTACCTAAGCCTTACATTGGCGGCACGCCAATACGGCACAGCGCTCACGCTGGCTGACGGCGGCGTCAAAATAGGTAAAGGCATAAGCAAAGTGCGGATCACCGGGCAAGCGTATATGTATGAGTCCACCGCTCTGACACAGTGCGAAATGGACTTGTACATCGTCAAGGCCGACGGCACGGCAACACGCATTGAGCGGTGTATATGTACAAGATCCGGTAAATATGAGACCTACATTACCGGGCCAATCGTTACAGCAGTCAGCGAGGGTGACATCATTAAACTGGCATACATCGGAAAGCCAGACACCTCATTCATCAACTATAACGACGCCACCATGCTGAATGTGACGGTTGAAGAGTGGGATCTGTCCACGGCAGCGGGCGCGGATCTATCCGCAGATGATGTGCTACTTAACAAATGGCACACCGGCACCGCCATTGATGGTGCAGCGGGCAGTGAAACAACCTACCCAGCTTCCGGGATCAGTTCCGCATTCATCGGTGACCTGTATCTCAACCTGAGTACCGGCACAGTTTACCAATGCACGACCACCGGTACGGCGGAAAAAGCCACCTGGAAGTATATGGCGGTGCTATCCAATGTAGGCGACGGAACCGTGCAGGCAAAGCACCTGGCAGAGGGTGCGGCGCTGGGGAACATCGGCCTAAATTCAATTACGAGCGCCAAAATAGCAGACAGGGCAATCAAGAGCGCCAAAATTGGCTACGGCGCCGTGGAACAAGATAACATCAAGGAAGGCGCGGTGACGACACTGAAGATCGGCAGCAAGGCGCTCAAAGCCTGGCACTTTTCCGATAGTATCATCGGAAAAGGTCTGCTGACTGACGCCTTGGCCAAGGAGATCACAGACGCCACGACGGGCCTTGCCGAGGTGAAAGAGGAGCTGGCAGGCGCAGGTGAAACATGGGAGCCTGTGTTTTCCAAGACCTTTGACGCTGACACCACGGCAAACCAGCAGTGGAACCTCACCAAGCCCTGCCGCAAGATCAGACTGCGCATGGCTGTGGCTGGGAGCGCTGCCAACTCCGCCGCTGGTGACATTACAGTGTACATTAACTCCTATACGAGTAAGTGTTTTCTGCCGAATGCATTCCGGTTCGAGACTGCAACTACTAAGGGCTCATTCGCCGTTGCTGAGGTAGAGATCACCGAGAATATGGTGCGCGTGCAAACCAACAAGAGCAATATCGCCAGCAAATTCAACGCGGCCAACTCTATGACCAGCGGCTCCATTTGGCTCGCAAGTGGGATCACATTTAACATTTTCAAGGACGCCGAGGGCCACGGTGCAATCAAAGCCCTGTCGTTTCCGACCAACGGCAAGACCATTGGCGCCGGCACCCAGGTGGAAGTATTGGGGGTGGCAAAATGAATGTAGAGACAGAAAGTCGCATTGCATTTCTTAAGGCTGAGCTGGCGGAAACAGACTACCTATGTTTGAAGTACACGGACGGCGCGCTGTCTGAGGAGGAGTACGCGCCAATCCGCAGGCAGCGGGCAGAATACCGGGCAGAGATCAACGCCTTGCAAGGGGGTGAGACCGATGTATGACGCATTTCTCACCGCCGCCCTGACTGCTGCCGTGTCAACGGTGGTAGGCAGTGCCGTGTCTGCCGTTATCGCTTCATTGATTGCAAAGAAAAAGAGCAAGAAAGCAATGGACGAAGTCACCACAGCCCGGTACATAGCGATCGAAAACGGCTTGCAATCTATATTGCGTGCCGAGATCATACGGCAGCACGAAAAGCATACCGAGCGGCACTATTGCCCCCTCTATGCGAAAGAAGCTATGGTCAAGGTCTATGACGCCTACCATGCGCTGGGCGGCAATGGTATGATGACCAAATTTTATAATGAGATTATCGCGCTCCCGGAGGAGCCACAACAAAAGGAGGACTAAAAAATGAAAGTAACCGCAGGAACAATCGCAAGAACCGTCGTGTTGGCATTTTCTTTACTGAATGTATTGCTCAATGCCTTTGGCAAGAACCCGCTTCCTTTCAGCGATGATGAAGTCTACACCGCTGTGTCAACGGTAGTGGCCGTGGCGGCTTCCCTGGTCGCATGGTGGAAGAACAACAGTTTTACCAAGGCCGCCTTGAAAGCAGATGAGACACTGGCGCTGGAACGGACGGAGACAGCAGAGAGCGAGGTCAGTCATGAGTAAGCTGTACTATTGCAGACAGACAACCGAAAAATGCAAGTCTATCCGTTATCCCGGCAAATTCCACCCCTATAAATACGGCACTTCCGGCTGTATCTATACCAGTGGTTGCGGAGTGTGCTCAAGTCTTATGGTGCTCCATAACTTCGGATTTACAAGTTTAGACACGGCAGCCTGGACGCAGAAATGCCTACTAATGGGCGCACGCAGTGCAGACGGCACCTATATGGACAAGGTGGCTGCATACCTGGAAAAGCACTATTCCATTGTGAGCAAGAGAGCCAAGACCGTTGCTGACCTGAAGAACCACCTGAAAGCCGGTGGCAAAGCTATTGTATGCGTCAGCGGTGGCGGCAAGAAGCTGTTCAGTAATGGCGGCCACTATATCTATATTGGCGGCCTGGACAAGTCCGGCAACCTGATCGTGCTGGATCCGTACTGGTATGATGGCAAGTTCACCATGACTGCCAATCGGCGGAAGTACACAAAGGTCAAGAACGCCAGGGAAGTGTATGTACAGCCTGCCGCCCTTGCGTCTGACATCAGCGGTATTTGGCTGTTCACAAATGCCAAGGGTGCTAAGACGGTTTACGCGGCAAGCGATGTGAACTACCGCAAAGCAACACCCAAGGCGCCTACCATTAAGCCGGGTACATATACCACCACAGCAGTGCGAGGCATTTACAAGGGCGCAGGTGCAGCCACCGGCCGCAAGAAGGTCAAGGACCTGACCACGGACGGCCGGCGACACGCTACAAGCAGCAAGTCAAAAGCAGACGCTATGTTTCGTGCAGGCACCACCATCACTGTGCTGGAGACCAAGCTGCTCTCCACCGGCAACCTGTGGGCACGCTGCCCCTCCGGTTGGCTGTGTGTGTGGGAAAAAGACGGCAACAAGAAGTTTGTTAAGTAAAGGAGACCAAAATGGCAGAAGCGAAGAAACCCGCCACAAAGGCGGCCAAAAAGGACAAGGCATTCAAGATCAAGGTGGTGTTCCAAGGATCCGTCAGGGTCCACAGCCGCCCGATCTTGGGAGACGAGGATGTGCTCTGGCTGGTCAAGACCGGCGATGTGCTAATGGCAAAAGCTGTTGACAGAAGCACGGACACGCCGTTCTACGAGCTGGTGGACGGCGGCTATATTGCCGCCGATCCGGCACTGATCGAAAAAGCATAAGGCATAAGAAAAGAGACCCGGCAGGGAGTGATCCCACCGGGTCTTTGCTGTTAGATTTTGTTTTCATGTTCCAATTTGTATGCCATTAGATCAATAACATACTGCGGACAAGGGCTTGCGCCATATATCCAATCCTGCATGGTGCGCGGTGGCACGCCAAAGAAGCTGCCAAAACTACTCATCGGCATACCGCTGGCGTCGAACAGTTCGCCGACGCTATCAAAAGCACCAGGCGCCACAGTCAAACGGTTTTGGCGGATTGCATAAGCAAGGAGCTGTCCCAAGGTCATTGCTTCCATCCACTCGTCGTCTGCCAGCTGAATGCGCTTTTCCTCGTCCTTGTCAAGGGCGTAGTCAAACACAATCTTGACCCCAGCCTTGACCCTGCAAGCTACGCTTACCTTTTTGGTGCGGCGCAGGTGCTGAATATCCTCCCGCACATCCTCAATCAGTTCAGTACATTCAAAGGACACCTGCTGTCCTGCATCATTCAATATAGCCATACGCTCCTCCTTATTCCAGCTGTGCAGCTTGCTCCAGTTTATTCATTAACTCACTAATGGTTACGATCTTTTCCACTTCTGCGTTGCCGTCCAGTTGAATAATGCAGCCGAAGTCACCGGCACGATAAATTCGGATGTGATCTGCCTTTGCACTGAAGGTCAACTCGGCATCGTCAAATATGTGGACCCAGTGTTCCAGATTCTGTACCAACTGATAGTGGTTGGGGATCTCTGTGTCGGAGTCCACGACATACGCCCGGTAGTCACCGTCACTGCCAAAGTCCAGCGGCGCAACGATACCGCAGCTGCGAATGGTCAAAGATGCAATGTCACTATAGCCGATGTTCGTTTGCAAATAATCTTTGTAATTTTTCATGATGTTCTCCTTATCTTGATCCATTATTGATTTATGTGTTAGAGTGTGTTATACTAATCGTAAGGGGCGGGTGGTAGCCCACCCCTTACTTTTCGCTTTGGTTACCTCTTTAAGTGTTCCAAGGTGTTTATCGCTTCATCCAGATCTTTGGACTCTCTGAGGATCTGGATGATCAACTCAATGATGTAATCAAACTGATGATTAGTCATACCCTAACTCCTTTCTGATTTGTTACCGCTGTGAGATCCTCCTTTCTCCCTCTCACTGTCTATATTATATCACGGAGCCCGTGAAAAGTCAAGCATAATTTGCAAAAATATGAAAAAATTTAGCCGGACAGGTAACTGCCCGGCTTTTTTTGTGCTGTGCTTTTGGTGAAAGGTATTGACAAGCGCTGCCTCCTTGTAGTATAACGAAAAACAAAGGAGGAATGAAAAATGATTGTGGAAGATACCAAGGATTTGGTTGAAACTGCGGACTATGTGATCATCGAAGCTGTTTTAGTGGATGATGGACTGCGTTACAAACAACTTTCTGTTGGCATTAAAGCCAAAAATGGTGACATTATCCGCATAATTCCAATATCGACAATGCTGATGTAAAAAAAGGCCGGGTAGTTCAGTAACTGCCCGGTCTTTTTCTATACCTCGCATTACCAAGTACTGCAACGAGTACTGCAACGCCAAAAGTTTTTTATTTTCTCTCATTTTTTACACAAACGGAAATTTGGCTTAACCAAGCCAAAAATGGAAACAGAAAGAAATAAAGGACGGCTAAAAAAGC
>XieH_2016__YSZC12003_36794_NODE_1_length_781521_cov_10.2961
ATACATTTTGTACTCCTATTTTCATTTTTTTACTTCCTTGTGTTATTTTCCTTTCTACGGCTCGGGCAGCCACCTACCCGGGCAGCCCACACCCTTGGCGGGTGGCCGCCCGCCATCTACTTTTCTTACTTAGGAGCGAAGCGCTTCTAAGATTTCGATTGCGTCGTCCGGTGTTTTGCATTTCTTCAAGGCACCGGACACAAATTCAATCTACCTAACCCACAGGCCTGACCGAGCAGATCAAAACTGCCCGGCTTTTTTATACCTCGCATGACCAATTACTGCAATAAGTACTGCAACGCCGGAGAAAAAGTGCTGCGCCACCGGCAGAAAGGAGTAATCAAGCACAGAAATATAAGGCACTCGCTGCGAAACAGTCCCCCGGACTGTTTCTGCCAAATGCTTCGCATTTGGAGCCTCGTGTCGCAAGTTCAAATCTTGCAAATAAACAAAAAAAGAAGCAGGACATTCCGGCTGCTCCACCGGCAGAAAGGAGTAATCGGCACAGAGATATAAGGCACTCGCTGCGAAACAGTCCCCCGGACTGTTTCTGCCAAATGCTTCGCATTTGGAGCCTCGTGTCGCAAGTTCAAATCTTGCAAATAAACAAAAAAAGGAAGCAGGACATTCTAAAGAATGTCCTGCTTCCTTTTGGTCGAGGTGACAAGAATATAGGCACAAAATTTGGCTTAGCAGCGGGCTTTTTGCCGTTTTGTACTGCAACAGTACTGCAACGCTGTTACTGCCAGCAAGGGAGCGCTTCTCTTTTCTTATCCCCGGGCAGTATTTTTCTGCGGGGCATTCGGGATAAGCTGCTGCATATAGGCGTCTGCCGCCTCTGTGTACTTATTTTCATAATCTGAAAATACATCGCAGTAGGTGTTTAGGGTGGTCTCAATATTGGCGTGACCAAGGCGCTTCTGGAGCACCTTAACAGGCATACCGCTCTCAATGCAGCGGGTGGCGTATGTATGCCGCAGGCTATGGAGAGACACCACGCCGGGCACGGCAGGATCCAGCATATTGTATTTTTTCAAGATACGCTGAAATTGTAAGTTGACCTGGCTGGTGGTCAGTACCTTGTGCCCTTTGAAGTCGTAGAACAGCAGATCCAGGCGGTTTGGTTGCCACTGCTCCATATATTCGGACAGAATACGGTATGGGGCGTCCGTCAGGCTCAAGAGCCGCTGCCCGGCGTAGGTCTTAGTCTTGGTGCCTATGACGGCGTGGTCCGTCTGGTCCTTGGTCACCGTGCGCCGCACATTCACGGTGCGGAATGTCAAATTGACATCGTGCACATCCAAAGCGTTGATCTCGCCCATACGCATTCCTGTGCAGAGCATTAACATCATCTGCTCCCAGTAGCGGCAGCCACGCTCTTGGTCGTTCATGATCTGCACAAACCTGGTCTGCTCCTCTACGGTCAACGCACGCACCTTGCGGGTGGCTTTGCTGCTCTTTGGCTTTTTCGTTCCTCGCATAGGATCCTTGCGGATCAGGTCGTTATCAAGAGCTGTGCGAAAGCAGCGGGCCAGCAGGGCGTAGTCCTTGGCGATCACTGAATTAGAACAGCTGGTGATCTCTATTAGGTATTGGGTCACCTGCGGTGGCCGCACAGCTTGCAGAGGGCAGTCGCCTATGGAGCTGGCGGCGATCCGCTTACAGCTGGCCAGTTTACGCAGGTAGGTGTTGTCCCCTATCTGGTTTAGCGCCCGGTCTGTCTCGACAAGTGATAAGATATACTGGGCAACGGTGATCTTGTCCGGCTCTATTACAGAGCCGGTGGCAAGTTCATTTTTCAGAGCGTCCAGCTTTGCCCGCACATCTGCCTGCCGCTTACCGTATATCGTCTTTCTTTTCGGCTTGCCGTTGGCGTCCACGCCTATAGTCAGCTGGGCAGCCCATAGGCCTTTACTCTCCACCTTGTAGATGGATCCGTCTCCATTTCCTCTTTTTCTTGGCATTGTACTCACTTTCTCCTTTACACAGCAGCGGGCAGCCCTAAAAAAGGGCGCAAAAATGCCCTGCTTGATTTATCGGCAGGGATGTGGTACAATATCCAGTGTTGGGTGGGTTATGTACTACATATCCTGCTTATCGGCTCTATCCTGTTGGCGCAGGGTAGGGCTTTTTTTATTTTGTTGTGATTTACTCTAACTTCCCGGCCAACGCCTGAAATTGATGGAGATAGTTGTCTTTGATGTCCTCAAAGATCTTGGTGGCCTCTGCGTCATCGTACAGGTGCGTGGTCAGGTTGCGGGCATTCAGAATCTCCACCCACACCAGGTCGTTGTCCACAAGGCCGTCAGCAAAGGCCTGGCGCATCACCGGTTTGGGGCTGTTCACTTCCGTATAGCCCTGCTCCAGCAGATACTCACGGCAGGTTTTCCACGCCAGCTCGGTGCAGAATTCAAAGCGCTGGATCACACCGTCACGCACGGTGGAATTGGGCAGCTTGTCATAATCGGCAATGGCCTCCACCAGTCGCTGCACCGCGTCTTTGAATTTGTCGCGCTTTTCTTCATATTTGCTCATTAAGGATACACCGTCCTTTTCTATATTCTGAAGTAGCTTGGGGTCTGTGTCCGCTCGGACAAAGACCAGGTCAAAGTCCAGCAGGGTGGGCAGGTCCTCAATGGCCTGGGCAAGCTGCGCCTGCCGTCCTCGGTCGTCTATACCGTAGATAGCCAGGTCGATGTCGCTGCGCTGCCGGTTGTCACCACGCGCCCGGGAGCCGTAAAGCACCACCTTAGCTGCGCCGTACTGCCGGCCGATTTTTGCAATTTGTCTATATAATTCTTTCATTTCTTCACTCATGCTATCTCACATTCAAAGTAGAATTCCAACGCCTTATGGATGAATTCTTCCGTCACATTGAAATACTCGGCCAACTCGTAAGGCTCCAGGCCCTGGCGCAGCTGCACCTCCAACTCGGCCTTGGGGATCAACTTTTTTACCGCCCACTTATCTGCCCGGCGTTCGTGCTTACTGCGCCGGTCAAGCGGGGCATATAGGTTGTAGAACGACCCGGTTATGCAGTGCCCGGCTTCGTGGGCAAGGCGGCAGCGGGCCTCTGCGGTGCTCTCCAGGCTCTGCTCGTCCAATGCTATGTAATAATCATCGCCGATATTGGCAGACGCAGACTTGGCAGCGGGCATACTGCCCAGATATACCTCTATGTTGTTGCGCTCGATCTCATCGAACAGGGACTCAGTTGTTGTCATTCTCTCTCTTTCTCTTATCTTTGATAAATTCTACAAAACCTTTAACTTCGTTCCACATCTCGTCGGTAACCTCTCCGTCACCACCAAATAGTGCCACTTTGGCTATCTCCTCCGGACTTTGTTGGTCCGGGGGATTTTTTATGTCCGTATTTCCCAAAAGGTAGTCCACAGACACGCCAAAGTGTTCGGCTATAGCAGTTAAAGCGTCAGCTGACGGTATGCTACCATAGCGCCACCGGCCAACAGTCGCTTTGGAATAACCAAGTGACTGCCCAACGCCGGTCGTAGTGCCGCCCTCTTCTTTGCAGAGTGCAGTAAATCTCTCGAAAAAATCCACAATTTTGCCTCACTTTTTTTGTGCATAATCACGAAAGTACGCAAATGTAGACTTTTGGTGTTGACAAGTACACTCTGGCAGCCTATAATGGCAACTGTAGTCAACAAATGCGGACTCGCGCTGTTATCTTAGGTCTCAGAACAGCCTCATTATAGCACGCTTGTACGCATTTGTAAACTACAAAATGCAAAAAAGTGTGCATTTGTGCACAAAAGCACAGAAAAGGAGGTAACACAATGGACGAGTGGATCGCTGAGGCTATCGGAAAAATGCACATCAACAAGATCACACAAGTTGAGCTCGCGCAGTATATGGGTTACACGCGCAGCTACATCAGCTCAATACTGATTGGCCGACGCAAACCGCCCCAGGCAAAAGAGCGGATCCTCGGCGCAATCAACGAGATCATCGCAGAGCGCAACAACTAAATACACGGCCAGCCTTTTGGGCGGCGGCAGAACTAAGCAGGCAGCGGGACCTTTTTCACTTCTTCTCTTTTTTCTTTTCTTTTTTTGTCAAATTACCCCCTATGTCCCTGCTTCCGGTGCCCGCCCCACCCAACATCACATTTATCGCCAACGGCACTTCTGCCGTGCAGCGGGCAGCTTGCGGCTCTGCCGCTTGCCCAAGGGGCTGGCCAAATAATCGAAAGGAGAAATAATAATGAAAGTACCCATCAACAAGGACAGTCCGTTGGCAATGGACGACTTCGACGCCGCCGTACAGCAGCGTATGGAGCGCCTGCAAAGCTACATCGACCTGATCCGCACCGCCGAAGCAGTAGAGGAAGAGGTCAAGGCCAAGGGTACAAAACTGTATCTTGGTCCGGAAGATGTGGCGGCATACCTGAATTGCAGCATTCCAACGGCACGGCAGTATATGCACCGTCCGGGCTTCCCTCTCATTCAGCTGGGAGAGAACGGAACCAAACTGGCAGTATTTGCCCCGGCGTTCCACGCGTACAATGCCGGAAAATACTAATTTGCAGTCAACTGCAAAGAAAGGACAAGCCAATGACCAAGAGAGAAAAGGCAGGCGCAGTCCTGGTGGTCGCCGGCTTCCTACTGGTACTGTTTGGCTGCTGCCTGGTGGCGGACAACCCCTATTGGTGGGTGTCCGTAGTGATCAGTGGCACCGGCTGCGCATTGATCGCCCTGGCGGTGTTCGTGCTGCCCAAGGACGACCGGGAGCCGCAGCCGGACAAACAGCTGGTGATCGAGGACGAAAACCACAAGGTGGTGCTGCTGGCACCGCTGACAGACTTTGAATTGGCGTATCTGCACGCCGTAAAACTGGGAAAGGATGATGAAAATGGAAGATTACATTGATTTGGTAATTGCTAAGCTGGATGGGGACCACATTGTTCTGCGAGCGCCGTGGAACACAGTCAGAGCCGGTGACACCGTGTATGTGCGTGGCGACGGCAATTACGAGGCGCTGGAAGTCATCGCAGAACGGAAAACTAAGGCACTGATGGAATTGCCGAAAGTGACCGCCATTATGCTGCCGCTGGAATATGACGAAAACAGCAGCGAGCAAAAAGAAAAAGCCGACTGAGCGACCAGTCGACTTAAACACAGGCGGCGAAAAGAAAGTAAAACGCCTGCGCTATATCCATTATATATAAGGACCGCAGAGAAGTCAAGGACAAGCCGTGCGGTAAGGGCGAAAAAAGGGGTCTGTGCTCCTTTTTTGCTCCTTGTTCAAAGTATTATTTTTAGGCGTAAAACGCCAACGGCAGAAATATATATCGCTTGGCATTCTTCAGCGGGTTAGGCGCAGGCAGGAGACCGGCGGCAACAGGGTGTGCACCCGCGCCGCATAATGAGGAGCTGTGCTCTGTGGGAATGTGGAACACGCCGGTGAACCGGTGGAAAACTTGCTTTTCCACCCGGGAGCCGATCAGCGTTTTTCAACATTTCCATAGAGTGCCGGTCCGTCCAGAAAGGAGCAAACCAAATGCCATGGGTGCAAAAGACCACCCACGCAGGTAAGTGTATATATATTCAGCGGCATTACTCCTCCCGCTACGGCAGCAAGAATAAATGTACCAGGGGTAGCAATTATGGCAAGACAAGCGAGGCGCAGGCGGCGGTCAACAATCGCCAGGCATGCCTACAACAGGAGATGATCTTCAACGCCAACTTCGGACCCGGTGACCTGACCGCCACTTTTACATTCCGAAAGGCGGACAGGCCCAATGACCTGCAAGAGATCAAGAAACTGTGGACCGCCTATATGGCCAAACTGCGATATGCCTACAAAAAGGCCGGTGTTGAATTTAAGTGGATGAGAGCCATTGAGACCCCGGACAAGAACCCACACATCCACATGGCGTTGTCAGGTATTGACTTGACCAAGCTGCCCAGGTGGCCTTATGGCCGGGTGGAGTATGTACCGGTGGACGATCGAGACCACCACACCTACGGCGGGTACCTACGCGAGGAGACCCACATCAAGCAAGGGCACGAGGGCAAGTACACCACAGCCAAGTCCAGGGTGTGCTTTAGCCGCAGCCGTAACCTGGTGGTACCGGAACCGGTATACCAGATCATCTATAGAGACCACTGGGCAGATGAACCAAGAGCACCAAAGGGCTACTATGTGGTCAAGGACACGCTGAACAACTTGGAGGACGAAGTAACAGGCTTCAAGTATCAATCCTATGTGCTCTGCCCTGTTCGGGTAAAGAACCAGAGGTACCTGTGTTAGGAGGACAAAGTGACATACATACAGCAATGGGAACAAATGCGGGACAAGGTGCGCAATCTGGAGCGGGAACGCCAAACACAGCTGATCTTGGCCCCGCACAACGCCTATGGGTTCAAGCTGAACATCAACCATCCGCTGATCCGGCCAAAGTGGGACGCCTTTAAGAGCGCCAAAGGCCTGGGCCAATACGGTATGACCGATGATCTGCGTCGGGAGTTTGAGGAGACAGTGCTTTCAAGCAAGTATATGCAAAAGTGCCTGGAGCAGGAGCAGCAGCGCATTGGTGCAGTGGAGCACCAGTTCATCCGTATGGCTTACGCTCCTGCGGAGCAGGCAGCGGGCTGATGGGTACCCAAGAACACTGGACTGCTGCCCAGTACCAGGAGTATCTCCGGCAGCGGGCAAAAGGCGAAAACAAATATCACGCGGTAAAAGCACAAACAGATGGTCGCACCTACGACAGCCGGAGCGAGTGCAAGCGGGCAAAGGAGCTGCAACTGTTGGAACGGCACGGCCTGGTGCGCAACCTGCGGGAGCAGGTCCCTTATGAGTTGATCCCGGCAGGGGTCGGCGAATACCGAAAAGAGCGCCCGGTGATTTATAAAGCGGACTTTGTATATGAGGTCTGCCAGCCGGACGGCACCTGGAAGTGGGTGGTGGAGGACACCAAGGGTACAAAAACAAAGGAATACATCATCAAGCGAAAACTTATGCTGTACATTCACGGCATAAGCGTAAAGGAGACAGACAGATGAACTTTAAAAAAATGTTATCAATTTGCAAGCGAAGCAAGGCCTATTTTCTATATGACCTGCCAGACGGCGAGCAAATGCTCAGTAATGGCAGCTGCGGGTACATCCTGTACGGCCACCCGGAATACACGCCGGAGACGCTGCGTATGGTCGCTGACTTGGCAGAGGACGACAGCGTGATCATGACAAGAATGCCGAAAGCGGATCTGCCGCTGGCAGACCAATGCCCCGATGAAGAATATGCCGCCCCGCTGGACACCTGCATTGTAGCCGCAGGCGCTGTATGGCAACCGCTGATTGTAGGTGCGGGCATGGCGTTCATTAACCGCAGAGCGTTACAACCTATCGAAAAGGAAGAAGAGGGGTACGATCTGTACCGGCGCGGGGACATGGTGGTCGTTAAGTCCGGCCTGATCGTGCAGGGCGTGATCAGCACAATGGATCTGTCCAAATCAGAAGCTGTATGCCGGGATCTGATCAACCTGGGCACAGTGGCCGGTATGGCCATTGAGGAGCGCAATAATGAAGAATGAGAACGAAAAAACGACAGTTGCGATCTTGACCACGATATGCCGAGATGTGTGTATCTACGGCTCAATCAATAACCGGTGCGGCCTGGACGAGCCAGAACTGGACGAGCACTGCCAGCGTTGCGTGCTGGCGCAGATCAAGGAGGTAACGCTGAAATGACCGAGAAAATCCAAAAAGCCATTGATAAGATCGACCAGGAGGCGGAGAAGATGGGTAGCGCCACCGTGCGTCTGCTATGCTCACACATTATAGACCACTGCCTGGTCAATGATGAAAACGCGGACAAGGTGCTGGATGAGGGCAAGAGCCTGAAAGGCTGCTGGGATCACATCACCAGCAACGCCCGGAAACAAGCAGCGGGCAACTGCGCAGCCGTGCCGGATGACACCGTGTACGAATGGGCAGCGGGCTATTACGGCTTTACCGCCGAAGAGACCAAGGCGGAGATCATCGACCTGCTGGATCTGCTGTGAGGTGTAGATATGGGGAAAAAGCTGAACACGCTTACGCAGGAACAGGCAGAGAAAATCTGGGACGGCCGCCCGAAACTGCCGGAGAAAAAGATACTGACATTCGCACATAAGCAGGTGTTCGTCAACGAGCAGTATTTTTTCAAGCACAAAGAATGCGGTCACAGATATGGCTATTGTACCGCTTGCGGCAAGGATGTGCAGATCGACATTGAGAATATGCGGCTATGGACGGACAAGCACGCAGCATGCCGCTCTGCACGGCATAACGACACCGTATGCTGCCCCGCCTGCGGGCACGAAGTCCAAGTCAAAGACGCCGGGCGTGGCCGTAGTCAGTTGGTCAACGCGGCAGTGGTAGCGGTAACGCAGAGGACAAGAAACGGTGGGATATTACTTTCTTTCGTTCGGGTGTACGAAGACTATAGATACGGCTTTAAGGCCGCGCCAGAAATGGGCGGACTGCTGTACGCCGCATACTTCAATCTTGGGCAGCACTTCGTGGCTGAACGCAGTTACTATTGTGACGATATGTTCATCAGCGTAAAACAAAAGCCAACACGAAAACTGCCGTGCACGGTGGAGCCAGCCAAACTGGATCACAACAGTTGGAAGTGCACAGAGGGAGAGGGAGCAAAACTGCTGGGCTTTGAAGAGGCGCTGGAGAAAAGTAACCTACGCTATCTGCCGTGGGAGACATACCACGAATGTGCGCAGCAACTGTACCGTAGCGCTATAGCCAACTACCCGGTCAACCTGCTTGGGTTACTGTATCAATATAGCCGGTACCCGGTGCTTACAGAGCGTCTAATAAAAGAGGGCAACGGTGACCTGGTAGCCGAACAGGTGGAGTGGAATTGTACAGCTGGTCTGGACTACAAGCAAGTGGTGCCTTACAAGGCTATGCGACTGACCAAGCAGGAGTACCGTATGTTAAAGACGCAAGACAACATTTGCTGTTCAACACTCAAAGCAACAAAGGCATTGAAAAAATACGGCTGCAAAATGACAGACGAAAATTTCCGCTTTTTTCTTGTTTTTCAGCACAGCTGGAGCCAGCAGAAATGCTATAAGGCGCTTGATGTTTTGCGGAGACACCTACCTCCGCAAAAGGCGGTGAACTGGGTAAACCGGCAGGCAGCTGGAGGATATGGAACGCCAGCCAATGTGCTGTCAGACTACAGTGACTATCTGGACCAGTGCAGTAGACTGGGCCTGGATGTTAACCGTAAAGAGGTAGCCGTACCGCAGAATCTGCGAGATCTGCACCGGCAGTATTCCGAAGAATTGACACGCCGAGCTAATGAAAAGAAAGCAAAAGAGCAAGCCGAGCGGGCAAAGAAGTTAGCTAAGGATCTGCCAAAGTTGAAACGCAAATATGCATACGCCAGCAGCGGGCTGTTCATTCGGCCGGCCGAGGGACCGGAAGATCTGCTAAAAGAGGGCTGCGCCCAGCACAACTGCGTGTACTCCTGCTATACAAATCCGTACCTGGACAGAAAGACGGATATACTTTTCGTCCGAAAGCAGTCGGACCCGGATCAGTCCTATGTGACCGTAGAATTCAAGGACGGCACTGTTGTTCAGTGCAGAGCCGATCACAACCGCCCCGCACCACCGGATGTGCAGGAGTTTATGCAAGCATGGCTTGCATATCTAAAGTCAAACAGAAAAGCAAAAGCAGTCAGTTAAGGAGGAGGACTTATGGATAACCAAATCACTACAATGCAAGAAGTAACGCCCGCAACCCAGAAAGCCTACGACACCCACGCCCGGATCCTGGCCAATGGGCAGGTAATGGCCAGAGCACTGGTAGATGTGTGCCACGATCTTAAGACTATGCGGGATGAGGGTCTATACACGGAGCTGGGCTATGACACATTCGAGGAGTACGCCGAGCAAGCCTGCGGCATTAAGCAGCGGCAAGCCTATTCCTACATATCAGCCTATGAAAAGCTGGGTCAGAAGTATATGGCCGACCACGCCGACCTGGGGATCACCAAGCTGGAGCTGATATCCCAAATCAACAGTTATGAGCGGGAAGAGTTCGCGGCCGATGTGGATTTGGAGAGTGCCACAGTCAGGGAGTTAAAGGCTGAGGTGGAACGCTACAAGAAGCAGACGGAACAGCTGACCTTTGATCTTGGCCAGGCACAGAGCGAATTAAGCGAAGCGCCGGAGCCGGTGGACATGGACACACTCCGTTCTTCCATTGAGCAGGGAGTTAAAGCCAAGTACAGCGCCCAGCTGGAAGAATTGCAGCAGCGGGCCGACGCAGCGCCGGACCCGGAGGCAATCCGAAAGGAAGCGAAAAAGGAAGCCGCCAAGGAATACAAAGCTAAGCTGGCAACGGCAAAGGCAGACGCCGAGGAAAAGACCAAAGCCGCTGTGGAAAAACTGGAGCAGGAAAAGGCAGACCTGAAACGGCAGTTGGACAGCAGTGCCACCAAACTGGACGCCGCTGTTCGGCAAGCAAAGGCAGCGGGCGCAGACACGGATGTAGCCGCCTGCCGGGTGTATTTCACCGAACTGCAACAAACCGCCGCAAAGGTACAGGAGCTGATCGGCAAGATCAATGCCAAGGACCCGGCCACCGGAGCCAAGCTCTCCGCCGCCGTTATTCAAGTTTTGCAGTCGACTGCACGGAATTTGGAGGTGGCACAATGACCTGCGAGCAATGTTACCACCGTGATGTGTGTTGGCACCGCATGACCATTTACGGTCCATACGCACTAATGGGAATAAACACTGGCAACATGAAAGCGTGGTGCGCCAACTGTAAGCCAAAGACACAGATCATAGAACTATCAATGCAAGTTTCCCAGTCGCTTCATGATGAGTTGACGAAGTACTGCGCAGAAAGAGTGGTAGACGAACTATAGATCCGGAGAGGAGAAAAACATGGAAGAAATTAAAAAGAGCTTGTGGAATAAGAAAAGGGCAGACACCGAACGCGGCAACGGCGGGTTCGGAAGTACAGGGAGGTGAGCAGGATGTGTATAGCAGCACAAATTATTCTTGTGGCTGGGGCGGTCATTGTTGCATTTTTCGGCGTGATCGGCTTTGGTCCGAACTTTAATAAATGAGCGGAATAAAAAGCAGGAGGAAAAATGACGAACAACGAAAAGAAGGAATGGCTGCAACGCTATCGGGAGTGCTGGGCGGAGGTTGAGATTACACAACAGGAGATCGAAGAACTGAACAGCCGGGCGCAAAAGATCACGGCTTCCCTCTCTCCCACGCCGGGAGGCGGGCAGCGGGCAGATTTTACCTTGACGGTAGATCGCATTATAGAACTGAAAGAGAAGCTGGACCAACAAGTCCGGCTTGCTCTGTTGCAGCGGGCAGAAATTGAGACTGCTATTGAGCAGGTGCGCAGTCCGTTGCACCGGCGTGTGTTGCGTCGGCGGTATTTGAACGGTGACACTTTTGAGAAGATTGCCGTAGACGAAGATATTACATACAATCACCTGGTCTCTCGCATTCACCCGCAGTCCCTGGATATGCTGGAATGCGAAAAATAAAAAACCACTATGCAATGCATGTTGATGTTATAGTATGCAGGTTGCCGTCTGTGTTATAGTATAAACTGCCAAACAGATTGAAAGAGCGCTCCAAACGGTGCGCTCTTTGGTTTTTGTCTTTGTGCTTTCCCTTTCTAAAATGCGGTTACTATGAGGCTCATTTTCAGATGTGCTATAATTATGGTGAGCGAAAGGGGGGAAAACAAATACATGCGTAAACGCTCTGAAAAACCTTTAGGCAAGCAGCAGAAGAAAAATCGTGAAGTCCTGGAGTACGAAGAGGTCAAGACAGAACTGACCAACATTTCTCCGGCAGAACGCCGGCGCAAACGCATTATGGCTGAGACGGATGTGAAATCCGCATCCAAATTCTTTAATGCGTCTATGGCAGCAGAGTTTTCTTTAATTGCGACTATGACTTCTTGGATCGTTGCACTTCACAATGACTGTAAAGGAGTGATAAGCTATATCGTCCTTGTCGTAGTGATCGTGGCCGCTATCGTTGCATCAGTTGCTTTGTTGTTTACTTGGATAAAGAAAAATATCCATCTTGAAAAAGCGGTACTAACGCTTGAGATACTGGATGAATTTTTTCCAAATAGCAAACAGAAAAAATAACAGCATATAATCCGTGATTATTACAAAGGAGGTGAGCAGCATGGGCAAAGAGACCTTAACACCTAAACAAAGGCTGTTCTGTTATGAATATGTGCTCGACCATAACGGGAAACGGTCTTACCAGGCTGCTTACCCAAATTGTAAGGCGCCCGGGAGCGCAGAAAGCCAAGCGAGTCGATTGCTAAGAAATGATAAGGTAAAAAAATTTATCGCTGACCTGGAAAAGCGAAAGCTGGACAAGTTGGATTTCACCGCAACGGATGTGCTGAACGCGCTGTGCTCCATTGGGTTTGCAGAGACGGCAAAGCCGCCGAATACATCTGATCGGGTGAAAGCCCTGGCAGAGCTTCTGCGTCACTTTGAATTGGCCCGAGGGCATGAAGATGAGCAGACAGACGATGGCTTCTTGGAAGCCTTGGAGCAGAAAGCGGGTGAACAGGCATGGGAAGAATAAGCACCTTTCATTTTCAGCCATTCTCCGCCAAGCAGCTCCAGGTGCTCACCTGGTGGTGCAAAACATCACCTGTGAGCGACAAAAACGGAATAATTGCAGACGGCGCTATACGATCCGGTAAGACGGTGAGTATGGCGCTTAGCTATATTCTGTGGGCTATGAGTACCTACAGCGGCATGAACTTTGCCATGTGCGGTAAGACAATCAGCTCCTTTCGCCGGAATGTGCTTTCTTTTCTGCCTGCAATGCTGCAAAGTCGCGGGTATCAGGTAAAATACAGCCGTAGCGACAATGTGCTTGTGGTGACGCGGGGTGGTACGGAAAACGCGTTTTATATCTTCGGCGGCAAGGACGAAAGCAGCCAGGATCTGATCCAGGGTATGACTTTGGCAGGTGTGTTTTTCGATGAGGTGGCTTTAATGCCCCAGTCCTTTGTGCAGCAGGCCACCGCCCGGTGCTCTGTCAGTGGTGCAAAATTCTGGTTCAACTGCAACCCGGATAACCCACACCACTGGTTTTATGAAGAATGGATCCTGCCGGAGAAGCGGCAAGAAAAGCGAATACTCTACCTCCACTTTACGATGGACGACAATTTGTCCTTAACAGAGGAGGTCAAAGCCCGGTACAGAACGATGTACGCGGGCGTTTTTTATGCTCGGTATATTCTGGGCGAATGGAAAGTGGCAGAGGGCCTGATCTACGATATGTTTGACGAAAGCCGGCACTGTATTCCGCTGCCGCCGGATAACGAACTGCAAGGTTCTGCCTATATCAGTGTGGACTACGGTACGCTAAACCCTACGGTGTTCCTGATGTGGCGCAAATACCATGGCAAATGGCTATGCACCAAGGAATATTACTATTCCGGGCGGGAGAACCACCGGCAAAAGACGGACGCCGAGTACGCAGATGATCTGGTACAGTTCTTGGGGAACACGCCATACACCTGCGTAGTCGTAGACCCATCGGCGGCTTCATTTATAACTGAACTGCAAAGGCGGGGGCTCAAGGTATTAAAGGCGGATAACGCGGTGCTGGATGGAATCCGTACCGTATGTACGCTATTGCAGCGGGCGGATCTGCTGTTCAGCAAGGACTGCACCCGTACCATTGCGGAATTTTACGCCTACCGTTGGTATGACAAAGCGGCTCAGGCAGGCCGGGATGAGCCGGTCAAACAGGACGACCACGCTATGGACGCTATGCGTTACTTTGTAAGCACGGCGCTGGGGCGGATCGTAACAAGGAGGACATAGAATGATACTTTACATGAACCGGCGCGATGTGCCGAACCTTGACCGGGGCGAGTTGCCTTCTGCGGTGATCGATTATGTGATCGGTAAAGCAAATAAATATGAAAGACGGTGTCGCGCCCTATATGGTCGGTATATCGGTGTTCCACAGCTTCACCGTGGAGATGAAGAGGATGATGTGCGGGCGGAGGCCAACTATGCCAAGTATATCGTAGATATTATTCGCGGCTACTTCCTAAGTGAGCCGGTAAAGTACGATTGCAACGACCGGGACAAGAAAGACAGTCAGGCGCAGCTTTCCCTGGTGTCTACGGTTGAGGCCAAGCTGAATCGGCAAAACGGCACCCTGGTCCGCCACAACGCTGTGGATGAGGACAAAGACGGCCTTTGCGATTTGTGCGGAAAGAAGATTGACATTTCCGCCGTTATGGCGGCCTACCATAGTCAGAATATCGCTACCGTAGATCAACGAAACGGAAAGGCCATGGGTATATATGGCGAAAGCTGTGAGCTGCTATATGCCAGCACAGAGGAGCAACCACGCCCGCGATCCGCAGTGTATGCGCCGGATCAGATCGTGCTGGTGCAAGATGATACCGTGGAGCACAAAGACTTGTTTGCGCTGTGGTTTGAGCAGCGGGAGCGCACAGACCGCAGCCGGTACTATGCGGTAACAGTCTATACGGCTACCCAGTATCAGCAGTACGAAAGCACATCGCTGGATAAAGAAAACTATGTGTACAACCCGGTGGGTGCACCGGTGCCACACTTCTTTGATGAGGTGCCGGTGGTGTGTTATGAGAACAACGAGGAGAGACAAGGCGACTTTGAACAGGTGGCCAACCTGATAGACGCCCGCAATGCGCTGCTGTCCGATCGCCTGACGGACAAACGCAAGTTCGTCAATTCTATTTTAGCTGCTTATGGTGCGGTATTGCCGCCGGAGACGATGGCAGCCGCAAAGCAGGATCACTTTGTAGATGGTATTCCACAGGACGCCCGGTTGGAATATGTGCAAAAGACCTTTGATGAGAATGCATTGAAGGTGCTGGACGATACGCTGGTATCGGATATTCATAAAATGACTTTAACCCCGGATATGACAGACCAGGCCTTTGCGGGCAACGCCAGCGGCGTGGCGCTGAAATTAAAGCTGCTGGCCTTGCACCTGCTTGTAAAAAGCAAAATGAGTGCTATGGAGGCGGGCTTAAAGAAACGCTGGAGGTTATATAACAACTGGCTGGCCCATAACGGAATTGACCCGGTATCTGTGGACGATGTGGATATTGTGTTCACTGTGGCCCTGCCCATTGATGAGGCGCAGATCGTGCAGATGGTGTGCACCTTGAAGAACGCCGGACTGGTTGATGATCAGACGCTGCTGTCACTGTTATGGTTCGTTAAGGACCCGGCGGAGGCTGTGGAGAATATGAAGCAGCAAAAGCAGGAGAACCAGCAACAATATATGGACAGCTTCACAGCCAACACAGAGGATAAGGCTGACGAAAAGGAACAGTCGGCGGATCAGGAACAGCAAGACAAAGAAAAGGACGCTTAACCTATGAAAGCAGCAGAGTATTGGAAAAGGCGAACGGTTGACCTGGAGCACCTGCTGCAAGCGCGCACCACCGCTACAATGGTGGAGGTCAACCGTATGTACGCCCAGGGTGTAGAGCAGCTCAACGAGCAAATTGAGCGTATTCTCCGCCGGTATGTTAAAAACGGTCAGATCAGCCAGGCTTATGCCTTGCAGCTGCTGAGCGCAGGCCAAACCGCAGAGGAGCGCCGGCGTTTGCTGGAACAGCTGCAACAGACTAAGGAACCACAGGCACGGCGTGAATTGATCGCTATGCTGGACGCTCCTGCGTATGCGGACCGTATCAGCCGTTTGCAGGCTTTACAAAACGCTATTCGTGCGGAAGCCGTAGCCATGGGCGTGCGGGAGGAACGGCTTGCGAAAGCGCGACTGACAGATACCCTCAAACAAGCGTACTACCGCACTATATTTAACGACCAAAAGCAGAATGGTCTATATGACTTCCGCTTGATCAGTGACCGCCGTGTACAGGCCGCACTTACCCATAAGTGGAGCGGCAAAAACTATTCCGATCGTGTGTGGAAGAATAACGCCGCCTTTTGCAAGCGGTTGCAGCGCACGATTGAGGTGGGGTGTATGACGGGTATGACCCTGCACGATATGGAGGAGCGGTTGCTGGAGGACTGCATAGGTGCAGACAGCGACAGCGGGCAACGCTATTGTGCCAGCCGCCTGATCCGTACAGAGGTCAATCACTTCTCCAATCAAGGCTTTTTAGAGGGCTATAAGGCAGCGGGCATTACCCGGTATCGGTTTATGGCTACTCTGGACCTGCGCACCTCCGCCGTCTGCCGCCAGCTGGACGGCAAGGCCTTTTTGGTGGAAGAGGCAAAAGCAGGCGAGAACCTGCCGCCTATGCACCCTTTTTGCCGCAGTATTACTGTGCCGGTGGTGAGTAACCGCCCCGGCACCCGCTGGGCCAGGGACCCGGTAACCGGCAAGTCCAAGACCGTACCGGCAGATATGACCTATAGCCAGTGGTATGAGAAATATGTGGAGAAAAAGGGTGGCGTTATCCGTGGTGCTCATTCTCCAAAGGATAAGGCTGATGGTCAAATAAGGCCCGGAAAACCGGTCCACTTGGGGCATATCGATCCCAATTCAGAAGAAGAGCGTAATGCTTATGTGGACCATTTCATTGATGAATATGGGAATGCGGAATACGAATATATGCTGGTAGTGGATAGCAAAGGGGATGTGTCCTTACTAACCAGCAAACTCCCTGACATGATCGATATGACAGATGTTGATATTACGATGAAAGGGAGCTATAATATACATAACCACCCGGCAGCAGAAACACAATTCTCGTTTAGTGATGATATGGATGTTCCATATATGCTTGATGACGGCACGAAAATTATGGAGGCATTCGACTACAAATACCGCTATCGCTTAGAGCAGATGGATGGCGTGACAAAAGAACAGTGGGTGGAGGCAAGGTCACAAGCCGAAGGAAATATGTTGTCAATTATGCAGGATAGAGGGCTTGATTTATCAGATTATGAAGAGTATGCAAAGCATATACTCATAGAAGAGTCTTGCCGCATTTTAGGAAAAGGGGTGTACACCAGATGGAAAAGATAAAACTCTACGACGCTGAAAAAGAAGAACTTTTGGCGCTTGGAAGAGAATATTCTGTTCGTAGAGAGAAAATCCTCAAAGAGTGGGAGAAAGAATTGAAAAAAGGTTATCGCTATGAACGGTGCAATACACCGGAAATGCTTGCGCTGGAGGCCGAGGTTAAACGCCGGTATGGTGAAATACTGGAAAAGTACAAGGCGCTCCGTGCAGAGCAAGAACAAGATCAATAATCCACAGAAAGCAGAGTTGCAGATTGCGACCCTGCTCTTTTTATACCCATTTTCAGGCTATGCCTGTGGGATATATCATTTAACGAACCGGCAGCGTACGGTTTGGGAAAGGAGTCAGCAATGACAAAACAGTATGCCGAGAACGGCACCAATGAGGAGCGCAGTCAAGTGTGCGCACGCTTGCCGCTGCAAATCCAGTTGTTTGCCGAAGAACCCGGCGAAGCAGGAGCAGACACCAACACAGAGGGGGCAGCGGGCGACACCGGCGCCAACTCCGATGGGGGCAACACCACTCCGACATTTGACGAACTGCTGAAAGACAAGAAATTCCAAAGTGAATTTGACAGCAGGGTCAGCAAGGCGCTTGCCACGGCCAGAGCCAAGTGGGAAGAAAGCGCCAAAGAGCAGGCGGACGAAGCCAAAAAACTCTCCAGTATGAACAAAGAGGAGCGAGAGCGGTATAACCTGGCAAAAGATCGTCAGGCATTTGAACAGGAAAAGGCAGCCTTTGCCAAGAAGCAGCTGGAAACGGCTGTTGCGGCTGAGCTGCTCCAGCGTAAGCTGCCTGTGCAGTTTGCCGCAATCCTGACCGGGAATGACGCCACTGCCTCGCAAAAGAACCTGGAGATTTTTGACGCCGCATTTCAAGAGGCAGTACAGGCCGCTACGACCGCCAACCTGCGAGGCAAGGATTTGCCGCCGGCAGGTAAGGAAGCAGCGGGCGACAATGTACCGCCCACAGACTTCCGCGCTTATGAGGCGTGGAGAAAAAATAACGGCTAATAGGAGGAATAAGAAATGCCGAATACGATTTTAACCCCCAATGTCATTGCCAATGAGGCACTGATGGTACTGAAAAACAACCTGGTGATGGCCAACCTGGTGCACCGGGACTATGAGAACGAATTTGTGAAGGTTGGCGATACGGTTACCGCCCGCCGTCCCAGCAAATTTGTGGCCAAGAACTTTACCGGCGCTGTGGATCCCCAGGATCTGAACGAGGGCGGTGTGGCCGTGAAGATGGACCGGCTGCGCGATGTGACTGTGCAGATTACTTCTAAGGAAATGTCCTTGGATCTGCGTGACTTCTCCGCCCAGGTAATTGAACCGGCTATGACTGCGATCGCCAGCGCGGTGGACGCAGATGTACTGGCGACTGCCGTAGAGGGGGCCGGTCGCACCGTGACCGCTTCCGGAGAGAGTGCAACCAAGCCCATTAAGGATATTGCCAAGGTGGGCAGCTATCTGGACTTCGCCGGTGTGCCGGTACAGAACCGCCGCCTGGTGCTGAACCCCTCGCACAAGGTGCTGTATGCTACGGACGACAACCTGTCCAAGGTGTCCTATGCCGGCGACGGCAACGCCCTGCGGGACGCAGAACTGGGCAAGGTGTACACCATGGACACCTACATGAGCCAGAACGCACCGTATCCCTACGGTTATCTGGACAATGCCGTTGGTACTGCCAAGACTTATAAAGTCAGTGGTACTGCCGGTGAGAGTAAGGTGGCGCTGTCCTCTGTGACTGCTGCTACTGCCACGGTGAAAAAAGGCGACTGCTTTATTGTGGACGGCTATGTGTACCATTTTGCCGCAGACGCTACGGCTGCCAGCGGCGCGGTGGCCGAGGTGGCTATTGACCAGCCCTTGCACGCTACACTGTCTGGAAAGGACGCCACTGTGATCTCTGCGCCTACATCAGTAGGGTTCCACCGCAACGGCGTGGCACTGGTGACCCGTCCTATGGATCTGCCGATGGGCAACAAGAACGCCTATGTGGCTTCTGCGGACGGTCTGGGTGTGCGTGTGGTCTTTGACTACGACAGCACCCACAAGATCGACACCGTATCCTTTGATATTCTGTACGGCGTGACCACGCTGGACAAGAATATGATCGTCAAGGTGCAGGGCTAAGCCCGGGGAGGTACAAATGGAAAAGGTAACCGTTGTACAGGGCAAGACCCAAGTGGTCATTGATCGGAGTTGTCTGCCGGCTTATTTGAATGCCGGTTGGCAGCTGCAAGAAAAAGAGGATACAAAAAAGGGCGCCAAATAAGGCGCCTTTTCTTATGGGGTGATATGTTTGACTGATGAGATGAAAAACAAGGCTCTGCGGCTGCTGCGGGCCGCTGCCGGGCGTTACGACAAGATATGCGAGGCCTGGTACGCACACGCCGGTGAAGAGCTGGATTTGCAGCTGTTTTTGGATATGGCAGAGGACGATTGCCTGACCTATTTGGGCACGCAAGAGCTGCCGCCGGTGGTTACCGCCACCACGCTGGCAAAACTTGCTTTTGTGCACTTGAACGGCGTTGTACAGGATCGGGATTATGGCGTAAAGAGTGCGTCCTATACGGAGGGCAGCGTATCTATGAGCGAGACCTATACCACCCCTGCGGAGCAGGAGACAGCCATTGCCGACCTGCTCCAGCCGTACAACAGATACAGGGAGGTGCGCACCTGTGAAAGCAAAAACACCTAAGTCGTGGACTGTAAAATCACGGATTTTCTCCGCACAGACGATCAGAGACAGTGCTTACGACTTTGAGCAGAACACATACAGTGCTACACCTGCCGTTTTGTATTTGTGCTGGCAGCCGGTATCTGCTTCTGCCCCTATTGAGGAGCGGGGGCGGGTGCTGTCTGCCGGGTATCAAGCCGTGTTGTATGACCCTGTGGGCGTACGGCCCGGCGACCTGGTACAGGTAGAGGGTATTGGCTGGCTGGAGGTGGAGACCGTGCAGCGGTTCCTACATTATCGGTTGTTGACAGCGAATGCCACAGAGAGGAGGGCACCTGGTGGAAACGAACATTGAGATCGAAAAGCTGGGTGCCTATGCCAAGACGCTGCAACGCACCGCAGATCATCTGCTGGACAACTTGGAGCGGCAGATGTTGCAGGACGCAGAGGATATGGCCGGCCGTCAGCGCAGCAACTGCCCGGAGGACACCGGACTGCTGCGGGAGTCTATCGCCGCCTTTTGCGAGCGTGACGGTGATCGGGTGACCGCAGGCAGCCGTACCAATATGCAGTATGCGGCCTATGTGGAATTTGGAACCGGACCTGTGGGTGACGAAAAGGGTACACCGCTGGACAGTGAGCTGGGTATTGTGCGCAAGCATGAGCCTTGGACTGCGTATATACCCGGCTACGGATTTCGCAGGTTGAAAGGCCGCTTGCCGGCGCTATTTATGTATAACGGCATGCAGGAAATGCAGCCGGTGATTGCAGAGCATTATGGTACGGCTATACAGGAGGCGATCAAGTGAAAAACTACCGTGCAGTGATCCGGGATACCTTAAAATCCGTACAGTCGGACATTCCCTATGACATTAAGATGGCATTTCCGGAGAGCAAACCGGCAGGTAACCTGATCACATTTTATGAGATCACCAATACAGGCACGGAACTGGCGTGCGTAGATGTGATCGCCTATCAGGTGGATCTGTGGTTTATGACCTTGCCGGACCTGTTGGAATTGACGGAAAAGGTAGACGAGGCTTTGACCTCGCTGGGCCTGATCCGGCAATTTGCGTCCTCGGACGCACTGTTACATGACCCCAGCGGTTATTTGCGCAAATCATTGCGTTACGGCCGTCGGGTTGATACAAGAACCAATCGACTGATAGATTAAGGAGGATTTTATATGAACGAAACAAAGCCGGAACGCGGTCTTGCGTCCAAAGGCATTGAGGTATATCCCAACTATACCGGCTCCACAGCCAAGTGCCTGAACTACGCCACCCAAATCGGCGATTTGACCAAGGGCGAACGGGAAGAACTGGACGCCACTTGCTATGACGATGATGTGGAACACAGCATTACCGGTATTCGCAAGAAAGCAGACGCCTTTGAGGTGACTTTTCTGTACAACGCAAAGGACGCCACATCGGATTATCGGGTGCTGGCAGCTTTGGAGGACGCCGGTGTGTCCGTACCCATTATGGTTAAGCTGCCGGACGGCACCAAGTTTAACAACTCTGGTGTGCCCAGCCTGAAGATTAAGGGACCTGGCGTAAACAGCCTGATGGAGGCTACTGTCTCTTACAAGCTGGACGGCGACTGGAGCAGAGAGTTCCCCGCCGCGTAAATCGACTATTCGGGAGGCGGGTGACCGTCTCCCTACTTTTTAGGAGGAAATAACAATGAATGAACCCCATATAGTAACCAGAACATACGATTTGCAGTTGACTGCAAACGAGACGGTGCACTTGCGCCTGACCGTGGCTGCCCAGCTGCGACTGAAAAATAGATTTAAGGAGGACGCCCTGGATGTAATCCTCAGCGCTTCCAGTGACCCGGAGCGGCTGCTGGCCGTGCTGGATGAGGCACTGCACTTTAACGATAATCCCAACGGAGATATGACCGGTGAGGCTCTGTATGACGCTTTGGTAGACAGCGGCGTCAGCGGTATGGACGCCTTTTCAAACATTCTCTTTCAGCTGGCCAATGTGTCTGGTCTACTGAGCGATATGCAGGCCGAGAAACTTTCAGCCGGCATTGAAAAGATGCTCAATGCTGCTTTTGACGGCGTGGAGAAGTCCGCAGAGAGTGCGGACAAGCCGTCCACTTCCTTTCGGGAGTAATTACTGCACAACGGAGGATATGATCCTGGAGGCCAACGCTTATGGCTTGTCGTTTTCCGTCATTCTTTCTATGACTTACGGAGAGCTAAAGCGTTACATTCTGTTCCATCGTGATTTGGAAAGAAGGCAGTATCAAAACCTGTCACAAATCGCCTATATCCAAGCCGGGGTAATTGCTGCTGCGGTTGCCGGGGAGGATGTGGGCGCTGTGTACGACCTTTTCCCTTATTGGACAGGGGATGATGTGCTGGATATTCAAGCGGCCAAAGCAATGGCTTACTTTGATCAGTTTTAATGATTGAAAAACAAGAAAAGGAGGTGATTTTGTGGATCAGGAATTGGTAACACGATTTACTGCGGATATTAGCCAGTACAAAAAGAGCATGGCCTCTCTCCAAGCCGATCTGAAGCAGCTGTCCGGCGTGACGGATAAAATTAAGACGGTGACTGCCAAGGCAATGTCTTCCGCCTCTTCTGATACAAGGAAGATGGGAAAGCAGGTGGATACGCTTATTAAGAGCCAGGAGCGCAATGTGCAGGCCGCTATGAGCAGTGCTGCGAAAATATCCGAGTATACGGCAAAAGCCAGACAGCTGAAAGACCAGCTGCACAGCCAGGACGAAACATACAAGCAGTTGTCCAGCCGCTTAAAAGAGGTAACGGCCACTTACCGGGCACAGCAGGAGTTTTTGAAGTCTTATAAGAATGGCATTGCCGGTGTCAGCAGTCAGTACCAGGAGATGGTAGACTGGATCCACAAAATGGAAACAGCGTCGACCAGCGGCATGACGATCAATCAGATCGAACAGCAGCGGGCGGCTATCAATCGTATAAAGAACGATTTAGAAGTCTTTGACGGCGAGCTGAAAGAGGTTGGACTGAATCCGAACAACTTGAAAACGGACTCCCTGGACAAGCTGAAAAACGAAATCCGCAAAACTTCTTCGCAGATTCTCAAAACAAAGAGCGCAATGTCACAGACCACGGCGCAGATTAACAAAACGAATGCGGATATAGCAACGGAAAGCACCCGCTTCTCCAACTTGAAATCGTCTATATCCAGAAATGCTCCTGCGCTTAAGAGTATGAGCAAGCAGCTCAAGCAAACCGGCGATGTTTCCGCAGCAGGGAAACTGAAAAAAGGCTTCTCCGGTTTAAAGGGAATATTTGGAAATATCGGATCTGCAGCGGGCGCCGCTTTTGGCAAGGTGCATAGTCACCTGAAAAATATGCGTGCTTCTTCCGGTACGGCCAGCAAGTCCCTGTTGAATGTGGTCAAGTCTATCCGCCGTATAGGTGTGGTATCGCTGGGGCTGAAAGTGTGTAAAAACATTTTCGGCGAGCTGCGCTCGGTGATCACCGGATATTTAAGTCAGAACGAGGCTCTGAATAACCGTGTAGAAGCCTTGAAAAATGCTTTTGCAAATGCTTTGGCACCGGCCATCAATGTGGTTGTGGGGCTGTTCGAAAAGCTCATGCCCTACGCCATGAGTGTTGCCAATGCCATTAGTGGTTTGCTTTCATCTGTGGGGATCGCTTCGCAGGTAAATGCCACGGCCACCGCTGTGGGCAAGACCACAAAAGAGACGAAAAAGCTGTCTCAAGCGCAGAAAGAACTGTACGGATTTGACCAAATCACTAAGGTTAGTGATGATCAGCAAGACAGTAATTCGTCCGGTGCGTCTACAGCCAATACGCCGGCAGCGTCCGACAAGTTCTCCGCTTATTTGGAGAAAATCAAGAACCTGTGGAAAAGCGGCGACTTTGAGGGAATCGGCGAACAAATCGCCGGTTCTTGTAATAAGATTATTAGCAAGATCAATGCACTGGACTGGAAAGGCATACAGGACAAAGTCAACGGCGCTGTCAGCGGTATTGCCAAGAGCCTAAACGGCTTCATCCGTGACTTCGACTGGGAGGGTGCCGGACAAATTGTTGGTAACGGTGTGAACACCGTCTTCGGTGCGCTGGACACCTTCCTGACCACATTCGATTTTGCAGCTCTTGGCGCAGGCTTTGCTAAAAACCTGAACGGTATTTTTAACACCATTGATTGGGGCCAGGTGGCAAAGACCCTGTCCGACGCAATCAGCGGTGTGTTCAAGACCATTGCCGGCTTTTTGGAAAACCTGGACTGGCGCGGGCTTGCAACGGCGCTGGAAAACTTCATAGGCGGTATTGATTTTGGTGGAATGGCAAGCGCTCTGTTTGAAGCACTTGGTGCAGCTTTAGGCGGCCTGTGCGCGTTTCTGGGACAGCTGATCTCTGACGCTGTGTCCGGCATACAGTCCTATTTTGGCGACAAGATCAAAGAAGCCGGCGGCAATGTGGCCCAGGGCATTTGGGACGGCATCATTGACGGCATTGGAGATGCATGGAAGTGGGTTAAGGAACACATTTTCCAACCGTTTATCAATGGTTTCCAAAAAGCGTTTGAGATCAAATCGCCGTCTAAGGTTATGAAAAAACAGGGCGGCTTTATTTCCCAAGGTCTGTTTGACGGTATCGGCGATCTGTGGAAAAAGGTCAGCCAAAAATTCAAAGGATTTAAGGACGGCGTTGTTAATTTCTTTACCGGGAAAAATGGCGTTGTATCAAAAGTCACCGGCCTTGGCGGTAAGATCGTGACCGGCTTAAAGAACGGCCTGAAGAATTTGAAAGCCACCTTTACCAATGCGTTCAAAGGCCCCTTAAACGGTGTGATCAAACTGGTCAACAATATGGTTGGCAAGATCAATGACAAACTGCTGATTAGCGTTGGCAGCACGCTGTCTAAGGTACTTAGTGCTCTGGGCGTGAGCGTGACCAACGGCCAGTACCAGTTGTTTTCTATACCTACTATCCCAGAGCTGGAAAAGGGCGGCGTGCTGAAAAAAGGCCAGGTCGGTCTGTTGGAGGGTAAAGGTGCCGAGGCTGTTGTGCCTTTGGAGCGAAACACCCAGTGGATCAGCAAGGTAGCCGCAATGATGGTGCAAATGCTGGGTAGCAGCGGGCAGGCGGTCAATGTAACGATCCCGGTATATGTGGGCGGCAAGCATTTAAGCACGGTGGTGCTGGACGATGTGAACCAAACAGAAAAGAAAGGCCGTGACCCAGTTGCGGCTACAGCGTAAGGAGGGACGGTATGCCACTATATATTGACGGCACCAAAATGCCAAACCCATCATTCAATGCCATATCCTGTTCAGATGAAAAGGTGTGGTCCTCTAACACGGGCCGCTCCAAGTCGGCTTATATGAACGGCAGTATCGTTCAGGTCAAAAAAACAAGGCAGCTGTCCTTTCCGCCCTTGACTCGGGCGGAATTGGACAAGCTGAACGGCGTGATCAACAATGCGAGTAAGCCTTGGCATTCCATCAAGCTGGAGGATACTTCCGGGAATACGGTGTTTTCGTTCAACTGCTACTTTGGTACGCCCAGTTGGACAACCTATTCCGGTGCCAGGGATTGCCGGTATTTCATCAACTACAAAGTAGACGCCATCGAGCGCTAAAGGAGTATTTTATGTACAAGACAAGCACAGCTTTTAACCGGGCCATCAAAAACGGTGAACGGATCTATGTAAAGGTCAAATGTGGCAATTTCATTTTTGGGTACGATGATGAAACGGATCCTACAAGCCCAAATGAGCAAAATAACATTATGGAGCTGAATATTGACCGCAGTATCAGCCATGACGATTACGCGCTGGCCAAGTCCTACGCTTGTGGGTGTAACTGCGTTCTGTGGGCTGTGCCCGCCGGTGCCGTGCTGCGCGGGCAAAAAACCGTGGTGTACTTTGGCTGTATGGTCAACGGTGCAGTGGAGTGGGTGCCAATGGGCGTGTTTTATCCGGAAAAGGTCACTCGGTCTGGCGAATGTACCACTTTGGAAATGTACGACCACATGTATGATCTTTCTATGCCGTATTCTGCCGCCATCAGCGGTCAGCAGACCCCTTTGGCAATCTTAAAAGACCTGGCACGCCAGGGTAACTTTGAGTTGGCTGCCGGCGTGGAGAGCAAGGTCTCCGGCTTTGGCACGGTAGATGTTTCTTTGCTCTGCGGTACGGAAACAGACGAGGACGGCAAGCAGCAGGTCACTGCCTATAATGTGAATGATGCCATCGGTTATGTGGCTGGGTTCTGCGGCTGTGCTGCCGTCTTTGATCGAGAAGGCAAGTTGCGAGTAGATACTTTCGCCCAGGTATATGATGGTACAGCAGAATACGCGGTGACAGATGACACGGTCACAGAGGTTTCACTGGCAGAGACGGACAAAACCTACCTGGGGATCAGTTGCAACAATGGGAATAAGAACATTCTTGCACCAGATAGTCTGTCGGTCAACAGCGAGGTGCTGTATTTCGACAACCCACTGATCACCACCCAGGCCCAAGCGGAAAAAGTATTCAACGCTGTGTCTGATATGATCTACATAGACGATGGAGACCAGGGCGAGACTGTATTTGACCTGGGCATACAGTACCGACCGGGAAGTATGACATTGCTCACGGCCAATCCGGCGTTGGATAGTTTTGATGTGATCACTTACCGGGACGATACCGGCGATCACCATATCCCCTTGATGGGTGTGGAGTATGATTATGATGGCTCCGTCACTATGGATGTGGCCGCCCATGCCCGTTCAGAACAGGAGGGCAGCTCTGCCGGAAGCATTCTTTCCCGCATGATCTCTAAGGCTATGCAGCAGGTCACAGCGCCGTTGGCGCAGCGCATTCAGGACGCCACGGATTCTATCACGAACGCAGTGGGCGGTTACGCTGCTTTGATCGACCGGGACGGCGATGGTGTGTCAGACGCGCTTTATATCGGAGAGTACCCGGCAGCGGAGGGCAAGACCAAAGGACGCTGCCTGCTGCTGAATAAGAACGGCATGGCTGTTTCTACCACCGGATTGCAAGGCCCATTTAAGGACTTTGCGGTGTACTACAACAAAAAAACCAACCAGTATTACCTGAATGCTACGGACATTTCAGCCGGTAGACTCTCCGGTATTGAGATCCTTGCGGATAAAGGCACGATCGCTGGATGGAACATCACCGACCAAGAATTGTATGCGGATTTGGGTAGTTATCGTGCATATATTCAAAAGCCTACTAACAAAGACTCCTGGGTGTTTTCTGCACAAAAAAAGAACAGCAACGGTTCATATACTGGTACATGGTATGTAACGATGGGCGGCGATATGGTATGCAATGGTTCGGTAGATGTAAGCGGGGCCCTATCGGTGGAAGGGAAAACCAAATTTGATGCCGATGTACAATTCTACAAAAAAATATATGATCTTGCCGGATATGAAATCATTAATGCTGCATCTGGTGGTAACAGCCTTGTAATTGGATACGGTCAGTATGAGCACGGAGCCAAAACATATTTAGAAGGCGGAGATATTTGCTTAAGAATGCAGCAGAATGGCAACTTGCGTATACAAGCGGGATCAAAAGATTCGGTTGAAACCAGATTTGTACTGTCTAAAGTGAGTTGGACGCTTAGCGGAAGCACTGCGTACCGTGATACGATTGAATCAAAAGGCGGGTTTGTGCTTAGTGCGAATGGTGGCGATAATGTTTTATACCTTGTCGGGAAGAGTATATGGATTGATAACGCCACGACAATCAGAGGCAAACTGACGGTACAAGACGATATTAGACTGAGTTTTAAATCTTCAAGCGGAACCATTCCACTGGTTGTAAACACAAGCGGCGTTATTACAACCGCAAACTCATCAAAACGATACAAAGAGAATATCAAACCGGTAGAAGACGCTGTGCTGGATCCAAACGGTCTTTACGATGTACAGGTGTGCCAGTACAATTACAAGCCAGAATACAAGGACAACGAATTGGTCAGCGGGACGCAGATCGGCGTTATTGCAGAGGATCTGGACAAGCATTACCCCAACGCAGTGATCTATGACAGTGAAGGGAGACCTGAAAGCTGGCAAGATCGTATCATGATACCGGCAATGCTTAAGTTGATCCAAGATCAAAAGAAGCAACTGGACGCTTTGCAGGCAGAAGTGGACGCGCTGAAAGCAAAATTGCAATAAACAGCAAAGCGGCTGCTCCGCACTGGAACAGCCGCTTTAGAGTTATTAGTCAATATATATTCTTGGAGTGGATTTATCGCCCTTTTTGAAATAGAAATGCCTGCCGCTTTCATCGACATATATTTCTTCTAACGGATCGTCTCGAGAAGAAGCTGTGTCCCAGTAATATCCATCGTCAGAAGGTATGGGATCAAAGTGCGCGTCAGCAGGACGCTTCGGCACCGTTGATTCGGTTGTTTCTCTTATTGCGGCTGGGGCTACTGTGCCATTCCTTTCGGTGCGATACACTACTTGCGGTTGCGTGGTAGTATGCTTCTTCTTTTTCTTCTTAGTGGTTGTGGGCTTTGTAGTTGTGGTGGTTGCGGTCGCCTCTGTGGCTGCCGGTTCTGTAGTGGCCTCTGTGGGCTGTGTAGTAACACCAGCCAGTGCACTGGATACAGCGTGATCTACCAGACTGGCTGTCTCCTGATCATGCACTCGATCATAGTGTACCCACCCACCGATACCGACTCCCACCGCTACCACAACGGTCACCACAAGGATCCACACTTTGGCCTTAGACTTCATCTTCATCTCTCCTTTCACTCCCCACCATACCACACTTCCCCGCAGATTGCAAGAAAACAGGAGGTGATTCCCATGTAAAATACAAATTGCAGTCAACTGCAAACGGCGGCTTAGGCACGCTGTTTTTTTATGTCAAAAAGGAGGATTTTATGCAGACATTAAATATTAAGGTCACCCAGCAGGCGGTGATCTTACAAAACAAAGACCCGGTGACAGCTGAGAATGTCAATCAGATCCGCTGTGTGGTGGAGTTGGACCCGGCGTATGCCGATCTGATCATGCGGGTGTGTATGAATGGGCAGTTTGCCACAGTGGTGGACGGACAGTGCTTCGCCCCGCCGCTGCAAGAGGGAATGTGCCGCCTGGGCGTTTACGGCTATGCTATGGACGGTGAGCAGTTGGTGCAGCGTATTAGCCCGGAGCCGTGCGTGTTTTATGTGCGCCCCGGTTCGTATGACCCGGCAGCCGTGGAGGCAGACGCACCGGATCCGACGGAGCTGGAGGCTTATTATGCCAAGGTGCAGGCGTTGCTCAAAGATATTGGCCAGGGCGTGAACGGCACCACCTATACGCCCAGCGTATCCGCAGCGGGCGTGATCAGCTGGACCAATGACGGTGGGAAGGACAACCCGGAGCCGGTGAACATTAAGGGTCCAAAGGGTGACACAGGTCCCCAGGGCTCTCCCGGTAAGGACGGCGAGCAAGGGCCGCAAGGTGAGCCGGGAAAAGATGGTGCAGCGGGTCCACAGGGCCCCCAAGGTGAGCCGGGCGCAGCAGGCCCACAAGGTCCCCAAGGAGAACCGGGTGCAGAGGGGCCGCAAGGCCCCAAAGGGGACATAGGTGCGCAAGGTCCCCAGGGTGAACAAGGCCCTAAAGGCGACACCGGCCCTCAGGGCGAACAAGGGCCAAAAGGTGATCCCGGTCCTGCTGGCGCAGATGGTAAGGACTATGTGCTGACAGACGCAGATAAGACTGATATTGCTGCCAAGGTAGAGATCCCGGATGGTTCTGTGACTACAGACAAGCTGGCGGACGGTGTTGTTACCGGTGATAAGGTCAGTTCACTGGCCATTGAGGCCAAGCATATTAAGCCGCGTACAATAACCGGCATGCGGCTGGCTCTAAAAACGGTCACAGAAAACCTGTTAAGTGATGAGTTGCAAGCCAAACTTACCAGCTGGGTGGGCACTCTGGCACAAGCGGCGAACGATGAGGTCACCCTGCACGAATGGTGGAGTACCTCTGATTTTTGCCCTTATGTCCTAAATGTGGATTATGACGCCCAGGGCACCATTACATTGCACGCTGACGATGCCAAAAGCGGCAAACATGCCTTGACCTTGCGCAGCGGGGCGCTGGTGTCTTTCTTTGAAGAGGATGGCGTGGAGTGTGCCACAGTCACACAATCTGATTTTGGCCTGGCCGTCTTGCGCAGAGCGACAGACGGCAGTGGGACGGTTACCCTGCCGATTGCGGGCAACACCGGCTCTGTTGAGACCTGGGAGACCGTGTTTACCAAAACATTTGACGCCGATACAACGGACAAGCAAAACTGGATTTTGTCTAAGCCGTGCAGAAAAATTAAGTTGCGCATGGTTAGCGTTGGAACTACTACCAATAGTAGTGCCGGAGACCAAACTGTATATTTGAATTCGTACACATCTGAGACTTACATACCCAATGCGTTTCGTTTCGATGTTGCAAAAGATAAGGGAAGCTTCGTTGTTGCAGAGGTTGAATTGACTGCTGACATGGTGCGTGTAATGCAAAACAAATCAGATAAGTCAAGTGGCTTCAACCCAGCTGATGTCATGGAAAAAGGCTGTATATGGCTTAGCAACAAGGTTAACTTCAACATATTCAAGGATGTGGAGGCTCACGGTGCGATTAAGTCGTTAGGTTTCCCAACCAATGGACGAACAATTGGTGCAGGCACGCAAGTTGAAGTATTGGGGGTGGCAAAATGAGCATTGAAATCGAAAGCCGCATTGCGTTTTTGAAGTCTGAGTTGGCGGAGACCGACTACCTGTGTTTGAAATTTACAGACGGTGCTTTATCTGAGGAAGAGTACGCACCGATCCGCCGGCAGCGGGCTGCATATCGGGCAGAGATCAACGCCCTGCAAGGTGGTGATAGCCATGAGTGACGCTATAATCGTAGCTATTGTGTCCGGTGTGTTTTCCCTGGCAGGATATTTATTTGGCAATTATAAGAGTCAAAGTAAGACCTTGTACCGAATAGATCAGCTGGAAAAAAAGCAGGACAAACATAATACGCTGATTGAGCGTATGTACAATGTTGAGGATCGCATACATGTGCTTGAGAATAAGCAAGCTGTTGCGGATCATAGAATTAAAGATTTGGAGGACAACAAAAAATGAAAGTGACAACCGGAACAATCGCAAGAACCGTCGTGTTGGCGGTATCTCTGTTGAATGTACTCTTGAATGCCTTTGGCAAGAACCCGCTTCCGTTCAGCGATGATGAAGTCTACACCGCCGTGTCAACGGTGGTGGCCGTAGTAGCTTCCCTGGCCGCCTGGTGGAAGAACAACAGCTTTACAAAAGCTGCCTTGAAAGCAGATGAGACACTGGCGCTGGAACGGACGGAGACGGCGGAGAGCGAGGGGCAGTCATGAGTAAGCTGTACTATTGCAGACAGACCACCGAAAAATGCAAGTCTATCCGTTATCCCAGCAAATTCCACCCCTATAAATACGGCACTTCCGGCTGTATCTATACCAGTGGCTGCGGGGTGTGCGCCAGTCTTATGGTGCTCCATAACTTTGGTTATACCGGCTTAGACACGGCAGCCTGGACGCAGAAGTGCCTGCTGATGGGTGCACGGTCCGCAGATGGCACCAACATGGATAAGGTGGCGGCGTTCATCGAGAGGCATTTCTCCATCGTAAGCAAGCGAGCCAAGTCTGTTGCTGATCTGAAAGCCCATCTGAAAGCAGGCGGCAAGGCCATTGTATGCGTATCCGGTGGCGGCAAGCAGCTGTTCAGTAATGGCGGCCACTATATCTATATTGGCGGCCTGGACAAGAGCGGTAACCTGATCGTGCTGGACCCGTACTGGTATGATGGCAAGTTCACCATGACCGCCAATCGGCGAAAGTACACCAAGGTGAAGAACGCCAGGGAAGTGCATGTACAGCCTACCGCCCTTGCGTCTGACATCAGCGGCATTTGGCTGTTTACCAACGCAAAGGGAGCCAAGACTGTATATGCGGAGGATGATGTAAACTACCGCAAGGCAAGCCCCAAGGCGCCCGCCATTAAGCCGGGTACATACACCACAACGGCGGTGCGGGGGATCTACAAGGGCGCAGGCGCTGCCACCGGACGCAAGAAGGTGAAGGACCTGACCACAGACGGCCGGCGCCACGCTACAACGAGTAAGCAGAAAGCAGACGCTATGTTTCGGGCGGGCACAACCATCACCGTGCTGGAGACCAAGCTGCTCAGCACCGGCAACTTATGGGCACGCTGCCCATCCGGCTGGCTGTGTATCTGGGAAAAGGATATTGACCGTAAATTCATCAAGTAAAGCAAAAAGCCCACCGTTATCCGGTGGGCTTTTTCATATCTGCTTTTTTACTTAATTTTAGTGAAAGGTATTGACAATCATTGCCTCGTTGTAGTATAACGAAAAACAAAGGAGGAATGAAAAATGATTGTGGAAGATACTAAGGATTTGGTCGAAACTGCGGACTATGTGATCATCGAAGCTGTTTTAGTGGATGATGGACTGCGTTACAAACAACTTTCTGTTGGCATTAAAGCCAAAAATGGTGACATTATCCGCATAATTCCAATATCGACAATGCTGATGTAAAAAAAGGCCGGGTAGTTCAGTAACTGCCCGGCTTTTTCTATACCTCGCATTACCAAGTACTGCAATAAGTACTGCAACGCCAAAAGTTTTTTATTTTCTCTCATTTTTTACACAAGCAAAAATTTGGCTTAACTAAGCCAAAAATGAAAACAAGAAGAAATAAAGGACGGCTAAAAAAGCCGTCCTTTTTGGTCGAGGTGACAAGATTTGAACTTGCGACCCCCACGTCCCGA
>XieH_2016__YSZC12003_37308R1_NODE_3_length_717276_cov_26.9646
TACATTTTGTACTCCTATTTTCATTTTTTACTTCCTTGTGTTATTTTCCTTTCTGCGGCTCGGGCAGCCACCTACCCGGGCAGCCCACACCCATGGCGGGTTGCCGCCCGCCATCTACTTTTTTATCTTAGAAGCGCAAAACCTCTAAGATGTTGATTGCGTCGTCCGGTGTTTTGCATTTCTTCAAGGCACCGGACACAAATTCAATCTACCTAACCCACAGGCCTGACCGAGCAGATCAAAACTGCCCGGCTTTTTTATACCTGGCATTACCAAGTACTGCAATAAGTACTGCAACGCCGGAGAAAAAGTGCTGCTCCACCGGCAGAAAGGAGTAATCGAGCACAGAGATATAAGGCACTCGCTGCGAAACAGTCCCCCGGACTGTTTCTGCCAAATGCTGCGCATTTGGAGCCTCGTGTCGCAAGTTCAAATCTTGCAAATAAACAAAAAAGAAGCAGGACATTCCGGCTGCTCCACCGGCAGAAATGCGTAATCGAGCACAGAAATATAAGGCACTCGCTGCGAAACAGTCCCCCGGACTGTTTCTGCCAAATGCTTCGCATTTGGAGCCTCGTGTCGCAAGTTCAAATCTTGTAAATAAACAAAAAAGGAAGCAGGACATTCCGGCTGCTCCACCGGCAGAAATGCGTAATCGAGCACAGAAATATAAGGCACTCGCTGCGAAACAGTCCCCCGGACTGTTTCTGCCAAATGCTTCGCATTTGGAGCCTCGTGTCGCAAGTTCAAATCTTGTAAATAAACAAAAAAGGAAGCAGGACATTCTAAAGAATGTCCTGCTTCCTTTTGGTCGAGGTGACAAGAATATAGGCGTAAAATTTGGCTTAGCAGCGGGCTTTCTGCCATTCTGTACTGCAACAGTACTGCAACGCCGTTACTGCTGCAAGAACTGCTCGATCGACTGCTTGATAATCTGTGCCTGTGCAATGCCATCAGCAGCGCATTTCTCACGAAAAGCGGAAGCCATTTCCTTGGGGGAACTTATCTTTTCTTATTTATATCTGTGCAGCACTTTTCTGTGGAGCATTCGGGGTAAGCTGCTGGATATAGGCGTCTGCTGCCTCTGTGTACTTTTGTTCATAATCAGCGAATACATCACAGTAGGTGTTCAGCGTTGTTTCTATATTGGCGTGGCCAAGGCGCTTTTGCAACACCTTCGCCGGCATTCCGCTCTCAATGCAGCGAGTGGCGTATGTATGCCGCAGGCTGTGCAAGGATACAACGCCGGGTATGGACGGATCCAGCACATTGTATTTTTTTAAGATACGCTGAAATTGCAAATTCACTTGGCTGGTGGTCAGTACCTTGTGCCCTTTGAAGTCGTAGAACAGCAGATCCAAACGGTTGGGCTGCCACTGTTCCATATATTCGGACAAAATACGATATGGGGCGTCTGTCAGGCTCAAAAGCCGCTGCCCGGCGTAGGTCTTAGTCTTGGTGCCTATGACGGCGTGGTCCGTCTGGTCCTTGGTCACCGTGCGCCGCACATTCACGGTGCGGAAAGTCAGGTTGACATCATGCACATCTAAGGCGTTGATCTCGCCCATACGCATGCCGGTGCACAACATCAACATCATCTGCTCCCAATATCGGCAGCCACGCTCTTGGTCGTTCATGACCTGCACAAACCTGGTCTGCTCCTCTACGGTCAACGCACGCACCTTGCGGGTGGCATTGTTGCTCTTTGGCTTTTTCATGCCACGCATAGGATCCTTGCGGATCAGGTCATTGTCAAGGGCTGTGCGAAAGCAGCGGGCCAGCAGGGCATAATCCTTGGCGATCACTGAATTGGAACAACTGGTGATCTCTATAAGGTATTGGGTCACTTGCGGTGGCCGCACAGCTTGCAGTGGGCGGTCGCCTATGGAGCTGGCGGCGATCCGCTTACAGCTGGCCAGCTTGCGCAGGTAGGTGTTGTCCCCTATCTGGTTTAGCGCCCGGTCTGTCTCGACAAGCGATAAGATATACTTGGCAACGGTGATCTTGTCCGGCTCTATTACCGACCCGGTGGCAAGTTCATTTTTCAGCGCGTCCAGCTTTGCCCGCACATCTGCCTGCCGCTTACCGTATATCGTCTTTCTTTTCGGCTTGCCGTTGGCGTCCACACCTATAGTCAGCTGGGCAGCCCATAGGCCTTTGCTTTCCATCTTATAGATGGTTCCGTCACCGTTTCCTCTCTTTCTTGGCATTGTACACACTTCTCCTTTGCATATAGCAGCGGGCAACCCTAAAAAAGGGCGCAAAAAGCCCTGCTTGATTTTTCAGCAGGGCTGTGATACAATAGCCGTGTTGGGTGGGTATTGTATTACACAATCCTGCTTATCGGCTCTATCCTGTTGGCGCAGGGTAGGGCTTTTTTATTTTGTTGGTGTTAAAGAAACGATTTTATACTTGCTCGCTTTCAAGAAGCCTTACTGTCTGACGATATTCCTCCGCTTTGGCAACGGCGGTAAAAGTGACCGTAGCATTGTGGTTTTCTTTTACCACCTTTTCAATTTCTGAAAGAGAAACACGGAAGAATTCTTTTCGGCTGTTTACAAGATTTATACGCCGATCGTCAAACTGCCGGTGTAAAGCTGTCTCCAACGCCGGCGCGTCCTCAGAGAAAATCATAGCGTGAACATCAAATTCAAACGGTACGGAAGCACTACTGAGTTCTTTAATTCGGTCCATCGGCTCCAACCGTCGTGTCATTCCAATTTTATATACATTCTCACCAAAAGAACCGATATTGGATATTACATAGACGAAACCAGCGCGCGTATTCTGCTCCCTGTCGAGTACATTTTTTCTGTCCTGTTCCAACAGGCCGAGTTTCGCCTCCAACTCTTTAATCTTGTCTACATAAAGCTGCTTTTCAATATCATCCGCTTTATGTAGATAAGTCATGAGTTTCTGAATTTCATTCTTGAACTGCCGTTCTTCCTTATCGAGCTTTGCTTTTTCGCGTTCAATTTCACGGCGCACTTTTTCTTCTTCGAGCATTTGCTCTCGGATCGCGCGTTGTTCTTCCTTTTCGCGCTCCGCCATCACCTGATTGCCGTACATACAGTTGAGCTGTTCCAGCTTAATCTCCAGCAGCGGGCGGTTGAGTTCCACTCCGTCTGGCGCAAAAATCCTGTTGAGCATTTCAAAGGACTTGATGATTTTTGAACGCGCACTGTCAATGTTCCGCGTGGTAACATTCTTGATAATAGCCGCCGCTTCCGAATTAAAGCAACGCAGGATCTGTTTCACATTTGCATTTATAACAGACTTTGGCGCGTCGGAATGTACAGAGACAGCATTGTTTGAGGATACACATTCTTTTTCATTAAGTTGTGCAAGAGCAAATTTGTCTTTATATTCGGCAGACGATATATCATAGTCAACAGGGACGGCGACAGAAGCAGCAACCGCTTCTTGTTGCGCCACTTCAATTTCAGCTTTAAGATTGCGGATTTCGATATTCAACTGAGAAATGCATTTCCGTTTTTGCTGCAGTTCACGCTCAACAGCTTGAACCTTTTGAGCACAACTGTCCTCTGTTTCTTTTCGCATTTTTTCCGCAGCCGCTTTGGCGTCTTGCACGCGCTGATCTGCATTGGCATTCGTAAACGCCGCGTATTCGTCGGCATTTTTGATTATATTTAGTTTTGAAAATGACTTCTGCAAAATATAATAGTACAGCACGAGAAACGCTACATCGGCCAAAGCAAACAGCGGTACTCCTACTGTAGCCAAGATAGAAATCGCAATAATAAACGGATATGCATACAAAAGCACTTTATATTCTTTTTTCATTTCTTTTTTCTCCTATTAAGTTAACACTGCTATAATCACTAAGTAAAAGGCTCTACAATCTGCTTACAAAGCCAACGGCTTTGCCAAGAATGCGAATATCGTTCATTTCTTCTTTAACATATACTAAGGGAGAATATGCAGGATTTGCGGGCTGCAATACCACTTTGTCGTCATAGACGAAAACACGCTTGAGTGTAGCTTCGTCGCCAATCAGTACTGCTGCAATTTCGCCATTTTCCACACTTGGCTGCTGGCGTATGTAAACGACATCGCCATCATGTATGCGTGCGTCGATCATGCTGTCACCTTTGCACAGCAATGTAAAATCACACTTAATATCATTCGGGACATCGTCATAATCTTCTATGTTTTCTTGTGCCAAGATCGGTTCACCACAAGCGATTGTGCCTAACCGAGGGCGCTTTTTGGTTTCGGGTAACGGCAACACACCATTAACTGAAAACATATCAAAGTTATCTTGAAGTTCTCCATCCATAAGGTATGAGGGCCGAACGCCAAGTACACTCGCGAGGATTTGAATTTTCTCACCTGTTATATTTCGCTCGCCCTTTTCGATTTTAGAAATAGTTGATCGGCTCGAATAACCACAGCGCCTTGCCAACTCATCCTGACTGATATTTTTTTCTTCCCTTAGTCTTCTGATACGATCATACATCGTTTCCTGTTTCATAAAGTCATCACCCACGCTCAATATAGCACAATGTTGGCTAACTGTCAATATTTTTGAAAAAAGTTCAAATAATGTGTTGACACATTGGAAACGATGTGGTATTCTTAGGTTGTTGACGGAAAGCCAACACCAAATTAAGGAGGTGTAAACAGTGGTGAATGTGAACTTGCTCAAGGCCAAGATTGTCGAAGTCGGCGTAGATAGAAAAAAGATAGCAGAAAAGCTGGGAATATCGCCGACATCTCTCAATTACAAGCTGAATGGTAGAACACAGTTTAAGGCAAATGAGATCCAAGTTTTAAGCGCAATATTAGGCATTAGTGCTGAAAAAGACAAATATTTTTTTGCCTGATATGTAGACTGTGTGCCAACAACCAAATATACGGCCAGCCTTTTGGGCGGCGGCAGAACTAAGCAGGCAGCGGGACCTTTTTTCATTTCTTCTCTTTCTTCTTTTCTTTTTTGTCAAATTTACCCATTATATTCCTGCTTCCGGTGCCCGCCCCACCCAACATCACATTTATCGCCAACGGCACTTCTGCCGCGCAGCGGGCAGCTTGCGGCTCTGCCGCTTGCCCAAAGGGCTGGCCTAATCAAGAAAGGAGAATAGCAATGAAAGTACCCATCAACAAGGACAGCCCCTTGGCAATGGACGACTTCGACGCCGCCGTGCAGCAGCGTATGGAGCGCCTGCAAAGCTATATTGACCTGATCCGCACCGCCGAAGCTGTAGAGGAAGAGGTCAAGGTCAAGGGTACAAAACTGTATCTTGGTCCGGAAGATGTGGCGGCATACCTGAACTGTAGCATACCAACGGCGCGGCAGTATATGCACCGCCCGGGCTTCCCTCTCATTCAGTTGGGTGAGAACGGCACCAAGCTGGCTGTGTTCGCCCCGGCGTTCCACGCATACAACGCCGGAAAATACTAAATTGCAGTCAACTGCAAAGAAAGGACAAACCAATGACGAAGCGAGAAAAGGCAGGAGTGGTCCTGGTGATTACCGGCTTTCTGCTGGTGATGTTGGGCTGCTGCCTGGTGGCGGATAATCCGTACTGGTGGATGTCCGTTGTAATCAGCGGCACCGGCTGCGCATTGATCGCTTTGGCGGTGTTCGTGCTGCCCAAGGACGAGGACAAGCCGCAGCAGGATAAGCGGCTGGTGATCGAGGACGAAAGCCACAAGGTGGTGCTGGTAGCGCCGCTGACAGACTTTGATGTGGCGTATCTACGCGCCTTAAAACTGGGAAAGGACAATGACAATGAGTGATAAATATATTGATCTGATGATCGTGACCAACGGCAGCGTGTACCGGGCCCCCGGGTTCAGCGATGCACAGCCCGGTTACAAAGCGATGGTGCAAGGCGTCATCCACGATGTGCTGGAGGTGGTGACTGTACCCGTGAGTGAGGCGCTGCTGACGCTGGCCAGGGTGGATAGCGTTATTCATTCGCTGGAATATGATGAATACAGCAGCGGGCAAAAAGAAAAAGCCGACTGAACGACCAGTCGACTTGAACGCGGCGAAAAGAAAGTAAAACGCCTGCGCCAATTACATTATATATAAGGACCGCAGAGAAGTCAAGGACAAGCCGTGCGGCAAGGGCGAAAAAAGGGGCCTGCGCTCCTTTTTTGCTCCTTGTTCAAAGTATTATTTTTAAGCACAAAACGCCAACGGCAAAAATATATATCGCTTGGCATTCTTCAGCGGGTTCAGGCGCAGGCAGGAGACCGGCGGCAACAGGGTGTGTACCCGCGCCGCATAATGAGGAGCTGTGCTCTGTGGGAATGTGAAATACGCCGGTGAACCGGTGGGAAACTTGCTTTTCCACCCGGGAGCCGATCAGCGTTTTTCAGCATTTCCATAGAGTGCCGGTCCGTCAGAAAGGAGCAAAACAAAATGCCATGGGTGCAAAAGACCACCTACGCAGGTAAATGTATCTACATTCAGCGGCATTACTCCTCCCGCTACGGAAGCAAGAATAAATGCACCAGGGGTAGCAATTACGGAAAGACAAGCGAGGCGCAGGCGGCAGTCAACAATCGCCAGGCGTGCCTACAGCAGGAGATGATCTTCAATGCGAATTTCGGACCAGGTGACCTGACAGCTACATTTACATTCCGAAAGGCGGACAGGCCCAAGGACCTGCAAGAGATCAAGAAACTGTGGGCCGCCTATATGGCTAAACTGCGATATGCCTACAAAAAGGCCGGTGTTGAATTCAAGTGGATGAGAGCCATTGAGACCCCGGACAAGAACCCGCATATCCACATGGCACTGTCCGGCATTGACTTGACCAAGCTGCCCAGGTGGCCACACGGTCGGGTGGAATTCGTGCCAATAGATGATCGAGACCACCACACCTACGGCGGGTACCTGAGAGAGGAGACCCACATCAAGCAAGGACACGAGGGCAAGTACACCACGGCCAAGTCCAGGGTGTGTTTTAGCCGCAGCCGTAACCTGGTGGTACCGGAACCGGAATACCAGGTCATCTACAGCGACCATTGGGCAGACGAACCAAGAGCGCCCAAGGGCTACTATGTGGTCAAAGACACGCTGAACAACTGGGAGGACGAAGTAACAGGCTTCAAGTATCAATCCTATGTGCTCTGCCCTATTCGGGCAAAGAACCATAGGTACCTGTGTTAGGAGGACAAAGTGACATACATACAGCAATGGGAACAAATGCGGGACAAGGTGCGAAACCTGGAACAGGAACGCCAAACCCAGCTGATCTTGGCACCGCACAACGCCTACGGCTTCAAGCTGAACATCAACCACCCGCTGATCCAGCCAAAGTGGGACGCCTTTAAGAGCGCCAAGGGACTGGGTCAGTACGGTATGACCGATGATCTGCGCCGGGAGTTTGAGGAGACGGTGCTTGCCAGCAAATATATGCAGAAATGCCTGGAGCAGGAGCAGCAGCACATTGGTGCAGTGGAGCACCAGTTCATCCGTATGGCTTACGCTCCTGCGGAGCAGGCAGCGGGCTGATGGGTACCCAAGAACACTGGACTGCTGCCCAGTACCAGGAGTATATCCGGCAGCGGGCCAAAGGCGGGAACAAATACCACGCAGTCAAAGCCCAAGCGGATGGCCGCACATACGACAGCCGGAGCGAGTGCAAGCGGGCAAAGGAGTTGCAACTGCTGGAACGGCACGGCCTGGTGCGCAACCTGCGGGAGCAGGTCCCTTATGAGTTGATCCCGGCAGGGGTCGGCGAATACCGAAAAGAGCGCTCAGTGGTGTACAAGGCGGATTTCGTTTATGAAGTACGCCAGCCGGACGGCACCTGGAAATGGGTGGTAGAGGACACCAAGGGCGCCAAAACAAAGGAATACATCATCAAAAGAAAGCTGATGCTGTACATTCACGGCATCAGCATAAAGGAGACAGACAAATGAACTTTAAGAAAATGTTATCCATTTGCAGGCGAAGCAAGGCTTATTTTTTATACGACCTGCCAGACGGCGAGCAAATGCTCAGTAACGGCAGCTGTGGGTATATCCTTTACGGTCATCCGGAGTACACGCCTGCAACGCTGCGGATCGTAGCCGACCTGGCCGAGGACGACAGTGTGATTATGACAAGAATGCCAAAAGCGGATCTGCCGCTGGCAGACCAATGCCCCAATGAAGAATATGCCGCCCCGCTGGACACCTGCATTGTAGCCGCAGGCGCTGTATGGCAACCGCTGATTGTAGGTGCGGGCATGACATTCATCAACAGAAGAGCGTTGCAACCTATCGAAAAGGAAGAAGAGGGGTACGATTTGTACCGGCGTGGGAACCTGGTGGTCGTTAAGTCCGGCCTGATCGTGCAGGGCGTGATCAGCACAATGGATCTGTCCAAAGCAGAAGCTGTATGCCGGGATCTGATTAACCTGGGTACGGTGGCCGGTATGGCATTAGAGAGGTGACAAGGATGTGCACAGGGATGACGAGTTATAACGAACCGGCGGAGAACAAAAACACAACGGTGGCGATACTGGCGACCATCTGCCGAGACAAGTGCATTTGGGGTTCCATCAACAGCGCCTGCGGCATCGACAAGCCGGTGCTGGACGCAAACTGTCAGCGCTGTACGCTGGCACAAATCAAGGAGGTAACGCTGAAATGACCGAGAAAATCCAAAAAGCCATTGATAAGATCGACCAGGAGGCGGAGAAGATGGGCAGCGCCACCGTGCGCCTGCTTTGCTCACACATTATAGACCACTGCCTGGTGAATGACAGCAACGCCGACAAGGTACTGGCTGAGGGCAAGAGCCTGAAAGGCTGCTGGGATCACATCACAAGCAACGCGCGGAAACAAGCAGCGGGCAACTGCGCAGCCGTGCCGGACGACACCGTGTACGAATGGGCAGCGGGCTATTACGGCTTTACTGACGAAGAGACCAAGGCGGAGATCATCGACCTGCTGGATCTGCTGTGAGGTGTCGGCATGGGAAAGAAACTGAACACGCTTACGCAGGAACAGGCTCGGAAGATTTGGAACGGCCGCCCGAAACTGCCGGAGAAAAAGATCAACAAGTTTGCCCACGAAGAGGTATTCGTCAATGAGCAGTACTTTTTCAAACACAAAGAATGCGGTCACAGGTATGGCTATTGTACCGCTTGCGGCAAGGATGTGCAGATCGACATTGAGAACATGCGACTATGGACGGACAAGCACGCAGCCTGCCGCTCTGCACGGCATAACGACACCGTATGCTGCCCGGTCTGCGGGCACGAAGTTCAAGTCAAAGACGCCGGGCGTGGCCGTAGTCAGTTGATAAACACGGCAGTGGTGGCGGTAACACAGCGAACACGGAACGGCGGCATATTGCTTTCTTTCGTTCGAGTGTATGAGGATTATACGCGCAACTATAAAGCCGCGCCGGAAAGGGGCACACTGCTGTACGCTGCATACTTCAATCTCGGCCAGCACTTTGTAGCCGAACAAACATACGGTGGAGGGATGTACATAAGCGTAAAGCAAAAGCCAACACGCCGACTGCCATGCACGGTGGAGCCGGTTAAGCTGGATCACAACAGCTGGAAATGTACAGAGGGAGAGGGCGCAAAACTGCTTGGATTTGAAGAAGCGCTGGAGAGGAGCAATCTGCGCTATCTTCCATGGGAAGCGTACCACGAGTGTGCCCAGCAGCTCCATCAAAGCGCAATAACAAACTATCCTGTCAACCTGCTTGGGTTACTTTATCAATACAGCCGTTATCCGGTACTAATGGAACGCCTGATCAAAGAGGGCAACAGCGACTTGGTAGCCGAACAAGTGGAGTGGAACTGCACAACCGGTATGGACTACAAGCAAGTGGTGCCTTACAAGGCAATGCGACTGACCAAGCAGGAGTACCGTATGTTACAAGCAAAAGGCGTCATAAGCGTTAACACACTCAAAGCAACAGCGGCACTGAAAAAATACGGCTGCAAAATGACAGATAAAAATATTCTATTTTTTCTTGCTTTCCAATACAGCTGGAGCCAGCAGAAATGCTACAAGGCGCTTGATGTTTTGCGGCAGCACCTATCTCCGCAAAAGGCAATAAACTGGGTAAATCGGCAGGCAGCGGGAGGATATGGAACGCCAACAAATGTGCTATCAGATTACAGCGACTATCTGGATCAGTGCAGGCGGTTGGGTCTGAATGTTAGCCACAAAGAGGTAGCCGTTCCACAGGACTTGCGAGACCTGCACCGCCAGTATTCCGAAGAATTGACACGACAAGCTAATGAAAAGAAAGCAAAAAAGCAAGCCGAGCGGGCAAAGAAGTTAGCTAAGGATCTGCCAAAGCTGAAACGCAAATATACATACGCCTGCAGCGGGCTGTTCATTCGGCCGGCCGAGGGACCGGAGGATCTGCTAAAAGAGGGCTGTGCCCAGCACAACTGCGTGTACTCCTGTTACACAGAAAAATACCTGGACAGAAAGACGGATATACTTTTTGTACGAAAGCAGTCGGACCCGGATCAGTCCTATGTGACCGTAGAATTTAAGAACGGCGCCGTTATTCAATGCAGAGCCGATCACAACCGACCTGCACCACCGGATGTGCAGGAGTTTATGCAAGCCTGGCTTGCCTACCTAAAGTCGAACAGAAAAACGAAAGCAGTCAGTTAAGGAGGACTTATGGATAACCAAATCACTACAATGCAAGAAGTAACGCCAACCACACAGAAAGCCTACGACACCCACGCCCGGATCCTGGCCAACGGCCAGGTAATGGCCAGAGCACTGGTAGATGTGTGTCACGATCTTAAAACAATGCGTGATGAGGGCCTATACACGGAGCTGGGCTATGACACATTCGAGGAGTACGCCGAACAAGCCTGTGGCATTAAGCAGCGGCAAGCCTATTCCTACATATCAGCCTATGAAAAGCTGGGCCAGAAGTATATGGCCGACCACGCCGACCTGGGGATCACCAAGCTGGAGTTGATCTCTCAAATCAGCAGCTACGAGCGGGAAGAGTTCGCGGCCGATGTGGATTTGGAGAGCGCAACGGTCAGAGAGTTAAAGGCAGAGGTGGAACGCTACAAAAAGCAGACAGAACAGCTGACCTTTGACCTTGGGCAGGCACAGAGCGAATTAAGCGAAGCACCGGAGCAGGTGGACACCAACGCACTCCGTTCTTCCATTGAGCAGGAAGTTAAAGCCAAGTACAGCGCCCAGCTGGAAGAATTGCAGCAGCGGGCCGACGCAGCGCCGGACCCGGAGGCAATCCGAAAGGAAGCGGAAAAGGAAGCCGCAAAGGAATACAAAGCTAAGTTGGCAACGGCAAAGGCAGACGCCGAGAAGAAAGCCAAAGCCGCTGTAGAAAAGCTGGAGCAGGAAAAGGCAGACCTGAAACGGCAGTTGGACAGCAGTACCACCAAACTGGACGCCGCTGTTCGGCAAGCAAAGGCAGCGGGTGCAGACACGGATGTGGCAGCCTGCCGGGTGTACTTCACCGAACTGCAACAAACCGCCGCAAAGGTACAGGAGCTGATCGGCAAGATCAATGCCAAGGACCCGGCCACCGGAGCCAAACTCTCCGCCGCCGTTATTTCCGTTTTGCAGTCGACTGCAAAGAATTTGGAGGTGGCAGGCACCGAACGCGGAAACGGCGGTTTCGGAAGCACAGGGAGGTGAGCAGGATGTGTATAGCAGCACAAATCATTCTTGTGGCCGGGGCTGTCATTGTTGCATTTTTCGGCGTGATCGGCTTTGGTCCGAACTTTAAGAAATGAGCGGAATAAAAAGCAGGAGGAAAAATGACGAACAACGAAAAGAAGGAATGGCTGCAACGCTATCGGCAGTGCTGGGCGGAGGTTGAGATTACACAACAGGAGATCGAAGAACTAAACAGCCGGGCGCAAAAGATCACGGCTTCCATCTCTCCCACGCCGGGAGGCGGGCAGCGGGCAGATTTTACCTTGACGGTAGATCGCATTATAGAACTGAAAGAGAAGCTGGACCAACAAGTCCGGCTTGCTCTGTTGCAGCGGGCAGAAATTGAGGCTGCTATTGAGCAGGTACGCAGCCCGTTGCACCGGCGTGTGTTGCGTCGGCGGTATTTGAACGGTGACACTTTTGAGAAGATCGCTGTGGACGAAGATATTACATACAATCACCTGGTCTCTCGCATTCACCCGCAGTCCCTGGATATGCTGGAATGCAAAAAATAAAAAGCCACTATGCAATGCATGTTGATGTTATAGTATGCAGGTTGCCGTCTGTGTTATAGTATAAACTGCCAAACAGATTGAAAGAGCGCTCCAAACGGTGCGCTCTTTGGCTTTTGCTTTTGTGCTTTTCCTTTCTTAAATGCGGTTACTACGAGGCCCATTTTCAGATGTGCTATAATTATGGTGAGCGAAAGGGGGGAAAACAAATACATGCGTAAACGCTCTGAAAAACCTTTAGGCAAGCAGCAGAAGAAAAATCGTGAAGTCCTGAAGTACGAAGAGATCAAGACAGAACTGACCAACATTTCTCCGGCAGAACGCCGGCGCAAACGCATTATGGCTGAGACGGATGTGAAATCCGCATCCAAATTCTTTAATGCGTCTATGGCAGCAGAGTTTTCTTTGATTGCGACTATGACTTCTTGGATCGTTGCACTTCACAATGACTGTAAAGGAGTGATAAGCTATATCGTCCTTGTCGTAGTGATCGTGGCCGCTATCGTTACATCAGTTGCTTTGTTGTTTACTTGGATAAAGAAAAATATCCATCTTGAAAAAACGGTACTAACGCTTGAGATACTGGATGAATTTTTTCCAAATAGCAAACAGAAAAAATAACAGCATATAATCCGTAATTATTACAAAGGAGGTGAGCAGTGTGGGTAAAGAGACCTTAACACCTAAACAAAGGTTGTTCTGTTATGAATATGTGCTCGACCATAATGGGAAACGGTCTTACCAGGCTGCTTACCCGAATTGTAAGGCGCCCGGGAGCGCAGAAAGCCAAGCAAGCCGATTGCTAAGAAATGATAAGGTAAAAAAATTTATCGCTGAGCTGGAAAAGCGAAAGCTGGACAAGTTGGATTTTACCGCAACGGATGTGCTGAACGCACTGTGCTCCATCGGGTTTGCAGAGACGGCAAAGCCGCCGAATACATCTGATCGGGTGAAAGCCCTGGCAGAGCTTCTGCGTCACTTTGAATTGGCCCGAGGGCATGAAGATGAGCAAACGGACGATGGCTTTCTGGAGGCCTTGGAGCAGAAAGCGGGTGAACAGGCATGGGAAGAATAAGCACCTTTCATTTTCAGCCATTCTCCGCCAAGCAGCTCCAGGTGCTCACCTGGTGGTGCAAAACATCACCTGTGAGCGACAAAAACGGAATAATTGCAGACGGCGCTATACGATCCGGTAAGACGGTAAGTATGGCGCTTAGCTATATTCTGTGGGCCATGAGTACCTACAGCGGCATGAATTTTGCCATGTGCGGTAAGACGATCAGCTCCTTTCGCCGGAACGTGCTTTCTTTTCTGCCTGCAATGCTGCAAAGTCGTGGGTATCAGGTGAAATACAGCCGCAGCGACAATGTGCTTGTGGTAACACGGGGTAATACGGAAAACGCATTTTACATTTTCGGGGGCAAGGACGAAAGCAGCCAGGATCTGATCCAGGGTATGACTTTGGCAGGTGTGTTTTTCGATGAGGTGGCTTTAATGCCCCAGTCCTTTGTGCAGCAGGCCACCGCCCGGTGCTCTGTCAGTGGTGCAAAATTCTGGTTCAACTGTAACCCGGATAACCCACACCACTGGTTTTATGAAGAATGGATCCTGCCGGAGAAGCGGCAAGAAAAGCGAATACTCTACCTCCACTTTACGATGGACGACAATTTGTCCTTAACAGAGGAGGTCAAAGCCCGGTACAGAACGATGTATGCGGGCGTTTTTTATGCCCGGTACATTCTGGGCGAATGGAAAGTGGCAGAGGGCCTGATCTACGATATGTTTGACGAAAGGCGGCACTGTATTCCGCTGCCGCCGGATAACGAACTGCAAGGTTCTGCCTATATCAGTGTGGACTACGGTACGCTAAACCCTACGGTGTTCCTGATGTGGCGCAAATACCATGGCAAATGGCTATGCACCAAGGAATATTACTATTCCGGGCGAGAGAACCATAAACAAAGAACGGACGCAGAGTATGCGGACGAGATGATGGCCTTTATCGGCGATACGCCGTATACCTGCGTAGTGGTTGACCCTTCGGCGGCCTCTTTCATTACAGAACTGCAAAGGCGGGGGCTCAAGGTATTAAAGGCGGATAACGCGGTGCTGGATGGAATCCGTACCGTATGTACGCTATTGCAGCGGGCAGATCTGCTGTTCAGTAAGGACTGCACCCGTACCATTGCAGAATTTTACGCCTACCGTTGGTACGACAAAGCGGCGGAGGCGGGCCGGGACGAACCGGTCAAACAGGACGACCACGCTATGGACGCTATGCGTTACTTTGTAAGCACGGCGCTGGGGCGGATCGTAACAAGGAGGAAATAGGATGATACTTTACATGAACCGGCGGGATGTGCCGAACCTGGACCGGGGCGAGTTGCCTTCTGCGGTGATCGATTATGTGATCGGTAAAGCAAATAAATATGAAAGACGGTGTCGCGCCCTATATGGTCGGTATATCGGTGTTCCACAGCTTCACCGTGGAGATGAAGAGGATGATGTGCGGGCGGAGGCCAACTATGCCAAGTATATCGTAGATATTATTCGCGGCTACTTCCTAAGTGAGCCGGTAAAGTACGATTGCAACGACCGGGACAAGAAAGACAGTCAGGCGCAGCTTTCCCTGGTGTCTACGGTTGAGGCCAAGCTGGATCGGCAAAACGGCACCCTGGTTCGCCACAACGCTGTGGATGAGGACAAAGACGGTCTTTGCGATTTGTGCGGAAAGAAGATTGACATTTCCGCCGTTATGGCGGCCTACCATAGTCAGAATATTGCTACCGTAGATCAACGAAACGGAAAGGCCATGGGTATATATGGCGAAAGCTGTGAGCTGCTATATGCCAGCACAGAGGAACAGCCACGCCCGCGATCCGCAGTGTATGCGCCGGATCAGATCGTGCTGGTGCAAGATGATACTGTAGAGCACAAGGATCTGTTTGCGCTGTGGTTTGAGCAGCGGGAACGCACAGATCGCAGCCGGTACTATGCGGTAACAGTCTATACGGCTACCCAGTATCAGCAGTACGAAAGCACCTCGCTGGATAAAGAAAATTATGTGTACAACCCGGTGGGTGCACCGGTGCCACACTTCTTTGATGAGGTGCCGGTGGTGTGTTATGAGAACAACGAGGAGAGACAAGGCGACTTTGAGCAGGTGGCCAACCTGATAGACGCCCGCAATGAGCTGCTGTCCGATCGTCTGACAGACAAGCGCAAGTTTGTCAATTCTATTTTAGCTGCTTATGGTGCGGTATTGCCGCCGGAGACGATGGCAGCCGCAAAGCAGGATCACTTTGTAGATGGTATTCCACAGGACGCCCGGTTGGAATATGTGCAAAAGACCTTTGATGAGAACGCATTAAAGGTGCTGGACGATACCTTGGTATCGGATATTCACAAGATGACCCTAACCCCGGATATGACAGACCAGGCCTTTGCCGGTAATGCCAGCGGCGTGGCGTTAAAGCTCAAGCTGCTTGCCCTGCACCTGCTGGTAAAAAGCAAGATGAGCGCCATGGAGGCGGGGCTGAAAAAGCGCTGGACCTTATACAACAACTGGCTGGCCCATAACGGTATAGACCCGGTGTCCGTAGATGATGTGGATATGGTGTTTACTGTGGCGCTGCCCATTGATGAGGCGCAGATTGTCTCTATGGTGTGCACCTTGAAGAATGCCGGGCTGGTGGACGATCAGACGCTGCTGTCCCTGCTATGGTTCGTTAAGGACCCGGCGGAAGCTGTGGAGAACATGAAGCAGCAAAAGCAGGAGAACCAGCAGCAGTATATGGACAGCTTTGCCCCAAAGACAGAGGACAAGGACGAGGACCAGACCGAGGACGAAGAGAAAGACACGGCAGGCCGGCAGAAAGACGAAGAAAAGGACGCTTAATCTATGAAGGCAGCAGAGTATTGGAAAAGGCGAACGGTTGACCTGGAGCACCTGCTGCAAGTGCGCACCACCGCTACAATGGTGGAGGTCAACCGTATGTACGCACAGGGTGTAGAGCAGCTCAACGAGCAAATTGAGCGTATTCTCCGCCGGTATGTTAAAAACGGTCAGATCAGCCAGGCTTATGCCTTGCAGCTACTGAGCGCAGGCCAAACCGCAGAGGAGCGCCAGCGCCTGTTGGAACAGCTGCAACACACCAAGGAACCACAGGCACGGCGGGAGTTGATCGCTATGCTGGACGCTCCTGCGTATGCGGACCGTATCAGCCGTTTGCAGGCTTTACAGAACGCTATTCGTGCGGAAGCCGTAGCCATGGGCGTGCGGGAGGAACGGCTGGCGAAAGCGCGACTGACAGATACACTCAAACAAGCATACTACCGCACTATATTTAACGACCAAAAGCGTAATGGTCTATATGACTTTCGCTTGATCAGTGACCGCCGTGTACAGGCCGCACTTACCCATAAGTGGAGTGGCAAAAACTATTCCGATCGTGTGTGGAAGAACAACGCCGCCTTTTGCAAGCGCTTGCAGCGCACGATTGAGGTGGGTTGTATGACGGGTATGACCCTGCACGATATGGAGGAGCGGCTGCTGGAGGACTGCATAGGTGCAGACAGCGACAGCGGGCAACGCTATTGTGCCAGCCGCCTGATCCGTACCGAGGTCAATCACTTCTCCAATCAGGGCTTTTTAGAGGGCTATAAAGCAGCGGGCATTATCCGGTATCGGTTTATGGCCACTCTGGATTTGCGCACCTCCGCCATCTGCCGTCAGCTGGATGGCAAGACCTTTTTGGTGGAAGAGGCAAAAGCAGGCGAGAACCTGCCGCCTATGCACCCTTTCTGCCGCAGTATTACTGTGCCGGTGGTGAGTAACCGCCCCGGCACCCGCTGGGCCAGGGATCCGGTAACTGGCAAGTCTATGACTGTACCGGCGGATATGACTTACGCCCAGTGGTATGAGAAGTATGTGGAGAAAAACGGCGGCGTTATTCGTGGCGCAAACGGCGTAGATAAACCGGCGGTGGAGGAACAGGCGGAAGCTGTATATCTTGGCCAAATCAATCCGCAGTCTGAGCAGGAACGCAATGCCTATGTGGATCGGTTTATTACACAGTACGAGCGTGCCGACGAGGAGCACATGCTGGTCATTGACCGCACCGGCAAAGTGTATTCCGTTACCAGTCACCAGCCGGATTATATCGACTTAACCGGCGTTGACATTTCCATGAAAGGCAGTTACAATATACATAATCACCCGGCGGATCAAACGCAGTTTTCATTCAGTGATGAGGCGGATGTTCCCAGTATGATTGCCGATGGCACCAGCGTGATGGAAGCCTTTGACCATAAATACCGCTACCGCCTGGAACAGATGGACGGTGTGACGCTGGAAGAGTGGGAAGAAGCAAATGCGCAAGCAAAAGATAACGCCTATTCAATTATGATTGATCGCGGTATGGGATTTTCAGATTTTGCTGAAAACGCGTTGCATATTCAAATAGAGGAAGCTTGTCGTATCTTAAATAGAGGAGTGTACATGCGATGGAAAAGGTAGACCTTTACGAAGCTCGAAAGGCTGAATTGTTGAAACTTGGCCGAAAAAGCAGAATTCGAGGAAAAGCAATTACTGAAGCATGGTTGGCGGCGCACCCCGGAATATCCAGGGGCGAGTGCAACACACCGGAAATGCGAGCTCTGCGAGAAGAAATCAGACAGGAGTATGGACAGATATTGGAAAAATATGAAAGGCTATTCAAAGAACAAAAAAAGCAATAAATAACCCAAAGTGAGCAGAGCTGCTATGCAGCCCTGCTCTTTTTATACCCATTTACAGGCAATGCCTGTGGGAATATATCATTTAACGAACCGGCAGCGTACGGTTTGGGAAAGGAGTCAGCAATGACAAAACACAATGCCGAGATGGAAAGCAGCAGAGAACAGAGCCGGGTGTGCGCACGCCTGCCTCTGAACCTCCAGCTGTTTGCCGAAGATACCGGCGAAAATGGAGCAGACACCAACGCAGAGGGGGCAGCGGGCGACACCGACGCCAACTCCGATGGGGGCAACACCACTCCGACCTTTGACGAACTGCTGAAAGACAAAAAATTCCAAAGTGAATTTGACAGCAGGGTCAGCAAGGCGCTTGCCACGGCCAGAGCCAAGTGGGAAGAAAGCGCCAAAGAGCAGGCGGACGAAGCCAAAAAACTATCCAGTATGAACAAAGAGGAGCGAGAGCGGTATAACCTGGCCAAGGATCGCCAGGCATTTGAACAGGAAAAGGCAGCCTTTGCCAAGAAGCAGCTGGAAACGGCTGTTGCGGCTGAGCTGCTCCAGCGTAAGCTGCCTGTGCAGTTTGCCGCAATCCTGACCGGGAATGACGCCACTGCCTCGCAAAAGAACCTGGAGATTTTTGACGCCGCATTTCAAGAGGCAGTACAGGCCGCCACAACCGCCAACCTGCGGGGCAAGGACTTGCCGCCGGCAGGTAAGGAAGCAGCGGGCGACAATGTACCGCCCACAGACTTCCGCGCCTATGAGGCGTGGAGAAAACAGAACGGCTAATAGGAGGAATAAGAAATGCCGAATACGATTTTAACACCCAATGTCATTGCCAATGAGGCACTGATGGTACTGAAAAACAACCTGGTGATGGCTAACCTGGTCCACCGGGACTATGAGAACGAATTTGTGAAGGTTGGCGACACGGTTACCGCCCGCCGCCCCAGCAAGTTTGCGGCCAAGAACTTTACTGGCGCAGTGGATCCCCAGGAGCTGAACGAAGGCGGCGTGCCTGTAAAGATGGATCGTCTGCGTGATGTGACCGTACAGATCACCTCTAAGGAGATGAGCCTGGACCTGCGGGACTTCTCTGCACAGGTCATTGAACCGGCTATGACGGCCATTGCCAACGCAGTGGACGCAGATGTGCTGGCCACCGCCGTAGAGGGCGCAGATCGCACCGTGACCGCTTCCGGCGAGGACGCAGCAAAGCCCATTAAGGATATTGCCAAGGTGGGCAGCCTGCTGGACTTTGCCGGTGTGCCGGTGCAAAACCGCCGCCTGGTACTGAACCCCTCTCACAAGGTGCTCTATGCAATGGACGATAATATGTCCAAGGTATCCTATGCCGGCGACGGCACCGCCTTGCGTGAGGCAGAGCTGGGCAAGGTGTACACCATGGATACCTATATGAGCCAGAATGCACCGTATCCCTTCGGTTATTTGGATAATGCCATAGGCACTGCCAAGTCCTTTAAGGTCAGCGGTACTGCAGGTGCCAGCACGGTGGCGCTGTCTTCTGTGACTGCCGCCTCTGCGACCGTGAAAAAGGGCGACTGCTTTATTGTGGACGGCTATGTGTATCACTTTGCAGCAGACGCAACGGCCTCCAGCGGTGCGATCGCCAGCGTAGCTATTGACCAGCCGCTCCATGCCGCGCTGACCAACAAAGACGCCACGGTGATTTCTGCACCCACTTCCGTAGGGTTCCACCGCAACGGCGTGGCACTGGTGACCCGTCCTATGGATCTGCCGATGGGTAACAAGAACGCCTATGTGGCTTCTGCGGACGGCCTGGGTGTGCGTGTGGTCTTTGACTACGACAGCACCCACAAGATCGACACCGTATCCTTTGATATTCTGTACGGCGTGACCACGCTGGACAAGAATATGATCGTCAAGGTGCAGGGCTAAGCCCGGGGAGGTACAAATGGAAAAGGTAACCGTTGTACAGGGCAAGACCCAAGTGGTCATTGATCGGAGTTGTCTGCCGGCTTATTTGAATGCCGGTTGGCAGCTGCAAGAAAAAGAGGATACAAAAAAGGGCGCCAAATAAGGCGCCTTTTCTTATGGGGTGATATGTTTTGACTGATGAGATGAAAAGTAAGGCCCTGCGGCTGCTGCGGGCCGCTGCCGGGCGATATGACAAGATATGCGAGACCTGGTACGCACACGCCGGTGAAGAGCTGGATTTACAGCTGTTTTTGGATATGGCAGAGGACGATTGCCTGACCTATTTGGGCACGCAAGAGCTGCCGCCGGTGGTAACGGCCACCACACTGGCCAAACTGGCTTTTGTGCACCTGAACTGCTTTATACAGGATCGGGATTACGGTGTAAAGAGTGCGTCCTATACAGAGGGCAGCGTATCTATGAGCGAGACCTATACCACCCCTGCGGAGCAGGAGACAGCCATTGCCGACCTGCTCCAGCCGTACAACAGATACAGGGAGGTGCACACCGGTGAAAGCAAAAACGCCTAAGTCGTGGACTGTAAAATCAAGGATTTTTTCCGCAGTAACACAAAGAGACAGTACCTACGACTTTGAGCAGAGCACATACAGTGCTACACCTGCCGTTTTGTATTTGTGCTGGCAGCCGGTATCTGCTTCTGCCCCTATTGAGGAGCGGGGGCGGGTGCTGTCTGCCGGGTATCAAGCCGTGTTGTATGACCCCGTGGGCGTGCGGCCCGGCGACCTGGTACAGGCGGATGGTATTGGTTGGCTGGAGGTGGAGACCGTACAGCAGTTCCTGCATTATCGGTTGTTGACAGCGAATGCCACAGAGAGGAGAGCACCCGGTGGAAACAAACATTGAGATTGAAAAGCTGAGTGCCTATGCCAAGACGCTGCAACGCACCGCAGATCATCTGCTGGACAACTTGGAGCGGCAGATGTTGCAGGACGCAGAGGATATGGCCGGCCGTCAGCGCAGCAACTGCCCGGAGGACACCGGACTGCTGCGGGAGTCCATCGCCGCCTTTTGCGAGCGTGACGGTGATCAGGTGACCGCAGGCAGCCGTACCAATATGCAGTATGCGGCCTATGTGGAATTCGGAACCGGGCCTGTGGGTGACGAAAAGGGTACACCGTTGGACAGTGAGCTGGGTATTGTGCGCAAGCACGAGCCTTGGACTGCGTATATACCAGGTTACGGTTTTCGCAGACTAAAAGGTCGCTTGCCGGCGCTCTTTATGTATAACGGCATGCAGGAAATGCAGTCGGTGATTGCAGAGCATTATGGTACGGCTATACAGGAGGCGATCAAGTGAAAAACTACCGTGCAGTGATCCGGGATACCTTAAAATCCGTACAGTCGGACATTCCCTATGACATTAAGATGGCATTTCCGGAGAGCAAACCGGCAGGTAACCTGATCACATTTTATGAGATCACCAATACAGGCACGGAACTGGCGTGCGTAGATGTGATCGCCTATCAGGTGGATCTGTGGTTTATGACCTTGCCGGACCTGTTGGAATTGACGGAAAAGGTAGACGAGGCTTTGACCTCGCTGGGCCTGATCCGACAATTTGCGTCCTCGGACGCACTGTTACATGACCCCAGCGGTTATTTGCGCAAATCATTGCGTTACGGCCGTCGGGTTGATACAAGAACCAATCGACTGATAGATTAAGGAGGATTTTATATGAACGAAACAAAGCCGGAACGCGGTCTTGCGTCCAAAGGCATTGAGGTATATCCCAACTATACCGGCCCCACAGCCAAGTGCCTGAACTACGCCACCCAAATCGGCGATCTGACCAAGGGCGAACGGGAACAACTGGACGCCACTTGCTATGACGATGATGTGGAACACAGCATTACCGGTATTCGCAAGAAAGCAGACGCCTTTGAGGTGACTTTTCTGTACAACGCAAAGGACGCCACATCGGATTATCGGGTGCTGGCAGTTTTGGAGGACGCCGGTGTGTCCGTACCCATTATGGTTAAGCTGCCGGACGGCACCAAGTTTAACAACTCTGGTGTGCCCAGCCTGAAGATTAAGGGACCTGGCGTAAACAGCCTGATGGAGGCTACTGTCTCTTACAAGCTGGACGGCGACTGGAGCAGAGAGTTTCCCGCCGCGTAAATCGACTATTCGGGAGGCGGGCGACTGCCTCCCCACTTTTTAGGAGGAAATGACAATGAACGAACCCCATATTGTAACCAGAACATACGATTTGCAGCTGAATGGCGGCAAGACTGTGCACCTGCGTTTGACTGTAGCTGCTCAGCTGCGACTGAAAAATAAATTCAACGAGGACGCCCTGGATGTGATCCTCAGCGCTTCCAGTGATCCGGAGCGGCTCCTGGCTGTACTGGATGAGGCCCTGCATTTTAACGATGACCCCAACGGCGATCTGACCGGTGAGGCGTTGTATGACGCGCTGGTGGACAGCGGCGTCAGCGGTATGGACGCATTCTCCGACATTCTCTTCAAGCTGGCCCATGTATCCGGTCTGTTGAGTGACACCCAGGCGGAAAAGCTGTCCTCCGGTATTGGCAAAATGCTCAATGCTGCTTTTGATGGCATGGAGCAGACGGCAGAAAGCGAGGAACAGCCCGCTTCCTTTCCAGGGTAAGTATTGCACCTTGGAGGATATGATTTTAGAAGCCAATGCTTGCGGCCTTGCTTTTTCGGTCATTCTTGCAATGACTTACGGTGAATTAAAGCGATATATCCTGTTCCATCGTGACCGGGAGCGCATACAGTATCAAAATCTGTCACAAATAGCTTATATCCAGGCCGGTGTGATCGCTTCTATTGTTGCCGGTGAAGATATAGGCCCTGTGTATGAATGCTTCCCCTATTGGACTGAGGAGGATATATTGGACATTCAGGCGGCTAAGACACTGGCTTATTTCAACCAGTTGTAATTAGATCAGAAGGTGAGGTGAAAAAGTGGATCAAGAATTGGTAACCCGATTTACGGCAGACATCAGCGAGTATAAAAAGAGCATTACAACGCTCCAGGGCGAGTTGAAACAGTTGTCCGGTGTGACCGGTCAAGTGCGTGCGGCGACCGCCCAAGCGATGAATTCCGCTTATGAAGATACTCGCAAGCTGGGTAAACAGGTGGAAAGCCTGGTAAAGACACAAGAGCGCAATGTGCAAGCGGCTACAGCGAGCAGCGTCAAGATTACGGATTACTCCAACAAGGTGGAGCAATTACAGGGGAAGCTGAAATCGCAGAACAAAGAATATGCCTCCCTGGCAGGCCAGTTAACGGCGGTGACCTCAAAATATCGAGAGCAGCAGGCTTTTTTGAACGATTACAAAGATGGAATTGCCGGTGTCAACAAACAGCATGAGGAATTGGCTGGGTTGATTCGCACCACAAGTAGAATATCGACCCGTTATATGACATTGGAGGAAATTGAACAGCACAGGGCCGGATTGCAACGCATGAAAAACGACCTGGAGGTCTTCAATGACGAACTCCGGGATGTAGGGCTGAATCCCGATAATTTGAAAACGGATACACTCGATAAACTCAAAGCAGAAATTCAAAGTGTTTCCGCACAAATGAACCAGCAAAAAAATGCTATGGCGCAGACCACGGCTCAAATCAATAAAGCCAACGGCAGCCTGGCGATTGAGACCACGCGGTATAAATCCCTACGCAGTACCATAAAGCAGAACGGTGAAGCGCTGACTGAAATGGGCAATAAGCTTGACAACGCTCTGCAAGAGGAAGCCTTCCCACCGGTTGAAAGCAGAATGACCAAGTTCAAAAACAAGGTTAAAAGTCTCGGCAGCGCGTTTGCAACCGTCGGCAGCAAGACGGGTGCTGTATTCGGGGCTATCGGTAGGGCAACAGGTTCCGTATTCGGTAAAATCGGGTCCGCAGCGGGCGCCGCTTTCGGCAAGGTGCATAGTCACCTGAAAAATATGCGTGCTTCTTCCGGTACGGCCAGTAAGTCTCTGCTGAATGTGGTCAAGTCTATCCGCCGCATAGGCGTGGTATCGCTGGGGTTGAAAGTGTGTAAAAACATTTTCGGTGAGCTGCGCTCGGTAATCACCGGTTATTTAAGTCAGAATGAGGCCCTGAATAACCGTGTGGAAGCCTTAAAAAATGCCTTTGCAAAAGCTTTGGCACCGGCCATCAATGTGGTTGTGGGGCTGTTTGAAAAGCTCATGCCCTATGCCATGAGTGTGGCTAATGCCATCAGCGGCTTGCTTTCTTCTGTGGGGATCGCTTCGCAAGTAAATGCCACAGCCACCGCTGTGGGCAAGACCACAAAAGAGACGAAAAAGCTGTCTCAAGCGCAGAAAGAACTGTACGGATTTGACCAAATCACTAAGGTTAGTGATGATCAGCAAGACAGTAGTTCGTCCGGTGCGTCTACAGCCAATACGCCGGCAGCGTCCGACCAGTTCTCCGCTTATTTGGAGAAAATTAAGAACCTGTGGAAAAGCGGCGACTTTGAGGGCATTGGCGAGCAGGTTGCGGCCTCCTGCAATAAAGTAATCGACAAGATCAAGAACCTGGACTGGGACGGCATACGGAAAAAGGTCAATGATGCAGTCAGCGGCATTGCCAATAGCCTGAACGGCTTTGTACAGGACTTTGACTGGGCAGGTGTGGGTGAGATCGTGGGACAGGGCGTGAATACGATATTCAGCGCACTGGACACATTCCTGACCACCTTTAAGTTCGACCAGTTGGGTGCCGGGCTTGCAAGCAACATAAACGGCTTGGTGAGCACTATTGAGTGGGGCCAAGTGGCCAAGACTATTTCGGATGCCATCAGTGGTGTGTTCAAGGCCATTTCCGGTTTCTTGGAAAACCTGGACTGGCGAGGGCTGGCTACGGCGCTGGAGAATTTTATAGCCGGTATTGACTTTGGGGGTATGGCTAAATCTCTGTTTGAGGCGCTGGGCGCCGCCCTGGGTGGTATTTCCGCATTCCTCGGCAAACTGATTATGGACGCCATCTCCAGTGTGCAGACCTATTTTGGAGGAAAGATCAAAGACGCCGGCGGCAATGTGGCCCAGGGCATTTGGGACGGCATCATTGACGGCATTGGAGATGCATGGAAGTGGGTTAAGGAACACATTTTCCAACCGTTTATCAATGGTTTCCAAAAAGCGTTTGAGATCAAATCGCCGTCTAAGGTTATGAAAAAGCAGGGCGGCTTTATTTCCCAAGGTCTGTTTGACGGTATCGGCGATCTGTGGAAAAAGGTCAGCCAAAAATTCAAAGGATTTAAGGACGGCGTTGTTAATTTCTTTACCGGGAAAAATGGCGTTGTATCAAAAGTCACCGGCCTTGGCGGTAAGATCGTGACCGGTTTAAAGAACGGCCTGAAGAATTTGAAAGCCACCTTTACCAATGCGTTCAAAGGCCCCTTAAACGGTGTGATCAAACTGGTCAACAATATGGTTGGCAAGATCAATGACAAGCTGCTGATTAGCGTTGGCAGCACACTGTCTAATGTGCTTAGCGCCCTGGGCGTGAGCGTGACCAACGGCCAGTACCAGTTGTTTTCTATACCCACTATCCCAGAGCTGGAAAAGGGCGGCGTGCTGAAAAAAGGCCAGGTCGGTCTGCTGGAAGGTAAAGGCGCCGAGGCTGTTGTGCCTTTGGAGCGAAACACCCAGTGGATCAGCAAGGTAGCCGCAATGATGGTGCAAATGCTGGGTAGCAGCGGGCAGGCGGTCAATGTAACGATCCCAGTATATGTGGGCGGTAAGCATTTAAGCACGGTGGTGCTGGACGATGTGAACCAAACAGAAAAGAAAGGCCGTGACCCGGTTACGGCCACAGCGTAAGGAGGGACGGTATGCCACTATATATTGACGGCACAAAAATGCCAAACCCATCATTCAATGCCATATCCTGTTCAGATGAAAAGGTGTGGTCCTCTAACACGGGCCGCTCCAAGTCGGCTTATATGAACGGCAGTATCGTTCAGGTTAAAAAAACAAGGCAGTTGTCCTTTCCGCCCTTGACCCGGGCGGAATTGGACAAGCTAAACGGCGTGATCAACAATGCGAGTAAGCCCTGGCATTCTATTAAACTGGAGGATACTTCCGGGAATACGGTGTTTTCGTTCAACTGCTACTTTGGTACGCCCAGTTGGACAGCCTATTCCGGTGCCAGGGATTGCCGGTATTTCATCAACTACAAAGTAGATGCCATCGAGCGCTAAAGGAGTATTTTATGTACAAGACAAGCACAGCTTTTAACCAGGCCATCAAAAACGGGGAACGGATCTATGTGAAGGTTAAATGTGGCAATTTCATTTTTGGCTACAACGATGAGACGGATCCTACAAGCCCAAATGAGCAAAATAACATTATGGAGCTGAATATTGACCGCAGTATCAGCCATGACGATTACGCGCTGGCAAAGTCCTACGCTTGTGGGTGTAACTGCGTTCTGTGGGCTGTGCCCGCCGGTGCCGTGCTTCGCGGGCAGAAAACCGTGGTGTACTTTGGCTGTATGGTCAACGGTGCAGTGGAGTGGGTGCCAATGGGCGTGTTTTATCCGGAAAAGGTCACTCGGTCCGGCGAATGTACCACTTTGGAAATGTACGACCACATGTATGATCTTTCTATGCCGTATTCTGCCGCCATCAGCGGTCAGCAGACCCCTTTGACAATCTTAAAAGACCTGGCACGCCAGGGTAACTTTGAGTTGGCTGCCGGCGTGGAGAGCAAGGTCTCCGGCTTTGGCACGGTAGATGTTTCTTTGCTCTGCGGTACGGAAACAGACGAGGACGGCAAGCAGCAGGTCACTGCCTATAATGTGAATGATGCCATCGGTTATGTGGCCGGATTCTGCGGCTGTGCTGCCGTCTTTGACCGAGAGGGCAAGTTGCGAGTAGATACTTTCGCCCAGGTATATGATGGTACGGCAGAATACACGGTGACAGACGACACAGTTACAGAGGTCTCTCTGGCAGAGACGGACAAAACCTACCTGGGGATCAGTTGCAACAATGGGAATAAGAATATTCTTGCACCAGATAGTCTGTCGGTCAACAGCGAGGTGCTGTATTTCGACAATCCGCTGATCACCATCCAGGCCCAAGCGGAAAAAGTATTTGGTGCTGTATCTGATATGATCTACATAGATGATGGCGACCAGGGTGAGACTGTATTTGACCTGGGCATACAGTACCGACCGGGAAGTATGACATTGCTCACGGCCAATCCGGCGTTGGATAGTTTCGATGTGATCACTTACCGGGACGATACCGGCGATCACCATATCCCCTTGATGGGTGTGGAGTATGATTATGATGGCTCCGTCACTATGGATGTGGCCGCCCATGCCCGTTCAGAACAGGAGGGCAGTTCTGCCGGAAGCATTCTATCCCGCATGATCTCTAAGGCTATGCAGCAGGTCACAGCGCCGTTGGCGCAGCGCATTCAGGACGCCACGGATTCTATCACGAACGCAGTTGGTGGTTACGCTGCTTTGATCGACCGGGACGGCGATGGTGTGTCAGACGCGCTTTATATCGGAGAGTACCCGGCAGCGGAGGGCAAGACCAAAGGACGCTGCCTGCTGCTGAATAAGAACGGCATGGCTGTTTCTACCACCGGACTGCAAGGCCCCTTTAAGGACTTTGCGGTGTACTACAATAAAAAAACCAACCAGTATTACCTGAATGCTACGGACATTTCAGCCGGTAGACTCTCTGGTATTGAGATCCTTGCGGATAAAGGCACGATCGCCGGGTGGAACATCACCGACCGAGAACTGTATGCGGATTTGGGTAGTTATCGTGCATACATTCAAAAGCCAACTACCAAAGGCTCTTGGGTGTTTTCTGCACAAAAAAAGAACAGCAACGGTTCATATACTGGTACATGGTATGTAACGATGGGCGGCGATATGGTATGCAATGGTTCGGTAGATGTAAGCGGGGCCCTATCGGTGGAAGGGAAAACCAAATTTGATGCCGATGTACAATTCTACAAAAAAATATATGATCTTGCCGGATATGAAATCATTAATGCTGCATCTGGTGGTAACAGCCTTGTAATTGGATACGGTCAGTATGAGCACGGAGCCAAAACATATTTAGAAGGCGGAGATATTTGCTTAAGAATGCAGCAGAATGGCAACTTGTGTATACAAGCGGGATCGAAAGATTCGGTTGAAACCAGATTTGTACTGTCTAAAGTGAGTTGGACGCTTAGCGGAAGCACTGCGTACCGTGATACGATTGAATCAAAAGGCGGGTTTGTGCTTAGTGCGAATGGTGGCGATAATGTTTTATACCTTGTCGGGAAGAGTATATGGATTGATAACGCCACGACAATCAGAGGCAAACTGACGGTACAAGACGATATTAGACTGAGTTTTAAATCTTCAAGCGGAACCATTCCACTGGTTGTAAACACAAGCGGCGTTATTACAACCGCAAACTCATCAAAACGATACAAAGAGAATATCAAACCGGTAGAAGACGCTGTGCTGGATCCAAACGGTCTTTACGATGTACAGGTGTGCCAGTACAATTACAAGCCAGAATACAAGGACAACGAATTGGTCAGCGGGACGCAGATCGGCGTTATTGCAGAGGATCTGGACAAGCATTACCCCAACGCAGTGATCTATGACAGTGAAGGGAGACCTGAAAGCTGGCAAGATCGTATCATGATACCGGCAATGCTTAAGTTGATCCAAGATCAAAAGAAGCAACTGGACGCTTTGCAGGCAGAAGTGGACGCGCTGAAAGCAAAATTGCAATAAACAGCAAAGCGGCTGCTCCGCACTGGAACAGCCGCTTTAGAGTTATTAGTCAATATATATTCTTGGAGTGGATTTATCGCCCTTTTTGAAATAGAAATGCCTGCCGCTTTCATCGACATATATTTCTTCTAACGGATCGTCTCGAGAAGAAGCTGTGTCCCAGTAATATCCATCGTCAGAAGGTATGGGATCAAAGTGCGCGTCAGCAGGACGCTTCGGCACCGTTGATTCGGTTGTTTCTCTTATTGCGGCTGGGGCTACTGTGCCATTCCTTTCGGTGCGATACACTACTTGCGGTTGCGTGGTAGTATGCTTCTTCTTTTTCTTCTTAGTGGTTGTGGGCTTTGTAGTTGTTGTGGTTGCGGTCGCCTCTGTGGCTGCCGGTTCTGTAGTGGTCTCTGTGGGCTGTGTAGTAACACCAGCCAGTGCACTGGATACAGCGTGATCTACCAGACTGGCTGTCTCCTGATCATGCACTCGATCATAGTGCACCCACACACCGATACCGACCCCCACCGCCATTACAACGGTCACAACAAGGATCCACACTTTGGCCTTAGACTTCATCTCCATCTCTCCTTTCACTCCCCACCATACCACACTTCCCCGCAGATTGCAAGAAAACAGGAGGTGATTCCCATGTAAAATACAAATTGCAGTCAACTGCAAACGGCGGCTTAGGCACGCTGTTTTTTTATGTCAAAAAGGAGGATTTTATGCAGACATTAAATATTAAGGTTACCCAGCAGGCGGTGATCTTACAAAACAAAGACCCGGTGACAGCTGAGAATGTCAATCAGATCCGCTGTGTGGTAGAGCTGGATCCGGCATACGCCGATCTGGTCGTGCGGGTGTGCATGAATGGCCAGTTTGCCACTGTGGTGGATGGACAGTGTTTCGCCCCGCCGCTGCAAGAGGGAATGTGCCGCCTGGGCGTTTACGGCTATGCTATGGACGGTGAGCAGTTGGTGCAGCGTATAAGCCCGGAGCCATGCGTGTTTTATGTGCGCCCAGGTTCTTATGACGCGGCGGCTGTGGAGGCAGACGCGCCTGATCCAACGGAGTTGGAGTCTTATTACGCCAAGGTGCAGGCTCTGCTCAAGGATATTGGTAAGGGTGTGAATGGCACCACTTATACGCCCAGTGTGTCCGCAGCGGGGGAGATCAGCTGGATCAATGACGGCGGGAAGGACAACCCGGAACCGGTGAACATTAAAGGCCCAAAGGGTGACACGGGTCCCCAGGGCGCTCCTGGTAAAGATGGAGAGCGAGGACCGCAGGGCGAACCGGGAAAAGATGGTGCAGCGGGCCCACAGGGTTCCCAAGGGGAGCCGGGCGCAGAGGGCCCGCAAGGCCCACAAGGTGAGCAAGGCCCCCAGGGCGAACAAGGACCAAAAGGTGATCCCGGTCCTGCAGGCGCTGATGGCAAGGACTATGTGCTGACGGACACGGACAAAACCGACATTGCCGCCAAGGTGGAGATCCCGGATAGCTCTGTGACTACGAACAAGCTGGCGGACGGTGCCGTTACCGGCGATAAGATCGAGTCCCTGTCTGTGGAGGGCAAGCATATTAAGCCGCGTACAATAACCGGCATGCGGCTGGCTCTAAAAACGGTCACAGAGAACCTGTTAAGTGATGAGTTGCAAGCCAAACTTACCAGCTGGGTGGGCACTCTGGCACAAGCGTCAGGCGATGCGGTCACCTTACACGAATGGTGGAACATCTCTGAGTTCTGCCCCTATGTGCTGAATGTGGATTATGACACACATGGCACCATTACATTGCACGCTGACGATGCCAAAAGCGGCGATCATGCCTTAGTCCTGCGCAGTGGGGCGCTGGTGTCTTTCTTTGAAGAAGATGGCGTGGAGTGTGCCACAGTCACACAATCTGATTTTGGCCTGGCCGTCTTACGCAGAGCGACAGACGGCAGCGGGACGGTCACCCTGCTGACTGCGGATAAAACCGGTTCTGCTGAGACCTGGGAGCCTGTGTTTTCCAAGACATTTGACGCCGATACAACGGACAAGCAAAACTGGATTTTGTCTAAGCCGTGCAGAAAAATTAAGTTGCGCATGGTTAGCGTTGGAACTACTACCAATAGTAGTGCCGGAGACCAAACTGTATATTTGAATTCGTACACATCTGAGACTTACATACCCAATGCGTTTCGTTTCGATGTTGCAAAAGATAAGGGAAGCTTCGTTGTTGCAGAGGTTGAATTGACTGCTGACATGGTGCGTGTAATGCAAAACAAATCAGATAAGTCAAGTGGCTTCAACCCAGCTGATGTCATGGAAAAAGGCTGTATATGGCTTAGCAACAAGGTTAATTTCAACATATTCAAGGATGTAGAGGCTCACGGTGCGATTAAGTCGTTAGGTTTCCCAACCAATGGACGAACAATTGGCGCAGGCACGCAAGTTGAAATATTGGGGGTGGCAAAATGAATGTGGAGACAGAAAGCCGCATTGCGTTTTTGAAGTCCGAGCTGGCGGAGACGGATTACCTCTGTCTGAAGTACACGGACGGTGCGCTGTCCGAAGATGAATATGCGCCGATCCGCCGGCAGCGGGCTGCGTACCGTGCGGAGATTAACGCCCTGCAAGGGGGTGAGACCGATGTATAGTGCATTCGTTACGGCCGCCCTAACTGCTGCCGTGTCCACGGTGGTAGGCAGCGCTGTGTCCGCTGTGATCGCTTCCCTGATCGCAAGGAGGAAAAGCAAAAAAGCAATTGACGAAGTCACCACAGCCCGGTATATTGCCATTGAAAATGGCCTGCAATCCATTTTGCGTGCCGAGATCATACGGCAGCACGACAAGCATACCGAGCGGCACTACTGCCCCCTCTATGCAAAAGAAGCCATGGTCAAGGTGTACGACGCCTATCATGCCCTGGGCGGCAATGGTATGATGACCAAATTTTATAATGAAATTATCGCGCTCCCGGAGGAGCCACAACAAAAGGAGGACTAAAAAATGAAAGTAACCGCAGGAACCATTGCAAGAACCGCCGTTCTGGCGGTCTCTCTGCTGAATGTATTGCTCAATGCCTTTGGCAAGAACCCCTTGCCCTTTTCTGACGATGAAGTCTACACCGCCGTGTCAACGGTGGTGGCAGTAGCGGCTTCCATGGCTGCCTGGTGGAAGAACAACAGCTTTACCAAGGCTGCACTAAAGGCGGACGAAACCCTTGCGCTGGAGCGCATGGAGACGGCGGAAAGTGAGGCGGTCAGTCATGAGTAAGCTGTACTATTGTCGACAGACCACGGAAAAATGCAAGTCAATCCGTTATCCCAGCAAATCCCACCCCTATAAGTACGGAACCGGCGGCTGTATCTACACCAGTGGCTGTGGGGTGTGCGCAAGCCTTATGGTCTTACACAACTTCGGATTTACAAGTTTAGACACGGTAGCTTGGACACAGAAGTGCCTACTGATGGGCGCACGGTCCGCAGACGGCACAGATATGGACAAGGTGGCTGCATACCTGGAAAAGCACTACTCCATTGTGAGCAAGCGGGTCAAAACGGCAACCGAGCTGAAAAAGCACCTGAAAAGCGGGGGCAAAGCCATTGTGTGCGTATCCGGTGGCGGCAAGCAACTGTTCTCCAATGGCGGCCATTATGTATATGTAGGTGGCCTGGACAAGGCCGGTAACCTGATCGTGCTGGACCCGTACTGGTATGATGGCAAGTTCACCCTGACCGCAAACCGCCGGAAGTACACTAAGGTCAAGAACGCCAGGGAAGTGTATGTACAGCCTGCCGCCCTTGCTTCCGATATTAGCGGCATTTGGCTGTTCACGAACGCCAAAGGCGGCAAGACGGTGTACGCAGAAGGCGATGTCAATTACAAAAAGGCAACATCCAAGGCACCGACGGTTAAGCCTGGTACATACACCACCACCGCAGTGCGTGGGATCTACAAAGGTGCAGGTGCTGCCACCGGCCGCAAAAAGGTTAAAGACCTGACGGCCGACGGCCGGCGACACGCTACAAGCAGTAAGTCGAAAGCAGACGCTATGTTTCGGACAGGCACCACCATCACCGTGCTGGAGACCAAACTGCTCAGCACCGGCAACCTGTGGGCACGCTGCCCCTCCGGCTGGCTGTGTATCTGGGAAAAGGATATTGACCGTAAATTCATCAAGTAAAGTAAAAAGCCCACCGGATAACGGTGGGCTTTTTCATATCTGATTTTTTTACTTAATTTTAGTGAAGGGTATTGACAATTATTATCTCCTTGTAGTATAACGAAAAACAAAGGAGGAATGAAAAATGATTGTGGAAGATACCAAGGATTTGGTTGAAACTGCGGACTATGTGATCATCGAAGCTGTTTTAGTGGATGATGGACTGCGTTACAAACAACTTTCTGTTGGCATTAAAGCCAAAAATGGTGACATTATCCGCATAATTCCAATATCGACGATGCTGATGTAAAAAAAGGCCGGGTAGTTCAGTAACTGCCCGGCTTTTTCTATACCTCGCATTACCAAGTACTGCAATAAGTACTGCAACGCCAAAAGTTTTTTATTTTCTCTCATTTTTTACACAAGCGGAAATTTGGCTTAACTAAGCCAAAAATGGAAACAGAAAGAAATAAAGGACGGCTGAAAAAGCCGTCCTTTTTGGTCGAGGTGACAAGATTTGAACTTGCGACCCCCACGTCCCGAACGTGGTGCTCTACCAAACTGAGCCACACCTCGATTTATTGCTACAATAGGATAACACAAAATGCGCGCGGT
>ZellerG_2014__CCIS22958137ST-20-0_NODE_40_length_181493_cov_7.91373
ATCATCAGTCAGTACGGCGGACTGTATTGCATTTAGATATAGAGTTAAAATATGGACAGTCAATAACGGTGTTAAGCCAAAAATCGCACTTATTTTTCAATTCGTGGCGGAAAATGCGACTGAAAATCTGTCAAATATAGTAGAATATCTCCAGTGTGTTGTCCGGTTTTTTGAATGTGATGTGGTCTACAATGGAGCGCAGGGCTTCGTTCTTGACGCTTTCCGCTGTATCCGGAGACTTTATCAAATTGAGCACAAAACTGGCTTGCTGGACGAACTGTGGCGAAATTTCGCCACTCTGTGACTTCGCGACCTTGGCCTGCTCGGCTTTGAGCGCTTCAATCTTGTTTTGAAATGCTCTTTTTTTGCGGCCGTATTCCTCCAGCGTATCATACCCGGCATCGTAGGCATCACTGGCCCGCTTGATCTTTTCTTCTTCCTTGCGAATGAGCAGCGAGTAGTCTACCACTTCATTTTGCAGCTGCTCCTTTGGCAGCACATTGAATTCCAGGGTCTCCAGGGACTTTTCAATGGCAGCAATCACCGCAGCGTTGGCCTTGCGTATGGATAGGTAGTGGGATACCTTGCACTTGCCCCGGGCGTAGTTGTGGCATTGAACGGCGGGGTCCCTGGCGGCAATATAGGTGAGTGTGGCACCGCAGGTGTCGCAGCGTACAAGGCCTTTCAGCATGAACGCAACCGGCTGCTCCTTGCGCTGCCATTTGCCATACCGTCTTTTCTGTTCCATGATCTTCTCCTGTACTTGATCGAATGTGTCTTGATCTATGATCGGCTGGTGCTTGCCGTCCACATACATAACCTTGCTGTTATCGCCCTTGTACCGGTCTCTGGAGGCTCTGCCGTCTGTGCTCCAGCGGATTTTACCCGCATACACCGGGTTCATCAGTATGTACTCCACAAAGCGGTTGTCCGGCGGGTTGCCCCGATAGGTCTTTACGCCCATGGCGTCCAGCTCCATGGCAATCTTACGGTAGCCTTTGCCGGACAAAAAAGCATTGAAGATGTACCGAACGGTGGGCGCGTCCTCGTTGGGTGTGAACACTTTGTTTTGGAGGTCGTAGCCAAAGGCACCGGCGCTCATGGCTTCGCCACGGCTTGCCTTTTCCGTCATGCCCCGGGTCACTTCCTGAGACAGGCGGGTGCTGTAATACTCGTCCATGAATTCTATAATGCGCTCGATCAGCGGGGCAAAGGGTGAGTCGTCTATGGTCTCGGATATGGAGATCACCGACACGCCGATGCGCCGCAGCATGGATTTATACACAATGCTTTCTTCCTGGTTGCGGGCAAACCGGCTGAATTTCCATACAAGAATTGCCTGGAATGGGTGCTCCTTGCTTTTTGCAAAGGCGATCATATCATTGAACGCCTTGCGCTTTTTAACGCTTCGCCCGGAGATACCATCGTCATAGAATACATATTCATCCGGCACGCAGTAGCCGTTTCTGCCGGCGTACTCACGAATGAGTTTAAGCTGGCTATCAGGGCTGTACTCGTCTTGCCGGTCGTCACTTACGCGGATATATGCCGCTGCATATTTCATTGTACCACTCCCATAGATTGTACTTAAAAAAGGGCGCAAAAATGCCCTGCTTGATTTATCGGCAGGGATGTGGTACAATATCCAATGTTGGGTGGGTTATGTACTACATATCCTGCTTATCGGCTCTATCCTGTTGGCGCAGGGTAGGGCTTTTTTATTTTGTTGTGATTTACTCTAACTTCCCGGCCAACGCCTGGAATTGATGGAGATAGTTGTCTTTGATGTCCTCAAAGATCTTGGTGGCCTCTGCGTCATCGTACAAGTGCGTGGTCAGGTTGCGGGCATTCAGGATCTCCACCCACACCAGGTCGTTATCCACAAGGCCGTCAGCAAAGGCCTGGCGCATCACCGGCTTGGGGCTGTTCACTTCCGTATAGCCCTGCTCCAGCAGATACTCACGGCAGGTTTTCCACGCCAGCTCGGTGCAGAATTCAAAGCGCTGGATCACACCGTCACGCATGGTGGAATTGGGTAGCTTGTCATAGTCGGCAATGGCCTCCTCCAGGCGCTGCACTGCGTCTTTGAATTTGTCCCGCTTTTCTTCATATTTGCTCATTAAGGATACACCGTCCTTTTCTATGTTCTGTAACAGTTTGGGGTCTGTGTCCCGGCTGACAAAGACCAGGTCAAAGTCCAACAGGGTGGGCAGGTCCTCAATGGCCTGGGCAAGCTGCGCCTGCCGTCCTCGGTCGTCTATACCGTACACCGCCAGGTCAATATCGCTGCGCTGCCGGTTGTCACCACGCGCCCGGGAGCCGTAAAGCACCACCTTGGCCGCGCCGTACTGCCGGCCGATTTTTGCAATTTGTTTGTAGAGCTTTTTCATGCTATTTTCGTTAGGCATGACCATTTTGCCAACCTTGGCAGAATGGTCATATTTGTTAGGTTCTGGTGCCTTTTTTTCTTCCCAGCCCATAAGATAAGCCGGAGTAGTATGAAGCACCTTTGCAAGCAGCTCAAGAATTTCAGAGGGAATCTTCTTTATGTTGTTATTTTCATATCTATATATGGTGGCTGGCGATACACCCAGTTTCTCAGCTACTGTTTCAGCGGAAAGGCCCAGCTCTTTTCTGCGTGCCTTTATTCTGTCGTGAATTGGGGTATTGGCCTTCGTTTTCCAGCCCATCAGATAATCCGGGGTCGTGTTCAGAGTGTTTGCAATCGCTTCAACCTTGTTTGATGGTATATTGGTAATAATACCGTTCTCGTATTTGTGTATTGTTTGTTTTGTTGTGTGAATACGAGCCGCCAATTCGTCTTGCGTTAGATTTTTGGCCAGCCGCATTTCTTTTATTCTTTGACCAATAGTCATTTGTTATGGCACCTCCTTCTTCACATAATATTTATATCGCCATGTGGAGGTATATACGATTTTACTGTTCGATCTCGCGAACCAGCAGGCGGGGAATGCCAAGAACATGGCATTGCTCCAGGTCCTCGTTTCGGATAGTCTTAGGGGTGTACTCCGGGTTGATAGGAATAAGCTTCACCCAGTCCTCACCGTCCACATATTCTATCTTCTTCAATGTGGCCATATCGCCGTCATAGATGATGGCTCCAATCTCACCGGAGCGGTTCATGGTGCTCTGCTTCAGGATCAGCACCTTGTCGCCGTCCATATACTGCGGGTACATACTGTCACCCTTAACGGAGAGCACAAAGAAGTCATCCCGGCTGCGGCCGTGCAGGTAAGACTTAGGTATCTCTACCGTCTCGCCACTCCAGTCCTCGTACGCAGGGTAGTCATACCCGGCGGCGATCTCACCAATTACCGGGAAGATGACCGTGTCTTCTGTCACTTCCGGAGCACGGAGAGAGGTGGGTTCTTCCCAACCCATAAGATAGGCTGCACTTGAATGGAGTGCTTTGGCGAGTAGTTCTATTCTTGTAATAGGTATCTTTTCCGTTTCTCCAGTGGCATATCTTTGAATAGCGGATTTAGGTATTCCAGTTTGTTTTGATAATTCGCCGTAAGTTGCGTTGTTTCGATTGATAAGATCAAGTAATCGTTCGGCAATTTCGTTCATAAATTATCACCTCTGCAAGATGATAATAACACAAGCGTCCCAAAAAAGCAAGGACAAATCGGAAAAAATCAAAAAATCGTCCCAAAAATGCTTGACATTGGTATCTTGGTATGGTATGATTAAACTGTCCCAAAAATGGAACGAAAAAAGCAAGACAAAAGGAGGTGTTAGCTTGGTTAATAAGAATCGTCTATTGGGTTTTATTGCCAGTGCGGGTTTAACACAGACAAGCCTTGCGCAGAAAATAGGCATGAATAAGGACACATTGAGTCTTAAAATCAACAATAGGAGTGATTTTAAGACTGGAGAAATTGAACGAATTTGCAATGTCCTGCAAATTACGAAAGCGGCTGATAAAGTCGATATTTTTTTGTACAAGGTGTCCCAATAATGAGACGACGAGCCAGCCTTTAGATAAGCAGCAGGCAGCGGGGATGTATTTTTTCATTTCTCTTTCTTTCTTTTTTCTTTTCTTTTTTTGATTTCCTGCACGCCCGCCACACCCAACATCACATTTATCGCAGCGGGCGGTCTGCTGCTGATTTAAGGGCTGGCAACAAATAAAAAGGACCGACTGCTGGCACAGTCGGTCAAAGGAGTTGATAAGCTTAATATAATGAGTAAACACAATTATCAACACCTATAGTATAGGCGTTGAGAGAGAAAAAGTCAAGGCATACGGACAATCCGACCTTGCGTAACTTTAATTGAGGTGACGAAATGAAGAAAGAACTGACCACCGTGATCATGGTTATGGTGGACGGCAAGGTTAAGCCCTTGGAGGACTTGACGGAAGAAGAACACAGCCGCATGCTGGCGGCGATGGCGCACCGGCTCACAGAGAGCATGAGCGACTACTACGCCCAGCACCCGGATGAGGTTAAGGAGTTGGCGAAGATATGACAAGACGAGAAAAGGCAGGGATAGTGCTGGTGTTCACCGGCTTCCTGTTGGTGCTGTTTGGCTGCTGCCTTGTGGCGGATAATCCGTACTGGTGGGTGTCCGTGGCAATCAGCGGCACCGGCTGCGCATTGATCGCTCTGGCGGTGTTCGTGCTGCCCAAGGACGAGGACGAGGCCCGACAGGACAAGCAGCTGGTGGTTGAAGATGATAAGGATAGAGTGGTGCTGCTGGCGCCGCTGACAGATTTCGATGTGGCGTATCTGCACGCCTTAAAACTGGGAAAGGACAATAACAATGAGTAATGAATATATGGATTTGGTAATTTCGACCGACGGCAAGGTGTGCCGTGCCCCGGGCTTCAGCAATATACAGCCCGGACAAAGAGTCATAGTGCGGTGCCGCGTGTATGATGTGCTGGAGGCGGTATCCGTGCCCGAGAGCGAGGCACTGCTGACGCTGCCCAGTGCGGATGGCGTTATTCATACGCTGGAGTATGACGAGGACGAGCAGGAGGAGAATGCCGATGTATGACAAGGATGCGGGCGTGATCGCCTGTGACAGCTGCGATATAACCATTGAGGGTTATGGCTTCTCCATCGGTGCGGGCAACGATGAGCCCAGCGGCAGCTACTGCTGGGAATGTGCTTGCGAGAAGCTGGAGCAGCTGCTGGACGAGAGCAACAAGGAAGCGACCATTGTGCGGCGCAGCGAAAACTGGCTTCGCAACTGCTACGACCTGGGGGTGATCTGATGACCAGCGCAGAGATGGACAAGTTTGTGCAGGACTACGGCTTTTGCCCCCAAGACTGCGACCCGGATGAGCGGGCAGAGGCCCGCATTGTACTGAATATAGACAAAGGAGAACGATATGGCGACACTGTATGAATTGACCGGCCAGGCAGCCCAGCTGATGGAGCTGCTGGAAGCCGGAGAGATTGACGAACAGACGGTCCAGGACACACTGGACAGCATGATGGTGCCGGAGAAGCTGGAGGACTACGGTATGGTAATCCGGCAGCTGACGGCGGATGTGGAGGACTACAAGCGAGAAAAGGACTTCTTCGCTGATAAACAGAGGCGGGCGGACAACGCCATTAAGCGCATGAAGAAGACCCTGGCACAGTACCTGGCTGCCACCCAGCAGAAGAAATTGCAGGCCGGACGGTTCGTGCTGACCAGCACCTCGAGCAAGTCGGTGGATGTGTTCAACCTGGCGGCGGTACCGGCGGAGTATATGCAGCCCCAGCCGCCCAAGGTGGACAAGGTGTCAATCCGCGAGGCTCTGTTGGCGGGGGAGACGGTAGCCGGTGCGGCACTGATTGAGACCCCCGGCTGTGTGATCAAGTGAGGTGAATGGAATGGAGTTACAAGCAAAGCTATTAGCCATCCAGTGTGAACTGGTGGCGCCCAAAAATCAGTATAACGCATTCGGCAAGTACCATTACCGCAGCTGTGAGGATATTCTGGAGGCGGTCAAACCGCTGTGTAAGAAGCACGACACTGTGCTTACCGTGACAGATACGGTAGAGTGCTGCGGCGATCGAGTGTACATTGTGGCTACGGCCACGCTGGCGGACACGGAGAGCGACAAGAGCATTTCCGTGCGGGCCTTTGCCCGGGAAGCCGCCACGAAGAAAGGCATGGACGATGCCCAGGTGACCGGCAGCACTTCCAGCTACGCCCGAAAGTATGCACTTAACGGCCTGTTCTGTATTGATGATTGCAAGGACCCGGATGTGCCCCCGCAAGGCACCCAAGGCAAGCAGGGAGCCCAGGACCCGCAGAAAGGACAGGCACGGCAGCAGGCAGCGGAGAAGATCAGCCCGGACCAGGTGGCTATTCTGAAAGAAAATTCAGAGAATGAGCGGGTCAAAAAGGCCTTGGCCTATTACAAGGTGAGCCGCATTGAAGATCTGACCCGGCAACAAGCTGATAAGATCTTCATGAAGTTAGGTCTATGAAAATCGAATTCAAAAAAGCTGACCTGGTGCCCACTATGGCCAAGGTGGGGGCGTTCATAGGCTCCCTGGCAGAGCAAAAGGACTATGTGCTGGAGATTAAGCCAAAGCCGAAACGCCGGAGCCTGGATGCCAACGCCTACATGTGGGCATTGATCGGCAAGCTGCAAGCAGAGTTGGCAAAGAACGACCCGCAGATCACCAAGGACGAGATTTACCAGGGCTATGTGCGGCAGTATGGCAAGTCTGTGGACTACCAACTGCCGGACAGTGCCGTGAATGCCATGACGAAATCATGGGGTAGGAACGGCCTGGGCTGGACAGCGGAGAAAGTGGACGATGGTATCTACCCGCGCACCTCGCTGGTGCGGTTCTATTACGGCACCAGTTGCTACGGAACGAAGCGCATGGCTCGGCTTATAGACGCCGTGGTCCAGGACTGCAAAGCACTGGGCGTTGAGACTATGCCGCCGGCGGAGCTGGCGCAGCTGATGTCTGCTTGGGAGGAACGGAAACAGTGAAGAAGAGCATTATTCAGCCGGAAGAGCAGCGGCAATGCTACCTGTGCGGCTCTGTGCGGGCCCTGGAGCGACACCATGTATTTGGGGCATATAACAGACGAAAAAGCGAGAAATACGGCTTAACGGTGCTCCTGTGCCATAATTGCCACAACGAGCCGCCGAGAGGTGCACACCATTGCAAGCAGACGATGGACTATTTACACCGGGTGGGGCAGCAGGCATTTGAGACTGCCTACCCGGACAAAGACTTTATATCTATTTTTGGGAGGAATTATCTATGATTAACAGCATTGTGATTATGGGTCGATTGACCTACGAACCGGAACTGAGAGCCACGCCCAGCGGCGTCTCCGTTGTGCGGTTCCAGGTGGCTGTGGACCGCAGCTATCAGAAGGCAGGCGAGGAACGCAAGACGGACTTTATTGACTGCACCGCCTGGCGGCAGACGGCAGAATTTGTGTGCAAATACTTCCATAAAGGCTCTATGATCGCCGTGGAGGGTTCTTTGCAGACAGACAACTACACGGACCAGAACGGCGAGAAACGCAAGAGCGTGCAGCTGGTGGCCAGCCAGGTGTCCTTCTGCGGCTCAAAGGCAGAGAGTGGCGCACAGACTGCAGCACCCGCACCGGACGCAGAGTTTGAGCCCATCGGCGGCGATGATGACCTGCCGTTTTAAGGAGAGCCTATGCAAGGATGGATCAAGGTGCACCGAAAGGTTACGGAGCACTGGCTATATTCTGCGGAGCCCTACGACAAATTCCATGCCTGGATGGACCTTCTGCTGCTGTGCAATCACTCACCTGCAAAGATGATGATTGATGGCAAGCTGATGGATGTGGACAGTGGCGAGCTGGTCACCTCCATTCGCTTTTTGTGCGATCGGTGGAAGTGGAGTAACACGAAAGTTAAGCGTTACTTGGATACACTTCAAGCTGACGGAATGTTGTCAGTAAAAAGCGACAGTAAAAAGACACGGCTTAGAGTGCTTCACTACGCCAAATATCAAGCATACGCAAATGCAAAAAACGACACAGAAACGACGCAGGAACGACACAGAAGCGACACTGAAACGCCGCAGAAACACACAAACAAGAATGTAGAAGAATGTAGAAGAAATACAGGAGAAGGGAGAGAGCGCGCGAGCGCGTGCACGCCCGCAAAATTATATGGCGAGTTTAAGAATGTGCGATTAACCGATGAGGAATATGCGAAGCTGAAAAAACAATTCCCACTTGATTGGCAGCGGCTAATCAAGAACTTGTCCTTCCACATTCACAACACCCACAAGACCTATTACGACCACTTCTCTGTTTTGCAGAAGTGGGGCACAGAGGACAGGAAGAACAGCGGGGCACTGCAAAGCCCGCCGTCCTACGACCTGGAGCAGATCAAGCGGGACACCATGAACAACACAGACATCAAGTTTTAGGAGGAGCCTATGGAACTGAACACACTGACACCACGGCAGGCGTTGATCTATGACGCATTGATCCCGCCCGGCATGCCGGTGAGGGGCAAAGAGCTGGCGCGGCGGACGCGCATTAGCGAGCGGGACCTGAGATCGGAGCGTAAGGCCATGCAGGAACAGGGCGTGCCCATCGTCACCGGTGACTTTGGGTATATGCTTGTTGATGAGAACAATCCGGAGCCGCTGCTACGGTACGCCAAGCGGCTGAACGCTCACGGAGATGAAGAACTGGCCACGGCAGCAATGGCCCAGCAGATCTATGAAAGGCTGGTGACAGCAAGATGATGGTACGATTGACGATACCGGGAGAGCCCCAGGGCAAGGGCCGGCACCGGGCTGTGCGCCGGGGTGACCATATTGCTACATATACGCCCAGGAAGACCAAGGACTACGAGGACGAGGTGCGGTTCTGCTACCGGCAGGTATATGGAGATCTGATGGCCTTCGCTGTGGACGAGCCGGTCAGTGCAACGATCATTGCGGCGTTTGGCATTCCTAAGAGTGCCAGCAAAAAGCGTAAGGTGGAGATGATGGCCGGCAGTGTGCTGCCCACAAAAAAGCCGGACACGGACAACATCGCCAAGATCGTGCTGGACGCATTGAACGGCCTGGCCTACCCGGATGACAAGCAGGTGGTGGAGTTGCAAGTGCTCAAGACCTATGATTTGGATGGCTATGTGGAGGTCGAGCTGCGGAACTGGAGGGCACGGACAGATGGCTGAACAATGTGCATTCTATGTGCGCTGTGATCGCTGCCAGTATGGCCGCAACCTGGGCAGCAATGAATACGGCTGCCGCAAACACCTGGCACCTGACGGTAAGACGATACACAGGGGGCAGTACAGCTGCGAGAATGGGAGAGAGAAAGAATGGCAAAAAACAAAATAACGCACGAGTGGAATGAAGATTGAAAGGAGAAAGCACAATGTGTACAGAAATGACAAGCTACCACCAGCCAGACGGCTGGATCAGTGTAAAGGACAGGCTGCCGGACACGGATAGAGACATAATTATGTGTCTGGAAACAAGAGAAGTGTGTTGCGGTTGGTATAGCCCAGCTTTACGAATTTGGCATGATATGAATGCAACCGCAATTGAGTCGGTCACTCATTGGCGAGAACTGCCCGACCCGCCCCGCAGAGAATGGAGAAATGTGCCAAATGAAAAACAACAAAAACATCAACTGCGACGGATGCAAATGGCTCGACCAAGTACACAACCGCGCGGCCGGAGAAGGCTACTGTTGCATGATTGTGCGATCGAAAAAAATACAAAGCTGGAGACAGAGCGCGTCATTCAAACATGTGTCGGTGCGATTTATACGAAACGGGAGACTGGAACACACGCCATAACGCGCCATAGTTTCTCCTTTCAACAGACGGCAAATACATTTTAATTGAGGTGAAAGAATGAAAATTCCAAAATACATTGATGAATCGTTACAAAAACGAACAAATGCGGCCTTCAAATTCATGAATTATGACTGCATTGTTTCGGATTTCATTGAAAAAAATGGAATTGAGCTCGACCCCATGCACTATGGATTGGGTTGTGAGTCTCTTTTGAATCCAGATAGTAGCGCAAACGCTGTAAGAGAGGCTATATTGGCACATAAGAACAACAAGGAGAAAAAGAATGACAAATTTTGAGCGAATCAAAAATATGAGCATTGATGAAATGGCAAAGGAAATCAATCACATAGGCAATGTTCCTTCGAGGGCGTGATTGATGTGGGCTACACCGGAAGTATTGCCGTCAAGCTGTACAACCACAGCGGTATGGATTATTCTGTACGCCGTGGGGACAAGATCAGTCAGCTGGTGGTGGTCAAGATTGACACGCCGGAGTTGGTACTGGTGGACAAGCTGGCAGACACCGAACGCGGAAACGGCGGTTTCGGGAGTACAGGGAGGTGAGCAGGATGTGTACAGCAGCACAAATTATTCTTGTGGCCGGGGCGGTCATTGTTGCATTTTTCGGCGTGATCGGCTTTGGTCCGAACTTTAAGAAGTGATCGGAATAAAAAGCAGGAGGAAAAATGACGAACAACGAAAAGAAGGAATGGCTGCAACGCTATCGGGAGTGCTGGGCGGAGGTTGAGATTACACAACAGGAGATCGAAGAACTGAACAGCCGGGCGCAAAAGATCACGGCTTCCCTCTCTCCCACGCCGGGAGGCGGGCAGCGGGCAGATTTTACCTTGACGGTAGATCGCATTATAGAACTGAAAGAGAAGCTGGACCAACAAGTCCGGCTTGCTCTGTTGCAGCGGGCAGAAATTGAGGCTGCTATTGAGCAGGTACGCAGCCCGTTGCACCGGCGTGTGTTGCGTCGGCGGTATTTGAACGGTGACACTTTTGAGAAGATCGCTGTAGACGAAGATATTACATACAATCACCTGGTCTCTCGCATTCACCCGCAGTCCCTGGATATGCTGGAATGCGAAAAATAAAAAACCACTATGCAATGCATGTTGATGTTATAGTATGCAGGTTACCGTCTGTGTTATAGTATAAACTGCCAAACAGATTGAAAGAGCGCTCCAAACGGTGCGCTCTTTGGTTTTTGTCTTTGTGCTTTCCCTTTCTAAAATGCGGTTACTACGAGGCTCATTTTCAGATGTGCTATAATTATGGTGAGCGAAAGGGGGGAAACAAATACATGCGTAAACGCTCTGAAAAACCTTTAGGCAAGCAGCAGAAGAAAAATCGTGAAGTCCTGGAGTACGAAGAGGTCAAGACAGAACTGACCAACATTTCTCCGGCAGAACGCCGGCGCAAACGCATTATGGCTGAGACGGATGTGAAATCCGCATCCAAATTCTTTAATGCGTCTATGGCAGCAGAGTTTTCTTTGATTGCGACTATGACTTCTTGGATCGTTGCACTTCACAATGACTGTAAAGGAGTGATAAGCTATATCGTCCTTGTCGTAGTGATCGTGGCCGCTATCGTTGCATCAGTTGCTTTGTTGTTTACTTGGATAAAGAAAAATATCCATCTTGAAAAAGCGGTACTAACGCTTGAGATACTGGATGAATTTTTTCCAAATAGCAAACAGAAAAAATAACAGCATATAATCCGTGATTATTACAAAGGAGGTGAGCAGCGTGGGTAAAGAGACCTTAACACCTAAACAAAGGCTGTTCTGTTATGAATATGTGCTCGACCATAACGGGAAACGGTCTTACCAGGCTGCTTACCCGAATTGTAAGGCACCCGGGAGCGCAGAAAGCCAAGCAAGCCGATTGCTAAGAAATGATAAGGTAAAAAAATTTATCGCTGACCTGGAAAAGCGAAAGCTGGACAAGTTGGATTTTACCGCAACGGATGTGCTGAACGCACTGTGCTCCATCGGGTTTGCAGAGACGGCGAAGCCGCCGAATACCTCTGATCGGGTGAAAGCCCTGGCAGAGCTTCTGCGTCACTTTGAATTGGCCCGAGGGCATGAGGATGAGCAGACAGACGATGGCTTCTTGGAAGCCTTGGAGCAGAAAGCGGGTGAACAGGCATGGGAAGAATAAGTACCTTTCATTTTCAGCCATTCTCCGCCAAGCAGCTCCAGGTGCTCACCTGGTGGTGTAAAACATCACCTGTGAGCGACAAAAACGGAATAATTGCAGACGGCGCTATACGATCCGGTAAGACGGTGAGTATGGCGCTTAGCTATATTCTGTGGGCTATGAGTACCTACAGCGGCATGAACTTTGCCATGTGCGGTAAGACGATCAGCTCCTTTCGCCGGAATGTGCTTTCTTTTTTGCCTGCAATGCTGCAAAGTCGCGGGTATCAGGTAAAATACAGCCGTAGCGACAATGTGCTTGTGGTGACGCGGGGCGGCACAGAAAACGCGTTTTATATCTTCGGGGGCAAGGACGAAAGCAGCCAGGATCTGATCCAGGGTATGACCCTGGCCGGTGTGTTCTTTGACGAGGTGGCTTTAATGCCCCAGTCCTTTGTGCAGCAGGCCACCGCCCGGTGCTCTGTCAGTGGTGCAAAATTCTGGTTTAACTGTAACCCGGATAACCCACACCACTGGTTTTATGAAGAATGGATCCTGCCGGAGAAGCGGCAAGAAAAGCGAATACTCTACCTTCACTTTACGATGGACGATAACTTGTCCTTGACAGAAGAGGTCAAAGCCCGGTACAGAACGATGTACGCGGGCGTTTTTTATGCTCGGTATATCCTGGGCGAATGGAAAGTGGCAGAGGGCCTGATCTACGATATGTTTGACGAAAGGCGGCACTGTATTCCGCTGCCGCCGGAGAGTGAACTACAAGGTTCTGCCTATATCAGTGTGGACTACGGTACGCTAAACCCCACGGTGTTCTTGATGTGGAGAAAATACCACGGCAAGTGGCTATGCGCCAAGGAATATTACTATTCCGGGCGGGAGAACCACAGGCAAAAGACGGATGCAGAGTATGCGGACGAGATGATGGCCTTTATCGGCGATACGCCGTATACCTGCGTAGTGGTTGACCCTTCGGCGGCCTCTTTCATTACAGAACTGCAAAGGCGGGGGCTCAAGGTATTAAAGGCGGATAACGCGGTGCTGGATGGAATCCGTACCGTATGTACGCTATTGCAGCGGGCGGATCTGCTGTTCAGCAAGGATTGCACCCGTACCATTGCGGAATTTTACGCCTACCGTTGGTATGACAAAGCGGCTCAGGCAGGCCGGGATGAGCCGGTCAAACAGGACGACCACGCTATGGACGCTATGCGTTACTTTGTAAGCACGGCGCTGGGGCGGATCGTAACAAGGAGGACATAGGATGATACTTTACATGAACCGGCGCGATGTGCCGAACCTTGACCGGGGCGAGTTGCCTTCTGCGGTGATCGATTATGTGATCGGTAAAGCAAATAAATATGAAAGACGGTGTCGCGCCCTATATGGTCGGTATATCGGTGTTCCACAGCTTCACCGTGGAGATGAAGAGGATGATGTGCGGGCGGAGGCCAACTATGCCAAGTATATCGTAGATATTATTCGCGGCTACTTCCTAAGTGAGCCGGTAAAGTACGATTGCAACGACCGGGACAAGAAAGACAGTCAGGCGCAGCTTTCTCTGGTGTCTACGGTTGAGGCCAAGCTGGATCGGCAAAACGGCACCCTGGTCCGCCACAACGCTGTGGATGAAGACAAGGACGGCCTGTGCGGCAAGGAAATTGATATTTCCGCCGTGATGGCCGCTTATCACAGCCAAAACATTGCCACCGTGGATCAGCGGATCGGCAAGGCCATGGGCATATATGGCGAAAGCTGCGAGCTGCTGTACGCCAGCACAGAGGAGCAGCCGCGCCCCCGGTCTGCAGTGTATGCACCGGATCAAATTGTCCTGGTGCAGGACGACACGGTGGAGCACAAGGACCTGTTTGCCCTGTGGTTTGAGCAGCGGGAGCGCACAGACCGCAGCCGGTATTATGCGGTGACTGTTTATACCGCCACACAGTACCAGCAGTACGAAAGCACATCGCTGGATAAAGAAAACTATGTGTACAACCCGGTGGGTGCACCGGTGCCCCATTTTTTTGACGGTGTGCCGGTGGTGTGTTATGAGAACAACGAGGAGCGGCAGGGCGACTTTGAACAGGTGGCCAACTTGATTGACGCCAGAAACGAGCTGCTGTCCGACCGGCTTACAGATAAGCGTAAGTTTGTCAATTCCATCTTGGCAGCATTCGGCGCGGTTCTGCCCCAGGACACCATGGAGGCAGCCAAGCGAGACCGGCTCATTGACGGCATTCCCCAGGACGCCCGGTTGGAATACATACAAAAGACCTTTGACGAAAACTCCATGAAGGTGCTGGACGATACCTTGGTATCGGATATTCACAAGATGACCCTAACCCCGGATATGACAGACCAGGCCTTTGCCGGTAATGCCAGCGGCGTGGCGTTAAAGCTCAAGCTGCTTGCCCTGCACCTGCTGGTAAAAAGCAAGATGAGCGCCATGGAGGCGGGGCTGAAAAAGCGCTGGACCTTATACAACAACTGGCTGGCCCATAACGGTATAGACCCGGTGTCCGTAGATGATGTGGATATGGTGTTTACTGTGGCGCTGCCCATTGATGAGGCACAGATTGTCTCTATGGTGTGCACCTTGAAGAATGCCGGGCTGGTGGACGATCAGACCCTGCTGTCTCTTCTTTGGTTCGTTAAGGACCCGGCGGAAGCTGTGGAGAACATGAAACAGCAAAAGCAGGAGAACCAGCAGCAGTATATGGACAGCTTTGCCGCCAAGGCGGAGGACAAAGCTGATGAAAAGGGACAGTCGGCAGATCAGGAACAGCAAGACAAAGAAAAGGACGCTTAACCTATGAAAGCAGCAGAGTATTGGAAAAGGCGAACGGTTGACCTGGAACACCTGCTGCAAGCACGCACCACCGCTACGATGGTGGAGGTCAACCGTATGTACGCCCAGGGTGTAGAGCAGCTCAACGAGCAAATTGAGCGTATTCTCCGCCGGTATGTTAAAAACGGTCAGATCAGCCAGGCTTATGCCTTGCAGCTGCTGAGCGCAGGCCAAACCGCAGAGGAGCGCCAGCGCCTGCTGGAACAGCTACAACAGACTAAGGAACCACAGGCACGGCGTGAATTGATCGCTATGCTGGACGCTCCTGCGTATGCGGACCGTATCAGCCGTTTGCAGGCTTTACAGAACGCTATTCGTGCGGAAGCCGTAGCCATGGGCGTGCAGGAGGAACGGCTGGCGAAAGCGCGACTGACAGATACACTCAAACAAGCATACTACCGTACTATATTTAACGACCAAAAGCGTAATGGTCTATATGACTTTCGCTTGATCAGTGACCGCCGTGTACAGGCCGCACTTACCCATAAGTGGAGCGGCAAAAACTATTCCGATCGTGTGTGGAAGAACAACGCCGCCTTTTGCAAGCGCTTGCAGCGCACGATCGAGGTGGGTTGTATGACGGGTATGACCCTGCACGATATGGAGGAGCGGCTGCTGGAGGACTGCATAGGTGCAGACAGCGACAGCGGGCAACGCTATTGTGCCAGCCGCCTGATCCGTACAGAGGTCAATCACTTTTCCAATCAGGGCTTTTTAGAGGGCTATAAAGCAGCGGGCATTATCCGGTATCGGTTTATGGCGACCCTGGATCTGCGTACCTCTGCCGTGTGCCGCCAGCTGGATGGCAAGACCTTTTTGGTGGAAGAGGCAAAAGCAGGCGAGAACCTGCCGCCTATGCACCCTTTTTGCCGTAGTATTACTGTGCCGGTGGTGAGTAACCGACCCGGCACCCGCTGGGCCAGGGATCCGGTAACCGGCAAGTCTATGACTGTACCGGCAGATATGACCTATAGCCAGTGGTATGAGAAATATGTGGAGAAAAACGGCGGCGTTATTCGTGGCGCCCATTCTCCAAAAGATAAGGTTGATAACCAAGCAAAGCCCGGGAAACCGGTTCATTTGGGGCATATCAATCCTAATTCAGAGGCAGAACGCAATGCTTATGTGGACCGTTTCATTGATGAGTACGGGAATGCCGAATATGAATACATGCTGGTGGTGGATAGCAAGGGAGATGTGTCCTTACTAACCAGCAAACTTCCTGATATGATTGATATGACGGATGTTGATATTGCGATGGAAGAGAGCTATAATATACATAACCACCCAGCAGCAGAAACGCAATTCTCGTTTAGTGATGATATGGATGTTCCATACATGCTTGATGATGGCACGAAGATTATGGAGGCATTCGACTACAAATACCGCTATCGCTTAGAGCAGATGGATGGCGTGACAAAAGAGCAGTGGGAACAGGCGAGAGAGAAAGCCAAGAGTAATGTACCTTATGTCATGAAAGAGCGTGGGCTGGACTTATCGGATTATGAAGAGTATGCTAAACACATACTGATTGAAGAAACTTGCCGCATTTTAGGAAAAGGAGTGTACAGACGATGGGAAAGATAGACCTTGATGAAGAGGAAAAAGCTGAACTATTGGAGCTTGGTAAAGATTACGCAGTGCATAGCGAAAAAATCCTCAAAGAGTGGAAGAAAGAATTGAAAAAAGGTTATCGCTATGAACGGTGCAATACACCGGAAATGCGTGCACTGGAAGCCGAGGTCAAACGCCGGTATGGTGAAATACTGGAAAAGTACAAGGCGCTCCGTGCAGAGCAAGAACAAGATCGATAATCCACAGAAAGCAGAGTTGCAGATTGCGACCCTGCTCTTTTTATACCCATTTTCAGGCTATGCCTGTGGGAATATATCATTTAACGAACCGGCAGCGTACGGTTTGGGAAAGGAGTCAGCAATGACAAAACAGTATGCCGAGATGGAAAACAGCAGAGAACAGAGCCGGGTGTGCGCACGCCTGCCGCTGAACCTTCAGCTGTTTGCCGAAGATACCGGCGAAAATGGAGCAGACACCAACGCAGAGGGGGCAGCGGGCGACACCGGCGCCAACTCCGATGGGGGCAACACCACTCCGACCTTTGACGAACTGCTGAAAGACAAAAAATTCCAAAGTGAATTTGACAGCAGGGTCAGCAAGGCGCTTGCCACGGCCAGAGCCAAGTGGGAAGAAAGCGCCAAAGAGCAGGCGGACGAAGCCAAAAAACTATCCAGTATGAACAAAGAGGAGCGAGAGCGGTATAACCTGGCCAAGGATCGCCAGGCATTTGAACAGGAAAAGGCAGCCTTTGCCAAGAAGCAGCTGGAAACGGCTGTTGCGTCTGAGCTGCTCCAGCGTAAGCTTCCTGCGCAGTTTGCCGCATTCCTGACCGGGAATGACGCCACCGCCTCGCAAAAGAACCTGGAGGCTTTTGATGCCGCATTTCAAGAGGCAGTACAGGCCGCCACAACCGCCAACCTGCGGGGCAAGGACTTGCCGCCGGCAGGCAAGGAAGCAGCGGGCGACAATGTACCGCCCACAGACTTCCGCGCCTATGAGGCGTGGAGAAAACAGAACGGCTAATAGGAGGAATAAGAAATGCCGAATACGATTTTAACACCCAATGTCATTGCCAATGAGGCACTGATGGTACTGAAAAACAACCTGGTGATGGCTAACCTGGTCCACCGGGACTATGAGAACGAATTTGTGAAGGTTGGCGACACGGTTACCGCCCGCCGTCCCAGCAAATTTGTGGCCAAGAACTTTACCGGCGCTGTGGATCCCCAGGATCTGAACGAGGGCGGTGTACCCGTGAAGATGGACCGGCTGCGTGATGTGACCGTACAGATCACTTCTAAGGAAATGTCCCTAGATCTGCGCGACTTCTCTGCTCGGGTGATCGAACCGGCCATGACCGCCATCGCCAGCGCGGTGGACGCAGATGTATTGGCGACTGCCGTAGAGGGCGCCGGTCGCACCGTGACCGCTTCCGGAGAGAGCGCAACCAAGCCCATTAAGGATATTGCCAAGGTGGGCAGCTATCTGGACTTTGCCGGTGTGCCGGTACAGAACCGCCGCCTGGTGCTGAACCCCTCGCACAAGGTGCTGTATGCTACGGACGACAACCTGTCCAAGGTGTCCTATGCCGGTGACGGCAACGCCTTGCGGGACGCAGAACTGGGTAAGGTGTACACCATGGACACCTACATGAGCCAGAACGCACCGTATCCCTACGGTTATCTGGACAATGCCGTTGGTACTGCCAAGACTTATAAGGTCAGTGGTACTGCCGGTGAGAGCAAGGTGGCGCTGTCCTCTGTGACTGCTGCTACTGCCACGGTGAAAAAGGGCGACTGCTTTATTGTGGACGGCTATGTGTACCATTTTGCCGCAGACGCTACGGCTGCCAGCGGCGCGGTGGCCGAGGTGGCTATTGACCAGCCCTTGCACGCTACACTGTCTGGAAAGGACGCCACTGTGATCTCTGCGCCTACATCAGTAGGGTTCCACCGCAACGGCGTGGCACTGGTGACCCGTCCTATGGATCTGCCGATGGGCAACAAGAACGCCTATGTGGCTTCTGCGGACGGCCTGGGTGTGCGTGTGGTCTTTGACTACGACAGCACCCACAAGATCGACACCGTATCCTTTGATATTCTGTACGGCGTGACCACGCTGGACAAGAATATGATCGTCAAGGTGCAGGGCTAAGCCCGGGGAGGTACAAATGGAAAAGGTAACCGTTGTACAGGGCAAGACCCAAGTGGTCATTGATCGGAGTTGTCTGCCGGCTTATTTGAATGCCGGTTGGCAGCTGCAAGAAAAAGAGGATACAAAAAAAGGCGCCAAATAAGGCGCCTTTTCTTATGGGGTGATATGTTTTGACTGATGAGATGAAAAGTAAGGCCCTGCGGCTGCTGCGGGCCGTTGCCGGGCGATATGACAAGATATGCGAGGCCTGGTACGCACACGCCGGTGAAGAGCTGGATTTGCAGCTGTTTTTGGATATGGCAGAGGACGATTGCCTGACCTATTTGGGCACGCAAGAGCTGTCGCCGGTGGTAACGGCCACCACACTGGCCAAACTGGCTTTTGTGCACCTGAACAGCTTTATACAGGATCGGGATTACGGTGTAAAGAGTGCGTCCTATACGGAGGGAAGCGTATCTATGAGCGAGACCTATACCACCCCTGCGGAGCAGGAGACAGCCATTGCCGACCTGCTCCAGCCGTACAACAGATACAGGGAGGTGCGCACTGGTGAAAGCAAAAACGCCTAAGTCGTGGACTGTAAAATCACGGATTTTCTCCGCACAGACGATCAGAGACAGTGCTTACGACTTTGAGCAGAACACTTACAGTGCTACACCTGCCGTTTTGTATTTGTGCTGGCAGCCGGTATCTGCTTCTGCCCCTATTGAGGAGCGGGGGCGGGTGCTGTCTGCCGGGTATCAAGCCGTGTTGTATGACCCTGTGGGCGTGCGGCCCGGCGACCTGGTACAGGCGGATGGTATTGGTTGGCTGGAGGTGGAGACCGTACAGCAGTTCCTGCATTATCGGTTGTTGACAGCGAATGCCACAGAGAGGAGGGCACCCGGTGGAAACAAACATTGAGATTGAAAAGCTGAGTGCCTATACCAAGACGCTGCAACGCACCGCAGATCATCTGCTGGACAATTTGGAGCGGCAGATGTTGCAGGACGCAGAGGATATGGCCGGCCGTCAGCGCAGCAACTGCCCGGAGGACACCGGACTGCTGCGGGAGTCTATCGCCGCCTTTTGCGAGCGTGACGGTGATCGGGTGACCGCAGGCAGCCGTACCAATATGCAGTATGCGGCCTATGTGGAATTTGGAACCGGGCCTGTGGGTGACGAAAAGGGCACACCGCTGGATAGTGAGCTGGGTATTGTGCGCAAGCACGAGCCTTGGACTGCGTATATACCCGGCTACGGATTTCGCAGGTTGAAAGGCCGCTTGCCGGCGCTCTTTATGTATAACGGCATGCAGGCAATGCAGCCGGTGATTGCAGAGCATTATGGCACAGCTATACAGGAGGCGATCAAGTGAAAAACTACCGTGCAGTGATCCGGGATACCTTAAAATCCGTACAGTCGGATATTCCCTATGACATTAAGATGGCATTTCCGGAGAGCAAACCGGCAGGTAACCTGATCACATTTTATGAGATTACCAATACAGGCACGGAACTGGCGTGCGTAGATGTGATCGCCTATCAGGTGGATCTGTGGTTTATGACCTTGCCGGACCTGTTGGAATTGACGGAAAAGGTAGACGAGGCTTTGACCTCGCTGGGCCTGATCCGGCAATTTGCGTCCTCGGACGCACTGTTACATGACCCCAGCGGTTATTTGCGCAAATCATTGCGTTACGGCCGTCGGGTTGATACAAGAACCAATCGACTGATAGATTAAGGAGGATTTTATATGAACGAAACAAAGCCGGAACGCGGTCTTGCGTCCAAAGGCATTGAGGTATATCCCAACTATACCGGCTCCACAGCCAAGTGCCTGAACTACGCCACCCAAATCGGCGATCTGACCAAGGGCGAACGGGAAGAACTGGACGCCACTTGCTATGACGATGATGTGGAACACAGCATTACCGGTATTCGCAAGAAAGCAGACGCCTTTGAGGTGACTTTTCTGTACAACGCAAAGGACGCCACATCGGATTATCGGGTGCTGGCAGCTTTGGAGGACGCCGGTGTGTCCGTACCCATTATGGTTAAGCTGCCGGACGGCACCAAGTTTAACAACTCTGGTGTGCCCAGCCTAACAATTAAGGGACCGGGCGTAAACAGCCTGATGGAGGCTACTGTCTCTTACAAGCTGGACGGCGACTGGAGCAGAGAGTTCCCCGCCGCGTAAATCGACTATTCGGGAGGCGGGCGACTGCCTCCCCACTTTTTAGGAGGAAATGACAATGAACGAATCCCATATTGTAACCAGAACATACGATTTGCAGCTGAATGGCGGCAAGACTGTGCACCTGCGTTTGACTGTAGCTGCTCAGCTGCGACTGAAAAATAAATTCAACGAGGACGCCCTGGATGTGATCCTCAGCGCTTCCAGTGATCCGGAGCGGCTCCTGGCTGTACTGGATGAGGCCCTGCATTTTAACGATGATCCCAACGGCGATCTAACCGGTGAGGCGTTGTATGACGCGCTGGTGGACAGCGGCGTCAGCGGTATGGACGCATTCTCCAACATTCTCTTCAAGCTGGCCCATGTATCCGGTCTGTTGAGTGACACTCAGGCGGAAAAGCTGTCCTCCGGTATTGGCAAAATGCTCAATGCTGCTTTTGATGGCATGGAGCAGACGGCAGAAAGCGAGGAACAGCCCGCTTCCTTTCCAGGGTAAGTATTGCACCTTGGAGGATATGATTTTAGAAGCCAATGCTTGCGGCCTGGCTTTTCCGGTCATTCTTGCAATGACTTACGGTGAATTAAAGCGATATATCCTGTTCCATCGTGACCGGGAGCGCATACAGTATCAAAATCTGTCACAAATAGCTTATATCCAGGCCGGTGTGATCGCTTCTATTGTTGCCGGGGAAGATATGGGCCCTGTGTATGAACGCTTCCCCTATTGGACTGAGGAGGATATATTGGACATTCAGGCGGCTAAGACACTGGCTTATTTCAACCAGTTGTAATTAGATCAGAAGGTGAGGTGAAAAAGTGGATCAAGAATTGGTAACCCGATTTACGGCAGACATCAGCGAGTATAAAAAGAGCATTACAACGCTCCAGGGCGAGTTGAAACAGTTGTCCGGTGTGACCGGCCAAGTGCGTGCGGCGACCGCCCAAGCGATGAATTCCGCTTGTGAAGATACTCGCAAGCTGGGTAAACAGGTGGAAAGCCTGGTAAAGACACAAGAGCGCAATGTGCAAGCGGCTACAGCGAGCAGCGTCAAGATTACGGATTACTCCAACAAGGTGGAGCAATTACAGGGAAAGCTGAAATCGCAGAACAAAGAATATGCCTCCCTGGCAGGCCAGTTAACGGCGGTGACCTCAAAATATCGAGAGCAGCAGGCTTTTTTGAACGATTATAAAGATGGAATTGCCGGTGTCAACAAACAGCATGAGGAATTGGCTGGGTTGATTCGCACCACAAGTAGAATATCGACCCGTTATATGACATTGGAGGAAATTGAACAGCACAGGGCCGGATTGCAACGCATGAAAAACGACCTGGAGGTTTTCAATGACGAACTCCGGGATGTAGGGCTGAATCCCGATAATTTGAAAACGGATACACTCGATAAACTCAAAGCAGAAATTCAAAGTGTTTCCGCACAAATGAACCAGCAAAAAACTGCTATGGCGCAGACCACGGCTCAAATCAATAAAGCCAACGGCAGCCTGGCGATCGAGACCACGCGGTATAAATCTCTACGCAGTACCATAAAGCAGAACGGTGAAGCACTGACTGAAATGGGCAATAAGCTTGACAACGCTCTGCAAGAGGAAGCCTTCCCACCGGTTGAAAGCAGAATGACCAAGTTCAAAAACAAGGTTAAAAGTCTCGGCAGCGCGTTTGCAACTGTCGGCAGCAAGACGGGTGTTGTATTCGGGGCTATCGGTAGGGCAACAGGTTCCGTATTCGGTAAAATCGGGTCCGCAGCGGGCGCCGCTTTCGGCAAGGTGCATAGTCACCTGAAAAATATGCGTGCTTCTTCCGGTACGGCCAGTAAGTCTCTGCTGAATGTGGTCAAGTCTATCCGCCGCATAGGCGTGGTATCGCTGGGGTTGAAAGTGTGTAAAAACATTTTCGGTGAGCTGCGCTCGGTAATCACCGGTTATTTAAGTCAGAATGAGGCCCTGAATAACCGTGTGGAAGCCTTAAAAAATGCCTTTGCAAAAGCTTTGGCACCGGCCATCAATGTGGTTGTGGGGCTGTTTGAAAAGCTCATGCCCTATGCCATGAGTGTGGCTAATGCCATCAGCGGCTTGCTTTCCTCTGTGGGGATCGCTTCGCAAGTAAATGCCACAGCCACCGCTGTGGGCAAGACCACAAAAGAGACGAAAAAGCTGTCTCAAGCACAAAAAGAGTTGTATGGGTTTGACCAAATTACTAAGGTCAGTGATAATCAGCAAGACAGCAGCTCGTCCAATTCTTCTGCGGCCAAGACACCGGCAGCGTCCGACCAGTTTTCCGCTTATTTGGAGAAAATCAAGAACCTGTGGAAAAGCGGCGACTTTGAGGGCATTGGCGAGCAGGTTGCGGCCTCCTGCAATAAAGTAATCGACAAGATCAAGAACCTGGACTGGGACGGCATACGGAAAAAGGTCAATGATGCAGTCAGCGGCATTGCCAATAGCCTGAACGGCTTTGTACAGGACTTTGACTGGGCAGGTGTGGGTGAGATCGTGGGACAGGGCGTGAATACGATATTCAGCGCACTGGACACATTCCTAACCACCTTTAAGTTCGACCAGTTGGGTGCCGGGCTTGCAAGCAACATAAACGGCTTGGTGAGCACTATTGAGTGGGGCCAAGTGGCCAAGACTATTTCGGATGCCATCAGTGGTGTGTTCAAGGCCATTTACGGTTTCTTGGAAAACCTGGACTGGCGAGGGCTGGCTACGGCGCTGGAGAATTTTATAGCCGGTATTGACTTTGGGGGTATGGCTAGCTCTCTGTTTGAGGCGCTGGGCGCCGCCCTGGGTGGTATTTCCGCATTCCTCGGCAAACTGATTATGGACGCCATCTCCAGTGTGCAGACCTATTTTGGAGGAAAGATCAAAGACGCCGGCGGCAATGTGGCCCAGGGCATTTGGGACGGCATCATTGACGGCATTGGAGATGCATGGAAGTGGGTTAAGGAACACATTTTCCAACCGTTTATCAATGGTTTCCAAAAAGCGTTTGAGATCAAATCGCCGTCTAAGGTTATGAAAAAACAGGGCGGCTTTATTTCCCAAGGTCTGTTTGACGGTATCGGCGATCTGTGGAAAAAGGTCAGCCAAAAATTCAAAGGATTTAAGGACGGCGTTGTTAATTTCTTTACCGGGAAAAATGGCGTTGTATCAAAAGTCACCGGCCTTGGCGGTAAGATCGTGACCGGCTTAAAGAACGGCCTGAAGAATTTGAAAGCCACCTTTACCAATGCGTTCAAAGGCCCCTTAAACGGTGTGATCAAACTGGTCAACAATATGGTTGGCAAGATCAATGACAAGCTGCTGATTAGCGTTGGCAGCACACTGTCTAATGTGCTTAGTGCCCTGGGCGTGAGCGTGACCAACGGCCAGTACCAGTTGTTTTCTATACCCACTATCCCAGAGCTGGAAAAGGGCGGTGTGCTGAAAAAAGGCCAGGTCGGTCTGCTGGAAGGTAAAGGCGCCGAGGCTGTTGTGCCTTTGGAGCGAAACACCCAGTGGATCAGCAAGGTAGCCGCAATGATGGTGCAAATGCTGGGTAGCAGCGGGCAGGCGGTCAATGTAACGATCCCGGTATATGTGGGCGGTAAGCATTTAAGCACGGTGGTGCTGGACGATGTGAACCAAACAGAAAAGAAAGGCCGTGACCCGGTTACGGCCACAGCGTAAGGAGGGTCGGTATGCCACTATATATTGACGGCACGAAAATGCCAAACCCATCATTTAATGCCATATCCTGTTCAGATGAAAAGGTGTGGTCCTCTAACACGGGCCGCTCCAAGTCGGCTTATATGAACGGCAGTATCGTTCAGGTCAAAAAAACAAGGCAGTTGTCCTTTCCGCCCTTGACCCGGGCGGAATTGGACAAGCTAAACGGCGTGATCAACAATGCGAGTAAGCCCTGGCATTCCATTAAACTGGAGGATACTTCCGGGAATACGGTGTTTTCGTTCAACTGCTACTTTGGTACGCCCAGTTGGACAGCCTATTCAGGTGCCAGGGATTGCCGGTATTTCATCAACTACAAAGTAGACGCCATCGAGCGCTAAAGGAGTATTTTATGTACAAGACAAGCACAGCGTTTAACCAAGCCATCAAAAACGGGGAACGGATCTATGTGAAGGTTAAATGTGGCAATTTCATTTTTGGCTACAACGATGAGACGGATCCTACAAGCCCCAAGGAGCAGAATAACATTATGGAACTGAATATTGACCGCAGTATCAGCCATGACGATTACGCGCTGGCAAAGTCCTACGCTTGTGGGTGTAACTGCGTTCTGTGGGCTGTGCCCGCCGGTGCCGTGCTTCGCGGGCAGAAAACCGTGGTGTACTTTGGCTGTATGGTCAACGGTGCAGTGGAGTGGGTGCCAATGGGCGTGTTTTATCCGGAAAAGGTCACTCGGTCCGGCGAATGTACCACTTTGGAAATGTACGACCACATGTATGATCTTTCTATGCCGTATTCTGCCGCCATCAGCGGTCAGCAGACCCCTTTGGCAATCTTAAAAGACCTGGCACGCCAGGGTAACTTTGAGTTGGCTGCCGGCGTGGAGAGCAAGGTCTCCGGCTTTGGCACGGTAGATGTTTCTTTGCTCTGCGGTACGGAAACAGACGAGGACGGCAAGCAGCAGGTCACTGCCTATAATGTGAATGATGCCATCGGTTATGTGGCTGGGTTCTGCGGCTGTGCTGCCGTCTTTGATCGAGAAGGCAAGTTGCGAGTAGATACTTTCGCCCAGGTATATGATGGTACGGCAGAATACGCGGTGACAGATGACACGGTCACAGAGGTCTCACTGGCAGAGACGGACAAAACCTACCTGGGGATCAGTTGCAACAATGGGAATAAGAATATTCTTGCACCAGATAGTCTGTCGGTCAACAGCGAGGTACTGTATTTCGATAATCCACTGATCACCACCCAGGCCCAAGCGGAAAAAGTATTTGGTGCTGTATCTGATATGATCTACATAGATGATGGCGACCAGGGTGAGACTGTATTTGACCTGGGCATACAGTACCGACCGGGAAGTATGACATTGCTCACGGCCAATCCGGCGTTGGATAGTTTCGATGTGATCACTTACCGGGACGATACCGGCGATCACCATATCCCCTTGATGGGTGTGGAGTATGATTATGATGGCTCCGTCACTATGGATGTGGCCGCCCATGCCCGTTCAGAACAGGAGGGCAGCTCTGCCGGAAGCATTCTTTCCCGCATGATCTCTAAGGCTATGCAGCAGGTCACAGCGCCGTTGGCGCAGCGCATTCAGGACGCCACGGATTCTATCACGAACGCAGTGGGCGGTTACGCTGCTTTGATCGACCGGGACGGCGATGGTGTGTCAGACGCGCTTTATATCGGAGAGTACCCGGCAGCGGAGGGCAAGACCAAAGGCCGCTGCCTGCTGCTGAATAAGAACGGCATGGCTGTTTCTACCACCGGACTGCAAGGCCCCTTTAAGGACTTTGCGGTGTACTACAACAAAAAAACCAACCAGTATTACCTGAATGCTACGGACATTTCAGCCGGTAGACTCTCCGGTATTGAGATCCTTGCGGATAAAGGCACGATCGCTGGATGGAACATCACCGACCAAGAACTGTATGCGGATTTGGGTAGTTATCGTGCATATATTCAAAAGCCTACTAACAAAGACTCCTGGGTGTTTTCTGCACAAAAAAAGAACAGCAACGGTTCATATACTGGTACATGGTATGTAACGATGGGCGGCGATATGGTATGCAATGGTTCGGTAGATGTAAGCGGGGCCCTATCGGTGGAAGGGAAAACCAAATTTGATGCCGATGTACAATTCTACAAAAAAATATATGATCTTGCTGGATATGAAATCATTAATGCTGCATCTGGTGGTAACAGCCTTGTAATTGGATACGGTCAGTATGAGCACGGAGCCAAAACATATTTAGAAGGCGGAGATATTTGCTTAAGAATGCAGCAGAATGGCAACTTGTGTATACAAGCGGGATCAAAAGATTCGGTTGAAACCAGATTTGTACTGTCTAAAGTGAGTTGGACGCTTAGCGGAAGCACTGCGTACCGTGATACGATTGAATCAAAAGGCGGGTTTGTGCTTAGTGCGAATGGTGGCGATAATGTTTTATACCTTGTCGGGAAGAGTATATGGATTGATAACGCCACGACAATCAGAGGCAAACTGACGGTACAAGACGATATTAGACTGAGTTTTAAATCTTCAAGCGGAACCATTCCACTGGTTGTAAACACAAGCGGCGTTATTACAACCGCAAACTCATCAAAACGATACAAAGAGAATATCAAACCGGTAGAAGACGCTGTGCTGGATCCAAACGGTCTTTACGATGTGCAGGTGTGCCAGTACAATTACAAGCCAGAATACAAGGACAACGAATTGGTCAGCGGGACGCAGATCGGCGTTATTGCAGAGGATCTGGACAAGCATTACCCCAACGCAGTGATCTATGACAGTGAAGGGAGACCTGAAAGCTGGCAAGATCGTATCATGATACCGGCAATGCTTAAGTTGATCCAAGATCAAAAGAAGCAACTGGACGCTTTGCAGGCAGAAGTGGACGCGCTGAAAGCAAAATTGCAATAAACAGCAAAGCGGCTGCTCCGCACTGGAACAGCCGCTTTAGAGTTATTAGTCAATATATATTCTTGGAGTGGATTTATCGCCCTTTTTGAAATAGAAATGCCTGCCGCTTTCATCGACATATATTTCTTCTAACGGATCGTCTCGAGAAGAAGCTGTGTCCCAGTAATATCCATCGTCAGAAGGTATGGGATCAAAGTGCGCGTCAGCAGGACGCTTCGGCACCGTTGATTCGGTTGTTTCTCTTATTGCGGCTGGGGCTATTGTGCCATTCCTTTCGGTGCGATACACAACCTGCGGTTGCGTGGTGGTATGTTTCTTCTTTTTCTTCTTAGTGGTTGTGGGCTTTGTAGTTGTTGTGGTTGCGGTCGCCTCTGTGGCTGCTGGTTCTGTAGTAGTCTCTGTGGGCTGTGTAGTAACACCAGCCAGTGCACTGGATACAGCGTGATCTACCAGACTGGCTGTCTCCTGATCATGCACTCGATCATAGTGCACCCACACACCGATACCGACCCCCACCGCCACTACAACGGTCACAACAAGGATCCACACCTTGGCCTTAGACTTCATCTTCATCTCTCCTTTCACTCCCCACCATACCACACTTCCCCACAGATTGCAAGAAAAACGAAAAGGCTCTCGCCTGTTTGTAGACGAAAGCCTTTTTGACTTAGAAGGGCAAGTTGTCGTCATCGTCATCGTAGGGGATGATCTTCTTTGTAGTGTAACTATATCTGTTGCAAGATAATCCTGCCCATTCTCTACGCATTTTGTTGTATGTTTCACCCTCGTTGATTCTTTCAAGATCTTCGCGAATATGTCCATTAAGCCTGATTTTTTCCAAGTAGGTTTGGATAGGCTCATCTGCAATGTATAAACAGTCCGCAAACTCGTCATTGCATGAGCTGATAATTTCGGTTCCAAATGCATCGATCAAGAGGTTGATTGCATTGATGATGTCTACATACTTTATTGCAACGGGCTTCTTTGTTTCAACTCCTGTAAGTAGATACTCCATAGAAACATTGAGTTCCCGGCTATATGCATATAAGCAATCACAGTTGATCCCTTTCTTTATTTCACCGCGAATATGCAATCGCAAAGTAGCTTCGCTCACATTACAGAGCTTTGCAAACTCAATTTGGTTCATATTCTTTTCTGCAATCAGTCGCTTTAATCTATTGCCAACTTCCTTGTAGTTAATATTCGTCATTTTCAACACCTCAATATAATTGTTTTTGTGTCTAAATTAAAAATAGCACATAAGAGGGGATATGTCAACAATAAAACGACAAAAAAATATTTTGCTAATGTTGTTGACATAATACTACGAAAATGATATCATAATGACATCGAATGCGAAAGGAGGTGCGAAAATGAAGGGGTCAGAAATCAAAAGTACAATTATTCGTTCTGGTTTGCGTCTGTGGCAAGTCGCGGATTATCTGGGCATGAGCGATTGCACTTTTTCTAAAAAGCTGCGTTATGATTTTTCAGCAGAAGAAACGCAAAAAGTTATGGACGCAATTACAGCACTGGATGATCAAAAAATGTGAATCGGTATTTTCGCCCATTTTTGGGCGAAAATAGGAAACGGCATTATGTGGCATTTTTTGAAAAGAAAAAAGAGATTTGCTTACACGACCAAGCACAAGCAAATCCCTAAACAGCAGCAGAGGTTCTCCACTGACAGATCTATTATACCAAATACGAGGACCTCTTGCAAGATTATTTTGTAAGGAGTTTTTGTTTATGAACGAGTTAATCAAAGTGAATTACGATGACGATAGGCCAACGGTGTCGGCAAGAGAATTGCATAAATTCTTGGAAGTGAAAAGCCCATTTCGCAACTGGTTTCCGAGAATGTGCGAATATGGATTTGTGGAGGGCAATGATTTTCGCACATTTTTGTGCGAAAATCCCGGCGAGCGTGGTAGACCGGGAAATGATGCGCAGTTGACCATTGAAATGGCCAAGGAACTCTGTATGCTCCAGCGCAATGATAGAGGTAAACAGGCACGCTTGTATTTCATCGAGCTGGAAAATGCTTGGAATACGCCTGAAATGGTAATGTCCAGGGCGCTGCGTATGGCGGAGCAGAATTTAAGAACGGCTATGCAAGAGAATTCAAAACTTACGGTGGCGGTACAAACAATGCAACCAAAGGCAGAATATTTTGATGAATTGGTAAGTCGTAATTTGCTTACGAATTTTCGAGAAACCGCAAAGCAACTGGGAATCGGTCCTAAGACCTTTATTGCATTCCTGTTAGACAAAAAATATTTATACCGTGATAAGCGCGGGCGCTTAATGCCGTATGAGGACAAGAATGCAGGATTGTTTGAAATCAAAGAATCCTATAATGATAAAACAAAATGGGCAGGCACTCAAACATTGGTAACACCCAAGGGGAGAGAAACCTTCCGTCTGCTATGCATATAGGAGGCCATGATGGAATCACATGAGAATTTTAGTTGTCGTTGCAACATCAATGAGGCTATACGCCTGTCGGATATAGCAACGGTGGACATTTTGGAAAGGGTAAGACTTTGTTACCGTAATGCATATCGTTCCGATTGTTCAGAAGATGTGCAGTGGAGATGCAGCCGATCGCTTTTGAGCATTTACATAATGGGCTTTTTGAGTGGCGCACGAGCCGTGCGTGAACGCAAAATAAAATAGTCAGTTGGAGCAGGTGTCTATTCCTGCTCCTTTTTATTGGAGGTGATCCCCATGTAAAATACAAATTGCAGTCAACTGCAAACGGCGGCTAAGGCACGCCGTTTTTTTATGTCAAAAAGGAGGATTTTATGCAGACATTAAATATTAAGGTCACCCAGCAGGCGGTGATCTTACAAAACAAAGACCCGGTGACTGCTGAGAATGTCAATCAGATCAGCTGTGTGGTAGAGCTGGATCCGGCATACGCCGATCTGGTCGTGCGGGTGTGCATGAATGGCCAGTTTGCCACTGTGGTGGATGGACAGTGTTTCGCCCCGCCGCTGCAAGAGGGAATGTGCCGCCTGGGCGTTTACGGCTATGCTATGGACGGTGAGCAGTTGGTGCAGCGTATAAGCCCGGAGCCGTGCGTGTTTTATGTGCGCCCAGGTTCTTATGACGCGGCGGCTGTGGAGGCAGACGCGCCTGATCCAACGGAGTTGGAGTCTTATTACGCCAAGGTGCAGGCTCTGCTCAAGGATATTGGTAAGGGTGTGAATGGCACCACTTATACGCCCAGTGTGTCCGCAGCGGGAGAGATCAGCTGGACCAATGACGGCGGGAAAGACAACCCGGAACCGGTGAACATTAAAGGCCCCAAGGGCGATACAGGTCCACAGGGCGCTCCTGGTAAAGATGGAGAGCGAGGACCGCAGGGCGAACCGGGAAAAGATGGTGCAGCGGGTCCACAGGGTCCCCAAGGGGAGCCGGGCGCAGAGGGCCCGCAAGGCCCACAAGGTGAGCAAGGCCCCCAGGGCGAACAAGGGCCAAAGGGTGACCCTGGACCGGCAGGCGCTGATGGCAAAAACTATGTGCTGACGGACACGGACAAAACCGACATTGCAGCCAAGGTAAAGATCCCGGATGGTTCTGTGACTACGGACAAGCTGGCGGACGGTGCTGTCACCGGTGACAAGGTCAGCTCACTGGCCATTGAAGGTAAGCACATCAAATCACGCACAATAACTGGAGTTCGGCTGGCTCTAAAAACGGTCACAGAGAACCTGTTAAGTGATGAGTTGCAAGCCAAACTTACCAGCTGGGTGGGCACTCTGGCACAAGCGGCAGGCGATGCGGTCACCTTACACGAATGGTGGAACATCTCTGAGTTCTGCCCCTATGTGCTGAATGTGGATTATGACACCAAGGGCACCATTACATTGCACGCTGACGATGCTAAGAGCGGCGATCATGCCTTGACCTTGCGCAGCGGGGCGCTGGTGTCATTCTTTGAGGAAAACGGTACGGAGTGCGCCGTGATTACGCAATCTGACTTCGGCGTTGCGGTGGTCCGCCGAGCTGCGGATGGCAGCGGGACGGTCACCCTGCTGACTGCGGGCAACACCGGTTCTGCTGAGACCTGGGAGACCGTGTTTACCAAAACATTTGACGCTGACACCACGGCAAACCAGCAGTGGAACCTCACCAAGCCCTGCCGCAAAATCAGACTGCGCATGGCGGTGGCGGGCAGTGCTTCTAATTCAGCGGCCGGTGATACCACTGTGTATCTGAATTCCTACACCTCCAAGTGCTTCCTGCCGAATGTGTTCCGGTATGAGACGGACGCGGCGAAAGGCTCTCTTGCGGTGGCGGAAGTTGATATCACCGGCAACATGGTGCGCGTGCAAACGAATAAGACGAACATATCCAGTAACTTCAACGCGGCCAATGTCCTGGCAGGAAACGCAATATGGAACGCAAGCGGGATCACCTTCAACATTATGAGAGATGTGGAAAACCATGGTGCGATCAAAGCCCTGTCGTTCCCAACGAACGGCAAGACGATTGGTGCCGGAACGATTATAGAAATATTGGGGGTGGCAAAATGATGAGCGTTGAAACCGAGAGCCGCATTGCATATCTTAAGGCGGAACTCGCCGAGACTGATTATCTGTGTTTGAAGTACACCGACGGAGCGCTGTCCGAGGAGGAGTACGCACCGATCCGCCGGCAGCGGGCGGCGTACCGGGCAGAGATCAACGCCCTGCAAGGGGGTGATAGCCATGAGTGACGCTATAATCGTAGCTATTGTGTCCGGTGTGTTTTCCCTGGCAGGATATTTATTTGGCAATTATAAGAGTCAAAGTAAGACCTTGTACCGAATAGATCAGCTGGAAAAAAAGCAGGACAAACATAATACGCTGATTGAGCGTATGTACAATGTTGAGGATCGCATACATGTGCTTGAGAATAAGCAAGCTGTTGCGGATCATAGAATTAAAGATTTGGAGGACAACAAAAAATGAAAGTGACAACCGGAACGATCGCACGCACCGCTGTACTGGTGGTATCGCTGCTGAATGTATTGCTCAATGCCTTTGGCAAGAACCCTTTGCCGTTCAGTGACGATGAGGTGTACACCGCCGTGTCAACGGTGGTGGCAGTAGTAGCTTCCCTGGCTGCCTGGTGGAAGAACAACAGCTTCACCAAGGCAGCTTTGAAAGCAGATGAGACCTTGGCGCTGGAACGGACAGAAACCGCAGAAAGCGAGGCTGTACACCATGAGTAAGCTGTACTATTGTAGACAAACCACGGAAAAATGTAAATCTATCCGCTATCCCAGCAAGACCCACCCTTATAAGTACGGCACAAGCGGCTGTATTTACACCAGTGGCTGCGGGGTGTGTGCCAGTCTTATGGTGCTCCATAACTTCGGCTTTACCGGATTGGATACTGCTGCCTGGACGCAGAAATGCCTGGTTATGGGTGCACGCAGCGCAGAGGGTACGGATATGGACACCATTTCCGCCTATTTGGAAAAATACTATGGCATTATCAGCAAGCGTGCCAAGACCGTGGAGGAGCTGAAAAAGCACCTAAAAAGTGGCGGCAAGGCCATTGTATGCGTCAGCGGTGGCGGCAAGAAGCTGTTCTCAAACGGCGGCCACTATGTGTATGTGGGCGGACTGGACAAGTCCGGCAATCTAATCATTCTCGACCCGTACTGGTACGACGGCAAATTCACATTGACTGCCAATCGGCGGAAGTACACAAAGGTCAAGAACGCCAGGGAAGTGTATGTACAGCCTGCCGCCCTTGCGTCAGACACCAGCGGTATTTGGCTGTTTACAAATGCCAAGGGTGCCAAGACGGTTTATGCGGAAAGTGATGTGAACTATCACAAGGCAACACCCAAGGCGCCCATCATTAAGCCGGGCACATACTCCACCACGGCGGTGCGGGGCATTTACAAGGGCGCAGGTGCAGCCACCGGCAGAAAAAAGGTGAAGGACCTGACGGCAGACGGCCAGCACCATGCCACCAGCAGCAAGAAGAACGCAGATGCTATGTTCCGAGCTGGCACCACCATTACCGTGCAGGAGGTCAAGCTGCTGTCCACCGGCAACTTATGGGCACGCTGCCCCTCCGGCTGGCTGTGTGTCTGGGAAAAAGACATTGACCGTAAATTCATCAAGTAAAGCAAAAAGCCCACCGTTATCCGGTGGGCTTTTTCATATATGCTTTTTTTACTTAATATTAGTGAAAGGTATTGACAATCATTGCCTCGTTGTAGTATAACGAAAAACAAAGGAGGAATGAAAAATGATTGTGGAAGATACCAAGGATTTGGTTGAAACTGCGGACTATGTGATCATCGAAGCTGTTTTAGTGGATGATGGATTGCGTTACAAACAACTTTCTGTTGGCGTTAAAGCCAAAAATGGTGACATTATCCGCATAATTCCAATATCGACAATGCTGATGTGAGAAAAGGCCGGGCAGTTCACAAGACTGTTCGGCCTTTTTATTTTGTTCGAAAAATAAGTGTGCGCACTTTCTGAAAAAATGGTTGATTTTTTTGTACTCTATCGCTACAATAAAAGTGAAGGAGTGATTGTGATGTTGAGTGTATTCGATGTGGCAACATATATCCTGCAAAAGCATGGCGATATGTCCAGTATGAAATTACAAAAGCTGTGTTACTATGCACAGGCGTGGTCTTTGGTGTGGGATGATGCACCACTATTTGACGAGGATTTTGAGGCTTGGGCCAATGGTCCTGTATGCCCCGAGCTTTTTCACAAAACACAAGGTCAGTTCATTGTCCATGCTTCTGATGAGCAAGGCGATGTGAGCCGCTTGTCCGATAATCAAAAAGATTCCATTAATAAAGTGCTGGATTTCTATGGTGATAAGGACGCGCAATGGTTGAGTCAGTTAACGCACCTGGAAGAACCCTGGAAGTCCGCTCGGCGTGGTGTACCTATGGGTATGGGATCTTCTAACATCATTAGTAAAGATTCTATGGCTGTGTATTATGGCGGGCTCGAAGCATAAGAAAAAGCATACTGCGTGCGCTTATAACGGGTTGCAAGTCAAAAAAGAGCCGACAGCCCGCGATTTTTATACAAAGAAGCAACCGACCTCTATCGCTCAGCCAGAGAGTTACCTTTCTGAAAATCCATCTTGGAATTTTAGCTTTAGGGATACAGCGCATTGGGCTTTTTCGTCTGAACATGTCGGAATGGATATTTGGAATGAAATTATTCCAAAATTAGAAGATTTTGAGAGCATGACTTGGAGCGATATTTTGATTGCTGCCAAAAAACAAAACCATAGCATTTCTGTGTCGGATTTGCATGCAGATGCACAAAAATATTTAGCACAAAGGCGGGTGGAGTCGGAATCAATCGTGTCCTTGCGATTGGGCGGGAGAAAGCGCATATACGGTATGCTAATAGGTTCTACATTTAATATTATTTGGTATGATGAAGAGCATGGCGACAACAGTCGGTGCGTTTGCAGATCAAAAAAGAAGCATACATAAGTCACGATATTTGGCCGGGCAGTTCACAAGACTGTTCGGCCTTTATTTATACTAATTTATATCTAAATGCAATAAAGAGG
>ZellerG_2014__CCIS88007743ST-4-0_NODE_31_length_210910_cov_8.07406_(reversed)
CAGCAATGAATACGGCTGCCGCAAACACCTGGCACCTGACGGTAAGACGATACACCAGGGTCAGTACAGCTGCGAGAATGGAAGGGAGATCGACGATGATCTGGGACGATGACATATCTTTTGAGGGCTTTCAGAATAGGATAGATGACTGGTATGCTAATAAAAATTTCGAATTATGCGACCCGCCTATCAATGCACAATTTGCATTAGACTTGATATTCAAAACGTTAATAGATGAGAAAAAGCATTATCCTTATTTAACAGCTATATCAGAGTCTACCGAACAAACAAATACTATAATGCTGTATTTAATATTGAAAAAATACAGTAGGAAATATAGAAGATTTCTAAAGGAGCGTAAAATCAAATGATTAAATTTGAAAACACCGAAGTTATGGGTTGGGAGGCAGCCATTAGAGGCATGCGCAATCCGATGAACTCTTGGGAGAAGAGCGATAGTTTATATTGCAATAGAGATTTGTTGCGTGATTGTATAACTTGCGTTCATCTTTGTTCCGAAGATTATTCAGCATGTAGAGCTGGAGGATTTGATATTGGTCCTAACGATCTAAATCTTATGACTCGTCTTCGCAACGCTGGTACAGACCATCGTAAGTTCATGCGAATGATTTCAGTATATGTTGATATTACTGCACCTTTATATTGGTGGAAAGAATTTGACACATATAAGGTGGGTACTGTCGCTAACTCTTGCTCAACGATGCACAAGATTGCAGAGAAAGAATTTACATTAGATGATTTTAGTTGTGAACATTTAATCACACAAGCAAAAGATAAGTTCAAAAATATCGTTGACGCTTTGAATGGTTATCGTGACATATTCGTAAATTGGGAAAAGCAAGATGAACTTATCCAACGAGCGTTTGAATATAATAAAAAACAAGTTTGGTGGCAGATGATACAACTTTTGCCGAGCTCTTATAATCAGCGCCGGACTGTTCTTCTGAACTATGAGGTTTTGGCTAATATCTATAAGTCTCGTAAGAATCATAAACCGAACGAATGGTCTGTTGGGTTTATGGATTGGATTAAGAGTCTTCCATATTCTGAGTTAATTACCGGAAAGGAGAAAACACAATGTGTACAGGAATGACAAATTTTAACCAGCCGGACGGCTAGATCAGCGTAAAGGACAGACTGCCGGACACGCGTAGAGACATAATTATATGTCTGGAAACAGGAGAAGTGTGTTGCGGTTGGTATAGCCCAGTTTTACGAGTTTGGTGTGATATGAATACACCCACAATTAACTCGGTCGCTTATTGGCGAGAACTGCCTGATCCGCCAAGAATGGAGGTGCAGGAATGACGAATTTTGAAAAAATCAAAAATATGAGTGTTGATGAAATGGCTGAATGGCTTGATGAGATACTTTTGGATAATAGTTGCTATCCATGCAAAATAAGAGATATTGACAAATGCGGTTATTCAGAAAAAGATTTTGACAGTCGCTGTCAACTGTGCGCTAAAAATAGAAAACTATGGCTTAATAGTGAGGTGGAAAAATGAATTTATCTTTTTCATTTGGTGCATTGTGCCCAAAATTTAGTACACAGCTAAAACAACAGGGGTATGAATTAAAAAACAAAGAAAAATGGGATAAGGCTGTGTTTTCGACAGTGTATTTACACATACACGATATTTTAACAGACTCAAGATACGATGAATGTTTGAACCGAATTATAAAGAAATCAAAGGTTGATTGGCTTAAAAGCGAGGCGAGAGAATGAACATTCAACTGGACAAACAGGCGTTAATGCCTGTACGAGCGCACGACACGGACGCAGGACTTGACCTGTTGTCACCGGTGGACACGGTAATTCCGGCACATGGAGCGGTGACCATTGACACCGGAGTACATATTGAGTTGCCGCCAAATACCGCAGGCTTTTTGAAGTCCAAAAGCGGACTAAATGTGAAGTATGGCATTACAAGCGATGGCGTGATTGATGTTGGCTACACCGGAAGTATCGCCGTCAAACTGTATAACCACAGCGGTATGGATTATTCTGTGCACCGTGGGGACAAGATCAGCCAGCTGGTGGTGGTCAAGATCGACACTCCGGAGCTGGTGCTGGTGGACAAGCTGGCAGACACCGAACGCGGTAACGGCGGTTTCGGGAGCACAGGGAGGTGAGCAGGATGTGTACAGCAGCACAAATCATTCTTGTGGCCGGGGCGATCATTGTTGCATTTTTCGGCGTGATCGGCTTTGGTCCGAACTTTAAGAAATAACCTGAAGGTGTGTGTATGACGGAGAAAGAACTGAACGCTCTTTACTATCTCAACATCGAGCTGGAGCGGTTGAAAAAGCAAATAGATGACATAAGAGCTAAAAAGCGTGAACTGGCTTTAGATGTTGCAATAGGCAACGCCGCCGTAACAGGTATGCCCAAAAATCCATCTCCAGCCAACGGATTTGAACTATACATCATCAATCACATTGCACTGCAAGATCAGCTGGACGCAGAGCTGGATAAACAGCTGGCGCAGTATGTGGTAAAGCTGCTGGAATATGAACGCAGGAAAGAAGAGATTGAGGCATATATCGATCAGATCGAGGATGAGGAGACCAAAAGCATATTTACCTACCGCTGCGTGGAGCGTAAAAGCTGGTCTGAGATCGGTGCAATTCTCTTCATAGACAGGCGCACAGCCAGCAGAAAATTCTATCAATACATCAGGGATAAGTAAAAATGCCCACAATGCCCACTCGCACTATGGTATAATGATAATGTGGAGCAGCCGGACAAAGCTGCTCCAATTTCATTTATGGGATTATTGCTTATGGGCAGAACAGCGAAAGACATACGCGTGCTTTGCTGGCGTTGCCGGCAGGATTATGTAACCGCTGGGTATTGGCTGCGCCAGGTGGGCGACAGCAAGAAGGAACCGTGCGACAAATGCGGTAGAGGCGGATACACTTACGAGGTGCTTTGTGCGAACAGAAAAAGTAAGAATTGACCAAATACGGCCGTACCGGAACAATGCTAAGATTCATACCAAGGATCAGGTGGAGCAGATTGCCCAGTCTATTCTTGAATTTGGGTATAACGATCCAATCGCTATTGATGAGGATAATGTGATCATTGAAGGACACGGCAGATGGCAGGCACTTAAGCAGCTGACTGTTACAAATCCTGCGTTTAAGACGATCGATGTTATCCGGTTGGGTCATTTATCTGATGAGCAAAAGAAAGCATACATTCTTGCACACAACCAGCTTACACTGAATACCGGGTATGATGAGAGCATTCTCAACCTGGAGCTTGGCTCCATTATTGACATTGATATGGGCCAATTCGGGTTTGAACTGCCGGGTGATTTAGTCACCGTGGATCATGATGCAGACGACAGCGAGAAAGACGACTTCCACAGGGACAATACTTACAAAATGTATAACCTGGATATGATCGACACAGATCGGACTACCGGCTATTATCAAATGCCAACACTGGAGAAGTGTGCGTATATTCCAAAGGACCTCATCGGGTTTAATTACATGATGAGCAGCAAAGCAAAGAATGTTGGCGTCCATTGCTTTGTGGATGACTACCAGTTCGAGCGCCTTTGGAACAATCCGCACAAGTACCTGGACAAGATCCTGGAATATGACGCATTCTTAACGCCGGATTTCAGCTTGTATCTGGATATGCCAAGAGCAATGAAAATTTGGAATGTTTTTAGAAGCCGTCTGATCGGCCAGTTTTTGCAAGATTACGGGATGGAAGTGATCCCCACGATCAGCTGGGCAGAAAAAGAAACATTTGATTTTTGCTTTGATGGTGTGGCCCAAGGATCCGTAGTTGCTGTGAGTACCGTCGGTGTAAAGCAGAGCGATCAGACCGCAGAGATATGGCGGCAGGGTATGGATGAGATGATCAAGCGCATTCAGCCGCCAGTAATTTTGGTGTATGGCGGCGCTGTCGATTACGATTATCATGGTGTTGAAGTGCGCTATTACGATAACAAGGTGACGGAACGGCTAAGAGCTACAGATAACAAGACGCTTGAAACCAACGAGTGAATGCAGTATAATCTAGTTGAACCGTAGAAGAATATACGGCGGTAATGAAAAAATACAAGATTGGTCAATATGCGGATGACGCGGAAGGCGTTTTCTTGATGGACTAAAGGAGATTGACTATGGGCTTAGATAATAAGGAGCTGCAACCAGCAACCGATGAAGAAATCGGCAAGGTCATAAAAGAGGTTCTTGATGAGCAAGAGAAAGAGTGGGACGAGAATGGCCTGTTTGAGGAAACCGATGAGGATAGAGCCTTTGAGGAAGAGTGGAACAAAGCCACAACTGTAAAAGAACGAACCCGTGTTTTGCGCAAATACAAGCGTGGAATTTATAGAAAGGGCGCAGAGGGTACGATCATCAAATTTTAATTGAATACTTTGTTAAGGCGTTGCTGTTTAGCAATGCCTTTTTTGTTTGTGAGGAGGAAAGAAATGCAGAAGCTTAATTTGCAGCTTTTTGGTGGTAGAGGAGCTAATAGTGGGTACGCCGGTGGAAGATCTACTGGTGGTGGCAGTCGTGGAGTATCACGCTTTTATGACAAAACAAAAGAATTCAAAGGCATGTCGATTCACGAATTCGAAAATGCTATAAGAGATAAAAAGACAGAGTATATAGGAATTTTTGACAAGGATGGAAACTTGATTGTCGCTGGGACGAGCAATAATAAGGGTAGTGTTGCAATACCATCAAATGCACCCGGCTTTAAGAATGGGTACACGCTAACACATAACCATCCGTATGATGGCGGTAGAATTATTGGCGGCTCATTCTCGGAAGCGGATGTACAAAATCACTTGGCCTTGCGTTTCAAAGGTGAAACAAGAGCTGTTACAAATGGCCCGAATGAAAACACATACATTTTTAGAGCTAAGCGTGGTGTTAAGCAAAACAGTGCGAAGATGTCCACGGCCGCTGCAAAAGTTGGCAGCCAATATCCCAGTGAAGCTAAAAAGACGCTCACTCGTGTAAAGAATCGGCTGGCCAAGCAGGGCAAGTCACTTAATGGTAAGGACAATCAAGTGTATATTGGAACTGCTAAGAGACTCTGGAAAAAGGCTAATGTTGAGCGTTACGGATATGAGTATATCAATGTTACCAAGAAAAGATGGTAAGGGCGTGGTGTAAGTGGCAAATGAACAGAATCTTATACCACAAGCGCACACACTGACTGTGGAAGAAGCGTCGAGAGGCGGCAAGAATTCAGCCAAGGCCAGGCGGGCAAAAAAGAGAAAGCACGAGACCTGGAAAGAGCTGGGCGAGATGTTCCTGCCCATGGCTCTGAAAGATGGAGATCTTACCGATATAAAGAGCATATCCGATGTGGACAAGCACGCCAATATAACCGCAGAAGAGGCAATCTTCTTTTCGTTGCTTAATAAGGCAATGAAGGGTGATGTTACCGCAATTCGAGAACTGTTTGACATGACCGGCTGGAATGTGGCCCCTGCATCGGCTGATGACAAGAGCCAGAGCGAGAGCACATTTATAAAGGCGCTGGAAGGAAAGGCGGCGGAGGCTTGGAATGATGATGAGTAAGAGCGCACGGCCACACGCTGCTTTTGCGTGGCAGCCGTTCTCCAAGAAACAGCTCAAGATCATGACCTGGTGGTGCAGTAACTCGCCGGTCAATATGGCAGATGGCATTATTGCCGACGGCGCTGTGCGAAGCGGTAAAACAGTCTCTATGGCAGCGGGCTTTGTAAACTGGGCAATGGAGTGCTTTAACGAGTGTGATTTTGCTTTGTGTGGCAAAACGATGGGCTCGTTGCGCCGGAATGTGATTAACACGCTTAAGCAGCAGATCGTGAGCCTGGGATTTGAATACGAGGAGAAAAGAACAGAGAACCTCATTGTCATATCGAATGGCGAACACACAAACTATTTTTACACCTTCGGTGGGAAGGACGAAAGCTCGCAAGACCTGATCCAGGGTATGACCTTGGCGGGTGTCCTGTTTGACGAGGTGGCGCTTATGCCGCAGAGCTTTGTAGCACAGGCCGAGGCCAGATGTTCCGTAGAGGGTTCCAAGTTCTGGTACAACTGCAACCCCAAGGCGCCTACCCACTACTTTAAGACCGAGTATATAGATCAGGCGGCAGAAAAGAACCTGATCTACCTGCACTTTACTATGGATGACAACCTAACGCTGTCTGAGCGAATGAAAGAACGGTACAGGCGGCAGTTTAGCGGCGTCTTTTACGACCGCAATATCCTGGGCCTGTGGGTAACGGCAGAAGGAAAAATCTATATTTCCTTTGGCAAGGACAACATTATCAGCGTTGATGATTGGTATAAACGAGACGAGGGCGGGCGATACAGCCACCCACTGCGCAAGAAGATATTTGTTTGCACCGGGGGCGTGGACTTTGGGGGTAACAAATCCAGTACAACATTTGCCTGTACGGCGTTTACACAGAAGTTTGGGGAAACGATCATTGTAAAAGAAAAGCGGATCACCCAGGAGATAGACCCCACAGAGCTGAACAGGCTGTTCATTGCGTGGCTGCGGGAGTGTCTGGCGGAATATCCCATGCTGCATAATGTATATTGCGACAGCGCAGAGCAGGTGCTCATTAGAGGGTTGCGCATGGCGGTGCTGGACGCCAAGCTGCCGATCGTCATTAAAAACGCAAAAAAAGGCCCGATTATTGACCGTATAAGATTTGGATTAACGATGTTTGCGCAACATCGTTTTTTTATTGTATCAAACTGCATTGAAAGTATTGGCGCTTACACGGACGCCGTGTGGGACGACAAGCACGAGGATGTAAGGCTGGATAACGGAACCACCAATATTGATAGCCTGGACGCAGCAGAGTACAGTCAGGAGCCGTATATCAAAAAGATGATAGACTTAACGAACCTTAGAGGTTGAATGGAGGAAGAATGGACAAGCGTATTGTTGAATTCTTAAAAAGCAAAGGCGTGCATATTGAGCAGCCGTGGAACGCAGACGAGGCCATCAAGCTATGGGCCAACTGGTATGCCGGGTATGTGGATGGTTTCCATCGGTATCAGCTGTACCAGGGCGAAAAGCGCATTCCGCAGGAGCGAAAAACCCTAAAGATGGCGGAGACGGTGTGCCAGGATTGGGCCGATCTGCTTTTGAATGAGAAAGTGGAGATCAGCTGCAGCGATGATACTGTGCAAGAGCGCTTGAATATGGCCTTGCAGCGGGTGAATTTCGCTGTGCAGGCTAACCAGCTGCTGGAGCGGTCGTTTGCCGTTGGCGGGGGCTTCTTCATTGAATACTGGGACGGTACAGGCGTGAATATCAAGTATGTAACCCAGGACCGTATGATCCCCATTACATATACCAGCGCCGGGTTGATTGAGGCTGCCTTTACGAGCAAGCAGGTGGTGGACGGCCAAGAGTATGAGTACCTGGAGACGCACACCCTGAACGACAGGGGAGAGTATGTGGTAGATAACTTCCTGCTGCGAGAGAAGAACGGTAGCCTTACAGAGATGCCGGCGGCGTTCTTGCAGCTGCATAATGTGGCTGCCAAGGTGGAGACCCACTCCAGCACGCCCAGGTTCCAAAGCGTACGGCCAAACAAGGCCAACAAATACGCATCGGACAGCCCCTTTGGTGTTTCTGTATTCAGCGGAGCCATTGATGTGCTTAAGGCTATCGACAACGAATATGACAGCCTGGACAATGAGTTCACGCTGGGCAGAAAGCGGATTTTCGTTACAGATGGCGTGGCCAATATTCATGTGAACGAAGACGGCACCACCAGCCCGGCATTTGACCCGCTGGACACGGCGTTTTACCGAATGCCGGAACAGAATGACGAGGACGGCGTACCGATCGTGGAAAGCAATATGCAGCTGCGTATTGCAGAGCACGAACAGGCGTTACAAACGCAGCTCAACATTCTGGGGCAAAAGTGCGGCTTTGGAGAGAACCATTACCGCTGGCAGCAGGGCACGGTGACCACGGCCACACAGGTGATCAGCGAGAACAGCAAGATGTTTCGCACGCTGAAAAAGCACGAGCTGCTGCTGCGCAAGTCCATTGTGGATATGGCCCGCAGTCTGATGGAGATCGAGCTTGCGTATGTGGACGGTGCAGATCTGCCGCCGGATATTACATTCACCGTTGATTTTGACGACAGCATTATTGAGGATACGGCGGAGAAAAAGCGCATGGCGCTTACGGACTATAACGCGGAGCTTATCAGCGCCCAGGAGTATTACCGGCAGGTATATAGCCTGGACGATCAGCAGGCCCAGGCGTTTGCCAAGCAGATGCAGGAGGAGCGCAACGCAGAGCAGTCCTGGAAAAATGTTGAAGACGAGCCGCCGATGGAGTGATTGAATGCTTCCTACTGACAGAGATGTAACCCTGCTTGCAGACCCAGTTTGCACACTTTACCAGCAGCTGGAATATGACATTATTGTGGAGATCGCCAAGCGCTTTGCCACATACGATGCGGCCACCGGTCAACTGGAATGGCTGTTACAGCGGCTGCAACACTTCCAGGAGATCAACCCGGCTTTGGTCAAGCTGTTTGCCAAATACAGCGGAAAGAGCGAGCAGGAGATCCGCCGTATGCTGGAACAGGCGCAGCGGCTCAATATTGACCTGGATACACTGCAAGGGGCATACGGTGATGACAATATCGGCGTGGACCCTGGTGTGGTGATGAACAGCCCAGTCCTGCGGGATATACTGGAGAGCAGCCACAAGGAGCTGGGCGCCACATTCCGACTGATACAGACGAAGGCGATGGAAAGTGCGCAGCAAACCTATATGAACATACTGAATACGGCGTACATAGAGACAGCCAGCGGCGCTTACAGCATGCAGGAGAGCGTAAAACGCGGCTTGCAGCGGGCGGCGCGCAAAGGCATTACAGCCGCCACATACAAGCATACTAACCCGGATGGCACCGTGCGGTATGTGAACTATTCTATCGAGGGCGTTGTACGCCGGGACACACGGTCCGCCATTAACAAGCTGGCAAATGCCAGCTCGTACAAATTTGCGGAGGAGCTGGGTGCGGAATATGTGGAGGTCAGCTCACACCTGGGTGCGCGTGTGCACCCCACAAATCCCATAGCCAACCACGCCGGGTGGCAGGGCGGTGTGTATAAGATCAACGGCAGTGCACCGGGTTATCCCAACCTGAAAGACAGCACAGGCTACCCGGATGATATACTGGGCTTGGCCGGCGCAAATTGTCGGCACAGAATGTTCCCGTTCTTTCCCGGTATAAGCGTGCGCAACCCGATCCGTTATGGCGATACAGAGGAGAACCGGCGCCGGTATGAGGCAGAGCAAAAGCAGCGGAAATACGAACGCCGGATCCGTGCGCTGAAAAAAGAGCGGGCCGCAATGCAGATCATTGGCGATCAAGACGCCGTGGCCACCCTGACGGCCAAGCTGCGCAACCGCCAAAGCGAGCTGCAAGCCCACTGCGACAAATACGGCCTGCGGCGTGATTATAGCCGTGAGCTGGTGCAGGAGCAAGTTGCTAAAAATAATCAAGGCCCCTTTACAGCTGCAAGTGAAAATGCTAATATTAGCAAAGACGATGGCAATAATAGATTAAAACCTGATTTGCAATTATTTGCCAAAAAGCCAAGCGAATACAAAACTGTATTTTTACCTGAAAAAGAATATAGTAAAGTCATGCACGAAATCAGCACAAATTTAACTGACGAGCAGAACAACAGTAAAATGTTCTCAAAACATATCGGCGATTATATTTATTTTGTTGAGAATAACGGTTTTGGAAATTATAGAGTAATAGGCAAAGAGCCAATAGATTGAATATGAAATACAAAGACATTCTTCTAGCAAAAGCAAAGGAAATATCAAGGGACAGGGATTTTTTATTTACTGTTTCAAAATTGGTGAAGACCGATGATGAGGCTAAGAAGATACTTGATTACATCGAGCGAAACGAAGACGATCAATTCGAGAATGTTTTATCCTTGGTATTGGAAATGTGTAATAATAGAAGACAAAGTTCAGATGCGAAGGAATGACATCGTATGATGAAGTTAGAAGATGATATGGCGGTATTTGATGATAATTCGCCGCTTGACGTACAACTGGAATCCGTTAGAGATGCTATTGAGAAAATAAAAGCGATACCGGAAGATGTGCGCAAAGAGCACAGAGAAAATCTCCGCGATCTTCTGCAAGAGCAAGCAGAAATCATCGAGAGAGAAAAGCAATAAGCTGTGTTTTGGAATATTTCAAGGAACACATATTGTACCGAGGTGCGACTATGGTAACGATCTATGAATTGGAAATGTTCGCAAAACAGAATATGCTGAAGAGTGCAGCGAATGGAGACGATTTCTCCGGATCAAGAGCAAAGGCAGAAGGAAAAGCTGGATTCATTCTTTGAACGCCAAAAAAAGGCTATTGAGCAAGAGCGCACAAAGAGCCGATAGATAGAATATGCAATACAAAGACACTCTTATAGCAAAAGCAAACGAAATATCAAGGGACAGAGATTTTTTATTTACTGTTTCAAACGGGAGCAATCCGAGAGATGCAGGAGAATGAGAGACCTGCCGAGTGGCCATAAAAGCGTAGCTGTTAAGGCTGCGCTTTTATTATGCCTATTTTTAGGAGATGCACAATGATGTGACCGCACACAAAATTGCATAAAGAGGACAGACAAGAGCCGCAATGGCCCATGCCTGTCCTTTTTTATTGCCCTGGGCACGGCATATAAACTACCCGCACCTGCCGATGGCAAGGCATATAAAACCGCCGCATTTTGTCTATGGCACGACATATAAACTGCCTATTCCAGCGGAGACACCGCAGATAAAAACAAAGGAGTATGTATGAATGTAGAAATCTTAAAACCCCTACTGGGCGAGGCCGAGTACACCGCGCTGAATGATGCACTTAAGGACAAGAAGGGCAAACTTGCCGACTTGGACAGCGGTGCTTATGTGAGCAGCGAGAAGTACCAGGCCACCGCTAAGCAGCTGGCAGACACGCAGGGCCTGCTTGCCTCCAAAACCGCAGAGTATGACGAGCTGAAGAAGACAGCGGGCGACAATACGGCGCTGACGCAGCAGATTGACCAGATGAAAGCCGACTATGACAAGCAGAGGCAGGAGCTGGTGGACGGTTACGAGGCACAGTTGAAGCGTGGCCGCATTGAGCGGGAGATCATCAGCAAGCACAATCCCAACGATGTGAACGACATTATGCCGCACATCGACCTTAGCAAGGTGACCGTCAGCGATGATGGCATTACTGGCTTGGAGGAGCAGATGAAAGCCCTGAAGGAACAGAAGGCCTACTATTTCCAGACCGCCGATCCGCAGGCAAGTGGCCTGGACCACAAACAACAGCCTGCAAATGACGACCCCTTTGCCAAGGGGTTTGAGAATGTTTTTAAGTAAAGGAGTAAAGAACTATGGCAGTAAATTATGCAGAAAAGTATGCACCCCAGGTAGACGAGAAGTTTACCCAGGAAGCAAGAACCGCAGTTGCGGTAAACAGTGATTTTGATTGGGAGGGCGTGGGCGCCGTAAAGGTGTACTCCAATGATGTGTCTGCCCTGAACGATTACAAGGCCACCGGCACCAACCGTTACGGCACCCCGGACGAACTTGGCAATCACACCCAGACTATGCTGGTGAGTCAGGACAAGTCCTTCACCTTCACCATCGATCAGAAGTCCTATGACGACACCATGATGACCATGGAGGCCGGTGCTGCTCTTGCACGCGAGCTGCGGGAAGTGGTGATCCCATTCATCGATAAGTACCGCCTGCAGCGTATGGTCAACGCCGTTGGCTCTACCGCTATCGGCACCATCAGCAAGACCACCGCTTATGACGCCCTGCTGGACGCACAGGCTGCACTGGACACCGCTATGGCCCCCGCCGATGGCCGGATCGCCTATGTGTCCAATGCTTTCTATAAGGCACTGAAGCAGGACGACAGCTTCATCAAGGCGTCTGACATTGCTATGGATATGCGCCTGAGTGGCCAGCTGGGTGAATGTGACGGCATTGCCATCATGAAGGGTACCGGCATCCTACCCGAGAAGGTAAACTTCATTGTGACCCACCCCATTGCCACCACGGCAGCGCAGAAGCTGGAGAGCTACAACATTCATCAGAATCCGCCCGGTCTGAACGGCTGGCTGGTAGAAGGCCGTATCCGTTTTGACGCCTTTGTGCGTTACAACAAGAAGGGCGCGATCTATGTGCACGCAACCTCCGCGTTGACCGCAGATAACTCCTGCAAGCTGGACGAGGAGCTGAAAGCAGCTGCCGCCGCAGGTTCTAAAGGCTAAGGTGGTGAATTGGAATGTCCGCAGTAACTTATGAGTTCTATATGCAGGAATACAAAGGCGCAGACATTCCCACATCTGCCGCTTTTGACCATTTGCTGGTGCAGGCGCAGGTCTTAGTGGACCGCATGGTGATCAACGCCACTCCACTGAATATTGAAGCGATCCGCAGGCGGTATATGCTCGCTGTATGTGCCGTGGCGGATTGTTTATATTCCCAGCAGCAAAGCGGTGGTGGAGCGGTAGCCAGCGAAAGCGTAGGCAACCACTCTGTGTCTTATGCGTCCCGGAGTGCAGCTGACCTGCACAGAGAGCAACGCAAGACCGCAGAAATGTACTTGACCGGCACCGGGCTGCTTACGGGGGTGCTCTTATGATGTTTCCACATTCTATCACGGTGTACCACTATAATGCCCACACCGGTGCTTATGCCCGCCAGTATATCCAAGGGGTGTACTGGCAGGGCGGCGGAGAAGCCACAGCAGCCAATAACGGAGAGGAACATAAGCAAGTCGCAAGCGTTATTCTCTCTCCGCAAAAAACGGCTCTGTGCGCCGCTGGTGCGCTTTCCGTGCACCTTGACGATGTGATCGTGCGTGGAAAAGGTCCGGATATACAGTCCGTTCATGACTTGACGGACTACGCCAAGATCGTCAGTGTCACGGAGAATGTGTGCGGTAGTACAGTGGACAACATTGTGCTGGGGGTGTGCTGATATGGACGGCTTTTCCGTGCGTGTGGATACCAGTGTCTTGACTGCACTGGAAAAAGCGGTGGAGATCCCGGAGTCTGTGCAAAAAATGTTTGCAAACGAGCTGCTGAAGCTGAGTGATCCATATACGCCCTTTGCCTCCGGTGTCTTGAAGGACAGCGGGCGAGTGACGGAAGGCGGCAAGGCTATAGAGTACAACACGCCTTATGCAAATTATCTCTACCACGGGAAACTGATGGTGGACCCTAAGACAAGAAAAGGCGCGTTCTATAGTCCGGATTATGGCTTCTGGAGCCGTCCAGGCGTTCCAAAGGAGCTGACAGACAGAGACCTGCAATTCCAGGGTGCACCGCAGCGCGGCGCTTTTTGGGTGCAGCGGGCTTTTCAGGCCAATACGGACGCGCTGGACGGCGTACTGGTCCATGCCCTTAAGCAAGAGTTGGGAGGATAAGATGGCACACACGATCATTGAAAGCGTTAAGGCGTTTATCGCCAAGTGTCCATATTTTGACGAGCTGAAAACGCTGAATATCGACTTTCTTGGCGCAAATGACGGTGGGTACTCCATTGAGGAAGTGCCCACCGATGTTATACGCACGCAGTATGTGGACGGAAGCAGCGAACGGCAGTTTGTTTTTGTATTCGCCGCCCGGTTCCCATGGAACCAGGAGCGGGAGAACAACCTGGAAAACAGCGGCTTCTTTGAGCATTTCCAACAGTGGCTAGAGGAATGTACAGAGAATGACACCCTGCCGGATATGCCGGAAGGGTGTACGCCGTTCAGCATTGAGGCCACAAGCAGCGGCTATCTCTTTGGCATTGAGAATAGCCAGCGCTATGCAAAGTATCAATGCCAATGCACTTTAATTTACGATAAGGAGTAAAAAACTATGGCAGACGCAAAAATTAAAACCTCGAAAATCGCACTGTTTATCGACACCGGCGACACCAAGTCCAGCCCGACTTGGTCCCGGGTGCGCAAGCAGAGCGAGCTGCAGCTGAAGTATGATGGGTCCACAGAGGAGGACAACTGGGTTGATCAGGATACGCCGTCTACTTCACTTGAAAAGTATGCCGTCTCTGTGGACGGTGAGATGACCTGCTATAAGGGCGATCCGCTCTTTGAGTACCTGGATAACCTGCGGCAGAAAAGAGCCACCGGCACAGATGCCGAGACAAAGGCCCTGGTGGTCTATCTGTACGATGAGACCGCCGGCAAGTACGCCGCAGAGCTGAACGAGTGCACCATCCAGTTCAGCCAGTTTGGTGGTGAAGGCGGTGGCGGTTCAGCCAGCCTGTCTTACACCATTACCTTTAACGGCGATCCCACGCTGGGTACCGTTACCGTAAGCGATGGCGCACCCACCTTTACGGCGGCGAGCGCAACGGAGTAATGATTTTGTGGGGCGGCTTTGGCTGCCCCACTTCCCATATAGGAGGACAAGATGAATAAGCTGAATATTGATGTTCGCAAGGGTCTGTACACCATTGAGGTGAACGACCAGGGCGATACCATCGTTTTTGATACAGAAGATATTGAACTGCCTTTCAAGCTGAATGACGCTTACATTCAGGTAGACAAGGCGCTGAAAAACCTGAAGCGGCAGGAAGCTGTGATCGCAAAGAAAGACGATGCCAAAAAGCACGGCCTTGTATCCGCAAAGAACGAGGAAACCCGAAAGCTGTACAAGAAGGCATACGCCGAAATGCGTGCAGCAATGGACGCTTTTTTGGGTGAGGGCGGCATGCAGAAGATCTTTGGCAGTCGGAACTACCCGGATATGTTTGACGATCTGTTTACCGCGTTGAAACCGCACTTTGAATCAATGGGGATCAGCGCAAAAGCTGCTGCCGACCGTGTCGCAGAGAAGTACGCTGATGGCGACGAGGATGTGATGGAGTGATATACCCGGAATATGTCCGCATAAATGGCGAAAAGGTCAAAATCAAGACGGATACACGCACGGCCTTGCGTGCGCTGGAAGTGGTGAACGATAACCGCATTGGCGACTATGAGCGCACAATGGCCGTTTTGTTCATTATGTACGGCTCTATTCCCAAGGATGAGACCTTATGGGAGCCTATGCTGGAGCAGGCTACGCGCTTTTTGCAGCGCAACGAACCGGAGGAGGGACAGCGTACTGAGGATCCGGATATGGACATTCTTTTTGACGAGAAGTACATTATGGCTTCTTTTATGTCGGACTACGGTATTGATCTGTCAAAGGAAAATATGCACTTTTGGAGGTACTGCGATCTGATTGCCGGGCTGACAGAGAACTGCATACTTTCCCGCGTGCGACAGATACGCTCTTGCAACCCGGATGATTACGCAGAAAAGGACAGACACGCAATATACCGTGCCAAGGACCAGCTGGCGCTTCCACGCCGCCGTACACGCGAGGAACAGGAAGCAGAGGAGCGGTTCGAGGCACTGTTTGATTAGGAGGTGAGAACGTGGCAGAACATAAGCTGAGAATTGATGTGAAACTTGGAACCAAGCAAGCGCAGCAGGAAACCAAAAAATTGAGTGATAGCTTTTCAGGTGTGAAAAAGGAAATTGAAGATACTGTCAAGAGCGCTAATGAGCTTAACAGTGAGGTCGGCAAAAAAACAGAATGTAACATTGATGTTAAAAAAGCAGAGAAAAAAGTTGAGCAACTCACTAAAGAAATAAACAAACTTAAAGAAAAGGAGGAGAAATTAAAGAGCGGCAAAAGACTCAGCCAATATGCGGAAGAACTTAACATCAACCATGAAGCGTATGTCTCTAAGATGAAGGATGCTGGGAAAGGAGCAACTTTAGAACAATTCCATAAAGCAATGGAGGACATAGACGCGGACAACGCTAAAACAAAAGAAGCTATCCGAAACAAATATGCATCTGAACTTTCAGAGCTGAAAGAGATTCAAAACGCCGAACGCAACCTTGTTCAGCAACGAAGTGCGCTTAAGGCAAAAATTGAACTGACAAGGCAGGCGGAAGAGGAGCATGCTAAAGCGGTTAAGGATACAGCCAAAGAAACGGATCAATCTTCAAAAAGACAAAGAGTGGCAGCCAGTGAAGCAAAAAGAACCGCAGCCAATCAAAGAGCGGTAACTAATGAAGCAAAGAAAACTTCTCGCTATCAAAGCAAAACATCTGGTGAAACTTCGCGCTTCGGCCGACTGACAAAGCGTATTCATTCTTCTTGGACAGGCGTGCGGAAAACGGTGATGTCTGTGGCTAAGGGCGCAATGTCCAAACTCGGCAGCGGGATCAAAAATGCGGCCAAGTTGGCAGGAAACATCGGCAGTAGGATTAAGCAAGCTGTTAAGCCGGCAGAAAACCTTAGAAAGAAATTTCTAAAAATCGGACTGGCAATGTTGGCCGCTCGATCAGCTTTTATAATGTTCAAACAAGTTGTTTCTGAGGCCATGAGCAATAACAAGGAGCTGCAAGATCAGCTGCAGGCGGCCAAAGGCGTGATGGGTGAGGCGTTGGCCCCGGCGATCCAGTTGCTCGTGAATGCGCTGGGAAAGGTGGTCACATTTGCGGACCGGGTGTATCAACTGTTCACTGGTACAAGCCTGATTGCCAAGTACAATGCCAAGCAGGCGCAGAAACAGGCAGACGCTACAAAAGACGCAGCGGAGAATGCCAAGGAATACCAAAAGCAAATGGCCAGCTTTGATGTGGCCAACAAGCTGTCGGATAACACCAGCAGCTCGTCCTCTGCATCTTCCGGCAGTAGCACAGATGATAGCACCATCAAGTTTAATGAGGTCGATGTGGACGGCTGGTTGGAAGAAATCTTAAAAAAGATTAAGACTAGAGACTGGGAAGGCGTTGGCGGCACCATTGCTGAAACAATCGTGTCCGGACTCAACAAAATTGACTGGGATTCTATACGTAATAAGGCGCAGAATGCCGGAACGAACTTTGCAGAGTTTATAAATGGCCTTTTCAGGTACACAGACAAGGACGGCAATACGCTTTGCGCCTCCATCGGCAAGACTATTGGTAACTCCGTGAATGTGATTATTGACACGACATACGGGTTTGTGAAGAAACTGGACTGGACAAAGGTAGGGCGAGAGCTTTCTAAAGGACTGTCCACATTCTTGAAGACCATAGACTGGGATAAAGAACTAAAAAGTGCGTTTAAAGCTGGCGAAGGAATGAGTAAACTTCTTGTCGCTTTTTTCACCGAAAAGGACAAAGATGGTGATACGGCTCTGGACAACGCTGCCAAAACGATCGGCAACATCATCAATGCGATTAAAAAGTATTTAGACGGTGTTATTACCGAGCTGTCAAAAACGGATAAATCGGGACATACCGGGTGGTATAGAGTGGGCCAAAGCTTTATGACAGCGCTCGTGAAAGGTATACTCTCCATCGACTTCTCCAAAGACAAGAAAAACGCGGAGCAAGTGGCCAGCGGGCTGTATGACATGCTGCAAGGTGCCTTTGATACTCTGTATATGGATTCCGGAGATGGTACATCATACGGCTCAAAACTGTGGGAACATATCGGTAAGCAAATCGTGGCCGGCATTCTCGCTGGTATTGTAACAGCTATATCGCTTCCACTTGCTGGGGCTAGCACAAATGTTAGCGAAACTTTGCGGACCGTTTTTGATAAAGTTTATAACGGGCTGTGTGAGGCGTTCGGTATTCACTCACCGGCTGAAAATATGAAGCCGATAGGCAGATACATTTGGGAAGGCTTGCTTGAAGGCATAAGGGAGAACTTGAGCCTGGACAAGTTGAGATCCTGGTGGAAGGAAAATGTTGTGGCCAAGGTACAAAATGCCTGGAAGACCGTTGTTAGCGTTACTGCTGAAATCGGCGGTAAAATTAAGGACAGCTTCTCAAAGCTAAAAAACAAGTGGGACTCCATCAAGAATAAGACCAATACAGCAACCGGCAAAGGGTCCATCAAAGACAGCTTCAAGAAGTTGAAAAACAAATGGGATGCTTTTAAGAATAAATCCAAAAGGGCCACTGCTACCGGCAAGCAGAAAAAGAGTTTCAAAGATATGAAAAAGAAGTTCGATAATGTGAAAAGCAAAACGGTGGAGATCACTGCAAAGCTGAAAGATGCCATCACCGGTGCATTGAATTCCATGATTGGTAAAATCAACGGCTTAATTGCCAAGCTGCGCAAAATCAGCATTGCCGGGTATAAGCCATTTAAGGACATCAGGAATATTCCCAAGCTGGCCCGAGGTGGTATTGTGAACAACCCCGGCCGTGGTGTGCAAGCCACCATTGGTGAAGCCGGCCGTGAGGCTGTGCTACCGCTGGATAAAAACACCGGCTGGATGGATATGCTGGCAGAACGCCTTGCCCAGCGTGTGAACGGCAGCGGGCAGATGGTGCAGACGATCATTACCCTTGATGGCGAAACCATCGCTAAGAAGGTCTTTGAGGTCAATAACCGCAAGCGTGTGCGCCTGAATGGAGGTCTTGTATGAGTACGACATTTGCAATTAAAAACGGTGTGGGCAGCCTGACTGTGAAGGGCAAGACCTATGCCAAGGACACCTATGTGCCCATTCCGTATATTCAGAATGATTACAATGTGTCCAGAGAAAAACTGTGGGGGAGCGACAGTGGGCGCTCCCTCGCCGGTACATATCAAGGCAGCCTTGTGGGTATCTTTCCAAAGCTGACCATCAATGTGACCGGCGCACGGCTGAATTACACGGATGTAAAGAGCATTGTGCGTTTGGTGGACCAGCAGACAGCCATGTGCAGATACTGGGACGATCGAACGGCCGCCATGGTGGAAAAGAAATTTTACTTTGACAGCATTTCTATAACCCACAAGCACATTGACCCTGGCGCACCAAAGAATAACCGGTATGACGCCATATCCATTGTGGCCGTGCCGATCAGTAAGGAGTGATACCGTGTTTACAGTGACAAATGAGTTTAAGGCTGCAATGAAAGAGAGCGGGCGTATCATAGAGGCACAGCTGACAGTCGGCGACACGGTGTTTACCACCGATGATATTGTATCTTTGACGGTTACCGGCAACGCTGCTTTTCCAGGCACGGCTATGCGCTCAATCAATGTGTCGTTGAAAAACGCTGAGGCTTTGACTACCACCGTTGGAAACAACCGTGTCTTTGACAGTGTGAGGGTCGGTGTGCAGCTTACGGACGGAACGGTGGAATATGTGGATTATGGCAAGTTTTATATTGCCACGGACGACAACTCTACCAAGTACAACGAGGACACCCAGGCGTACACATTTACGGCCTATGATGGCCTGATCAAAGCCATGGTGGCCATGACGGTCCAGGTGCCAGATGAAGAGAAGACGGAAACACCGACAACTGCGCAGGCGTTGCTTAACGCAGTTGTTGAACGGTTCGGGTGGACGGCGCAAAACTTTCCCAGCCTGACCGCGTACCCGGTGTTAGAGAGTGCCTATTCCGGCGCAACCTATCGAGACTTCTTGGACGATGTTGCGGAGGTGCTGTGCGGTATTATCCGCTTAGATGGGTCCACACTGGTGTTCAGCCGGCTGCACAAAACGGATGAGAACATCTCGCTGGAGGAAATGTCAGCCCTTTCTACCGGCGAACGCGTGGCAATCAATACCGTTGTGCTCCAAGGCGAAGATCAGAATTACAGCATCACAAACGAAACGCTGCCGCTGTCATCCGGAATGAAAACGGTGGAGCTGACCATTGAAAACAACCCAATTTTGCAATACGCCATAGCCAAGAATGCCAATAAGCAAGCACTGACGGAAAATTATACTGTGGGCATTCTTTCGGCCGGTTTGTATGCCTATAACGCCGTAAACTTAGAGACATTCGGCGTGCCTTGGTTGGATTTCGGCGATGTGTGTACGGCTGAGGGAAAAGATGGGAGCGCTAAAACGGTGTGGGTGCTGAATTACACTGTTACAGTCGATGGGGGCTTGAAGGAAAGCATACAGCTTGACGCCCTAACATCGCAGCAACCGGAGTACAGCTACACCGAACCGTCTGCGGCGGGCATTAAGTCGGAAATCAACAAGCTGGCCAGCGGGTTGCAGCTCAAGGTCAGCAAGGGCGATGTGGTTAGTGAGATCAACCAAAGCCCGGATACGATCAGCCTTTCCGCCAGCCGTATAGAAATCCTTTCTGACGACTTCACCTTGCAAAACGGAAAGATCAATGCTAAAGCCGGTGAAATCGCCGGGTTTACGATCAACGATACCGCACTGACTAAGACATTCACTATCGGAGATATTGACTATACGGTCGCCATCAGCAGCCAAAGCGGCAGCTCAACGCTGCGGCCGTTGATCTCTGTCACGGACAGCAGTTCCAACAGCTATAGCTTCTATGTGAATAAGGATGGCAGTGCAGGGGTGTATCGCCTTTATGTTTCGCCCGGTGGCTCTGTGTACGATGGCAGCGGATACAATGTACTGAACCCGCAGAATGCGTCAAGCGGGAATACAATGCTTGGATATGGGCGATTGCAAGATGGCAAGCAAACAGTTGTGTACGGCGGTCGCGTGGCCTTTACCGCTGGCGGCGACACCGGCGATACCGGCGGGATCCTGATGCGGCTTACGGACGCAACAAAAAGTGGCTTTCCCACGTTGGGGACCATGTTACTATACTTTGTTGAGAAATCCGGCAGTAAGAGAACGATCTTGCGACCTCAAAAGGACAACGGGGCTTTTCTCGGGACAGCGTCTTATAAGTGGGACACCGTATATGCTGGAAACGGCGTGAATACCGGTTCAGACCGTAAATTGAAAAAAGATATTGCCGACTTCAATACGGAACAGGCGAGGGCGTTTATTGATGCCTTGCAGCCGGTTACTTACAAGCTGAAGGACGGCACCGGTCGCACGCACATGGGTCTGATCGCTCAAGATGTGGCGGAAGCCGCAAAGAATACCGTGGGCGACATTGCAGCTTGCAAGGCGGCCGTGATCGATGGCGATGAAGAAAAATACTTTGACGCAAAAGCTACGGACGATGAATTGATGTGGTCACTGAATTATAGCGAGCTGATCGCGCCGCTGCTTGCGGTGGTGCAGGATCAAGAAAAGCGCATACAGACACTGGAACGCAGACTGGAGGAGTACAATGCAGACATTAAACATTAAGGTCACCCAGCAGGCGGTGATTTTACAAAACAAAGATCCGGTGACAGCTGAGAATGTCAATCAGATTCGCTGTGTGGTAGAGCTGGACCCGGCATACGCCGATCTGGTCGTGCGGGTGTGCATGAACGGCCAGTTTGCCACTGTGGTGGATGGACGGTGTTTCGCCCCGCCGCTGCAAGAGGGAATGTGCCGCCTGGGCGTTTACGGCTATGCCGTGGATGGCGAGCAGTTGGTGCAGCGTATAAGCCCGGAGCCGTGCGTGTTTTATGTGCGCCCTGGTTCTTATGACCCGGCAGCTGTGGAGACGGACGCACCGGATCCAACGGAGTTGGAGTCTTATTACGCCAAGGTGCAGGCACTGCTCAAGGATATTGGTAAGGGTGTGAATGGCACCACTTATACGCCCAGCGTGTCCGCAGCGGGGGAGATCAGCTGGACCAATGACGGCGGGAAGGACAACCCGGAACCGGTGAACATTAAAGGCCCAAAGGGTGACACGGGTCCCCAGGGCGCTCCTGGTAAAGATGGAGAGCGAGGACCGCAGGGCGAACCGGGAAAAGATGGTGCAGCGGGCCCACAGGGCCCCCAAGGTGAGCCGGGTGCAGAGGGTCCGCAAGGTCCCAAAGGGGACATAGGTGCACAAGGCGAGCAAGGTGAACAGGGGCCCAAGGGGGATACAGGTGCGCAAGGTCCCCAGGGTGAACAAGGCCCTAAAGGCGACACCGGCCCTCAGGGCGAACAAGGGCCAAAAGGTGATCCCGGTCCTGCAGGCGCTGATGGCAAGGACTATGTGCTGACAGACGCAGATAAGACTGATATTGCTGCCAAGGTAGAGATCCCGGATGGTTCTGTGACTACAGACAAGCTGGCGGACGGTGTTGTTACCGGTGATAAGGTCAGTTCACTGGCCATTGAGGCCAAGCATATTAAGCCGCGTACAATAACCGGCATGCGGCTGGCTCTAAAAACGGTCACAGAAAACCTGTTAAGTGATGAGTTGCAAGCCAAACTTACCAGCTGGGTGGGCACTCTGGCACAAGCGGCGAACGATGAGGTCACCCTGCACGAATGGTGGAGTACTTCTGATTTTTGCCCTTATGTCCTAAATGTGGATTATGACGCCCAGGGCACCATTACATTGCACGCTGACGATGCCAAAAGCGGCAAACATGCCTTGACCTTGCGCAGCGGGGCGCTGGTGTCTTTCTTTGAAGAGGATGGCGTGGAGTGTGCCACAGTCACACAATCTGATTTTGGCCTGGCCGTCTTGCGCAGAGCGACAGACGGCAGTGGGACGGTTACCCTGCCGATTGCGGGCAACACCGGCTCTGTTGAGACCTGGGAGACCGTGTTTACCAAAACATTTGACGCCGATACAACGGACAAGCAAAACTGGATTTTGTCTAAGCCGTGCAGAAAAATTAAGTTGCGCATGGTTAGCGTTGGAACTACTACCAATAGTAGTGCCGGAGACCAAACTGTATATTTGAATTCGTACACATCTGAGACTTACATACCCAATGCGTTTCGTTTCGATGTTGCAAAAGATAAGGGAAGCTTCGTTGTTGCAGAGGTTGAATTGACTGCTGACATGGTGCGTGTAATGCAAAACAAATCAGATAAGTCAAGTGGCTTCAACCCAGCTGATGTCATGGAAAAAGGCTGTATATGGCTTAGCAACAAGGTTAACTTCAACATATTCAAGGATGTGGAGGCTCACGGTGCGATTAAGTCGTTAGGTTTCCCAACCAATGGACGAACAATTGGTGCAGGCACGCAAGTTGAAGTATTGGGGGTGGCAAAATGAGCATTGAAATCGAAAGCCGCATTGCGTTTTTGAAGTCTGAGTTGGCGGAGACCGACTACCTGTGTTTGAAATTTACAGACGGTGCTTTATCTGAGGAAGAGTACGCACCGATCCGCCGGCAGCGGGCTGCATATCGGGCAGAGATCAACGCCCTGCAAGGTGGTGATAGCCATGAGTGACGCTATAATCGTAGCTATTGTGTCCGGTGTGTTTTCCCTGGCAGGATATTTATTTGGCAATTATAAGAGTCAAAGCAAGACCTTGTACCGAATAGATCAGCTGGAAAAAAAGCAGGACAAACATAATACGCTGATTGAGCGTATGTACAATGTTGAGGATCGCATACATGTGCTTGAGAATAAGCAAGCTGTTGCGGATCATAGAATTAAAGATTTGGAGGACAACAAAAAATGAAAGTGACAACCGGAACAATCGCAAGAACCGTCGTGTTGGCGGTATCTCTGTTGAATGTACTCTTGAATGCCTTTGGCAAGAACCCGCTTCCGTTCAGCGATGATGAAGTCTACACCGCCGTGTCAACGGTGGTGGCCGTAGTAGCTTCCCTGGCCGCCTGGTGGAAGAACAACAGCTTTACAAAAGCTGCCTTGAAAGCAGATGAGACACTGGCGCTGGAACGGACGGAGACGGCGGAGAGCGAGGGGCAGTCATGAGTAAGCTGTACTATTGCAGACAGACCACCGAAAAATGCAAGTCTATCCGTTATCCCAGCAAATTCCACCCCTATAAATACGGCACTTCCGGCTGTATCTATACCAGTGGCTGCGGACCGTGCACCAGTCTTATGGTGCTCCATAACTTTGGTTATACCGGCTTAGACACGGCAGCCTGGACGCAGAAGTGCCTGCTGATGGGTGCACGGTCCGCAGATGGCACCAACATGGATAAGGTGGCGGCGTTCATCGAGAGGCATTTCTCCATCGTAAGCAAGCGAGCCAAGTCTGTTGCTGATCTGAAAGCCCACCTGAAAGCAGGAGGCAAGGCCATTGTATGCGTCAGCGGCGGAGGCAAAATGCTTTTTTCCAACAGCGGGCACTATGTGTATGTGGGCGGCCTGGACAAATCCGGTAACCTGATCATTCTCGACCCGTACTGGTATGATGGCAAGTTCACAATGACTGCCAATCGGCGCAAATACACTAAGGTCAAGAACGCCAGGGAAGTGTATGTACAGCCTACCGCCCTTGCGTCTGATATTAGTGGCATTTGGCTGTTTACAAACGCCAAGGGTGCCAAGACTGTATATGCGGAGAATGATGTAAACTACCGCAAGGCAAGCCCCAAGGCGCCCGCCATTAAGCCGGGTACATACACAACCACGGCAGTGCGGGGGATTTACAAGGGCGCAGGTGCTGCCACCGGCAGAAAAAAGGTTAAGGATCTGACCACGGACGGCCGGCGACACGCTACCAGCAGTAAGCAGACCGCAGACGCTATGTTTCGGGCAGGCACAACCATCACCGTGCTGGAGACAAAGCTGCTCTCCACCGGCAACCTGTGGGCGCGCTGCCCCTCCGGTTGGCTGTGCGTCTGGGAAAAAGACATTGACCGTAAATTCATCAAGTAAAGCAGAAAGCCCACCGTTATCCGGTGGGCTTTTTCATATATGCTTTTTTACTTAATATTAGTGAAAGGTATTGACAATCATTGCCTCCTTGTAGTATAACGAAAAACAAAGGAGGAATGAAAAATGATTGTGGAAGATACCAAGGATTTGGTTGAAACTGCGGACTATGTGATCATCGAAGCTGTTTTAGTGGATGATGGATTGCGTTACAAACAACTTTCTGTTGGCATTAAAGCCAAAAATGGTGACATTATCCGCATAATTCCAATATCGACAATGCTCATGTGAGAAAAGGCCGGGCAGTTCACAAGACTGTTCGGCCTTTTTCTATACCTAATTATATCTAAATGCAATAAAGAGGACCGGGTGGTGGATCTGACCGGCAAGTATTTGATGCCCGGCCTGATCAATCTACATGTGCACTTGCCTGCGGGGGGCAAGCCCCAAAACAAGCCCATGAACACCAATCGACTAACCAAAATCGCCTTGTCCTCCGGTTTGTCCCGGGCGCTGGTGCTGCGCATGTGCCACGCCTATGCCATGCAGGGTCTGCTGTCCGGCGTGACCACGGTGCGCGCGGTGGGCGGTCTGGATAATTTGGACACCCGGCTGCGGGATCGGATCCATGCCGGCAAGCTGGACGGTCCGCGAATGTTAGTAGCCAACTATGCCATCGGTGTGCCCCACGGCCACATGGTAGGCTCCGTGACCCATCCGGCTGAGACGGTGGAGGACGCAGTGCGCATGGTGGATCAGCTTCACGGCCAAAATGTGGATCTGATTAAGTTGATGATCACCGGCGGCGTGATGGACGCCAAGGTGAAAGGCGAGCCGGGTCGGCTGATGATGCAGGCGGATATGATCAAGGCTTGCTGCGACCGTGCCCACAGCTATGGTCTAAAGGTGGCTGCTCATGTGCAAAGCCCGGAGGGGGTACGCACAGCGGTGCTCAACGGTGTGGACTCCATTGAGCATGGTTCTACTTTGTCAGAGACGGAGCTGGCTGCCTTCCATAAAAGCGGCGCGGTGTTGGTGTGCACCCTGTCTCCGGCGCTGCCCATGGCCAAGTTCCAAAGAGAGACTCTGGGCATTACCGAGGCGGTGCAGTACAATTCCAATTTGGTGTATAACAATATGATCCTGGGCGCCAGGGCGGCGCTGGCGGACGGCGTACCTGTGGGCCTGGGGACGGACACTGGCTGCCCGTACACCACTCATTACAATATGTGGCGGGAGCTGCATTATTTTGAAAAGAGTGTAGGGGTAACCCCGGCTTTTGCCCTGTACACAGCTACGCTGAATAATGCTCGTATTCTGGGGCTTGGGGATGTGACCGGCAGCGTAGAGGTGGGCAAGTGCGCCGACTTGCTCATCGCAAACAGCGACCCGCTGGCAGACTTCCGTGCCCTGGAGCAGCCGTATATGGTGGTGGCTCGCGGCAAGGTCTACGACCATCCGCAAATCAAAAAGTACCCTGCCTGCGATGCGGAACTGGACAAGTATTATGATTGATTGAAACACCTAATATGTGCAAAGCGCTTTGCAAATGAGAAATCGCCACCTTTTTGGGTGGCGATTTTTTATTTGCTGTAAATGATTTGTTTTTTTCATGATAATTTTATATCAGCC
