# Supplementary material for: The novel anti-CRISPR AcrIIA22 relieves DNA torsion in target plasmids and impairs SpyCas9 activity
Source: PLoS Biol. 2021 Oct 13;19(10):e3001428. doi: 10.1371/journal.pbio.3001428 (PMC8545432; doi:10.1371/journal.pbio.3001428)
Supplement: S6 Data — Pfam, TIGRFAM, and AcrIIA22 homolog annotations are also provided (file in genbank format). (GB) [file pbio.3001428.s022.gb]

LOCUS       BackhedF_2015__SID103_M_NODE_710_length_26827_cov_8.39048       26827 bp    DNA     linear   UNA 03-APR-2020
DEFINITION  BackhedF_2015__SID103_M_NODE_710_length_26827_cov_8.39048.
ACCESSION   geneious|urn:local:
VERSION     geneious|urn:local:.:3b-bwzg7m7:0
KEYWORDS    .
SOURCE      
  ORGANISM  .
FEATURES             Location/Qualifiers
     misc_feature    complement(3..701)
                     /note="Geneious type: EamA"
                     /standard_name="EamA"
     misc_feature    complement(705..1478)
                     /note="Geneious type: AP_endonuc_2"
                     /standard_name="AP_endonuc_2"
     misc_feature    complement(1478..2737)
                     /note="Geneious type: Aminotran_MocR"
                     /standard_name="Aminotran_MocR"
     misc_feature    complement(2857..3351)
                     /note="Geneious type: GtrA"
                     /standard_name="GtrA"
     CDS             complement(3376..3606)
                     /codon_start=1
                     /standard_name="CDS"
     misc_feature    complement(3603..4853)
                     /note="Geneious type: IMS"
                     /standard_name="IMS"
     misc_feature    5017..5742
                     /note="Geneious type: TIGR04249"
                     /standard_name="TIGR04249"
     misc_feature    complement(5807..8356)
                     /note="Geneious type: TIGR02966"
                     /standard_name="TIGR02966"
     misc_feature    complement(8397..9086)
                     /note="Geneious type: TIGR02154"
                     /standard_name="TIGR02154"
     misc_feature    complement(9280..10395)
                     /note="Geneious type: GSCFA"
                     /standard_name="GSCFA"
     misc_feature    complement(10406..11992)
                     /note="Geneious type: TIGR04091"
                     /standard_name="TIGR04091"
     misc_feature    complement(12018..12245)
                     /note="Geneious type: PP-binding"
                     /standard_name="PP-binding"
     misc_feature    complement(12290..13807)
                     /note="Geneious type: TIGR01733"
                     /standard_name="TIGR01733"
     misc_feature    14161..14313
                     /note="Geneious type: HTH_3"
                     /standard_name="HTH_3"
     misc_feature    14460..15122
                     /note="Geneious type: TIGR00608"
                     /standard_name="TIGR00608"
     CDS             complement(15216..15380)
                     /codon_start=1
                     /standard_name="CDS"
     misc_feature    complement(15216..15380)
                     /note="Geneious type: AcrIIA22_homolog"
                     /standard_name="AcrIIA22_homolog"
     CDS             complement(15592..15960)
                     /codon_start=1
                     /standard_name="CDS"
     misc_feature    complement(16154..17605)
                     /note="Geneious type: TIGR01134"
                     /standard_name="TIGR01134"
     misc_feature    complement(17657..18391)
                     /note="Geneious type: GXGXG"
                     /standard_name="GXGXG"
     misc_feature    complement(18388..19650)
                     /note="Geneious type: TIGR02374"
                     /standard_name="TIGR02374"
     misc_feature    complement(19647..20087)
                     /note="Geneious type: TIGR02951"
                     /standard_name="TIGR02951"
     misc_feature    complement(20101..21603)
                     /note="Geneious type: Glu_synthase"
                     /standard_name="Glu_synthase"
     misc_feature    complement(21596..22705)
                     /note="Geneious type: GATase_2"
                     /standard_name="GATase_2"
     misc_feature    complement(22938..24686)
                     /note="Geneious type: TIGR00836"
                     /standard_name="TIGR00836"
     misc_feature    complement(24862..26205)
                     /note="Geneious type: TIGR00653"
                     /standard_name="TIGR00653"
     misc_feature    complement(26445..26825)
                     /note="Geneious type: PGA_cap"
                     /standard_name="PGA_cap"
ORIGIN      
        1 aattatggta taagggaaaa ttccccaccg gcggggaaag cccccgccag tagtaaggtc
       61 gcccattgct gccaggtcat ataatgatag ttaaacagca aaaacggcaa cattgtcgca
      121 ctggaaaaag cggagaagaa aaagacaatc aaccgtccgt tctcgccccg cagccctaag
      181 taccgcacgc aggtgtacgc tccgccggca gccataccgc ctaagaagcc gcaaacactg
      241 gcaaataaat ttgcattggc aaaagtgggt ttaataatgc aaagtgcccc taagaatgcc
      301 accacaatag caatcgcctg cttgggccgc actttttctt taatgaagat tgcagagaac
      361 accagggcaa aaaagggact cattttattg agcatagacg cgtcgctaag gtccagtcga
      421 tcaatggcat agaagttacc caccataccg gccacgcccc caacggaacg aataagcagg
      481 tacttcatgt tccccggttt ggggcgaaag ctgtctttct tgcgcaccat catcacaaag
      541 gcaaagatca tcgccacaaa attgcgaaaa aagacctttt gcatggtggg cagatcgccg
      601 gacaggcgta caaaggtatt catacccgta aagcacagcc cggacaacaa aatgcaaaaa
      661 atgcccatgg tcttgttgct ggttttagcc aaagcaccca cctcctactg gattgtatcc
      721 aggtaagcct tggcccgctg cagctccgcc gccacccggt agccgcggga gtagatctca
      781 atcatataat gcacccgatc acccaaagtg cggtacagcc gctgaaagtc aaagcttccc
      841 tgccccgggg gctggcagtc cttctccggg gaatgatcgc tgatgtgcac atggacgatc
      901 tccttttgga aggtatccag aaacacaaag ggatcctccc cggcacgcac cgcctgctta
      961 atgtccagca ccatgtggaa atcgtccccc agcgcgtggc gcattcggtc gcagaaggca
     1021 atgtgctggc tcttaaagcg gttcacattc tcctggcaca cggtcacgcc ctcggcgcgg
     1081 ccgatctcca ccagctgcaa aaagcgcgca aaataccgtt cctccggaat gggaatcttg
     1141 ggctgggcaa ccgccccgtg gatcaccaca aattgggcgc ccagcagcgc tgccgcatgg
     1201 caggtttctt tataaatatc aatggtatct tcaaatcggc gctggtaatc gccaaaaatg
     1261 cagctgcttt ccataaagct ggaaaagggg tgcacggaca ccacccgtgt gccgccgtcc
     1321 ccagcaatgg ctgccagttg gcgcacaaag gccgggcgca gctcctgccg agcgttaaag
     1381 aacacctccg caaaaggaaa gcccagttcc gtcacctgct gcaaagcccg ctccgtctcc
     1441 aaaggataaa agcaagcggt agaagctccg gcctgcatca gcctaccagc ttctcaatgg
     1501 ccgccaggcg ggtgcaaatg cacagcagct ccgctgccaa ggccatctcc tcattgggcg
     1561 ggaaagaagg tgcaatgcga atgttgctgt cctgcgggtc aatgccatag ggataagtgg
     1621 cgcccacgct ggtgagggtc acgccgccgg ccttacacag ctcgcccacg cgcttggcgg
     1681 tgccgggcag cacatccagg ctgataaagt aaccaccctt gggggagaac cagtcagcga
     1741 tccccaggcc gctcagctcc ttgttcaggc gatccagtac aatatcaaac ttaggcttca
     1801 aaattgccgc atgtttcttc atgtgggcac gcacgccgtc cgcattcttg aagaattcca
     1861 catggcggtg ctggttcatc ttgtcatagc tgatggtctg caccgtcagg cgctgacgga
     1921 tcagatccaa atttttcttg ctggccacca ggcaggacac gcctgcgccg gggaaagtga
     1981 tcttagaggt agaggccacc tcaataacca tatcctcatt gccgtattcc ggcagcacat
     2041 caaaaatatt cagcagctta tcgccgtcct cgtccagatc atgcacgcaa taggcgttgt
     2101 cccacacaat gcggaagtcc tctgccgccg ggtgaagcgc cgcaatacgg cgcaccactg
     2161 catcggagaa agtgatgccg gtggggttgg aatacttggg cacacagaac atgcccttca
     2221 cgctgggatc cttcaccaat tcttcaatgg tgtccatatc cggtccgtcg gcgttcatcg
     2281 gcacattcac catttgcagc ccaaaatact ggcacacggt aaagtggcga tcatagccgg
     2341 gcaccgggca caggatcttc acttcctttt cctggctcca gggtttaccg ccgatgccgt
     2401 gggtgtagca ctggcagata aaatcaaaca tcaaagtcag actctcgttg gggccgatga
     2461 tcacattctc ggccggcacc tccagcagct cggcaaacag ctgcttacag ctggcaatac
     2521 cgtccaaaat gccgtagttg cgcacatcca cgccgccgga cacatagtcc ttcacatcat
     2581 tcatacccac ggacagatcc agctgctctt tgcagggctt acctctgctc atatccagtt
     2641 gcagtccctt ggcctgaaag tccttgtacc gagccagcag gctctcctgc tcccggagca
     2701 attcgtcttt tgtcatctct tgatatgttc ttgccatacg aaaatacctc gcaatctaaa
     2761 atttccgttc attattttac cacaaacgac tgcgccttgc aattctaaag ccaacaaaaa
     2821 aagagcgccg cagcactctt ttcttatacg cattgcctat ttttcgtttg gatttgccgg
     2881 tgcgtccgca ctctttttct ttttggtgaa taccaagagc ttggagaaca catagttgag
     2941 gatcaccacc agcacggagc aaacaatctt ggctacaaag cccttgaccc caaacaggtc
     3001 ctgatccagc ccgatcttaa acagcagcaa ggggccgaac cactcgatca cgccggtcgc
     3061 cagtcgagag accacaaagg acacaaactc ccgcgccgcc accttgggta cccagctttt
     3121 gctctcaaac acccacagct tgttggtgat aaaggcaaag atcaccgcag caatccaggc
     3181 aatcacattg cttaccgtca tcttcacatc gtcgctgccg ggagcgtgca ccagcaccgc
     3241 cttcatcagc agactgtaca ccacccagtt cacacctgtg gtggccacgc cgaagatgag
     3301 atacataatg atttctttgt acttgataaa taattcttta atcttcttca taggcacatt
     3361 atacgctatc cgattctatt ttgcaagttc aaaaaaccat tttgtctcct ctaaaaacaa
     3421 ataagtgggc acaccggcaa tgctgcaggt gtagcgcagt ccggcgcccc cggaacgcag
     3481 agacgccgcc gggcgaatat ccagtacacg gtccacatcc agccatcgct cctcccactc
     3541 catctttacc gggcgaatat cgccctcctc attatacagc gccagcacgc gcacatagtt
     3601 tttcatcctg cctgttcctt tccggttaaa aatccaacgg ggtgtatggt atggtcatcg
     3661 tggggattaa aacgggacag cccggtatcc cccagcaaac tggcccgctg aatacagtag
     3721 ttgccaaagc ggcgcttcaa atcatccacc gtgcgctcca gcttggctgc ccgctcccgc
     3781 tgctcctggg tatgggccaa atcaaactgc acacagggtt ccagctcaaa gtccgtcacc
     3841 gacaatccaa tgctgcgcaa gggtgcgccc cagcgataat tggcacaaaa cagcgccata
     3901 gccgcctgca aaatctccgt gctcacatcg gtggcggcgg ccagcttgtg tcgccgggta
     3961 aaggtttgca aattcttatc ccgcaaggag atgcacaccg tgcgcccttg cagtccctgc
     4021 tcccgcatac ggcgggccac actctctgcc agcacggtaa aaaccacctt tacatccgta
     4081 tcatccacca gatcccgggg cgtggtggtg gaattgccca cactcttgac cgccgccttg
     4141 gcgtccatat gctgcaccgg cgaagtgtcc tctccccggg caaaggcacg gagcatcagc
     4201 ccgttcttgc ccagcagacc ttgcaaaaaa tccgaccgag ccgccgccaa ctcgccgatg
     4261 gtataaacgc cgtaagcgtt cagcttgcgg gtggtggccg ggccgacgca caaaagatca
     4321 ctgcacggca ggggccacac cacccggtgg tagttttccc ggctgataac cgtcaccgcg
     4381 tccggctttt tataatctga acccaatttg gcaaagatct tgttaaagct gacccccacg
     4441 ctgacggtaa tgcccagttc cgcctttacc cgacggcgaa tttcctgggc gatctgttct
     4501 ccggtacggt catcgccggt cacatccagc cagttctcgt ccagcccgaa aggctcaata
     4561 tagtcgctgt aatcctcata gatccgccgt gccatcttgg aaaagcgcat atacagcggg
     4621 aagttcggcg gcaccaccac caactgcggg cacttttgcc gcgcttgcca cagcggctcc
     4681 ccccccccca agccgtagcg ggaggcaatc tcgtttttcg tcaggataat tccgtggcgg
     4741 ctctctgtgc tgccgcccac cgccaccggc ttgtctcgca gctccgggcg gtgcaggcac
     4801 tccaccgagg cataaaactt gttgcaatcc acatgcaaaa cggtgcgctc cattccctac
     4861 ggctcctttc ctgttatcga acatttgttc tacaagatag catacaccga ttttgactgt
     4921 ttgtcaagag ccggggcggc aaaaaatgca ggtagatttt gccttgacgg taggtgcttt
     4981 ttcttatata ctaatgggta gaattgaggt gcaactatgc cgttttacga tattgccggg
     5041 ctggtggtgg agatcaaaca ccccaccggc agaacagaaa agcaagcccg tccctacctg
     5101 tgcaaggacc aagtagggca gacggcggac atgaccattg atgtgacgga gcagcgggta
     5161 acggacgcta tggccgagca cccggagatg aaccgggatg actggtacta tatgctcacc
     5221 ggctcggatt tttacaccca gctgctgaag ttccgaggca ttttgctcca ctccagctgt
     5281 gtggtggtgg acggcgcggc ctacgctttt tccgcagaca gcggcaccgg caaatccacc
     5341 cacaccgccc tgtggctcaa gcactttggc aaccgggcat atatgctcaa tgacgacaaa
     5401 ccggccattc gcctggtagg cgaccgggtg tatgcctgcg gcaccccttg gagcggaaaa
     5461 tatgattact ccaccccagg catggttccc ctggcgggca tttgcttcct ggagcgggcg
     5521 gaggagaatt ttatccaccc ggcagacacc aaaaaggcag tgttcaacat tttctcccaa
     5581 acggtgcgca agctggggcc taacgctatg gagcgactgt ttgatatgct ggagaccata
     5641 tttgccaagg tgcccctgta cgaactgggc tgcaacatca gcgatgacgc ggtgcgcacc
     5701 tcttacaacg ccatgaagcc gaaagatcaa agcgaaaagt aaatacaagc gaaaaaagaa
     5761 aggcagttac ccaaaaacgg gtaactgtct tttgttatct atggcgttat tccgctgtgt
     5821 cctgcggcag ggcgttcttc ggctgcggca aatacacccg agccttaaac aaatcgccgt
     5881 caatgagcag ctctaacttc ccttgctggg cgctgcacag ctcctgggca atgcttaggc
     5941 ctagaccgtt gccctccttg gtgcgggaag cgtcgccccg cacaaaccgc tgggtcagct
     6001 cctggggcga gatattcagc ggctcggcag aaatattttt aatttcaaac acgccgaaat
     6061 ccccttgctt atacactcgc acatacaccc gagagtctgc ggcagaatac ttcttggcat
     6121 tttgcagcag attttccagc acccggtagg ttttagagcc gtccgcaaac gcctgtaccc
     6181 ggggcaaatc cggatccagc accaattgca gccggttctc ctcaaattcc ttttggtact
     6241 ccccgatcgc ctgggcggtc agttcgccca gatccagcac catagggtgc agggtgatgt
     6301 tgccggagga cagcttggac gcctcaatca aatcctccac aagccgtgcc agcttggtgc
     6361 ttttttccgt cagcacagcc atatattctt tggctttttc gtccgactgg gggcacttgg
     6421 acagcaaatc cgtataagta ataatggagg taatcggggt ctttaagtcg tgggacacat
     6481 tggtgatcag ctccgttttc agccgttcat cccgcactgc ctggtccacg gcgttgtgca
     6541 gctcctgatt ggtataacgc aggctgccgg ccatggcggc cagtgccggg tggagatgtg
     6601 ccgcctccac atccgtgcgg ttggctgcgg cctcaatcac ccgatccaac tggaacaaaa
     6661 agcgcagcgc atagcccacg caaaagccgt taaaacccag gcctaccaag ccgctgatca
     6721 caccgaccac cggcgcctct ccattcagaa acgatgcaaa cagcagcacc aatataatat
     6781 tgatcagcag atagcctacg gcgcaaaaga ccatattgcg cttaaagtgc cgcggggtat
     6841 aggccagccc ccggatcaca cgccgattga accggtgcag tttgcacaac agacgccaaa
     6901 ttcccaagca aatataatac agcagcgtgc ccttatacaa gtgtttctca gacttgcaaa
     6961 ggcgcacaaa agacagggtc aactctgcat acagtcccca ggccaccgcg cccaaagcgc
     7021 cgcaggccgc taagaacatt ccgccgtaat acagggtgct gagctgatag ccataataat
     7081 tggacaggtc attaaacaaa ttaccgaaca gcaccacacc cagcccagca attgctgcgg
     7141 cgatgatcgc cgtgtgcagt tccaagggaa tataatccat ccacagcagg cgcacaccgt
     7201 ccgtaccggc acggtgcccg cagcccaggc acgccaacac caaaaaggca agggccagca
     7261 ccgccaggca aacagccgcc acggtcatcg ccacggtatt catattttgc atacgggtgc
     7321 acaaggcatt caattccaca aagtccggaa gcgtatcgtt gccgccggcc acggtggggt
     7381 caatgcccac ataaatgctc atatccccgt ccatcaggta ctgtgcaacg tccgagcggg
     7441 cattgcgggc accgtaatcc gcaccccgca ggttctcccc cgctttggtc ttggaatagt
     7501 acaccggcgc gtctttcagc ttagccggcg tttgaccctc gggcaactgg ctgaccacct
     7561 gaccggtgat attgtccttg gcatagaatt gcaagcattg cagctcttgc aaattttggc
     7621 gcatatcctg ctgctcgtcg gcagcagatc ggtacggccc caccaccgtt ttgtcataga
     7681 gctttttaat gtgggtctct gcggatttga tcgtctcgct cagggtctgg tcggcatcgt
     7741 actcgttcgc ttctaccgtt tggccgtcca ctgtaaaagc gaccgtgtaa ttgcggatca
     7801 ggtcgtccgg atcatcccgc atgtcgctat cattgtaata ctccacgccg tcggaactgt
     7861 gcagccaatt tgccagctgc aaatagggca gataatcctc ccctgcccgg gtgccgttga
     7921 caatctgttg cagatcccga atcagccacg gtgcgtcccg atcctctgcc accactttct
     7981 tgatggtctt ggtgggcact ttatagttgg gtatatcctt gccgatattt gtaatattct
     8041 gatttttcag cccggcatag aacaccagcg ttttgcgaat ggccgtggcc tggtccttct
     8101 tatactgctc cagtgcggca gccacgctgt ccgccttggc tttcttcagg gcagccacct
     8161 tttgttgcag ttgcttttgc cccgccagca gcgcgatatc attgacgatc gcatccagct
     8221 ccgattggaa gatcgtggtc tgtaccaggc ttccctcttt cgctacggtc ggatcggtaa
     8281 atgcatcgtt attatacagg ccgctgatcc gcatcacggc gcccaacagc gccaccgaac
     8341 taaaggccag caccatagag agcaccacgc acagcgcctt aaaccgtctg ctttctctaa
     8401 catttttcca ctttgtatcc aagtccatac accaccttta agtatttggg ctccttgggg
     8461 ttaatctcaa tcttttcacg aatgttgcga atgtgcaccg tcacggtctt ttccgtgccg
     8521 taggccggtt cgttccacac cgcttcatag atttgggcac tggagagcac acgacctata
     8581 ttgtgcatca gatattccaa tatcttatac tcccgggcgg tcagccgtac cgggtcgccg
     8641 tctaccgtca cttccttggt gtccgtatcc agcaccaggc cgccggtgac cagctggttc
     8701 tcccgcacct ccaggctgcc aagacgcaca tagcggcgaa tttggctctt gacccgggcg
     8761 gtcaactcca gcgggttgaa gggcttggtc acataatcat cggcgccaaa gcccagaccg
     8821 gcgattttgt ccgtgtcctc gcttttggcc gacagcagaa taatgggaaa attatatttc
     8881 tcccgcagct ttaatgtggt cttcagtccg tccagccgag gcatcataat gtccagtacc
     8941 atacagtgga tctcctcccc ctgtacttgc tccagcgcct ccagcccgtc ccgggcacac
     9001 agcacccgat agccctcctg gctaagataa atgcgcagag actctaagat cgccgcgtca
     9061 tcatcgcaca ccaataccgt aaacattgct ctcatctccc tcaagtgata caaagtgctt
     9121 gctccattgt accacaaaaa tccccaacgg aaaacccgtt gtacacattt aaccacacat
     9181 tcttaaaagc aacgcaaagg aaatctaaag aaccggtaaa gtttggtcgg caaaacaaaa
     9241 aactgccgca gcataagcac tgcgacagtc tttgtatctt tattgcttag aaacagcttg
     9301 aacggaggga ttgtaagggt cgccggtatg gggctgttct ttcttaggcc ggtcgttggg
     9361 cacagggttg ttgttttgcc ctgccgtagg gcctttgcgc ttttccacat cgccgccctc
     9421 tttcaggtgc ttgatgtagg tggtgtagtc atcgttccac ccggcgtagg ctgcattttg
     9481 gcgcttatcc tccaactgca catggttctt aatgtactgc cccacataga gcgatacttt
     9541 tttggcgccg tagcagttca ggtggttgcc ggcgtcccgg ctgtccgttt tccagctaaa
     9601 gccgatctcc ttgcgtttca gatccaaatc caggaacgga atgccgtttt tcttggcata
     9661 atcattcacc gcattgtggc gggcataggt ccaggtggtt tgggacggca cctgcaccaa
     9721 aatcagctgg gcgccgttct ttttgcacag cgcattcagc tcgtccagct tgcgcacaaa
     9781 cagcggattg atctggtctc gctttttggt ctttttgata tattccttgc cccgatacgg
     9841 caccttggca ccggacacaa actgcccctt ggaggcaaag cgggcagagt aggacttgcg
     9901 cttaaccgcc gtcttggggt caaactgctt ccaccgatcg tggtactcca gcacgctgaa
     9961 ctggttgagt atctgcttac gcgcatcccg ggcaatcact tgagcagagt tggagttggt
    10021 ataaagctga tccgtttcca ggatcaccac cttgggcttt tgggttttca ggcactcctc
    10081 caccgcgcga acagactcgc cgatcagctg cttaccggta ccgctgatat aagaggtaaa
    10141 gccgtagttt ttccacattt ccataggcga aaaaccgctg taagcatcac tgttgcctac
    10201 aataaacaca tccagcgtgt ccttctccag cgacagatag ccgctggcgt tggggttcac
    10261 gaacccggct gcgtcatcat tgttcttcgg ctccaatagg aaggaaacac cgtagagcaa
    10321 aagcagcaaa atcaaaataa aggacaccag gcgggtgcaa tttttcaata tcaacttggt
    10381 ctttgcagtc atcatgcacc cctccttaga attgaccgta aataggcgct accgtttcat
    10441 agccggtacc gtaagcacca aatacaacca cgcccaaaat cagcgccaag aacaccgcat
    10501 accgcagcac taccggacgg cgagccagct ctgaacgaat ggtgtggccc ttctcttgca
    10561 gcacctctac aatgcctacg accagcacgc cgatacccat aatcaggaaa tcctgccagt
    10621 cgttacccag ggacagcacc gtgccgttgg ttaagcaagc gccgtcaaaa tccgtaaaga
    10681 tacgcgccag gctctggccc cactgagaaa tcgtgtggca gcggaacagc atcatgccca
    10741 cattgacgat caggaaagta cgcaccatct ggaacagggc aaagccctta ctctccggcg
    10801 caatatgcag tgcgtgcagc agcttgtccg acaccgggcg caggtacata ccgatcatca
    10861 ttaagatgta ataatacagc ccgtagagta catacttcca actggcgccg tgccaaatgc
    10921 cgttaaagaa ccacacacaa aacagcgcga aggtcatggg caccaggttg gcaaaataat
    10981 cgtttaattt ttttctggta tgcttactta aattcatcag ccccttggac agggacacgg
    11041 agaagaacac atactccttg atccacgcgc ccagggtaat gtgccaccgc tgccaaaatt
    11101 cgttgatggt tttggagaaa atagggcgac ggaagttctc ttgcatctcc accccaaaca
    11161 gctggccggt ggcgcacaca atatccatac agccggagaa ttcgcagtag atctgcacag
    11221 tataaagcag ggtgcccagc agcaccatag acccggcctg gtcgccgttg tcaaacacac
    11281 cggtaacaaa caggttggct cggtcggcaa tgaccatctt cttaaacata ccccaaaaga
    11341 tgcgcatcac cgcttgggcg tctcgctcaa agttaaagct gtggccctcc accaaccggg
    11401 gcatcatgat ctcatacttg ccgataggac cctccgtcat ttgggggaaa aagctgagaa
    11461 acagcgccag tttaaagaag ttacgctccg gtttgtactt acctctgtac acatccacca
    11521 catagctgac cgcacacaga gtatagtaag aaatacccag gggcagcaga atttgcaccg
    11581 gctgataggc gctcttgctg ccaaacagcc cggcaatgcc ataggcactc tctcccagga
    11641 aatttacata ttttaaggct attaacaacc caaagacgcc cagtaccgcc acggtgacca
    11701 ccgcgcgctt cttggcgtca tattttttgc gaatttgttt cttttcctct ttgtcggcag
    11761 ctgccttgcg ccgggctttg ccctgatcat tcaggtggcc cagcagcagc ccaccgccgt
    11821 atacgatcag gatggccgcc accagccaca gcgtacgcag ccccgctgcc atcacatagt
    11881 aaacggcgct ggcacccagc aacacgcacc atttggcccg cttgggcaca atggtataaa
    11941 tcagcaggct gattcctaca aagaggaagt aagtaacaga tgtaaatgac ataacttgct
    12001 taccttatgt ataattttta ttcgtcctgc aatttttcaa tcatctgcca catcgcctgg
    12061 gcagactgaa agttctccgg cacaatcatc agcggcgtga tttccacatc aaattcgtcg
    12121 ctgagttttg ccaccagcgc cataatcgcc aaagagtcaa acaccttgtc atcaatcaag
    12181 tgcttctcag acttaaagtc tacaccgggt ttcatttctt ccaagatttc aagcaattct
    12241 tccattttta gttctccttt ttcattatat ataaattttt gaatggactt tagtcagcct
    12301 tgttaaagta tgcggcagcc agcgccttcc ggtcggtctt gccattttgg ttgtagggga
    12361 tagtcttggc ctgaatgacc tttgccggca gcatatatgc gggcagcgct gcctgcaatg
    12421 cctgccgcac ggtctcctgc tccgccttag cacctacata gatcaaaatc agctgatccg
    12481 ccgcctggtc gtacaaacac acggacacat ccactcccgg ttgggccgtg gcagccgcct
    12541 caatctcgcc cagttcgatc cgatagccca tgtgcttaat ttggaaatcc cgacgagaaa
    12601 gataaatcaa ctcgccccgt tcattccacc gcaccagatc gccggtttta tacacccgct
    12661 ccggatagtg actttgcagc ggattttgca caaaggctgc cgccgtcttg tccgggtcgt
    12721 tatagtagcc catagccagg aacgaacctc tggcgtacag ttcgccctcc tcgccgattc
    12781 cggccagccg cccgtcctcg gtaaccacaa agctgtcgca attgtcacag gcaatgccga
    12841 tgggcacgct ctctgtgtct ttgatctccc gatccacaat gtagtaggtg caaatatccg
    12901 tggtttccgt cgggccaaac aggttggcaa acagggcgtt cggatacttg ctgcgccagt
    12961 aattcagctg cttggcaggc atgacctcac cggcaaacag caccttttca atatgctccg
    13021 ccatcataaa gtccagcacc tttaagttgg ccacaatgga cagggcggag ggcacccaat
    13081 aaatggtgtt tacctgccgc tcattcaggt agcggatcag cagagccggg aaggagaaat
    13141 acgacttggg gatcacatgt aactgcgctc cggtgcgaat ggtagcgtaa atatccgtca
    13201 ccgacatact gaaataaaag ggcgtttggt tgccgaaaat cgtcttttcg ctaatgccaa
    13261 aggtatcggc cgcccaagcg gaatacgcca acacgctgcg atggttcacc accacgccct
    13321 tggggttgcc ggtggagccg gaggtaaaaa tggcataggc cggatccgtg tcgatcatac
    13381 ggcggcgcac cgtttgcaaa agctccggct gtgcctgacc ggccgccagc gcttctgcgc
    13441 tatacacctt gccgtcataa tccagtccgg ccgggtcatc cttgtgggcc tcgtcacaga
    13501 tcagtgccgt aggctgcaag gtgcgcaaaa tcttattcac ccgctcggcg ggcatttccg
    13561 ggtccagcac cacatagaag ttgccgctgt acagcacccc catcagggtc accaaacagg
    13621 gtgcgccccg ctccatcagt accgccaccg ggcaattccg gtctccatta gcggccagcg
    13681 cactgcccac ggatccggca atgttcacca ccgtttggta gtcatagctg cactgctgat
    13741 ctgcaaaggc ggtctgcctt ggcaaacgcg ccgcagtgcg ttccagtaat tcaagtacat
    13801 ttttcatttt gttcacctac ttaacaaatc gtcttgccat tatttaatca taaaaaccta
    13861 aaaagaaacg caacaaaatc taaagatatg cgaaagattc gccgttctca ccgtattatg
    13921 gtgcgtagta cagttcattg atacaataat acacggatca acccggaaag tcaatctatt
    13981 tttataaaat gacaatattg tcacaaaagg tcaaagttcg tcacaaaaag tatcacaatt
    14041 cgtgataatt acaaatgtcg ttcagcggat tttgtacaat agctatactg agtaccaagg
    14101 agggattttg ccgtgcggct aaaggattta cgagaggacc gggacgaaac gcagcggcaa
    14161 atggcagcct tgctgaatgt gggtcaaagc acctattcca tgtatgaaaa cggccagcgt
    14221 gagattcccc tggcagccct ttgcaaactg gcagaccact atgatgtgac cttggattac
    14281 ctggtgggcc gcagcgacgc accgggtaag taatcgtctt tacaaatgcc acaatttctt
    14341 gtataatata cagtagaaca caaaagcgtg ttctccgcaa atgcggaggc acgccttttt
    14401 tgctttcagg gtcaggaggg atataaatgg aaatcagcag ggatgggcac cgagcccgta
    14461 tgcgtgccgc ttatctgcaa ggcggcggcg acgctatgcc ggaccaccag ttgctggaat
    14521 tgctgctgtc catcagcatt ccccgcaaag atgtaaagcc cattgcctat gcgctcatta
    14581 accgcttcgg ctcgctggag caggtgtttg ccgccggcgc agcagatctg caacaagtgc
    14641 cgggcgtcgg cgaacagacc gccgtacaaa ttctgctggt acgggatctg aaccggcgga
    14701 tccgtcaaaa tcaaaacaaa ccggtcaagc atctgacgga tgccgcccag tcctgcgcct
    14761 actttgccaa tctgttacgg gacaaaacca ccgagcaggt gtacttggtc accctggacg
    14821 gcagtgccaa aatcctgcaa acccacgccg taggcagcgg cagcgtcaac ctggccgctg
    14881 tggatcagcg cactttgatg gaacatattc tgcgagacaa cgccagcgct gttatgctgg
    14941 cacacaacca tcccggcggc aaggcccaac cctctgctca ggatctggaa ttcaccattc
    15001 gccttctttc cattctgcgt tccattcatg tgcagctgct ggatcatatt atcgtcagtc
    15061 ctaccgacac ctactccatg cgcagcgacc cggagtacgg cagcttcttc accgtcaaat
    15121 aacgcaatgt acaaaaggaa ccgcagttta gtacagtaaa acatcttttt gggcaaaaag
    15181 aaagccgagc agtttcacac tgctcggctt ctttactaga tcagaacggt tgaaataggg
    15241 acgatacgaa taatgtcacc gttttcgtct ttgatgccga cggaaagctg tttgtaacgc
    15301 aatccgtcat ccactaaaat ggcttcgatc actacacaat ccgcagtttc agctaaatcc
    15361 cgcgtctctt ctatgaccat tttcactcct cctctcagct attatgctac aaaagagtaa
    15421 tatttgtcaa taccgaccac taactttttt tgaaaaaatg caattttcag ccaaaatccg
    15481 tcatcatata acggagcaac aatattttat actctgacaa acagaaaagc ccggttttca
    15541 agcaatcatc cgggcaacgg aaatgaacgc tttgcaaaaa ccaaaatgca gtcagctgct
    15601 cttttcacca tagcggcaat cacagagacc ggcgccggtg ctgcccgctg ccccctctgc
    15661 gttggtgtct gctccatttt cgccggtatc ttcggcaaac agctggaggt tcagcggcag
    15721 gcgtgcgcac acccggctct gttctctgct gttttccatc tcggcattgt gttttgtcat
    15781 tgctgactcc tttcccaaac cgtacgctgc cggttcggta aaggatatat tcccacaggc
    15841 atagcctgaa aatgggcata aaaagagcag ggttgcaatc tgcaactctg ctttctgtgg
    15901 atgattgatc ttgatcttgc tctgcacgga gcgccttgta cttttccagt atttcaccat
    15961 accggcgttt gactaaagaa agccccgaat ttcgcgcaat cacgcgccat tcggggcttt
    16021 tttggcggag agcaagggat tcgaaccctc gaacacccgt ttagatgtta cacgatttcc
    16081 aatcgtgctc cttcggccag ctcggacaac tctccatata cagcgggcgc taggtgcgtc
    16141 cgcttattca cttttaatcc aagacctggt agtaagagga gaactgattc agcttttcct
    16201 caaacttatc cttggactgc tgcttcgggg tggggatggg ataatggccg gtgaagcaac
    16261 cgtcgcaaaa atcgaatccg gactccttcg caagttcgtg agtagatttt acactaagat
    16321 accccaagct gtcaacccct aattggcaag aaatttcaga aatttcgtga aatttgcatg
    16381 caatcaggtt ttcttcgcta tcaatgtccg ttccaaagaa gcaaggatgc cgaaacggag
    16441 gggcagaaac ccgcatatgc acctcggtgg cgccggcctc tcgcagcagg ctgacaatcc
    16501 gagcgctggt ggtgccgcga acaatagagt catcgatcat caccacccgc ttgcccttga
    16561 tattctctcg cagtacattc agcttgatct tcaccgcgtc ctcacgctga ccttgggtag
    16621 gctgaataaa actgcggccg atgtagcggt tcttgataaa tccaataccg taaggaatgc
    16681 cgctctcctg ggcatagccc aaggcggcgt ccaggccgct gtccggcacg ccgatgacaa
    16741 tatccgcgtc taccgggtgt tccttcgcca ggtacgcacc ggcccgcatt ctggcgtgct
    16801 gcacagacac gccctcaatc acactgtccg gccgagcaaa atagatgtac tcaaacacac
    16861 aaatgtggcg tagtccgccg caatgggtgg taatagagcg cacgccatcc ttgctgatca
    16921 caacgatctc gccgggagca atattccgca caaagtgggc gccgatggaa tccagcgcac
    16981 aactctccga cgccaccaca taagcatcgt ccgcagtctt acccaggcaa agaggccgaa
    17041 agccgttggg gtcacgaaac gcaatgagtt tggtggcagt catcaccacg caagagaatg
    17101 ccccttgcag ccggggcatg attttttcga tggcctcttc cgtgctctta ctgtgcaggc
    17161 gctcctctac aatagaatag gcaatggact cggtgtccga tgtgccgtga aaaatggcgc
    17221 ccttcagctc aaactggcgg cgcagctccg gggcgtttac caaattgccg ttatgtgcca
    17281 ccgccaaatt acccttaata tggcgaatga ccaggggctg aatattgttg gcgtttttgc
    17341 cgccggtggt ggagtagcgc acatgaccga tggccatatt acctgtaccc agggcagcca
    17401 gctgctcctt gctaaacaca tccggcacca gtccgtcgcc ccgatggtgg cgaaacacgc
    17461 cgtcgtcatt cacggcaatg ccgcaactct cctgccctct gtgctgcaag gcaaacagag
    17521 ccagatacgc cgtctgggcc accgtagtgg tctgattttc aaatacgccg aaaacaccgc
    17581 attcctcgtg caaactatcg aacatcgctc tctcctatcc cgtgtggttg tcgctctttt
    17641 ctctattata ataccattag ttgggcgtgt aaaggtttgc gtaaggtctg gaggtggcgg
    17701 gagccaactt tttgaacgat tttttcatga tctcgtccat ggaaacgcca aaatacttgc
    17761 agtatttctt caaataccct tccaattcct gccggtccgc gtccgttaag gccgtcactt
    17821 taatgttcgg gctgatgttc tccttgggaa agctgccccg cacaaagatc ttgcccccgt
    17881 gcataccgga ggcgcagtgg gtgccaaaca gcttttcgcc tcgcttcata cccagcccca
    17941 gcagcacaat ggtgcccccg gccatatact cgcccaagaa ggaaccggca ttgcgaccga
    18001 tcaccagcac cggcttcatc tgttcaaact ccttcatgtg gatcccgccg cggcaggcca
    18061 cattggtctc tacaaagatc tggccgtccc gcataccata gcccatagcg tcgccggcgt
    18121 ggccgtgaat gacgatctcg ccgccgttca tcgtgttgcc cactgcgtcc tggcagttgc
    18181 caaacacctc caccttgcca ccatttaagt agcaagccat atcattgccc ggagtgccgt
    18241 gcacctgaat ggttttgcct gcgtccaggg cgcagccgat atagcgctga ccgttcaccg
    18301 ccgtgatcgt tacctttttc ttggtgcgca gctcctgctt aattttgtcg ttcagctctg
    18361 catacttgca cagtcctgcc tcaatactca cagctgcacg cctcctctca acttggtgat
    18421 ccgggtctcc ttggggaacc agaacagatt gggactatcc atcaaatccc cttgcaaacc
    18481 ctccaacggc acaccgccag agatcaaaga tgtatagatt ccggcgttct cgctggcgtt
    18541 gatgagcaca tagcccacca gcttgccgtc ccggaacacc aggcgcttgt agctatcgtc
    18601 tgcggcagcc acacggtccg tatagccgtc tcccttagcg ttgatcagcc cgcaggtgca
    18661 aatgcgcaga ccgtaaaaat caatagcgtt caccgcatag gtaccgccga caatcagatc
    18721 gccgccggcc atttggctgc ctgctgcacg cccttgcgcc actgcattgg gccacagagc
    18781 caagattttc ttactgccgt ccaacatgtc cacagacacg gcgcaatccc cggcggcgta
    18841 aatatccggg tccgaggtct gcatggtggc cggatcggtg ataatccccc gctccactgt
    18901 caggcccgct gcctctgcca gtgccgtggc cgggcgcacg cccactgcca ccaccagcag
    18961 atcgcagggc agttccttgc cgttttgcag caccacccgc tgcaccgtct taccgctgca
    19021 cttggcccgg gtcaccgttt gacccaggtg aaagcgcaga ccgtggtgct ctaaatggcg
    19081 gcgcaccagc ttggcactct tttcatctaa aatagagggc aatacccgat cggacagctc
    19141 caccacatct acgcttttgc aaattttgct caagccttcg gcggccttca taccgatcag
    19201 cccggcaccg atcaccacgg cgcgggtgtt tgcacttgcc agatcgtgca cagcctgggc
    19261 atctgccgcg gtcaaaaagc cgcacacatt gcgcttgccg cttacattct gcatcggcgg
    19321 cacaaagggc acggagccgg tgcacaggca cagcttatca tagctatacg ccttgcgccc
    19381 gcacttaacg gtcttttttg cccgatcaat ggcggtcacc tctacgtcgg tgacgatctc
    19441 tattttttgc tctttatagt aagccggagt gcgcaagcgc atttgacccc gccgcaccag
    19501 gccttttaag taataactga tagacggacg agagtacggc agatccgtct cccgagtcag
    19561 cagggtaact gcgcctgccg ggtccgtctt gcgaatttgc tccgccgcag ccagtccggc
    19621 ggcagaggca ccgatgatca catacttcac ttggcagcac ctcccgcttc tacccaaacc
    19681 aaggctcgat tggggcaacc cttgacgcac gccggttctt ccccgccgca caggtcgcac
    19741 ttgtaggcaa tattgccggg ctgaatacac ccgatggggc acaccgccag gcaggtcata
    19801 cagccgatac acttgtccgg gtctacagac acaatgccgg tctttttgtc tttgtgcata
    19861 gcgccggtaa tgcatgcctt cacacaggcc gggtcatcgc aatgacggca gttcaccgcc
    19921 acggaggcta cacggtcgcc gtacaccttt acccggctga taggcgccgg attctcatat
    19981 ttattggctg tcagcacatc gccggaggct gaatgtgccg ttttgcaata gacttcacac
    20041 aggtggcagt tgacgcaaag ttcctctcgt gcaaatactt ttttcatctc actgtcctcc
    20101 ttattccccg gcgtgcttaa tgcctaaaat ttgcagttcc cgatcagtca gaccaatacc
    20161 acggagcatc agtctgttgc cgcgcaggga gtctacggag ttgatgccca tgccgcccat
    20221 gatctctttc atctcatggt tccaggcgga gagcaggttt tccactcgct gatgagcgat
    20281 ctccggattc agtcgccggg tcagatccgg acgctgggtg gcaatgcccc agttgcactt
    20341 accggtgttg caggtttggc acatatggca gcccatggcg atcagcggcg cagaggcgat
    20401 atacaccgca tccgcaccca gagcaatcgc cttgatcaca tcagaggaac agcggaaaga
    20461 accggcagcc accaaagaca cggtggaacg aatgccctcg tcccgcagcc gctggtccgc
    20521 agctgccagc gccaactcaa tgggaatacc cacattgtcg cgtatgcggg tgggcgctgc
    20581 gccggtgccg ccgcgaaagc cgtcgattac cacaatatcc gcaccggcac gcgccacgcc
    20641 ggaggcgatg gccgcaatgt tatgtaccgc tgcaatctta acggaaatgg gctttttgtt
    20701 atccgtggcc tgcttcagcg accagatcag ctggcgcagg tcctcaatgg aataaatatc
    20761 atgatgcgga gcaggtgaaa tggcgtccga tcccaccggg atcatacgcg cattgctgac
    20821 ttccacattt accttttcac cgggcagatg gccgccgatc cccggcttgg ccccctggcc
    20881 gatcttaatt tccacaaact tggagttatt caaataatcc ttatgcacac cgaagcggcc
    20941 ggaggccacc tgtaccacgg cacagtcacc gtaagacgcc aggtccgggt gcaaaccgcc
    21001 ctcaccggta ttaaacagcg tgcccatatt cttggcagcc atggccagag atttttgggc
    21061 attcaggctg atggagccaa agctcatggc agagaacata ataggcgtct ccaacatcac
    21121 ctgcggcggc attttggtca cggacttgcc cttgcgctcc acttgcagcc gatccggttt
    21181 acgacccaaa atggtacgaa tttccatcgg ctcccgcaaa gggtcaatcg aggggttggt
    21241 cacctgggag gcattgagca aaattttgtc ccaataaatg ggatacggct gcgggttgcc
    21301 catagcggac agcagcacgc cgccggtatt tgcctggcgg cagatctctt gctgatagcg
    21361 tggggtccaa ttggcattgt cccgatagtc gcacacatat ttttcgatcc gaagggcgcc
    21421 ggtggggcac agatccacgc accgatggca ggccacgcaa tcctgagaat gggacaccac
    21481 ggttttgccg tccggtccaa agctatggca ctcgttggag cactgacgca cacagcagcc
    21541 gcaatcaata caaagttccc gatcccgcac aatggtgaac cggcggggaa tataattaat
    21601 catcgtcttc ctcctttgcc agttccagtg ggataaacac cggctccgca ccgctgacgg
    21661 accacacttt ttccgggtga gggcagatca cacgaatggc ggactcctct gaagcaaaat
    21721 acgcccgatt gcctttggta gccgcagtca gggagcgcaa tttcagccgg tcgttgatag
    21781 ccagcagtcc cttgttggag ccaaggatca cagagaacgg cccgttcacc aaagcgccat
    21841 tatagataga gcgcagattg gtaaaatact ctttccgctc cgggtccata cggtcaatct
    21901 cgtcccactc cggggccgta agcacatcgg ctgccacatc aataggcagc tgatggtgac
    21961 ggatcaggtg gtcaaacaga taagtaatca cttccgtatc cgtctgcatg gtacacacat
    22021 agccaaactg ctcaatatac cgacggttgg cgtcatagga cgaaatctcg ccgttatgca
    22081 ccacagacca gtccagcaaa ttaaaggggt gtgccccgcc ccaccagccg ggggtgttgg
    22141 taggaaagcg accatgtgct gtccacaagt aggcatcata ctgatccagc atgtagaact
    22201 cacccacatc ctccggatag cccacagcct taaagcagcc catattcttg ccgctggaaa
    22261 aaataaaagc gccgtcgatc tcgttgttca catggatcac acactgggcg gtatattcgt
    22321 cctcgtccag acgggcctct ttcatccgca ccttattggg cttggcaaaa taccgccaaa
    22381 tgtccggtcc attctctatg gacgcgatct tcttggtggg aatgcgttcg gaaacatcca
    22441 cattaaaatg cttgaacaaa aactcctcgc aagcgcctcg tgcctgtacc gactggtaaa
    22501 acacatggaa agcaatatcc gtcttgtgat cgggataaat gccataggca gcaaaaccgc
    22561 cgcccaagcc gttggaacgg tcgtgcatca aggcaatgga ctggataatc tccgacccat
    22621 tgatcggctc acccttgcgg tcaataatgg cggcaatggc gcagccggag ggaatgcgca
    22681 cttcgccctc tcgcagcata ttcatcactc ctgtatctgt atttcttcaa aaaaaaccta
    22741 tactttattg tacaatactg tcgattaacc gtcaatgtgc ccactataaa aatctacaac
    22801 acaaaatcag cataattata gtgaatttca caaagaattg cactcttctc tgtgaattac
    22861 cactcacttt tggttctttt gtacaaaaaa gcggctttgc caccgtgtaa tggcaaagcc
    22921 gcgataggta gggacgatca gtcgtccgtg ccctggagag cgtcatagcc ccgtgcgccg
    22981 gtgcgcacct ttactgcgtc ctccacatca taaacaaaaa tcttaccatc accgatatta
    23041 ccggtatata gcgcctctct ggcagcggcg atcaccgttt ccaccggcac ggcggagatc
    23101 accatttcca gcttcatctt ggggttcagg ttcagctcct cgatctccac accgcggtac
    23161 ttgcgcacat gacccttctg ggtaccgcaa cccattacat tggtcacggt cataccggta
    23221 acacccaccg cgttcatggc gtccttcacc cgttccagct tggccgggtt aaagagcatc
    23281 accacttcgc tgagcttagc gtccggtttg gtggtataag tctctaccgg aacagccttt
    23341 tctaccggag cagccggcaa gccgctttcc gttaccggca cggcagcaaa gccgccgacg
    23401 ggcataaagt ccgcataggc agagggcagg ttgtgctcgg tggcgtccag ccccttgatc
    23461 tcttcttccg cgctgacccg cagacccacg gtcttgttca gaataaagaa agtgatggtc
    23521 agggtcactg ccgcccaacc ggccacagcc gcaaacccga ttaactgggt acccagcagg
    23581 tgcagcccgc cgccgtagaa cagacccgta tgggtcaggc cggacactgc atagcccggt
    23641 gctttgtccg tggcaaacag gcctacggcc agcgtgcccc aaataccgtt ggccatgtgc
    23701 acagccacag cgcctaccgg gtcgtcaata tgcaatttct tatccagcag ctccacaacc
    23761 agcaccacca gaataccggc cacagcgccg atgatcccgg agcccaaagc gtccgttaca
    23821 tcacaggagg cagtcacagc caccagcccg gccaaagagc cgttcaggga catggacaca
    23881 tccggcttgc cgtccttgat ccaagtaaag agcatggtgg tgcaagtggc cacagccggc
    23941 gatacggtgg tggtcaccag gatagacgcc aaagtgggta catcggtagc cgccgcgccg
    24001 ttaaagccgt accaggcaaa ccacaggata aacacgccca gcgcgcccag agtcagggaa
    24061 tgaccgggaa tggcttttgg tgtctttttg ccggtttttt cgtccgtatg gtacttaccg
    24121 atccggggac cgagaaagat ggcgccgatc agtgccgcga taccgcccac catgtgaatg
    24181 gcgcaggatc cggcgtaatc gtggaagccc agcttttgca gccagccgtt gccgtccaca
    24241 ttccagaccc agcctgcctc gatgggatac accacagcgg agatcactgc tgagtaaatg
    24301 cagtaggcag aaaacttggt acgctctgcc atagcgccgg acacaatggt ggccgccgtg
    24361 gcacagaaca ccaggttaaa tacaaagttg gaccagttaa aatcattata gtgggtgaaa
    24421 atgcccaggt tgggcagacc gatcaccccg gcgatatagt cctgaccgca catcagccca
    24481 tagcccaaca gaatgaacat caccgtgccg atacaaaagt ccatcaggtt tttcataata
    24541 atattgccgg cgttcttggc tctggtaaag ccggtctcta ccatagcaaa gccgcactgc
    24601 ataaagaaaa ccagcactgc gccgatcaaa aaccacacgc cgaacagctc gctgttcacc
    24661 gtttccatga ttgtttcaag ccccataaaa tcctcctttt catcaaaaaa agcttaaaaa
    24721 tggaaataaa aaaagagcgc tcgaaaacag acgttcgagc actccattgt gctaaagaat
    24781 gccgacaccg cgccaatggc ccggcgccgg caaatgaccg accctgtcaa aagacagtgc
    24841 cgaccgtaag agagggcaaa atcaatacag taccatgtac ttgtcgatct cccactgaga
    24901 gaccttggtg cggtactcgt cccattcatt ctccttgcct tcaatatagt tattgaatac
    24961 atggtcaccc agggtttcct taataaacgg atctgcctta gcggcttcaa tagcctcttt
    25021 caggctgccg ggcaggcaat caatgccggc ggctttcagc tcctcgtcgg acaggccgaa
    25081 cacattgtag tcaatgggag aagcgggggt catctttttc ttaatgccgt ccaaaccggc
    25141 agccaggcac aaagccatct ccaaataggg gttgcaggcg ggatccgggc agcgcagttc
    25201 tacgcgagtg cccttgccgc gagcggcagg aatacgcacc aggcaggagc ggttggaagc
    25261 ggaccatacc aggtaagacg gtgcctcata gccgggtacc aaacgcttgt aagagttcac
    25321 ggtggggttg gagaacgctg caataccgcg aatatgggcc ataatacctg cgatgaaatt
    25381 ataagcagtc tcggacagac ccatctcgcc gttggggtca tcaaaagcgt tcttgccgtc
    25441 cttcaaataa tacaggctca tgttggtgtg cataccggaa ccgttgatac cataaatggg
    25501 cttgggcata aaggtagcgt gcagaccatg cttggcagcg taagtcttaa ccacatgctt
    25561 aaaggtcatt acacggtcgg cactgagcat tacatcacca aactggaagt cgatctcgtg
    25621 ctgcccctcg gccacctcgt gatgggaagc ctcaatggtg tagcccatat cctccagggc
    25681 caggcaaata tcccgacggc agttctcgcc gtggtcgatg gggttcaggt caaagtaacc
    25741 gccctcgtcg ccggtctcca gggtggggtt gccgttctcg tccagcttaa acaggaagaa
    25801 ctcgcactcc gggccaacat taaagccaaa gcccatctcg gcagcctcgt ccatcacctt
    25861 ttgcagcaca ttgcgggggt cgcccatgaa gggggtctca ttatcggatt tatatacgga
    25921 gcagatcagt cgagcggtct gcgcattctg gtgctttctc caggggaaga tggtccaagt
    25981 gtcgtaatcc gggtgcagat acatatcgga ctcatcaatg cgaacaaagc cgtcgatgga
    26041 agaaccgtca aacatacagt cattgtccag tgccttctcc agctgggaca gggtgatggc
    26101 cacattcttc ataatgccga acatatccgt aaactgcaag cggataaact ctacattatt
    26161 ttcctgtgcg cttttgatga tgtcttcctt tgtgtattta ctcatagcaa atactcctct
    26221 cttaagaaat gatagatagc acagaatttt cttactgcca aaggcaataa aaaatgaggg
    26281 cgctccgcta tcaacggaac gccctcgttc tgaatacaat gccattataa tcacattgtc
    26341 cccggtttgt caacggtttt tgacaacttt ggcaaatctt gtaattggcg gcaggaattg
    26401 tgcacacctt ttgtacaata tgcacaggat agacagactg tttgctatat gtccaaaaat
    26461 tcggcgggaa tcactttttt cgacagatcg gtaaaatact tcaccgtggc acccttctgc
    26521 gcctgggtgg cggccagctc gtcggtataa tcactgagct tatagacgga aaacacaaaa
    26581 ccgttaccgc ctcggctgta atggcacacc accggcgcca gtttcgcaga agagatggta
    26641 atctttccat tctccttttc gatcgtcacc tccgccatac cgccgcacag ttggggcaga
    26701 ttgatctggt ggctgataaa attacccaga gagtagtaga ccagcatttt tttgccgctc
    26761 ttttcgttgg tcacccacgc caccggctgg agcacatgcg gggggctgcc cgtgacagag
    26821 aagaaca
//
LOCUS       Bengtsson-PalmeJ_2015__TRAVELRES33_NODE_778_length_46560_cov_4.02744       46560 bp    DNA     linear   UNA 03-APR-2020
DEFINITION  Bengtsson-PalmeJ_2015__TRAVELRES33_NODE_778_length_46560_cov_4.0274
            4.
ACCESSION   geneious|urn:local:
VERSION     geneious|urn:local:.:3b-bwzg7m7:1
KEYWORDS    .
SOURCE      
  ORGANISM  .
FEATURES             Location/Qualifiers
     misc_feature    3..836
                     /note="Geneious type: TIGR02374"
                     /standard_name="TIGR02374"
     misc_feature    833..1567
                     /note="Geneious type: GXGXG"
                     /standard_name="GXGXG"
     misc_feature    1619..3070
                     /note="Geneious type: TIGR01134"
                     /standard_name="TIGR01134"
     CDS             3264..3632
                     /codon_start=1
                     /standard_name="CDS"
     CDS             3844..4008
                     /codon_start=1
                     /standard_name="CDS"
     misc_feature    3844..4008
                     /note="Geneious type: AcrIIA22_homolog"
                     /standard_name="AcrIIA22_homolog"
     misc_feature    complement(4102..4764)
                     /note="Geneious type: TIGR00608"
                     /standard_name="TIGR00608"
     misc_feature    complement(4911..5063)
                     /note="Geneious type: HTH_3"
                     /standard_name="HTH_3"
     misc_feature    5417..6934
                     /note="Geneious type: TIGR01733"
                     /standard_name="TIGR01733"
     misc_feature    6979..7206
                     /note="Geneious type: PP-binding"
                     /standard_name="PP-binding"
     misc_feature    7232..8818
                     /note="Geneious type: TIGR04091"
                     /standard_name="TIGR04091"
     misc_feature    8829..9944
                     /note="Geneious type: GSCFA"
                     /standard_name="GSCFA"
     misc_feature    10138..10827
                     /note="Geneious type: TIGR02154"
                     /standard_name="TIGR02154"
     misc_feature    10868..13417
                     /note="Geneious type: TIGR02966"
                     /standard_name="TIGR02966"
     misc_feature    complement(13482..14207)
                     /note="Geneious type: TIGR04249"
                     /standard_name="TIGR04249"
     misc_feature    14371..15621
                     /note="Geneious type: IMS"
                     /standard_name="IMS"
     CDS             15618..15848
                     /codon_start=1
                     /standard_name="CDS"
     misc_feature    15873..16367
                     /note="Geneious type: GtrA"
                     /standard_name="GtrA"
     misc_feature    16487..17746
                     /note="Geneious type: Aminotran_MocR"
                     /standard_name="Aminotran_MocR"
     misc_feature    17746..18519
                     /note="Geneious type: AP_endonuc_2"
                     /standard_name="AP_endonuc_2"
     misc_feature    18523..19422
                     /note="Geneious type: EamA"
                     /standard_name="EamA"
     misc_feature    19519..19965
                     /note="Geneious type: TIGR00244"
                     /standard_name="TIGR00244"
     misc_feature    20073..20510
                     /note="Geneious type: TIGR00738"
                     /standard_name="TIGR00738"
     misc_feature    20628..20948
                     /note="Geneious type: Trns_repr_metal"
                     /standard_name="Trns_repr_metal"
     misc_feature    20979..23501
                     /note="Geneious type: TIGR01525"
                     /standard_name="TIGR01525"
     CDS             23691..24593
                     /codon_start=1
                     /standard_name="CDS"
     misc_feature    24738..26201
                     /note="Geneious type: MFS_2"
                     /standard_name="MFS_2"
     misc_feature    26263..26820
                     /note="Geneious type: Acetyltransf_1"
                     /standard_name="Acetyltransf_1"
     misc_feature    26989..28512
                     /note="Geneious type: MFS_2"
                     /standard_name="MFS_2"
     misc_feature    complement(28809..30335)
                     /note="Geneious type: MFS_2"
                     /standard_name="MFS_2"
     misc_feature    complement(30335..31666)
                     /note="Geneious type: Sulfatase"
                     /standard_name="Sulfatase"
     misc_feature    complement(31721..32503)
                     /note="Geneious type: TauE"
                     /standard_name="TauE"
     misc_feature    complement(32500..33618)
                     /note="Geneious type: MS_channel"
                     /standard_name="MS_channel"
     misc_feature    complement(33716..34834)
                     /note="Geneious type: TIGR01444"
                     /standard_name="TIGR01444"
     misc_feature    34910..35725
                     /note="Geneious type: TIGR03520"
                     /standard_name="TIGR03520"
     misc_feature    35722..36681
                     /note="Geneious type: PhoH"
                     /standard_name="PhoH"
     misc_feature    36681..37187
                     /note="Geneious type: UPF0054"
                     /standard_name="UPF0054"
     misc_feature    37184..38077
                     /note="Geneious type: TIGR00436"
                     /standard_name="TIGR00436"
     misc_feature    38268..39020
                     /note="Geneious type: TIGR00613"
                     /standard_name="TIGR00613"
     misc_feature    39028..41409
                     /note="Geneious type: TIGR01069"
                     /standard_name="TIGR01069"
     CDS             41597..41749
                     /codon_start=1
                     /standard_name="CDS"
     misc_feature    42093..42422
                     /note="Geneious type: TIGR01049"
                     /standard_name="TIGR01049"
     misc_feature    42499..43131
                     /note="Geneious type: TIGR03625"
                     /standard_name="TIGR03625"
     misc_feature    43149..43772
                     /note="Geneious type: TIGR03953"
                     /standard_name="TIGR03953"
     misc_feature    43772..44068
                     /note="Geneious type: Ribosomal_L23"
                     /standard_name="Ribosomal_L23"
     misc_feature    44220..45008
                     /note="Geneious type: TIGR01171"
                     /standard_name="TIGR01171"
     misc_feature    45028..45300
                     /note="Geneious type: TIGR01050"
                     /standard_name="TIGR01050"
     misc_feature    45319..45657
                     /note="Geneious type: TIGR01044"
                     /standard_name="TIGR01044"
     misc_feature    45676..46359
                     /note="Geneious type: TIGR01009"
                     /standard_name="TIGR01009"
     misc_feature    46359..46559
                     /note="Geneious type: TIGR01164"
                     /standard_name="TIGR01164"
ORIGIN      
        1 gcgccgtggt gatcggtgcc gggctgatcg gtatgaaggc cgccgaaggc ttgagcaaaa
       61 tttgcaaaag cgtagatgtg gtggagctgt ccgatcgggt attgccctct attttagatg
      121 aaaagagtgc caagctggtg cgccgccatt tagagcacca cggtctgcgc tttcacctgg
      181 gtcaaacggt gacccgggcc aagtgcagcg gtaagacggt gcagcgggtg gtgctgcaaa
      241 acggcaagga actgccctgc gatctgctgg tggtggcagt gggcgtgcgc ccggccacgg
      301 cactggcaga ggcagcgggc ctgacagtgg agcgggggat tatcaccgat ccggccacca
      361 tgcagacctc ggacccggat atttacgccg ccggggattg cgccgtgtct gtggacatgt
      421 tggacggcag taagaaaatc ttggctctgt ggcccaatgc agtggcgcaa gggcgtgcag
      481 caggcagcca aatggccggc ggcgatctga ttgtcggcgg tacctatgcg gtgaacgcta
      541 ttgattttta cggtctgcgc atttgcacct gcgggctgat caacgctaag ggagacggct
      601 atacggaccg tgtggctgcc gcagacgata gctacaagcg cctggtgttc cgggacggca
      661 agctggtggg ctatgtgctc atcaacgcca gcgagaacgc cggaatctat acatctttga
      721 tctctggcgg tgtgccgttg gagggtttgc aaggggattt gatggatagt cccaatctgt
      781 tctggttccc caaggagacc cggatcacca agttgagagg aggcgtgcag ctgtgagtat
      841 tgaggcagga ctgtgcaagt atgcagagct gaacgacaaa attaagcagg agctgcgcac
      901 caagaaaaag gtaacgatca cggcggtgaa cggtcagcgc tatatcggct gcgccctgga
      961 cgcaggcaaa accattcagg tgcacggcac tccgggcaat gatatggctt gctacttaaa
     1021 tggtggcaag gtggaggtgt ttggcaactg ccaggacgca gtgggcaaca cgatgaacgg
     1081 cggcgagatc gtcattcacg gccacgccgg cgacgctatg ggctatggta tgcgggacgg
     1141 ccagatcttt gtagagacca atgtggcctg ccgcggcggg atccacatga aggagtttga
     1201 acagatgaag ccggtgctgg tgatcggtcg caatgccggt tccttcttgg gcgagtatat
     1261 ggccgggggc accattgtgc tgctggggct gggtatgaag cgaggcgaaa agctgtttgg
     1321 cacccactgc gcctccggta tgcacggggg caagatcttt gtgcggggca gctttcccaa
     1381 ggagaacatc agcccgaaca ttaaagtgac ggccttaacg gacgcggacc ggcaggaatt
     1441 ggaagggtat ttgaagaaat actgcaagta ttttggcgtt tccatggacg agatcatgaa
     1501 aaaatcgttc aaaaagttgg ctcccgccac ctccagacct tacgcaaacc tttacacgcc
     1561 caactaatgg tattataata gagaaaagag cgacaaccac acgggatagg agagagcgat
     1621 gttcgatagt ttgcacgagg aatgcggtgt tttcggcgta tttgaaaatc agaccactac
     1681 ggtggcccag acggcgtatc tggctctgtt tgccttgcag cacagagggc aggagagttg
     1741 cggcattgcc gtgaatgacg acggcgtgtt tcgccaccat cggggcgacg gactggtgcc
     1801 ggatgtgttt agcaaggagc agctggctgc cctgggtaca ggtaatatgg ccatcggtca
     1861 tgtgcgctac tccaccaccg gcggcaaaaa cgccaacaat attcagcccc tggtcattcg
     1921 ccatattaag ggtaatttgg cggtggcaca taacggcaat ttggtaaacg ccccggagct
     1981 gcgccgccag tttgagctga agggcgccat ttttcacggc acatcggaca ccgagtccat
     2041 tgcctattct attgtagagg agcgcctgca cagtaagagc acggaagagg ccatcgaaaa
     2101 aatcatgccc cggctgcaag gggcattctc ttgcgtggtg atgactgcca ccaaactcat
     2161 tgcgtttcgt gaccccaacg gctttcggcc tctttgcctg ggtaagactg cggacgatgc
     2221 ttatgtggtg gcgtcggaga gttgtgcgct ggattccatc ggcgcccact ttgtgcggaa
     2281 tattgctccc ggcgagatcg ttgtgatcag caaggatggc gtgcgctcta ttaccaccca
     2341 ttgcggcgga ctacgccaca tttgtgtgtt tgagtacatc tattttgctc ggccggacag
     2401 tgtgattgag ggcgtgtctg tgcagcacgc cagaatgcgg gccggtgcgt acctggcgaa
     2461 ggaacacccg gtagacgcgg atattgtcat cggcgtgccg gacagcggcc tggacgccgc
     2521 cttgggctat gcccaggaga gcggcattcc ttacggtatt ggatttatca agaaccgcta
     2581 catcggccgc agctttattc agcctaccca aggtcagcgt gaggacgcgg tgaagatcaa
     2641 gctgaatgta ctgcgagaga atatcaaggg caagcgggtg gtgatgatcg atgactctat
     2701 tgttcgcggc accaccagcg ctcggattgt cagcctgctg cgagaggccg gcgccaccga
     2761 ggtgcatatg cgggtttctg cccctccgtt tcggcatcct tgcttctttg gaacggacat
     2821 tgatagcgaa gaaaacctga ttgcatgcaa atttcacgaa atttctgaaa tttcttgcca
     2881 attaggggtt gacagcttgg ggtatcttag tgtaaaatct actcacgaac ttgcgaagga
     2941 gtccggattc gatttttgcg acggttgctt caccggccat tatcccatcc ccaccccgaa
     3001 gcagcagtcc aaggataagt ttgaggaaaa gctgaatcag ttctcctctt actaccaggt
     3061 cttggattaa aagtgaataa gcggacgcac ctagcgcccg ctgtatatgg agagttgtcc
     3121 gagctggccg aaggagcacg attggaaatc gtgtaacatc taaacgggtg ttcgagggtt
     3181 cgaatccctt gctctccgcc aaaaaagccc cgaatggcgc gtgattgcgc gaaattcggg
     3241 gctttcttta gtcaaacgcc ggtatggtga aatactggaa aagtacaagg cgctccgtgc
     3301 agagcaagat caagatcaat catccacaga aagcagagtt gcagattgca accctgctct
     3361 ttttatgccc attttcaggc tatgcctgtg ggaatatatc ctttaccgaa ccggcagcgt
     3421 acggtttggg aaaggagtca gcaatgacaa aacacaatgc cgagatggaa aacagcagag
     3481 aacagagccg ggtgtgcgca cgcctgccgc tgaaccttca gctgtttgcc gaagataccg
     3541 gcgaaaatgg agcagacacc aacgcagagg gggcagcggg cagcaccggc gccggtctct
     3601 gtgattgccg ctatggtgaa aagagcagct gactgcattt tggtttttgc aaagcgttca
     3661 tttccgttgc ccggatgatt gcttgaaaac cgggcttttc tgtttgtcag agtataaaat
     3721 attgttgctc cgttatatga tgacggattt tggctgaaaa ttgcattttt tcaaaaaaag
     3781 ttagtggtcg gtattgacaa atattactct tttgtagcat aatagctgag aggaggagtg
     3841 aaaatggtca tagaagagac gcgggattta gctgaaactg cggattgtgt agtgatcgaa
     3901 gccattttag tggatgacgg attgcgttac aaacagcttt ccgtcggcat caaagacgaa
     3961 aacggtgaca ttattcgtat cgtccctatt tcaaccgttc tgatctagta aagaagccga
     4021 gcagtgtgaa actgctcggc tttctttttg cccaaaaaga tgttttactg tactaaactg
     4081 cggttccttt tgtacattgc gttatttgac ggtgaagaag ctgccgtact ccgggtcgct
     4141 gcgcatggag taggtgtcgg taggactgac gataatatga tccagcagct gcacatgaat
     4201 ggaacgcaga atggaaagaa ggcgaatggt gaattccaga tcctgagcag agggttgggc
     4261 cttgccgccg ggatggttgt gtgccagcat aacagcgctg gcgttgtctc gcagaatatg
     4321 ttccatcaaa gtgcgctgat ccacagcggc caggttgacg ctgccgctgc ctacggcgtg
     4381 ggtttgcagg attttggcac tgccgtccag ggtgaccaag tacacctgct cggtggtttt
     4441 gtcccgtaac agattggcaa agtaggcgca ggactgggcg gcatccgtca gatgcttgac
     4501 cggtttgttt tgattttgac ggatccgccg gttcagatcc cgtaccagca gaatttgtac
     4561 ggcggtctgt tcgccgacgc ccggcacttg ttgcagatct gctgcgccgg cggcaaacac
     4621 ctgctccagc gagccgaagc ggttaatgag cgcataggca atgggcttta catctttgcg
     4681 gggaatgctg atggacagca gcaattccag caactggtgg tccggcatag cgtcgccgcc
     4741 gccttgcaga taagcggcac gcatacgggc tcggtgccca tccctgctga tttccattta
     4801 tatccctcct gaccctgaaa gcaaaaaagg cgtgcctccg catttgcgga gaacacgctt
     4861 ttgtgttcta ctgtatatta tacaagaaat tgtggcattt gtaaagacga ttacttaccc
     4921 ggtgcgtcgc tgcggcccac caggtaatcc aaggtcacat catagtggtc tgccagtttg
     4981 caaagggctg ccaggggaat ctcacgctgg ccgttttcat acatggaata ggtgctttga
     5041 cccacattca gcaaggctgc catttgccgc tgcgtttcgt cccggtcctc tcgtaaatcc
     5101 tttagccgca cggcaaaatc cctccttggt actcagtata gctattgtac aaaatccgct
     5161 gaacgacatt tgtaattatc acgaattgtg atactttttg tgacgaactt tgaccttttg
     5221 tgacaatatt gtcattttat aaaaatagat tgactttccg ggttgatccg tgtattattg
     5281 tatcaatgaa ctgtactacg caccataata cggtgagaac ggcgaatctt tcgcatatct
     5341 ttagattttg ttgcgtttct ttttaggttt ttatgattaa ataatggcaa gacgatttgt
     5401 taagtaggtg aacaaaatga aaaatgtact tgaattactg gaacgcactg cggcgcgttt
     5461 gccaaggcag accgcctttg cagatcagca gtgcagctat gactaccaaa cggtggtgaa
     5521 cattgccgga tccgtgggca gtgcgctggc cgctaatgga gaccggaatt gcccggtggc
     5581 ggtactgatg gagcggggcg caccctgttt ggtgaccctg atgggggtgc tgtacagcgg
     5641 caacttctat gtggtgctgg acccggaaat gcccgccgag cgggtgaata agattttgcg
     5701 caccttgcag cctacggcac tgatctgtga cgaggcccac aaggatgacc cggccggact
     5761 ggattatgac ggcaaggtgt atagcgcaga agcgctggcg gccggtcagg cacagccgga
     5821 gcttttgcaa acggtgcgcc gccgtatgat cgacacggat ccggcctatg ccatttttac
     5881 ctccggctcc accggcaacc ccaagggcgt ggtggtgaac catcgcagcg tgttggcgta
     5941 ttccgcttgg gcggccgata cctttggcat tagcgaaaag acgattttcg gcaaccaaac
     6001 gcccttttat ttcagtatgt cggtgacgga tatttacgct accattcgca ccggagcgca
     6061 gttacatgtg atccccaagt cgtatttctc cttcccggct ctgctgatcc gctacctgaa
     6121 tgagcggcag gtaaacacca tttattgggt gccctccgcc ctgtccattg tggccaactt
     6181 aaaggtgctg gactttatga tggcggagca tattgaaaag gtgctgtttg ccggtgaggt
     6241 catgcctgcc aagcagctga attactggcg cagcaagtat ccgaacgccc tgtttgccaa
     6301 cctgtttggc ccgacggaaa ccacggatat ttgcacctac tacattgtgg atcgggagat
     6361 caaagacaca gagagcgtgc ccatcggcat tgcctgtgac aattgcgaca gctttgtggt
     6421 taccgaggac gggcggctgg ccggaatcgg cgaggagggc gaactgtacg ccagaggttc
     6481 gttcctggct atgggctact ataacgaccc ggacaagacg gcggcagcct ttgtgcaaaa
     6541 tccgctgcaa agtcactatc cggagcgggt gtataaaacc ggcgatctgg tgcggtggaa
     6601 tgaacggggc gagttgattt atctttctcg tcgggatttc caaattaagc acatgggcta
     6661 ccggatcgaa ctgggcgaga ttgaggcggc tgccacggcc caaccgggag tggatgtgtc
     6721 cgtgtgtttg tacgaccagg cggcggatca gctgattttg atctatgtag gtgctaaggc
     6781 ggagcaggag accgtgcggc aggcattgca ggcagcgctg cccgcatata tgctgccggc
     6841 aaaggtcatt caggccaaga ctatccccta caaccaaaat ggcaagaccg accggaaggc
     6901 gctggctgcc gcatacttta acaaggctga ctaaagtcca ttcaaaaatt tatatataat
     6961 gaaaaaggag aactaaaaat ggaagaattg cttgaaatct tggaagaaat gaaacccggt
     7021 gtagacttta agtctgagaa gcacttgatt gatgacaagg tgtttgactc tttggcgatt
     7081 atggcgctgg tggcaaaact cagcgacgaa tttgatgtgg aaatcacgcc gctgatgatt
     7141 gtgccggaga actttcagtc tgcccaggcg atgtggcaga tgattgaaaa attgcaggac
     7201 gaataaaaat tatacataag gtaagcaagt tatgtcattt acatctgtta cttacttcct
     7261 ctttgtagga atcagcctgc tgatttatac cattgtgccc aagcgggcca aatggtgcgt
     7321 gttgctgggt gccagcgccg tttactatgt gatggcagcg gggctgcgta cgctgtggct
     7381 ggtggcggcc atcctgatcg tatacggcgg tgggctgctg ctgggccacc tgaatgatca
     7441 gggcaaagcc cggcgcaagg cagctgccga caaagaggaa aagaaacaaa ttcgcaaaaa
     7501 atatgacgcc aagaagcgcg cggtggtcac cgtggcggta ctgggcgtct ttgggttgtt
     7561 aatagcctta aaatatgtaa atttcctggg agagagtgcc tatggcattg ccgggctgtt
     7621 tggcagcaag agcgcctatc agccggtgca aattctgctg cccctgggta tttcttacta
     7681 tactctgtgt gcggtcagct atgtggtgga tgtgtacaga ggtaagtaca aaccggagcg
     7741 taacttcttt aaactggcgc tgtttctcag ctttttcccc caaatgacgg agggtcctat
     7801 cggcaagtat gagatcatga tgccccggtt ggtggagggc cacagcttta actttgagcg
     7861 agacgcccaa gcggtgatgc gcatcttttg gggtatgttt aagaagatgg tcattgccga
     7921 ccgagccaac ctgtttgtta ccggtgtgtt tgacaacggc gaccaggccg ggtctatggt
     7981 gctgctgggc accctgcttt atactgtgca gatctactgc gaattctccg gctgtatgga
     8041 tattgtgtgc gccaccggcc agctgtttgg ggtggagatg caagagaact tccgtcgccc
     8101 tattttctcc aaaaccatca acgaattttg gcagcggtgg cacattaccc tgggcgcgtg
     8161 gatcaaggag tatgtgttct tctccgtgtc cctgtccaag gggctgatga atttaagtaa
     8221 gcataccaga aagaaattta acgattattt tgccaacctg gtgcccatga cctttgcact
     8281 gttttgtgtg tggttcttta acggcatttg gcacggcgcc agttggaagt atgtactcta
     8341 cgggctgtat tattacatct taatgatgat cggtatgtac ctgcgcccgg tgtcggacaa
     8401 gctgctgcac gcactgcata ttgcgccgga gagtaagggc tttgccctgt tccagatggt
     8461 gcgtactttc ctgatcgtca atgtgggcat gatgctgttc cgctgccaca ccatttccca
     8521 gtggggccag agcctggcgc gtatctttac ggattttgac ggcgcttgct taaccaacgg
     8581 cacggtgctt tctttaggca acgactggca ggatttcctg attatgggta tcggcgtgct
     8641 ggtggtaggc attgtagagg tgctgcaaga gaagggccac accattcgca cggaactggc
     8701 tcgccgtccg gtagtgctgc ggtatgcggt gttcttggcg ctgattttag gcgtgatcgt
     8761 ctttggcgct tacggtaccg gctatgaaac ggtagcgcct atttacggtc aattctaagg
     8821 aggggtgcat gatgactgca aaaaccaagt tgatattgaa aaattgcacc cgcctggtgt
     8881 cctttatttt gattttgctg cttttgctct acggtatttc ctttctattg gagccgaaga
     8941 acaatgatga cgcagccggg tttgtgaacc ccaacgccag cggctatctg tcgctggaga
     9001 aggacacgct ggatgtgttt attgtaggca acagtgacgc ttacagcggc ttttcgccta
     9061 tggaaatgtg gaaaaactac ggctttacct cttatatcag cggtaccggt aagcagctga
     9121 tcggcgagtc tgttcgcgcg gtggaggagt gcctgaaaac ccaaaagccc aaggtggtga
     9181 tcctggaaac ggatcagctg tataccaact ccaactctgc tcaagtgatt gcccgggatg
     9241 cgcgtaagca gatactcaac cagttcagcg tgctggagta ccacgatcgg tggaagcagt
     9301 ttgaccccca gacggcggtt aagcgcaagt cctactctgc ccgctttgcc tccaaggggc
     9361 agtttgtgtc cggtgccaag gtgccgtatc ggggcaagga atatatcaaa aagaccaaaa
     9421 agcgagacaa gatcaatccg ctgtttgtgc gcaagctgga cgagctgaat gcgctgtgca
     9481 aaaagaacgg cgcccagctg attttggtgc aggtgccgtc ccaaaccacc tggacctatg
     9541 cccgccacaa tgcggtgaat gattatgcca agaaaaacgg cattccgttc ctggatttgg
     9601 atctgaaacg caaggagatc ggctttagct ggaaaacgga cagccgggac gccggcaacc
     9661 acctgaactg ctacggcgcc aaaaaagtat cgctctatgt ggggcagtac attaagaacc
     9721 atgtgcagtt ggaggataag cgccaaaatg cagcctacgc cgggtggaac gatgactaca
     9781 ccacctacat caagcacctg aaagagggcg gcgatgtgga aaagcgcaaa ggccctacgg
     9841 cggggcaaaa caacaaccct gtgcccaacg accggcctaa gaaagaacag ccccataccg
     9901 gcgcccctta caatccctcc gctcaagctg tttctaagca ataaagatat aaagactgtc
     9961 gcagtgctta tgctgcggca gctttttgtt ttgccgacca aactttaccg gttctttaga
    10021 tttcctttgc gttgctttta agaatgtgtg gttaaatgtg tacaacgggt tttccgttgg
    10081 ggatttttgt ggtacaatgg agcaagcact ttgtatcact tgagggagat gagagcaatg
    10141 tttacggtat tggtgtgcga tgatgacgcg gcgatcttag agtctctgcg catttatctt
    10201 agccaggagg gctatcgggt gctgtgcgcc cgggacgggc tggaggcgct ggagcaagta
    10261 cagggggagg agatccactg tatggtactg gacattatga tgcctcggct ggacggactg
    10321 aaaaccacat taaagctgcg ggagaaatat aattttccca ttattctgct gtcggccaaa
    10381 agcgaggaca cggacaaaat cgccggtctg ggctttggcg ccgatgatta tgtgaccaag
    10441 cccttcaacc cgctggagtt gaccgctcgg gtcaagagcc aaattcgccg ctatgtgcgt
    10501 cttggcagcc tggaggtgcg ggagagccag ctggtcaccg gcggcctggt gctggatacg
    10561 gataccaagg aagtgacggt agacggcgac ccggtacggc tgaccgcccg ggagtataag
    10621 atattggaat atctgatgca caatataggc cgtgtgctct ccagcgccca aatctatgaa
    10681 gcggtgtgga acgaaccggc ctacggcacg gaaaagaccg tgacggtgca cattcgcaac
    10741 attcgtgaaa agattgagat taaccccaag gagcccaaat acttaaaggt ggtgtatgga
    10801 cttggataca aagtggaaaa atgttagaga aagcagacgg tttaaggcgc tgtgcgtggt
    10861 gctctctatg gtgctggcct ttagttcggt ggcgctgttg ggcgccgtga tgcggatcag
    10921 cggcctgtat aataacgatg catttaccga tccgaccgta gcgaaagagg gaagcctggt
    10981 acagaccacg atcttccaat cggagctgga tgtgattgtc aatgagatcg cactcctggc
    11041 ggggcaaaag cagctgcaac aaaaggcggc tgctctgaag aaagccaaga cggacagcgt
    11101 ggcggccgca ctggagcaat ataagaagga ccaggccacg gccattcgca aaacgctggt
    11161 gttctatgcc gggctgaaaa atcagaatat ttcaaatatc ggcaaggata tacccaacta
    11221 taaagtgccc gccaagacca tcaagaaagt ggtggcagag gatcgggacg caccggggct
    11281 gattcgggat ctgcaacaga ttgtcaacgg cacccgggca ggggaggatt atctgcccta
    11341 tttgcagctg gcaaattggc tgcgcagttc cgacggcgtg gagtattaca atgatagcga
    11401 catgcaggat gatccggaag atttgaccga ctattacacg gtcgatttta cggtggatgg
    11461 caaaacggta tcggcggata tgtatgatga tgacctgacc ttgggcgaga cgatcaaatc
    11521 ggctgagacc cacatcaaaa agctctataa caaagcggtg gtgaaaccat atcaaacggc
    11581 tgccgacgag cagcagaaga tgcgccaaaa tttgcaagag ctgcaatgtc tgcaattcta
    11641 tgccaaggat aatatcaccg gtcaggtggt cagccagttg cccgagggtc aaacgccggc
    11701 tatgctgaaa gacgcgccgg tgtactattc caaaaccaaa gcgggggaga acctgcgggg
    11761 cacggattac ggtgccggca atgccagatc ggacgctgta cagtacctaa tggacgggga
    11821 tatgagcatt tatgtgggca ttgaccccac tgtggccggc ggcaacgata tgcttccgga
    11881 ttttgtggaa ttgaatgcct tgtgcacccg tatgcaaaat gtaaataccg tggcgatgac
    11941 cgtggcggct gtttgcctgg cggtgctggc ccttgctttt ttggtgttgg cgtgcctggg
    12001 ctgcgggcgc cgtgccggta cggatggtgt gcgcctgctg tggatggatt atattccctt
    12061 ggaattgcac acggcgatca tcgccgcagc aattgttggg ctgggtgtgg tgctgttcgg
    12121 taatttgttt aatgacctgt ccaattatta tggctatcag ctcagcaccc tgtattacgg
    12181 cggactgttc ttagcggcct gcggcgcttt gggcgcggtg gcctggggac tgtatgcaga
    12241 gttgaccctg tcttttgtgc gtctttgcaa gtctaagaaa cacttgtata agggcacgct
    12301 gctgtattat atttgcttgg gaatttggcg tctgttgtgc aaactgcacc ggttcaaccg
    12361 ccgtatgatc cggggactgg cctacacccc gcggcacttt aagcgcaata tggtcttttg
    12421 tgccgtaggc tatctgctga tcaatattat attggtgctg ctgtttgcat cgtttctgaa
    12481 tggagaggcg ccggtggtcg gtgtgatcag cggcttggtg ggcctgggct ttaacggctt
    12541 ttgcgtgggc tacgcgctgc gctttttgtt ccagctggat cgggtgattg aggccgcagc
    12601 caatcgcacg gatgtggagg cggcacatct ccacccggca ctggccgcca tggccggcag
    12661 cctgcgttat accaatcagg aactgcacaa cgccgtggat caggcagtgc gggacgaacg
    12721 gctgaaaacg gagctgatca ccaatgtgtc ccacgactta aagaccccga ttacttccat
    12781 tatcacttat acggatctgc tgtctaagtg tccccagtcg gacgaaaagg ccaaggaata
    12841 tatggctgtg ctgacggaaa aaagcaccaa gctggcacgg cttgtggagg atttgattga
    12901 ggcgtccaag ctgtcctccg gcaacatcac cctgcaccct atggtactgg atctgggcga
    12961 actgaccgcc caggcgatcg gggagtacca aaaggaattt gaggagaacc ggctgcaact
    13021 ggtgctggat ccggatttgc cccgggtaca ggcgtttgcg gacggctcta aaacctaccg
    13081 ggtgctggaa aatctgctgc aaaatgccaa gaagtattct gccgcagact ctcgggtgta
    13141 tgtgcgagtg tataagcaag gggatttcgg cgtgtttgaa attaaaaata tttctgccga
    13201 gccgctgaat atctcgcccc aggagctgac ccagcggttt gtgcggggcg acgcttcccg
    13261 caccaaggag ggcaacggtc taggcctaag cattgcccag gagctgtgca gcgcccagca
    13321 agggaagtta gagctgctca ttgacggcga tttgtttaag gctcgggtgt atttgccgca
    13381 gccgaagaac gccctgccgc aggacacagc ggaataacgc catagataac aaaagacagt
    13441 tacccgtttt tgggtaactg cctttctttt ttcgcttgta tttacttttc gctttgatct
    13501 ttcggcttca tggcgttgta agaggtgcgc accgcgtcat cgctgatgtt gcagcccagt
    13561 tcgtacaggg gcaccttggc aaatatggtc tccagcatat caaacagtcg ctccatagcg
    13621 ttaggcccca gcttgcgcac cgtttgggag aaaatgttga acactgcctt tttggtgtct
    13681 gccgggtgga taaaattctc ctccgcccgc tccaggaagc aaatgcccgc caggggaacc
    13741 atgcctgggg tggagtaatc atattttccg ctccaagggg tgccgcaggc atacacccgg
    13801 tcgcctacca ggcgaatggc cggtttgtcg tcattgagca tatatgcccg gttgccaaag
    13861 tgcttgagcc acagggcggt gtgggtggat ttgccggtgc cgctgtctgc ggaaaaagcg
    13921 taggccgcgc cgtccaccac cacacagctg gagtggagca aaatgcctcg gaacttcagc
    13981 agctgggtgt aaaaatccga gccggtgagc atatagtacc agtcatcccg gttcatctcc
    14041 gggtgctcgg ccatagcgtc cgttacccgc tgctccgtca catcaatggt catgtccgcc
    14101 gtctgcccta cttggtcctt gcacaggtag ggacgggctt gcttttctgt tctgccggtg
    14161 gggtgtttga tctccaccac cagcccggca atatcgtaaa acggcatagt tgcacctcaa
    14221 ttctacccat tagtatataa gaaaaagcac ctaccgtcaa ggcaaaatct acctgcattt
    14281 tttgccgccc cggctcttga caaacagtca aaatcggtgt atgctatctt gtagaacaaa
    14341 tgttcgataa caggaaagga gccgtaggga atggagcgca ccgttttgca tgtggattgc
    14401 aacaagtttt atgcctcggt ggagtgcctg caccgcccgg agctgcgaga caagccggtg
    14461 gcggtgggcg gcagcacaga gagccgccac ggaattatcc tgacgaaaaa cgagattgcc
    14521 tcccgctacg gcttggtggc gggggagccg ctgtggcaag cgcggcaaaa gtgcccgcag
    14581 ttggtggtgg tgccgccgaa cttcccgctg tatatgcgct tttccaagat ggcacggcgg
    14641 atctatgagg attacagcga ctatattgag cctttcgggc tggacgagaa ctggctggat
    14701 gtgaccggcg atgaccgtac cggagaacag atcgcccagg aaattcgccg tcgggtaaag
    14761 gcggaactgg gcattaccgt cagcgtgggg gtcagcttta acaagatctt tgccaaattg
    14821 ggttcagatt ataaaaagcc ggacgcggtg acggttatca gccgggaaaa ctaccaccgg
    14881 gtggtgtggc ccctgccgtg cagtgatctt ttgtgcgtcg gcccggccac cacccgcaag
    14941 ctgaacgctt acggcgttta taccatcggc gagttggcgg cggctcggtc ggattttttg
    15001 caaggtctgc tgggcaagaa cgggctgatg ctccgtgcct ttgcccgggg agaggacact
    15061 tcgccggtgc agcatatgga cgccaaggcg gcggtcaaga gtgtgggcaa ttccaccacc
    15121 acgccccggg atctggtgga tgatacggat gtaaaggtgg tttttaccgt gctggcagag
    15181 agtgtggccc gccgtatgcg ggagcaggga ctgcaagggc gcacggtgtg catctccttg
    15241 cgggataaga atttgcaaac ctttacccgg cgacacaagc tggccgccgc caccgatgtg
    15301 agcacggaga ttttgcaggc ggctatggcg ctgttttgtg ccaattatcg ctggggcgca
    15361 cccttgcgca gcattggatt gtcggtgacg gactttgagc tggaaccctg tgtgcagttt
    15421 gatttggccc atacccagga gcagcgggag cgggcagcca agctggagcg cacggtggat
    15481 gatttgaagc gccgcttttg caactactgt attcagcggg ccagtttgct gggggatacc
    15541 gggctgtccc gttttaatcc ccacgatgac cataccatac accccgttgg atttttaacc
    15601 ggaaaggaac aggcaggatg aaaaactatg tgcgcgtgct ggcgctgtat aatgaggagg
    15661 gcgatattcg cccggtaaag atggagtggg aggagcgatg gctggatgtg gaccgtgtac
    15721 tggatattcg cccggcggcg tctctgcgtt ccgggggcgc cggactgcgc tacacctgca
    15781 gcattgccgg tgtgcccact tatttgtttt tagaggagac aaaatggttt tttgaacttg
    15841 caaaatagaa tcggatagcg tataatgtgc ctatgaagaa gattaaagaa ttatttatca
    15901 agtacaaaga aatcattatg tatctcatct tcggcgtggc caccacaggt gtgaactggg
    15961 tggtgtacag tctgctgatg aaggcggtgc tggtgcacgc tcccggcagc gacgatgtga
    16021 agatgacggt aagcaatgtg attgcctgga ttgctgcggt gatctttgcc tttatcacca
    16081 acaagctgtg ggtgtttgag agcaaaagct gggtacccaa ggtggcggcg cgggagtttg
    16141 tgtcctttgt ggtctctcga ctggcgaccg gcgtgatcga gtggttcggc cccttgctgc
    16201 tgtttaagat cgggctggat caggacctgt ttggggtcaa gggctttgta gccaagattg
    16261 tttgctccgt gctggtggtg atcctcaact atgtgttctc caagctcttg gtattcacca
    16321 aaaagaaaaa gagtgcggac gcaccggcaa atccaaacga aaaataggca atgcgtataa
    16381 gaaaagagtg ctgcggcgct ctttttttgt tggctttaga attgcaaggc gcagtcgttt
    16441 gtggtaaaat aatgaacgga aattttagat tgcgaggtat tttcgtatgg caagaacata
    16501 tcaagagatg acaaaagacg aattgctccg ggagcaggag agcctgctgg ctcggtacaa
    16561 ggactttcag gccaagggac tgcaactgga tatgagcaga ggtaagccct gcaaagagca
    16621 gctggatctg tccgtgggta tgaatgatgt gaaggactat gtgtccggcg gcgtggatgt
    16681 gcgcaactac ggcattttgg acggtattgc cagctgtaag cagctgtttg ccgagctgct
    16741 ggaggtgccg gccgagaatg tgatcatcgg ccccaacgag agtctgactt tgatgtttga
    16801 ttttatctgc cagtgctaca cccacggcat cggcggtaaa ccctggagcc aggaaaagga
    16861 agtgaagatc ctgtgcccgg tgcccggcta tgatcgccac tttaccgtgt gccagtattt
    16921 tgggctgcaa atggtgaatg tgccgatgaa cgccgacgga ccggatatgg acaccattga
    16981 agaattggtg aaggatccca gcgtgaaggg catgttctgt gtgcccaagt attccaaccc
    17041 caccggcatc actttctccg atgcagtggt gcgccgtatt gcggcgcttc acccggcggc
    17101 agaggacttc cgcattgtgt gggacaacgc ctattgcgtg catgatctgg acgaggacgg
    17161 cgataagctg ctgaatattt ttgatgtgct gccggaatac ggcaatgagg atatggttat
    17221 tgaggtggcc tctacctcta agatcacttt ccccggcgca ggcgtgtcct gcctggtggc
    17281 cagcaagaaa aatttggatc tgatccgtca gcgcctgacg gtgcagacca tcagctatga
    17341 caagatgaac cagcaccgcc atgtggaatt cttcaagaat gcggacggcg tgcgtgccca
    17401 catgaagaaa catgcggcaa ttttgaagcc taagtttgat attgtactgg atcgcctgaa
    17461 caaggagctg agcggcctgg ggatcgctga ctggttctcc cccaagggtg gttactttat
    17521 cagcctggat gtgctgcccg gcaccgccaa gcgcgtgggc gagctgtgta aggccggcgg
    17581 cgtgaccctc accagcgtgg gcgccactta tccctatggc attgacccgc aggacagcaa
    17641 cattcgcatt gcaccttctt tcccgcccaa tgaggagatg gccttggcag cggagctgct
    17701 gtgcatttgc acccgcctgg cggccattga gaagctggta ggctgatgca ggccggagct
    17761 tctaccgctt gcttttatcc tttggagacg gagcgggctt tgcagcaggt gacggaactg
    17821 ggctttcctt ttgcggaggt gttctttaac gctcggcagg agctgcgccc ggcctttgtg
    17881 cgccaactgg cagccattgc tggggacggc ggcacacggg tggtgtccgt gcaccccttt
    17941 tccagcttta tggaaagcag ctgcattttt ggcgattacc agcgccgatt tgaagatacc
    18001 attgatattt ataaagaaac ctgccatgcg gcagcgctgc tgggcgccca atttgtggtg
    18061 atccacgggg cggttgccca gcccaagatt cccattccgg aggaacggta ttttgcgcgc
    18121 tttttgcagc tggtggagat cggccgcgcc gagggcgtga ccgtgtgcca ggagaatgtg
    18181 aaccgcttta agagccagca cattgccttc tgcgaccgaa tgcgccacgc gctgggggac
    18241 gatttccaca tggtgctgga cattaagcag gcggtgcgtg ccggggagga tccctttgtg
    18301 tttctggata ccttccaaaa ggagatcgtc catgtgcaca tcagcgatca ttccccggag
    18361 aaggactgcc agcccccggg gcagggaagc tttgactttc agcggctgta ccgcactttg
    18421 ggtgatcggg tgcattatat gattgagatc tactcccgcg gctaccgggt ggcggcggag
    18481 ctgcagcggg ccaaggctta cctggataca atccagtagg aggtgggtgc tttggctaaa
    18541 accagcaaca agaccatggg cattttttgc attttgttgt ccgggctgtg ctttacgggt
    18601 atgaatacct ttgtacgcct gtccggcgat ctgcccacca tgcaaaaggt cttttttcgc
    18661 aattttgtgg cgatgatctt tgcctttgtg atgatggtgc gcaagaaaga cagctttcgc
    18721 cccaaaccgg ggaacatgaa gtacctgctt attcgttccg ttgggggcgt ggccggtatg
    18781 gtgggtaact tctatgccat tgatcgactg gaccttagcg acgcgtctat gctcaataaa
    18841 atgagtccct tttttgccct ggtgttctct gcaatcttca ttaaagaaaa agtgcggccc
    18901 aagcaggcga ttgctattgt ggtggcattc ttaggggcac tttgcattat taaacccact
    18961 tttgccaatg caaatttatt tgccagtgtt tgcggcttct taggcggtat ggctgccggc
    19021 ggagcgtaca cctgcgtgcg gtacttaggg ctgcggggcg agaacggacg gttgattgtc
    19081 tttttcttct ccgctttttc cagtgcgaca atgttgccgt ttttgctgtt taactatcat
    19141 tatatgacct ggcagcaatg ggcgacctta ctactggcgg gcgcttgcgc cgccggtggg
    19201 caattctcca ttaccgccgc ctatacccat gctcccagcc gagagatcag cgtgtatgac
    19261 tacgcccagg tgatttttgc ggccgttgtg ggctatttgg tgtttggcga tgtgccggat
    19321 gtgctgtcct ttgtgggcta cgcggtaatc tgcggtatgg cgctgtggat gttcttctat
    19381 aatcgtaagg cagacggtac cgcccctgcc aaaaaggtgt aaaggcaaaa aacttgcttt
    19441 ttttggccaa ttatggtata gtacggattg tacagaattt tatggcaaga gccgtatctt
    19501 tcaacagggg ggataactat gaagtgtccg ttttgcggtt atgcagagag caaagtgatt
    19561 gactcgcgtc ctaccgacga gaatgagcgc attcgccgtc gtcgggagtg tatgcagtgc
    19621 ggcaagcgct ttaccactta tgagatcatt gaggatgtgc ccattattgt ggtgaagaag
    19681 gacaaaagcc gtgaggtctt tgaccgcaac aagattctga aaggtatgct ccgtgcctgc
    19741 gaaaagcgac cggtgaccgt agaggctctg gagactgcga tttctgagat cgagaccact
    19801 ctgcaaagtg ccttggatcg tgaagtcacc agcgtgcgca tcggcgagct gattatggaa
    19861 aagctgcggg gaatcgacga ggtggcttat gtgcgctttg cttctgttta caaggagttt
    19921 gacagcgcca gtgcctttgt ggacgaaatt tccaaattgc aataaacctg tttcgcgccc
    19981 ggcatttgtc gggtgctttt ttctttttta tctcgggtat tgaaaaccta ctaaatatat
    20041 ggtattatag gttaaagaaa ggatgtgacg gtatgaaaat ctctaccaaa ggacgctacg
    20101 cactgcgtat gatgttagat ttggccgagc acagggaaca gggctttgtg tcgctgaagg
    20161 agatcgccgc ccgtcaggat atatccaaga aatatttgga gcagatcgtg gcggtgctta
    20221 accgcccgga tttcttaaag accaaccggg gctaccaggg gggctatcgt ctggccaaga
    20281 ccccggacca gtatacggtt ggcgatattc ttcgtttgac tgagggcggc ttggcgccgg
    20341 tggcctgcct ggaggaggag ccgaacacct gcccccgcgc cgcttcctgc gctacgctgc
    20401 cggtgtgggc cgggctgtat aaagccatca atacctacct ggacagcatt accctgcaag
    20461 acctgctgga gcaggagcac aaaaatgacg attactccta tgtgatctaa atgcggaccg
    20521 ccttgttgat acagggcggt atttttttgt tcaaagaggg ttgacaaata cccatagggg
    20581 gtatatagta aaaatacccc atgggggtat agaaaggatg tgctgttgtg gcagataaag
    20641 acgaaatgca gccggtttgt gcttgctgtg caaagaagaa agtgcgggac ccggaggagt
    20701 accggcggct gatccatcga ctgaaccgca ttgagggcca aattcgcggg atcaagggta
    20761 tgattgagaa ggacgcctac tgcacggata ttttggccca gtccgcagcg gccggtgcgg
    20821 cgctgaatgc ctttaaccga gaactgctgt ccacgcatat tcgcacctgt gttgcggagg
    20881 atattaaggc cggcaaggat gaaacactgg acgatttgct ggccacgttg caaaaattga
    20941 tgagatagcg gcgcatattg gcgccgggag gtgagagctt ggaacaatac aatgtgacgg
    21001 ggatgagctg cgctgcgtgc agtgcccggg tggaaaaagc ggtgcgcgcc gtgcccgggg
    21061 tggaaagctg ctccgtcaat ctgcttacca attcaatggg cgttaccggt atggccgccc
    21121 cggaacagat catcgccgct gtggaaaagg ccggttacgg cgccggctta aaacaaaagg
    21181 gcggcgctgc cccgcagccg gcggcagaca cgctgaaaga tacccagacg ccaaagttgt
    21241 tgcggcggct gatcagttcc gtggcgtttt tgctgatttt aatgtacttc tccatgggac
    21301 atatgatgtg gaactggccg ctaccgtcgg tcttagaggg caaccacatg gccatggggc
    21361 tgctccaaat gctgctgacc attgtgatta tgatcatcaa cggccgcttt tttgtcagcg
    21421 gctttaagag cctgtggcac cgggcgccca atatggacac cctggtggcg ctgggcgcgg
    21481 ctgcggcttt tgggtacagc acttacgcgc tgtttgccat gaccggcgcc caggtggcgg
    21541 gcgatgcaga tggcgtgatg cactatatgc acgagtttta ctttgagtcc gccgctatga
    21601 ttttaacact gattaccgtg ggcaaaaccc tggaggcccg ttccaaaggc aagaccacag
    21661 acgcgctgaa gcgcttgatg cagctggccc ccaagacggc ggtgctgctg gagaacggga
    21721 aagagcgtac agtacccatt gagcaggtga tgtgcggtat ggagtttgcc gtgcggccgg
    21781 gggagcatgt gccggtagac ggcgtcattc tggagggcag cagtgcgctg gacgaaagcg
    21841 ctcttaccgg tgagagcgtg ccggtggaca agaccgtggg tgatccggtg tctgccgcca
    21901 ctgtgaacac ctccggctac ttacggtgcc gtgccacccg agtgggggag gacaccactc
    21961 tgtcccaaat cattcaaatg gtcagcgacg ctgccgccac caaggcgccc attgccaaga
    22021 tcgccgatcg ggtgtccggt gtgtttgtgc cggtggtgat ggccatcgcc ctggtgacca
    22081 ccgtggtgtg gctgcttacc ggtcagagct ttggctatgc attggcccgg ggaatttccg
    22141 tgctggtgat cagctgccct tgcgcattgg gactggccac gccggtagcc attatggtgg
    22201 gcaacgggct gggtgccaaa aacggcattc tctttaagac cgctgtgtct ttggaggaga
    22261 ccggcaaggc gcagatcgtg gtgctggaca aaaccggtac cattaccgag ggcacaccta
    22321 aggtgacgga cttggtacct gccctcgggg tggaggaaag ccgcctggca gcgctggcct
    22381 gtgcgctgga acaaaagagt gagcatccgc tggcaaaagc ggtgaccgca tacggcgcgg
    22441 aaaggcaaat tacgccggaa ccggtcacgg actttgaggc gctgccgggc aatggattgc
    22501 aggcaacgct gaacggcaaa ctgctgctgg gcggcagtct cagctatatg cgtagtcggc
    22561 tgtcggtgcc gaaaaatatg gaacagcaag cggcagcgtt ggcggaacag gggaaaacgc
    22621 ccttgttctt tgcctatgac ggcgcactgc tgggtatgat cgccgtggct gatgtgatta
    22681 agccggacag tccggcggcc attgaagcac tgcaaaagat gggcattcgt gtagtgatgc
    22741 tcaccggcga caatcctcgc accgctgcgg ctatcggtcg gcaggcggga gtcgatcggg
    22801 tgattgccgg cgtgctgccc cagggcaagg aacaggtggt gcgcgacctg atgaggcaag
    22861 gcaaggtcat tatggtgggc gacggtatta acgacgcgcc ggccctgacc cgggcggata
    22921 tcggtatggc catcggcgcc ggtacggatg tggccattga tgcggcggat gtggtgctga
    22981 tgcacagccg cctgagcgat gtgaccgccg ccattcgcct aagccgtgcc acactgacca
    23041 atattcacga gaacctgttt tgggcgttct tctataatgt gatcggtatt cctttggcgg
    23101 caggggtgtg gatccctatt ttcggctgga ctctgaaccc tatgttcggc gcggcggcta
    23161 tgagcctgtc cagcttctgc gtggtggcca acgccctgcg acttaacctc tttaagctat
    23221 attcccccaa gtgggataag aaaatcaaac acccggtggt gctggcagca ctgcctacgg
    23281 aaaaggagaa ttctgcaatg acaaaagtaa tgaaagtgga gggtatgatg tgcccccatt
    23341 gtgagatgac ggtaaagaaa gcgctggagg ctctgcccca ggtggacagc gccgttgcca
    23401 gccacacgga cggcaccgcc acggtgacct taaacggcga tgtggatgac gctgtgctaa
    23461 aaaaggccat tgaggaccaa ggctataccg tgaaggacta aaaggaaaaa tgaaaggctc
    23521 tccggcttgc atgcacgtgc cggggagcct ttttctgcgt tcttccacca ggggtggagt
    23581 catttccacg caccgtgcct tgccaaatgg gcactctgct gcctatactg gagttgcccc
    23641 cgggcagaaa ggatgattgt gtgaaacgga ttttagctct cttactttgt gtggtatcgg
    23701 tattggcact gtgcgcttgc agcaaggcaa atactgccca accggcaggc gctcggtttg
    23761 acaagccact gcagcagcag acggagaacc aactccagcc ccaaagcaat atttacctga
    23821 cggcggatac attctattat gccacggagg ataccgatga gcggaacacc tttggcacgc
    23881 cccaaaagct gatggcctat gacctgctga ccggcaagac ccgcacggtg ctggacgggg
    23941 tgagtgatat tgcgcagatg tgccgcatag gcaacaccct gtattttacc tgctatactt
    24001 atactgacac ggacaaaacc cagtggggct tttgtttgta tgcttacgat atacacaagg
    24061 attggccagc atgcatttac gccacgccca ataccagtga cggggtggcg ttggcccctt
    24121 gcgggtacac gctgttctac ctgtgcaaca cgcggaacca ggacggtatg agtgcagacg
    24181 aaagcggcaa aggtgagctg cacgcctgca cagccgcaga ggacaaggtg ctgcaatccg
    24241 gtctggagac ggatcgtgcc tacttctatg attggtcgga cagcgcggcg tacctgctga
    24301 ccaacaacgg cggtacggat tcgtgctatc atttggacta caagggcaaa atgaccccca
    24361 ccaaccaccg gccaaaaaca gagccacggg aagaaaatgc cgaaccctcg gcaaaaccgg
    24421 tgattgtggc ggattatcaa aactattcca tagagatcac ctgtacggta cccaaaaagc
    24481 cgggagacag cgactgtggc tatcgttata ttgcccggta tgtgctcaag gaaaaagcca
    24541 ccggcaagtc ttatgccctg tgcagcggca gctactggta ttattacatc taaaacgacg
    24601 gttgtcccct tttgtcgctt ttgtgcaaaa ttgacaaata atgcttgcga tgcgatgata
    24661 aaactggtaa tatagaaagg taaaggggga tttctatgtc cagtcaagtg cgtacatata
    24721 cggctaagga acggaatatg tacctggtgg gtatgatggg tcagaatatg atctacaaca
    24781 tcatcggcac cgggctgtat ttctacttcc agtcggtgat ctttattccg gcaatggcca
    24841 tcagtatctt tatggccgtg gcgcgggtgt gggacgccat taacgaccca atgatgggca
    24901 cctttgtgga ccgcaccaac accaagtggg gcaagtgccg accgtatttg ctgttttcac
    24961 cggccgttat tatggtgatc actatactga ccttctgtaa cggtatgtat agctctgcca
    25021 acaccccggg caagaatgcc ctgatcgtgg gctgggctgc cgtgtcttat atcctgtggg
    25081 gtatgtgcta cacggtaggg gatattccct tgtggggcgt gacctcccgt atgacagagg
    25141 tggagaagga ccgggcgtcc attctctcct ttgcccgtat tgcagcgggc ctgggcggcg
    25201 gcgtggtgct gctgaccatc aatccgctgt ctcaggcgct ggggaaaaag ttggagtccg
    25261 ctgccggttc tgtactgaag ggccagcaaa tgggctttat catcgtggca gtgatcttaa
    25321 cgataatcgg ctgtggtatg ttccagatga ccggtgtttt tgtgcgggag cgtgtgccct
    25381 ctgcggagca aaagttcggg tttaaggaga actttaagat catgtggggc aacaagccct
    25441 tccgcaacca gctgattagc ggtgtgctgc gctcgcccat tcagattttg ctgtctgttg
    25501 ccatgaccct gatgtcttat tactacggca actactttgg cgattatatg ctgtatatga
    25561 ttatcttcgg cggcgctatt tttggcggtc agtttatcgc catggcgctg gtgcccaagc
    25621 tggcggagaa acacgataaa acgcgtatgc tcatcggctc taccattatg ggcgccattc
    25681 cctttgcact gatctacccg gtgtacctgc tggcgccccg ggatctggat cagccgctgt
    25741 gggtggcaat cctgtttgtg gtctttgccc tggcaggcgg cggcataggc gctttgagtg
    25801 tgctccagtc cgtgatgatc gccgacgcgg tggactatga ggagtaccac aagggctatc
    25861 ggccggacgg tgtgttcttc tccggccagt cttttattac caagctgtcc gccgggatca
    25921 gctctattat tcagggcgtc ggctactcca tcgtgggctt tagcggcgac aatgtaagtg
    25981 cctgcaacga ggctctgcgc gccggtgcgt cctttaagga tcagtttccc cagtatgcgg
    26041 ggatgatgtt cttcttgtgt tctatcccgc cggctatcgg tctgtttttg tccatcattc
    26101 cgctgcgtca ctacggtatg acagacgagg agcaccgcac cattttggaa gcgctggtgc
    26161 agcgccgtaa cgcccagaca gaagaaaccg cagataactg atgaaaccaa taaagcctga
    26221 gggctgcgcg gctctcaggc ttttgctata tttggaggca ttatgaccat tcgaccctat
    26281 cgcctggcgg accgggaccg gctgcgccaa atttgccggg agacggcggc caagacgttt
    26341 caaagaaccg ggcgcacctt agaggcggta acgctgattt ataacgacta ttttactgct
    26401 tacgagccgg atcatatttt tgtgctggcg gacgaaagcg atcgggcggt ggggtacatt
    26461 ctctgtgctg cggactaccg gggctttgtg catcgctacc gcaccactta tctgcgccgg
    26521 gtgttgcgca cagcgccgga tcaggcggcg ggcttgctgg gctatttgtg gtgcctgggc
    26581 aaaatcaaga accggccggt gcacttccac ctggatatat tgccgcccta tcagcggcag
    26641 gggtggggta cacggctaat ggacaccctg tgccgtcatt tgcgggagtt gggcgtagac
    26701 tacctttcct gctgcggggt cagccgagac tccgccgggt acaaaatgta tcgcaaatac
    26761 ggctttacag agagttacga ttacggccat aacaccgtat ctttgtccct gcggctgtaa
    26821 gcgaaattgc aaagtggaca aatgtctttc attttggcgc acactgtcgc ttttgcacaa
    26881 ataatacttg ctatttgcta cacatactgg taaaatagaa gaaaaaatat agggggactc
    26941 gataaagtgt caaaccaaac aaggacctat accaaaaaag agcgtaatat gtacctcact
    27001 ggtatgctgg gtcaaaacct gatctacaac attgtagcca caggtctgta tttctatttc
    27061 caaaatgtaa tttgcctgcc ggcaatggct ttgggctgga tttttgccct ggctcgtgtg
    27121 tgggacgcca tcaatgaccc gatgatgggc accattgtgg accgcacccg taccaagtgg
    27181 ggcaaatgcc gtccgtacct gattattttc ccggccatta tcggcgtggt caccgttttg
    27241 gcattcctca acggcaacta tgccacggcc acttcaaaca cccaaaaggt gctgatcgtg
    27301 gcttgggctg ctgtgtctta cattgcttgg ggtatgtgct ttactgtgtg tgatattccg
    27361 ctgtggggca ttacttcctt gatgacggag gacgaggacg accgcagcaa gctgctgggc
    27421 ttggctcgta tcgttgccgg tatcggcggc gttggcgtgc tggtggtgca gattgcccag
    27481 gttgtaggcg gtatttttga gggcaaaggc tattctcagg ccaaggcttc tcagtacggc
    27541 tttatcctga ccgtggttat aatgaccgta attgccaccg ttctctttga gtttgccggc
    27601 atcggcacca aagagcgggt ggaacaggca gagaaaaaat atacctttac cgagaacttc
    27661 aaaattatgt tccagaacaa gccgttccgc cagattttga tctccggtat tctcagaagt
    27721 cccattcagc tgctcatgct cattgccatg acgctgatta cctattatta cgccaacggc
    27781 gactttatga atgtgttgaa aacagacgat accggtgcta tggtgggtat tgactggagc
    27841 attttggtgc gcctggctgt gatcgccgcc gccgtgttcc tgggtcagtt tatcgctatg
    27901 ggcattacgc cgtcattgat ccgcaagcac gagaaaaaga gcatttataa cttctattcc
    27961 gttgcaggtg ccgtgccttt tgccctgctg tatgtgttct ttaagatcgc ccacggcgat
    28021 gtaaagacct ctatggtatg ggtggttctt accgggctgt gcttcttctt tgcaggcgct
    28081 gccatgggtg gtatcaatgt gctccagtcc gtgatgatcg ccgactgcgt ggactacgag
    28141 gagtaccaca acggcgtgcg taccgacggt gtattcttct ccggccagtc ctttatcacc
    28201 aagctgtccg gcggtatcgc ctctatcctg tctgctgtgg tgtaccactt tgtagggtat
    28261 agtgacgcca atattttgaa gctgaatgaa gccctgaaga gtggcgcaga tttcttgagc
    28321 tatgacggtg gttccggcgc cggtaagtac gccgccacta tgttcttctt gatctccatt
    28381 ccgcctgcca tcggtatggt tctctccgca ttgcccacca ttaagtatgc aatgtccgat
    28441 aaagagcata gccgtatcct gagtgagttg gtggctaaac gcgccgctaa gaacgacgac
    28501 agcgctgaat aagatcaacc aataaaaaca aaagcaccgc tgcggcggtg cttttttgtg
    28561 cgttctatgc cttgcccttt agaaaagggg ctttcaaaac tgcgcaagga cggcacagca
    28621 atccctctgc gcgcttttta ccgatcgctg atatccgacg cgtaaaagac aaaaagcgtg
    28681 aatacagctg ctcccaggcc gcactagagg acaaggacag tacgcactgc tgctaaaaag
    28741 gaaatacaaa gaaatggata ataaaaagcg cttcccgcag gaagcgcttt ttatgatttt
    28801 cagggtattt aggcttcttc gctttccatc agcttttcgc gtttagcctc cagctcagcc
    28861 tgggcctggg ccttcacctt gccggtgtac ttgttaaaga acatgggaat gatggtcagg
    28921 ataaagccca cagccggtac aatggtcacc agcgccagca gcattttttg ggtgctgcca
    28981 gactgctcaa agaagatttg acgcccggcg ttatccacca gggatttgtc tacggcctta
    29041 aagtccgttt gcgccagcag ctgaccaaac acgaaggtgg caatcgcggc gtttacctta
    29101 gacaggaagg tttggaatgc aaagcacaca ccctcctggc gctcgccggt cttccactcc
    29161 aaatagtcga tggagtcggc aatcagcgcg taggtaatca cattgtaaat gccaaggggc
    29221 agacccatca ggaacaggaa aatccacagg ataaagatgt tgatcttggt tacatcttgt
    29281 gccaaaatca catagcaaag gccgtgcacg gcaaagccaa acagggcgga gccaatgtag
    29341 atctgcttta agctgaactt cttgcgcagc agggggaaga tggccatggc aggcaccatg
    29401 cccacgccga tggctacggt tagggtggtc acaatggtgc cgcgagggat ccagaagtca
    29461 taggctgccg cagcgtccac attgggtacc agggtgcttt gtgcgccggg caggaagtcc
    29521 ataaagatct ggcggaagtc tgtataattc tgaataataa tgtaattgcc gatatagtcc
    29581 gcgcattggt tggcggtaac catagtggag cccagaacgg aagcggcaat aacgatcagc
    29641 agcagcttgt tcttgcccag caccacaaaa gtctccttga aggagggggt gtggtccatc
    29701 ttgggcacgc gctctttgga tacaaagaag atgagaatgg acagtccgca gcccagcagg
    29761 gcaaagatca gggcgcctac aaagaaacct ttgttataac ccatgttgct ctggtacaga
    29821 atgggcacca gcagcgccgg cagaatgcca ccgaaggtgg agcccaggcg ggcggtggaa
    29881 ataaaggaag tacgctcact ttccagcggg gtaatcacag aggacagacc ccagaaaggc
    29941 acatcctgta cggtaaaggc cacgccccac agaatgtagg tgaccagcgc ccacacaaaa
    30001 gcggcggtgg aaccctcctt aaagggtgca gtaaacagca atatggtgca aatggcaatg
    30061 ggcaccggtg caaacagcag atagggccgc attttgcccc atttggactt ggtgcgatct
    30121 acgatcatgc ccatcaccgg gtcattgagc gcgtcaaaga tacggccaat caagatgatt
    30181 gtggtacctt gagacaggga cagcccggcg ccgttttgga agaataccaa ggtaaacatg
    30241 gacatcagcg tgtaaatacc ggagcggccg aaggcaccca cggtaaagca tatccgctcc
    30301 ctggtggtta ggtatttctt ttggggttcg ttcattattt tttcctcact ttcagggcgg
    30361 ggagaatcac aggtgcggct tctccggcct ttttcatttc acgcagcagc aggtatttca
    30421 tctcctggcg tatatggctg taacggggat cacggatcag gttgcagcgc tcaatgggat
    30481 ccttctccaa atcataaaga taatcctcaa agtatacacc ggcattgtac ttcagatagc
    30541 cggtaggcgc taaggtacgc accgcgtatt tgaaccggtc cgtacgaatg gcgcggccgc
    30601 actggctttc gctgatctgc ataaacacac agtcgtgaag cggctgcgtc gtctgctgca
    30661 tttggcacag atccttgccc atgtaactgg gcggtatggg aatgcccgcc agactcagga
    30721 aagtgggggg caggtcgatg agggaggtga gtcggttctc tgccttgccg ccgtcaaagc
    30781 cgccgccttt gatgatcagc ggggtgtggg tggcgctgtc gtggcaggag cgcttgtact
    30841 ccaaattgcg ggtcttaaag tggctgccgt ggtctgagga gtagatgatg accgtgtcgt
    30901 cataaatgcc cagatccttg agcttttgca ccaggcgacc cacattatag tccaaccgat
    30961 tgatggcgga gatatagtcc gggtacatct ctttatagtc gccctttagg aaggtgaggt
    31021 ccgggggcag aggatagtcc ttgtattgat tgacggtctc tttatagccc tcgtaatgat
    31081 ggtggtcgtt ttggtggtgg ggctccagct ggctgataaa taggaagaag ggtttgtctg
    31141 cctcccgtcc gctctccagg tattccaggg caaagtcgtt aatacagtca gcccggtagc
    31201 cggtaaagtc cagcttgttg ccgtcgccgt caaagatgta gccgtcgtag ccgtggctgg
    31261 tgaattccag cacatccgct gctcgccagt agcggtactc gccctgcttc tctttcggta
    31321 ccggcgtggc ctcgcagtgg gtgccgatcc ccggcagccg gtcagaggcc aagtgccact
    31381 tgcccacata agcagtgtca tacccggctt cgttaaagta atgggccagc ggggtaatgc
    31441 tttccggcag gggaatgccg ttccagtagc agccgcactg ggtagcatac acaccggttt
    31501 gcaggcaggc acgggccggg ccgcacaccg gctggcaggt aaagttgttc tcaaagaggg
    31561 tgccctcttt ggccagctgc atcaggttag gggtcaccgt ttcattgacg gtatcccacc
    31621 gctgctgatc gctgaagtag aagatgatgt tcttacgctt tgccatgttc aactcctgtt
    31681 cctgaactgc acccgagggc gcagcgtatt gacttcttat ttatccggct ataaagccgg
    31741 tgattgcatt atagatgttc aggcagataa atacgcccag caccgcggaa aatacccggg
    31801 tgacgatctt gttattggcc tttttgttca gtgccgcgcc gatgataccg gcgatcacag
    31861 ctgccggagc cgcaatcagc agaatgcggt agtcgaactt gggtaccgtg gcggtggcta
    31921 cataggtcac cagcttggac agctggctaa agaagatgac ggccacgctg tacaccgtgg
    31981 cttccttcat gctcatagag aagaacagca ggaagaacat aatgttgatg ggcccgccgc
    32041 caatgcccaa gaagctggac agaatgccca gcacgacgcc acccagaaga atggtgattg
    32101 ggttctttaa gtgaaaactc tttttgccct tgtttacata ccataaggcc actgccagca
    32161 gacaggccaa cagtacagcc tggtaagcca tagccaggtt gtcgcggagc agtcggttaa
    32221 acaggtcaaa aatgtgcttg cctgcaaagc cgcctaaaat agacccggta gagatcaaca
    32281 gcacggtctt aaagtccacc ttcgtcttgg cacgcaagtg ctttacggtg gaactgcaac
    32341 tcatggcaaa gacggacacg gaggagataa agttgatgac ttcggtggtg tcgtctacca
    32401 gcagggtcag cagcggttta ataatcaccc cggagccacc gcctaaaaag gcgccgatgc
    32461 cggaagcaag aaagataatt acgccgtaaa caacaaacat cattgctcct tgccctccgt
    32521 ctcttgctcc aagtaaacag tggcagaatt gtatgccagt tcaaagccct ctttgtcgag
    32581 aagctctttg atttgcagat tcaaacgatt tttgatttgc cccagctcca ctacggtggg
    32641 ggcgatcaca taatagtaca cctgcacatc catgccgtgg gcgccgtaat tcacaaaatc
    32701 tgttcgaata tcgtcctgta cgactgccgg atcggcctgc aacagtgctc gcagatcctg
    32761 ctcaaaccgc tctaagtccg tgcggctgtg tttataatgc aaagtgaaag tttggtcgat
    32821 cagtcgcttt tccatatccg catagttgat aatgctctga ttggtcaggg ctgtattggg
    32881 cagcacataa cggctgccgt ccagcgctcg cagagtggtg gagcgcacgg caatgtcctc
    32941 caccgtaccg cttaattctc caacggagat aaagtccccc acgcggaacg gcttgttaaa
    33001 tacaatgata aagccggaga tcaggttctc caccgcatct ttacaggcaa aggccacagc
    33061 cacgccgccg atgcctaaag cggcaaaaat gcgtgtggcg gagtagccca gcagttccag
    33121 caccaacagt gcgccgatgc agataatcac gatcttggct acattggaga taaagcgaaa
    33181 ggcggtcagt cgggttttgt ccccaccggc tgccgtgtca aaggtataat tgtccagctc
    33241 gccgttcagt aggcgcacgc cgccccagca ggcgcacaca atgccgccgg ccttaatgag
    33301 aaacaggccg atcttatgta gctctccgga gggggcgatg atttgcagac ccagggcaat
    33361 gccggccagt accaagaaaa aggccagggg ctttttcagt ccgtctttaa tcagcgattg
    33421 cacccggggt ttgcggcggc aaaaggtctt gccaataacg gtaagtattc ccccggaaat
    33481 gatatttcgt aacagaagca gcaccacaac gctccccaca gcgatcagcg tgcggatcag
    33541 cagttcttca gtggtttcta ccccttgtat gtttttgcgc aggttctcta cgaactgcgg
    33601 tattgcgatg gtcagcatag acattcctaa ctgccctcca aagaggacgc ttcgtttcat
    33661 aagccgtaaa acctattata taatttgtaa aaggccttgt caatgcagcg gggcgttaat
    33721 ggtcgttgtc gtccaaatgg gtcggaatac agtaaaaatt gctttcccac gccggaatgt
    33781 acggactgtg gcggaagtac agcttgtagt ccgggcaaag gtttagaatt tgcagcggta
    33841 gggagaacaa atcttcgttg cgatggtagg cgcatacata tagtttgggc cgccaggtga
    33901 taatggtgtg ggcggcgccg gccagcgcct tactttcact gccctcaatg tccattttca
    33961 gcagggtcac cggcgcgcct tgtagcaggc tgtccagatc cgtggcttcc accgccgtac
    34021 cggtgggcga caggtgggaa ttgcgcccgg cgcaggcatt aaaatgcaaa gtggtctgcc
    34081 ggtcccaggc gcttttattg taaaggtgaa caccttgcat accctcggtg gaacggcaca
    34141 gctttttgaa gtttttgcca tccggctcca aggcgtaaat gaatttgtat ttttcgcacg
    34201 aatactgcaa aaattggcga attgtgtcgc cgttataagc acccatatcc accaaaatct
    34261 cctgttggtt cacttgcaaa atttcggtaa aaatctcgtc catatttgca aatgaattgt
    34321 aaaggtaatc aactttacca ctgattttgt aacgcaatac ggaattatat acccggcggc
    34381 tctcctcatc ggccaatttg gcgtaaacag tctctatttc cgcccggtgg gcagcggcgt
    34441 attcccgggt aaacagcccg acaccggcca ccggaatatc cggtgcatac accgggtgct
    34501 cctgatggat ccgggcgatg ttttccagta cctccgggcg ctggctggca aagccaagta
    34561 ccacattaaa gtccgtaaat tgcgcgcaca cctcccggta gcgctgcacc gtgtggccta
    34621 aaaaagactg gcctcgcaca aaatcatcac tggcaaagac cgcagtgatg tgcattccct
    34681 tgcttcctaa cacggcatcg attttctccg ccccgtcgcc catgccatag agcaccaggg
    34741 gcttgccctc ccggcgcagt cggtcccaaa cattctcttc cgtcagcaaa tcgtctatca
    34801 tagctacctg cctttctgct ttgtatttta acatatttga caatctaaaa taaagtgtat
    34861 ataataaata aacggaaaaa tttgtattgc acaggaggca ggggccatta tgggcgggaa
    34921 cagcctgatt gaccgattat ttaagcgcga gagcacaacg aaagaggaaa ttcgccagct
    34981 ggtggatgag gaccaggcca aaggagaact ggaagcgtct cagcgggaga tgatccacaa
    35041 tatctttgat tttgaccgac tttgtgcgga agatattatg acccatcgca cagagatcga
    35101 ggcagtggag gagacggcca ccatcggtta tgccgctgcc tttgcattgg aggcagggtg
    35161 ctcccggatc ccggtattcc acgaggatct ggacaatgtg cagggtattc tctatgtaaa
    35221 agacctgctg ccctttgtgg gtaagcctgt gccggcgggc acccggctga cggactatgt
    35281 gcgggagccg ctgtttgtac cggagagtat tccctgcggc aagctgttcg ccaccatgac
    35341 ggacaagcgt atccagatgg ccattgtggt agatgagtac ggcggcactg ccgggctggt
    35401 gaccatggag gatattctgg agagcatcgt gggcaatatt atggacgagt acgatgagga
    35461 agaggcggat gtaatccaaa ccggggagca caccttcacc tttgatggct cggtagatat
    35521 ggatgacgcg gaaaaggcgc tgggcgtgcc cttgccggag ggggattatg acacgctggc
    35581 aggctttttg atcagtcgcc tgggctatct tcccaccggc aaggagaccc agccggtgac
    35641 ggtggattat gagaatgtgc actttaccgt ttgcggggta gaggagcgca gaattgaacg
    35701 gataaaggca gaagttaaag tatgacagaa caggtaatca cctttgaagc gatggaacag
    35761 gcagcgaacc tgtttggcag cttcgatgag aacataaagc tattggagcg ggagtacggc
    35821 gtgaccatca cctgccgggg cgccgacctg aaggtggtgg gggacgcaga gaatgtggcc
    35881 gccgctgccc gggcgctgaa cggactgctg accctaatta acaaaggcga gcaactgacg
    35941 gagcagaatg tgcgctatgt gatctcgctg gtgggcgagg gcaacgagga tgtgctctcc
    36001 tccatgacca cggactcggt gtgcgtgacg gccaagggtc gcccggtgaa gccaaagacc
    36061 gtgggccaaa agcggtactg cgagtccatt gccaaaaaca ccatcacctt tggcgtgggc
    36121 ccggccggta ccggcaaaac ttacctggct gtggcaatgg cggttaccgc ctttcgtgcc
    36181 aaagaggtga accggatcat tttgacccgt ccggcggtgg aagcggggga gaagttgggc
    36241 ttcctgcccg gcgacctgca aagcaaggta gacccgtacc tgcgcccgtt atatgacgcg
    36301 ctgtttgata tgctgggggc tgagagtttt cagcgctacc aggagcgagg cgctatcgag
    36361 gtggcaccac tggcctatat gcgtgggcgt accttggacg acagttttat tattctggat
    36421 gaggcccaaa acaccacgcc ggagcagatg aaaatgttct tgacccgcct ggggttcaac
    36481 tccaaaatgg tggtcaccgg cgacattacc cagattgacc tgccggaggg caagcgctcc
    36541 gggctggtga aggtgatgga cattctaaag catgtagatg atattgaaat tcataaattc
    36601 agccagaagg atgtggtgcg ccaccggttg gtgcaggaca ttattcgggc gtatgaaaaa
    36661 tatgaggaga aaaacaagta atggaatctg taaaagtggt catttcaaac gatcaaaagg
    36721 cagtgaaggt gcctaccggt attcggttgc tgatccgccg ttgttgccac gccgtgctgg
    36781 agctggagca tttcgagggc agtgcagagg tgagcgtgcg ctttgtggat aacgaacaga
    36841 tccgtgagct gaacaaagcg tatcgaaaca tcgacagaga gacggacgta cttagcttcc
    36901 ctctggggga gaacggtgtg tacgacatta accacgacac cggcgccaag ctgctggggg
    36961 atattgtgat ctctatggag aaagccatgg agcaggcaga gctgtataat caccccttgc
    37021 agcgggaaat cggctttttg accgtccatt ccatgctgca cctgctgggc tacgaccatg
    37081 agcagggcgg actggaagaa gtgcgtatgc gcgaaaagga agaaaccgtg ctgacccaaa
    37141 tcggctggaa gcgggacagt agctattaca tgggagacga gtcatgaccc gatctgcatt
    37201 tatcgccatt atcggcaagc ccaatgtggg caaatcttct attttgaacc gacttaccgg
    37261 cagcaagatc gccattgtgt cttctaagcc acagaccacc cgcaccaaga tcatgggcgt
    37321 gctgactcgg gacgaggtgc agctggtgtt tacggacacc cccggctttc accatgccca
    37381 caacaagctg ggcgagcata tgaaccaggc ggtaggcgac acggtaggcg gcgtggatgc
    37441 ttgcctgttt gtggtggagc ctaagggcga gctcaacgac aaggagcaag aactgctggc
    37501 aatgtgcaaa aagcagcgct tgccggtgat cctggccatt aacaaaattg acatgttgcg
    37561 ggacaagacg gaactggctc cccgcatcgg ccagttggca gggctgtatg actttacggc
    37621 tgtggtgcct tgcagcgccc agaccggcga gggtgtgcag gatctgctga cggagatgga
    37681 acgcctttcg ctgccgtcgc cccatttttt tccggacgat accttgacgg atcagccgga
    37741 gcgggtgctg gcggcggaaa tgattcggga gaagatcctg cgcctaatgg ataaggagat
    37801 tccccacggc attgccgttg ccattgagaa gatgaaggaa cgcccggacg gcagctgttt
    37861 ggatgtggac gccaccattt actgcgagcg ggagagccat aagggtatgg tcatcggcaa
    37921 gggaggcgct atgcttaaaa agatcgccac atttgctcgg caggatatgg agcgcttttt
    37981 cgggatcaag gtcaatctgc acacctgggt taaggtgaaa gaggattggc gcaaccgtga
    38041 gggactgatc cacaactttg gtttggataa cgaataaatt gattttttgc cgctgcggtg
    38101 ttggattttg tccttggatg aatttggcac aaatggcgtt gcacgcatag gatacaataa
    38161 aaacggtgat cctatgtcga tggcagagaa cagctggcaa cagtttatac aaaccggccg
    38221 tgtggccgat tatttgaaat acaaggaaga ggaacgacaa gaggggcatg aacagtacca
    38281 ccaaagggtt agtgatacgg gagcagacca ccggggagaa tgatcgcctg gtgactttgc
    38341 tgacggcgga tcacgggctg gtgcgtgcgt ttgtgcgagg cggcaagcag ctgaagaatc
    38401 ggcgtgccgc tgccacctcc cttttttgct atggcgagtt tgccctgtac cgtgggcgcg
    38461 acgcttatac ggtagacagt gcggcaccca ttgaggtgtt ttttggcttg cggcaggata
    38521 ttgatcggct ggcagctgcc caatattttg cccagcttag ctacgaattg gcggcggagg
    38581 aacaaccggc gccggaattg ttgcgcctgc tgctgaacac cctgcaccta ttgtgcaagg
    38641 gtaccaagcc gctggtgcag atcaaggcgg tgtttgagct gcgcgccctg tccatctccg
    38701 gttatatgcc caatattttg gcctgcgcca actgcgggac ttatgaaaca ccggtgatgt
    38761 actttgatgt ggacgggggc tgcatttact gtgagaattg ccccaaggca ggcgccgtgg
    38821 cagtacccaa gacggtgatg accgccgtgc gctacatttg cctgacggag ccggggcgta
    38881 tttttggctt tgctctgtcg ccggagcaaa tggcactgct gggccgggtg acggagcagt
    38941 acaccctgcg gcggctggac cggcgcttta ccacactgga attctacaag tccctgcaag
    39001 ccggggacgc gactacatag catcataatg gatagagata tggataagaa tttgcaaacc
    39061 ttggaactgg ataaggtgct tgcccttttg gcggaacaga ccacctgtga cgacgccaaa
    39121 gaggcggcat tggcgctgcg ccctgcggca gacccggggg agattgctct cctgctggat
    39181 cagacggagg acgctttttc tatgctggcc cggttcggcg cgccgtcttt tggcgggctg
    39241 cataatgtaa acggtccgtt gcagcgggcg gcagccggcg ggtgcctgaa tatgacggag
    39301 ttgctgcagg tgggcgacac cctgcgggcg ctgcgcattc tggacgactg gcacggccat
    39361 ttggcgggca caagctcgtc cctgaatttc ttttttgacg gcattacggt gaacaaatat
    39421 ttggagaacc ggatctttac ctgcattgtc agtccggagg aaatggcgga caaggcctcg
    39481 gaagaacttt acgacattcg tcggaagatt aaggccaagg cggcagccat tcggcaacgg
    39541 ctggacggta tgatccactc cacccattac caaaaattcc tgcaagagcc catcgtcacc
    39601 cagcgtggcg ggcgctttgt agtgccggta aaggcggagc accggggcga ggtgcccggt
    39661 ctggtgcatg acacctcctc cagcggcgct acggtgttta tcgagccggc ggcggtggtg
    39721 gacgccaata atgacattaa ggtgttagag ggccgggagc gggaagaggt gcagcgcatt
    39781 ctctttgagc tgtccgcaga ggcaggcact tttgcagaga gcgtgcgcca cagttatgac
    39841 agtgctgtgc ggctgaacct gatctttgcc aaggcgcact tggcgtacca aatgaaagcc
    39901 gctcgtcccc agctgaacac cgagggcgta acggatttga aaaatgcccg ccatccgctg
    39961 attgataaag agcgggtggt gccggtgcat attaccctgg gcacggacta tgatacgctg
    40021 gtgatcaccg gccccaatac cggcggcaag acggtgacct taaagaccct gggcctgctg
    40081 acggcgatgg tgggctgtgg gttgttgatc ccggtatcag acggcagcaa actggcgctg
    40141 taccgccaaa tcttggtgga tatcggagat gaacagagca ttgcccaaaa cctgtccact
    40201 ttctcctctc atatggtgaa tattattgat attatgggaa aggcggacga agactccctg
    40261 gtgctgatcg acgagttggg cgccgggacg gatcccatcg agggcgcggc gctggcagtg
    40321 tctgtcattg aatatctgcg ccaaaaggga gcgcacattg ccgccaccac ccattatgca
    40381 gagctgaaag cctatgcgct ggatacgccc ggggtcagta acggctgctg cgagtttgat
    40441 gtggagaccc tgcggcctac ctatcggttg ctgatcggcg tgcccggtcg gtccaacgcc
    40501 tttgccatta cggagcacct gggcatggat ccggcggtag tgcgggcagc taaggagatt
    40561 gtcggctcgg agaaccggca gtttgagtct gtgctggaga atctggagag cgctcgaaag
    40621 gcactggacg aggagcgggc agcggcgtcc aaggaacggc aagaggcgga gcggctggct
    40681 gccaaggcca gagaagaaaa gtccaagatc gacaccctgc gggatcgaga actggacaag
    40741 gctaagcgag aggcacagcg gctggtagat gctgccaaac gcacatcttc ggacttcctg
    40801 cttcagctgg agcagttgaa gaaagagcag actgccacca acgccacgga actggcccgc
    40861 aagaccaggc gggagatcaa aaatcgcttg ggtgagttgg acgatattgt gaaccccaac
    40921 cggctgaaca ccgattggga tgcggattat aagttacccc gccccttgca ggtaggggac
    40981 catgtgctca tcaagggcat tggtgagggc gacgtgctgg aactgggcag taagatcttg
    41041 gtttcctctg gtatgctgaa aacgcgggtc aaacccacgg atctgcgcct gctgccgcct
    41101 aagaagaaag cgccgatcac cggccagcgc accctgcggc gcaccacctc ccgggcagac
    41161 gcggatgtaa aaaccgagct ggatctgcga ggccaaacag tagaggaagc cctgggcaac
    41221 ctgggtctgt ttattgataa gtgcgtgctc aataacatat ccgaggtgcg cattatccac
    41281 ggcaaaggta ccggcgcgct gcgtaccgcc gtacaggaag aactgcgcca ccatcccaat
    41341 gtggccgagt accggctggg ggtgtacggc gagggcgaga acggcgtgac cattgccaag
    41401 ctcaagtagc ccttatatat aaacatacta taatatagcg atttgcacag cgttcaggcc
    41461 gatcggcttg ggcactgcgt ttattttatt ggtacaatgt cgtataactt ttgacatcaa
    41521 aaattaaatt tttcaaaaat tcggtcaaag cgacgcgacg gaatatttcc acggcgcggg
    41581 gcgtttccta ctaaatatgg agaacggcaa ctacatcttg tggttcgaca ggggagagac
    41641 accaaaaaaa cggtggttct gctttggtga tttttacaaa aatggagccg gattttctgt
    41701 cattttgcac aatgaaaaaa attccaaaga acttcaaaaa aaggcttgac agcaggggct
    41761 ctatataata taatattgcc tgcgtgtgat tgggcgtatt atatatataa tatatagaca
    41821 ccgcaacaca caaccagata tgcgttgatg ccggaggttg cgctcctacc cagagcggta
    41881 atttcggcgg agtatgtccg atttcaaacc gggcgaaacg aatcattgta cgacgcggac
    41941 cgtaaggggt ccttgcagag cgtgacttgc gaacgcgctg tgcaccgtgt aaccgtgccc
    42001 gaatgaactg ccttcattcg gctttattta cggtaagggt tgaaacacac gggtgggtag
    42061 tcaaacaatg gttgctcgca ccatcaaaat tcatggagga atttcacatg gcagcaagta
    42121 aagttaagat ccgcatcaga ctgaagggct atgaccacaa cctggtggac caggctgcgg
    42181 agaagatcgt agacaccgca aagcgcaccg gcgctcaggt gagcggtccc atcccgcttc
    42241 ccaccgagaa ggaagttgtt accatcctgc gtgctgtaca caagtacaag gacagccgtg
    42301 agcagtttga gcagagaaca cacaagagac tcatcgacat tctcagacct tccaacaaga
    42361 cggtggaagc gctgacaagt cttgagctcc cggcaggcgt tgagatcgag attaagctct
    42421 aattgaactg aaaacagatc gcaacccggt cgaggtcatg ttggggagac ccaaccaata
    42481 accaaaggag gaataaacat gaagaaaggt cttatcggta agaaaatcgg catgacccag
    42541 gtcttcgacg cacagggcca tgcaatccct gtaaccgttg tggaggccgg tccttgcacg
    42601 attacccaga agaagacaat ggagaacgac ggctatgagg ccattcaggt gggctttggc
    42661 gatgtgaaga tcacacgcgt caacaaaccg atgaagggtc attttgacaa agccgatgtg
    42721 gctcccaaga agacactgaa ggaatttcgt ctggacgaca tttccgcaat gaatgtaggt
    42781 gacatcctga aggccgatat tttcgctccc ggcgaaaaga tcgatgtgaa gggcaccagc
    42841 aagggtaagg gcaccgcagg cgccattaag cgctggaact tctctcgtct gagaatgagc
    42901 cacggtaccg gccccaacgc ccgtcacgcc ggttctttgg gtgcctgctc cagcccctct
    42961 cgcgtattta agggcaagaa gatggcaggt cacctgggtc atgagaccgt aaccgttcaa
    43021 aacctcgagg ttgttaaggt ggatgccgag aataacctca tcgccatcaa gggcgccgtt
    43081 cccggcccca agggcggcat tgttgtcatc gctgacgcag tgaaagctta acgaaaggag
    43141 agattaaaat ggcacaggtt caggtttata accaggaagg taagaaaact tctaaattgg
    43201 aacttgcaga ttccgttttc gccattgagc cgaacgaatc cgcaatgcat cttgcagtgg
    43261 tcagctatct ggctaaccag cgtcagggca cacagtcaac tctcactcgt tctgaggtca
    43321 gcggcggcgg tgcaaagccc tggagacaga aaggcaccgg tcgtgcccgt cagggttcta
    43381 ccagaagccc gcagtggacc cacggcggta ttgctctcgg cccgaagccc agaacatacg
    43441 gcatcagcat caacaagaag gtgcgcagac tggctatgaa gtccgcgctg tccagcaagg
    43501 ttgctgctga ggagatgatg gtagtgaaca aggtagagct ggaagacatt aagaccaaag
    43561 ctgtggtcga gatgctcacc aagctgaagg ctgccaagaa gaccctgatc gtcaccgcag
    43621 ataaggacga gaagatttat aagagcgcac ggaacatcgc cggcgttaag gttgtgaccg
    43681 ccaacaccct ttgcgtgtat gacattctca actgcgacag cttcgttgtt ctgaaggacg
    43741 ccgccaagaa gatcgaggag gtatatgcat aatgaaagct gcacaggaca ttatcattaa
    43801 gccgatcatt acggaagagt ccatgaccgg catcatgatg aagaaatata ccttcaaagt
    43861 tgccaaagac gccggcaaga ttgagatcaa gaaggctgtt gaggaactgt tccccggcac
    43921 caaggtgaag aaagtaaaca ccctgaatgt aagaggtcag aagcgccgcc agggcgccaa
    43981 tgtgggttac accccctctt ggaagaaggc tgtggttacc ctcaccgagg actccaagga
    44041 gattgagttc ttcaacgata tgatgtaatc tcttatacat tatatataca aacactaaga
    44101 caaccatgat ttcgggtgat gaggtatgaa aggagccatc ctttcgcaaa gttatccgga
    44161 aaggagaaat aagaatggca atcaaaactt ataagccgac tacgccgtcc agacggaata
    44221 tgtcggttac cgattactct tctctgtcca aggttgctcc ggagcgttct ctgcttcagc
    44281 cgctgaacaa aaagtccggc cgcaactcct acggcagaat caccgttcgt catcgtggcg
    44341 gcggtaacag aaaaaaatac cgtgtgatcg acttcaagcg caacaagttc gatattcccg
    44401 ctgaggtcaa gagcattgag tatgatccca acagaagcgc gcacatcgct ctcatccagt
    44461 atgaggacgg cgtgaagagc tacatcaccg ctcccgaagg cctgaaggta ggcgacaccg
    44521 tggtagccgg tacggatgta gacatcgtgg ccggtaacgc tctgccgctg cagtacattc
    44581 ccgttggtac tatggtgcac aatgtggagc tgtatcccgg taacggcgca cagctggctc
    44641 gctctgccgg taacggcgca cagctgatgg ctctggaagg tccgtacgca ctgctgcgtc
    44701 tgccctccgg cgagctgcgc aacgtgccct gcaactgcat ggctaccatt ggcgtggttg
    44761 gcaatgccga tcatgcaaat gtgaagatcg gtaaggccgg tcgtaagcgc aatatgggct
    44821 tccgtcccac tgttcgcggt tctgtaatga accccaacga ccacccgcac ggtggtggtg
    44881 agggtaagtc ccccatcggc cgtcccggtc cttgcacccc ttggggcaag cctgctctgg
    44941 gttataagac ccgcagcaag aagaaaaagt ctgacaagat gatcgttcgc cgtcgcaacg
    45001 gtaaataaga agaaaggaga agattaaatg agtagaagtg ccaagaaggg cttttatgtt
    45061 gaagaaagcc tgttcaaaaa ggttgaagcc ctgaacgcta agggcgacaa gcaggttatc
    45121 aaaacctggt ccagaagttc cacaatcttc cctgaattcg taggtcatac ctttgctgtt
    45181 cacgacggaa gaaagcatgt accggtctat gtgaccgagg acatggtcgg ccataagctg
    45241 ggtgagttcg cgcccaccag aacatttaga ggccacgcag gctccaagtc atctaagtaa
    45301 tcggaaagga gatttattat ggaagctaca gcaaaagcaa cgtacgtccg tatctctccc
    45361 agaaaggttc agatcgtact tgatttaatc agaaagcagc ctgccgacaa ggccatggct
    45421 attctgcaat acacccccaa agccgcttgt gagcctgtga tgaaggtgct caagtccgcg
    45481 atggcaaatg cagagaacaa caacaatatg gatgtttccc gtctgtatgt gagcgactgc
    45541 aatgtaggcg ccggccccac tctgaagaga attcaggcca gagcccaggg cagagcttac
    45601 agaatcaaca agagaacatc tcacatcacc attaccgtta aggaaatgga agactaagcg
    45661 aggaggaaga gttaaatggg acagaaatgt aatcctaccg gtctcagaat cggtgtcatt
    45721 aaaaactggg actcccgctg gtacgcaaag aagggcgagt tcggcgatac ccttgtagag
    45781 gactacaagc tgcgtaagta tctgctggag accctttccg gcgcaggtgt tcctaaggtg
    45841 gagattgagc gtgacgccaa gcgtgtgcgc atcaacatcc actgcgcaaa gcccggtatg
    45901 gtgatcggca agcagggcgc tgagatcgaa aagctcagag cgctgtgcgc caagaaactg
    45961 ggcaaagaac tgaacgaagt gtacatcaac atcgttgaga tcaagcagcc cgatctgaat
    46021 gcaactttgg ttgctcagaa tgtggccggt cagctggagc ggcgtgtatc tttccgtcgc
    46081 gcagtaaagg gtgctatccg caacaccatg cgtttgggcg ctcgcggtat caagatccag
    46141 gtcagcggcc gtgtaggcgg cgccgagatc gcgcgtaccg agacatacaa agagggtacg
    46201 atcccgctgc agaccatccg tgcagacatt gactacggtt tggttgaggc taagaccact
    46261 tacggccgta tcggcgtaaa ggtttggatc taccagggcg aggttcttca cgagtctcgt
    46321 aataagagaa gaaatcgtcg ggaaggagga aatcgataat gctgttacct aagcgtgtta
    46381 agcaccgcaa gcagcacaga ggtcgtatga ccggtgtggc tacccgcggc aataaagtta
    46441 cctacggtga gtacggtctg atgaccactg agcctgcatg gatcactgcg gcacagatcg
    46501 aggctgcccg tatcgctatg acacgttaca ccaagcgtgg cggtcaggtc tggatcaaga
//
LOCUS       Bengtsson-PalmeJ_2015__TRAVELRES39_NODE_3_length_544577_cov_58.3364      544577 bp    DNA     linear   UNA 03-APR-2020
DEFINITION  Bengtsson-PalmeJ_2015__TRAVELRES39_NODE_3_length_544577_cov_58.3364
            .
ACCESSION   geneious|urn:local:
VERSION     geneious|urn:local:.:3b-bwzg7m7:2
KEYWORDS    .
SOURCE      
  ORGANISM  .
FEATURES             Location/Qualifiers
     misc_feature    1..1026
                     /note="Geneious type: fn3"
                     /standard_name="fn3"
     misc_feature    complement(1108..1836)
                     /note="Geneious type: TIGR00768"
                     /standard_name="TIGR00768"
     misc_feature    complement(1833..2654)
                     /note="Geneious type: TIGR00768"
                     /standard_name="TIGR00768"
     misc_feature    2771..3952
                     /note="Geneious type: TIGR00355"
                     /standard_name="TIGR00355"
     misc_feature    3952..4731
                     /note="Geneious type: Methyltransf_11"
                     /standard_name="Methyltransf_11"
     misc_feature    4800..5429
                     /note="Geneious type: HTH_3"
                     /standard_name="HTH_3"
     misc_feature    complement(5588..6115)
                     /note="Geneious type: TIGR02491"
                     /standard_name="TIGR02491"
     misc_feature    complement(6117..8300)
                     /note="Geneious type: NRDD"
                     /standard_name="NRDD"
     misc_feature    complement(8903..9505)
                     /note="Geneious type: TIGR03931"
                     /standard_name="TIGR03931"
     misc_feature    complement(9623..10399)
                     /note="Geneious type: Trp_syntA"
                     /standard_name="Trp_syntA"
     misc_feature    complement(10392..11576)
                     /note="Geneious type: TIGR00263"
                     /standard_name="TIGR00263"
     misc_feature    complement(11569..12156)
                     /note="Geneious type: PRAI"
                     /standard_name="PRAI"
     misc_feature    complement(12153..12926)
                     /note="Geneious type: IGPS"
                     /standard_name="IGPS"
     misc_feature    complement(12923..13945)
                     /note="Geneious type: TIGR01245"
                     /standard_name="TIGR01245"
     misc_feature    complement(13948..14508)
                     /note="Geneious type: TIGR00566"
                     /standard_name="TIGR00566"
     misc_feature    complement(14505..15974)
                     /note="Geneious type: TIGR00564"
                     /standard_name="TIGR00564"
     misc_feature    complement(16278..17129)
                     /note="Geneious type: Asparaginase"
                     /standard_name="Asparaginase"
     misc_feature    17238..18197
                     /note="Geneious type: TIGR01771"
                     /standard_name="TIGR01771"
     misc_feature    complement(18390..18602)
                     /note="Geneious type: HTH_3"
                     /standard_name="HTH_3"
     misc_feature    18702..19259
                     /note="Geneious type: Glucos_trans_II"
                     /standard_name="Glucos_trans_II"
     misc_feature    19278..19526
                     /note="Geneious type: TF_Zn_Ribbon"
                     /standard_name="TF_Zn_Ribbon"
     misc_feature    complement(19656..20663)
                     /note="Geneious type: GGGtGRT"
                     /standard_name="GGGtGRT"
     misc_feature    complement(20682..21374)
                     /note="Geneious type: TIGR03419"
                     /standard_name="TIGR03419"
     misc_feature    21572..21838
                     /note="Geneious type: PqqD"
                     /standard_name="PqqD"
     misc_feature    22150..22794
                     /note="Geneious type: TIGR02366"
                     /standard_name="TIGR02366"
     misc_feature    22796..24340
                     /note="Geneious type: TIGR02966"
                     /standard_name="TIGR02966"
     misc_feature    24318..25028
                     /note="Geneious type: TIGR02154"
                     /standard_name="TIGR02154"
     misc_feature    complement(25101..25430)
                     /note="Geneious type: AzlD"
                     /standard_name="AzlD"
     misc_feature    complement(25427..26143)
                     /note="Geneious type: TIGR00346"
                     /standard_name="TIGR00346"
     misc_feature    complement(26572..27312)
                     /note="Geneious type: TIGR04094"
                     /standard_name="TIGR04094"
     misc_feature    27483..28460
                     /note="Geneious type: APH"
                     /standard_name="APH"
     misc_feature    28453..29799
                     /note="Geneious type: TIGR00797"
                     /standard_name="TIGR00797"
     misc_feature    complement(29922..30275)
                     /note="Geneious type: Cupin_2"
                     /standard_name="Cupin_2"
     misc_feature    30415..31395
                     /note="Geneious type: ABC_sub_bind"
                     /standard_name="ABC_sub_bind"
     misc_feature    31570..32481
                     /note="Geneious type: BPD_transp_2"
                     /standard_name="BPD_transp_2"
     misc_feature    32474..33283
                     /note="Geneious type: TIGR03375"
                     /standard_name="TIGR03375"
     misc_feature    complement(33519..34262)
                     /note="Geneious type: Acetyltransf_1"
                     /standard_name="Acetyltransf_1"
     misc_feature    complement(34241..34696)
                     /note="Geneious type: NUDIX"
                     /standard_name="NUDIX"
     misc_feature    complement(34844..35425)
                     /note="Geneious type: Mic1"
                     /standard_name="Mic1"
     misc_feature    complement(35442..36839)
                     /note="Geneious type: TIGR00797"
                     /standard_name="TIGR00797"
     misc_feature    complement(36847..37710)
                     /note="Geneious type: TIGR00755"
                     /standard_name="TIGR00755"
     misc_feature    37856..38314
                     /note="Geneious type: TIGR04472"
                     /standard_name="TIGR04472"
     misc_feature    38317..40098
                     /note="Geneious type: TIGR00958"
                     /standard_name="TIGR00958"
     misc_feature    40098..41942
                     /note="Geneious type: TIGR02203"
                     /standard_name="TIGR02203"
     misc_feature    42187..42879
                     /note="Geneious type: ABC_trans_CmpB"
                     /standard_name="ABC_trans_CmpB"
     misc_feature    42952..43518
                     /note="Geneious type: TIGR02366"
                     /standard_name="TIGR02366"
     misc_feature    43727..44248
                     /note="Geneious type: TIGR01167"
                     /standard_name="TIGR01167"
     misc_feature    44337..45146
                     /note="Geneious type: TIGR03064"
                     /standard_name="TIGR03064"
     misc_feature    45130..46464
                     /note="Geneious type: LytR_cpsA_psr"
                     /standard_name="LytR_cpsA_psr"
     misc_feature    46592..47434
                     /note="Geneious type: TIGR00232"
                     /standard_name="TIGR00232"
     misc_feature    47437..48378
                     /note="Geneious type: TIGR00204"
                     /standard_name="TIGR00204"
     misc_feature    48512..49066
                     /note="Geneious type: LemA"
                     /standard_name="LemA"
     misc_feature    49066..50790
                     /note="Geneious type: DUF2207"
                     /standard_name="DUF2207"
     misc_feature    complement(50934..51413)
                     /note="Geneious type: Acetyltransf_10"
                     /standard_name="Acetyltransf_10"
     misc_feature    complement(51922..52395)
                     /note="Geneious type: TIGR00086"
                     /standard_name="TIGR00086"
     misc_feature    complement(52411..53010)
                     /note="Geneious type: TIGR00615"
                     /standard_name="TIGR00615"
     misc_feature    complement(53023..53367)
                     /note="Geneious type: YbaB_DNA_bd"
                     /standard_name="YbaB_DNA_bd"
     misc_feature    complement(53379..55109)
                     /note="Geneious type: TIGR02397"
                     /standard_name="TIGR02397"
     misc_feature    complement(55319..55822)
                     /note="Geneious type: Flavin_Reduct"
                     /standard_name="Flavin_Reduct"
     misc_feature    complement(55930..56655)
                     /note="Geneious type: Amidohydro_2"
                     /standard_name="Amidohydro_2"
     misc_feature    complement(56652..57203)
                     /note="Geneious type: ECF-ribofla_trS"
                     /standard_name="ECF-ribofla_trS"
     misc_feature    57388..58749
                     /note="Geneious type: TIGR00797"
                     /standard_name="TIGR00797"
     misc_feature    58965..60206
                     /note="Geneious type: Peptidase_M28"
                     /standard_name="Peptidase_M28"
     CDS             60403..60915
                     /codon_start=1
                     /standard_name="CDS"
     misc_feature    60915..62114
                     /note="Geneious type: MFS_1"
                     /standard_name="MFS_1"
     misc_feature    complement(62176..64929)
                     /note="Geneious type: TIGR00963"
                     /standard_name="TIGR00963"
     misc_feature    complement(65076..65705)
                     /note="Geneious type: TIGR02722"
                     /standard_name="TIGR02722"
     misc_feature    65955..66575
                     /note="Geneious type: TIGR03025"
                     /standard_name="TIGR03025"
     misc_feature    66617..69676
                     /note="Geneious type: Glyco_hydro_2_C"
                     /standard_name="Glyco_hydro_2_C"
     misc_feature    69803..71284
                     /note="Geneious type: TIGR04055"
                     /standard_name="TIGR04055"
     misc_feature    71367..71969
                     /note="Geneious type: Pept_tRNA_hydro"
                     /standard_name="Pept_tRNA_hydro"
     misc_feature    72007..75486
                     /note="Geneious type: TIGR00580"
                     /standard_name="TIGR00580"
     misc_feature    75492..76259
                     /note="Geneious type: Peptidase_M23"
                     /standard_name="Peptidase_M23"
     misc_feature    76408..76749
                     /note="Geneious type: TIGR00287"
                     /standard_name="TIGR00287"
     misc_feature    76769..77992
                     /note="Geneious type: TIGR01547"
                     /standard_name="TIGR01547"
     CDS             77997..79130
                     /codon_start=1
                     /standard_name="CDS"
     CDS             79127..80098
                     /codon_start=1
                     /standard_name="CDS"
     CDS             80112..80459
                     /codon_start=1
                     /standard_name="CDS"
     misc_feature    80478..81464
                     /note="Geneious type: TIGR01554"
                     /standard_name="TIGR01554"
     CDS             81475..81831
                     /codon_start=1
                     /standard_name="CDS"
     CDS             81828..82226
                     /codon_start=1
                     /standard_name="CDS"
     CDS             82195..82596
                     /codon_start=1
                     /standard_name="CDS"
     CDS             82580..82666
                     /codon_start=1
                     /standard_name="CDS"
     misc_feature    82669..83187
                     /note="Geneious type: LysM"
                     /standard_name="LysM"
     CDS             83184..84131
                     /codon_start=1
                     /standard_name="CDS"
     misc_feature    84118..84468
                     /note="Geneious type: Phage_Mu_Gp45"
                     /standard_name="Phage_Mu_Gp45"
     CDS             84465..84779
                     /codon_start=1
                     /standard_name="CDS"
     misc_feature    84776..85846
                     /note="Geneious type: Baseplate_J"
                     /standard_name="Baseplate_J"
     CDS             85839..86387
                     /codon_start=1
                     /standard_name="CDS"
     CDS             86389..86865
                     /codon_start=1
                     /standard_name="CDS"
     misc_feature    86961..87572
                     /note="Geneious type: Cytidylate_kin2"
                     /standard_name="Cytidylate_kin2"
     misc_feature    87900..88466
                     /note="Geneious type: DUF3816"
                     /standard_name="DUF3816"
     misc_feature    88485..89252
                     /note="Geneious type: TIGR00671"
                     /standard_name="TIGR00671"
     misc_feature    89338..90591
                     /note="Geneious type: DUF1015"
                     /standard_name="DUF1015"
     misc_feature    90695..91192
                     /note="Geneious type: DUF150"
                     /standard_name="DUF150"
     misc_feature    91211..92269
                     /note="Geneious type: TIGR01953"
                     /standard_name="TIGR01953"
     misc_feature    92300..92566
                     /note="Geneious type: DUF448"
                     /standard_name="DUF448"
     misc_feature    92559..92888
                     /note="Geneious type: Ribosomal_L7Ae"
                     /standard_name="Ribosomal_L7Ae"
     misc_feature    92879..95251
                     /note="Geneious type: TIGR00487"
                     /standard_name="TIGR00487"
     misc_feature    95265..95612
                     /note="Geneious type: TIGR00082"
                     /standard_name="TIGR00082"
     misc_feature    95602..96543
                     /note="Geneious type: DHH"
                     /standard_name="DHH"
     misc_feature    96540..97439
                     /note="Geneious type: TIGR00431"
                     /standard_name="TIGR00431"
     misc_feature    97446..98264
                     /note="Geneious type: TIGR00083"
                     /standard_name="TIGR00083"
     misc_feature    98242..98904
                     /note="Geneious type: TIGR02253"
                     /standard_name="TIGR02253"
     misc_feature    99077..99367
                     /note="Geneious type: Ribosomal_S6"
                     /standard_name="Ribosomal_S6"
     misc_feature    99378..99821
                     /note="Geneious type: TIGR00621"
                     /standard_name="TIGR00621"
     misc_feature    99840..100076
                     /note="Geneious type: TIGR00165"
                     /standard_name="TIGR00165"
     misc_feature    complement(100197..100697)
                     /note="Geneious type: TIGR00185"
                     /standard_name="TIGR00185"
     misc_feature    complement(100681..101802)
                     /note="Geneious type: TIGR00221"
                     /standard_name="TIGR00221"
     misc_feature    complement(101799..102803)
                     /note="Geneious type: TIGR00737"
                     /standard_name="TIGR00737"
     misc_feature    102901..105507
                     /note="Geneious type: TIGR00593"
                     /standard_name="TIGR00593"
     misc_feature    105494..105964
                     /note="Geneious type: TIGR01575"
                     /standard_name="TIGR01575"
     misc_feature    105957..107363
                     /note="Geneious type: Proteasome_A_N"
                     /standard_name="Proteasome_A_N"
     misc_feature    107360..108370
                     /note="Geneious type: TIGR03723"
                     /standard_name="TIGR03723"
     misc_feature    108502..110283
                     /note="Geneious type: PEPCK"
                     /standard_name="PEPCK"
     misc_feature    110674..111873
                     /note="Geneious type: PGK"
                     /standard_name="PGK"
     misc_feature    111914..112681
                     /note="Geneious type: TIM"
                     /standard_name="TIM"
     misc_feature    112766..114295
                     /note="Geneious type: TIGR01307"
                     /standard_name="TIGR01307"
     misc_feature    114431..115369
                     /note="Geneious type: TIGR02424"
                     /standard_name="TIGR02424"
     misc_feature    115464..116576
                     /note="Geneious type: Meth_synt_2"
                     /standard_name="Meth_synt_2"
     misc_feature    116777..117562
                     /note="Geneious type: Methyltransf_11"
                     /standard_name="Methyltransf_11"
     misc_feature    117672..118313
                     /note="Geneious type: TIGR01367"
                     /standard_name="TIGR01367"
     misc_feature    118665..120404
                     /note="Geneious type: TIGR00970"
                     /standard_name="TIGR00970"
     misc_feature    120423..121493
                     /note="Geneious type: TIGR00169"
                     /standard_name="TIGR00169"
     misc_feature    complement(121682..123145)
                     /note="Geneious type: DUF3048"
                     /standard_name="DUF3048"
     CDS             123297..123902
                     /codon_start=1
                     /standard_name="CDS"
     CDS             123971..124153
                     /codon_start=1
                     /standard_name="CDS"
     misc_feature    complement(124205..125362)
                     /note="Geneious type: TIGR02349"
                     /standard_name="TIGR02349"
     misc_feature    complement(125457..127298)
                     /note="Geneious type: TIGR02350"
                     /standard_name="TIGR02350"
     misc_feature    complement(127322..127876)
                     /note="Geneious type: GrpE"
                     /standard_name="GrpE"
     misc_feature    complement(127869..128906)
                     /note="Geneious type: TIGR00331"
                     /standard_name="TIGR00331"
     misc_feature    complement(129136..129891)
                     /note="Geneious type: CHAP"
                     /standard_name="CHAP"
     misc_feature    complement(130219..131391)
                     /note="Geneious type: malic"
                     /standard_name="malic"
     misc_feature    complement(131403..132512)
                     /note="Geneious type: Ldh_2"
                     /standard_name="Ldh_2"
     misc_feature    complement(132638..134176)
                     /note="Geneious type: TIGR01311"
                     /standard_name="TIGR01311"
     misc_feature    complement(134348..134575)
                     /note="Geneious type: TIGR00517"
                     /standard_name="TIGR00517"
     misc_feature    134654..135517
                     /note="Geneious type: TIGR00507"
                     /standard_name="TIGR00507"
     misc_feature    135517..136005
                     /note="Geneious type: SKI"
                     /standard_name="SKI"
     misc_feature    136145..136990
                     /note="Geneious type: ABC2_membrane"
                     /standard_name="ABC2_membrane"
     misc_feature    complement(137041..137745)
                     /note="Geneious type: HAMP"
                     /standard_name="HAMP"
     misc_feature    complement(137738..138370)
                     /note="Geneious type: TIGR03740"
                     /standard_name="TIGR03740"
     CDS             complement(138379..139128)
                     /codon_start=1
                     /standard_name="CDS"
     misc_feature    complement(139125..139889)
                     /note="Geneious type: ABC2_membrane_4"
                     /standard_name="ABC2_membrane_4"
     CDS             complement(140114..140371)
                     /codon_start=1
                     /standard_name="CDS"
     CDS             complement(140361..140516)
                     /codon_start=1
                     /standard_name="CDS"
     misc_feature    complement(140559..141497)
                     /note="Geneious type: EamA"
                     /standard_name="EamA"
     misc_feature    complement(141508..142539)
                     /note="Geneious type: TIGR00539"
                     /standard_name="TIGR00539"
     misc_feature    complement(142572..144407)
                     /note="Geneious type: TIGR01394"
                     /standard_name="TIGR01394"
     misc_feature    complement(144416..146089)
                     /note="Geneious type: TIGR00440"
                     /standard_name="TIGR00440"
     misc_feature    complement(146082..147935)
                     /note="Geneious type: TIGR00464"
                     /standard_name="TIGR00464"
     misc_feature    147926..148105
                     /note="Geneious type: DUF4250"
                     /standard_name="DUF4250"
     CDS             complement(148424..148588)
                     /codon_start=1
                     /standard_name="CDS"
     misc_feature    complement(148424..148588)
                     /note="Geneious type: AcrIIA22_homolog"
                     /standard_name="AcrIIA22_homolog"
     misc_feature    complement(148675..149055)
                     /note="Geneious type: DUF262"
                     /standard_name="DUF262"
     misc_feature    complement(149052..149546)
                     /note="Geneious type: HicB"
                     /standard_name="HicB"
     misc_feature    complement(149543..149857)
                     /note="Geneious type: HicA_toxin"
                     /standard_name="HicA_toxin"
     misc_feature    complement(149962..150879)
                     /note="Geneious type: Peptidase_C39_2"
                     /standard_name="Peptidase_C39_2"
     misc_feature    complement(150872..151138)
                     /note="Geneious type: Holin_SPP1"
                     /standard_name="Holin_SPP1"
     misc_feature    complement(151141..151494)
                     /note="Geneious type: DUF4127"
                     /standard_name="DUF4127"
     CDS             complement(151487..151669)
                     /codon_start=1
                     /standard_name="CDS"
     misc_feature    complement(151666..153237)
                     /note="Geneious type: Collagen"
                     /standard_name="Collagen"
     misc_feature    153318..153845
                     /note="Geneious type: TIGR04420"
                     /standard_name="TIGR04420"
     misc_feature    complement(153891..156437)
                     /note="Geneious type: Peptidase_S74"
                     /standard_name="Peptidase_S74"
     CDS             complement(156449..156817)
                     /codon_start=1
                     /standard_name="CDS"
     misc_feature    complement(156829..159615)
                     /note="Geneious type: TIGR02168"
                     /standard_name="TIGR02168"
     CDS             complement(159647..159922)
                     /codon_start=1
                     /standard_name="CDS"
     CDS             complement(159942..160382)
                     /codon_start=1
                     /standard_name="CDS"
     misc_feature    complement(160438..160881)
                     /note="Geneious type: Phage_tail_3"
                     /standard_name="Phage_tail_3"
     CDS             complement(160894..161262)
                     /codon_start=1
                     /standard_name="CDS"
     misc_feature    complement(161259..161729)
                     /note="Geneious type: TIGR01725"
                     /standard_name="TIGR01725"
     CDS             complement(162047..162433)
                     /codon_start=1
                     /standard_name="CDS"
     CDS             complement(162473..162598)
                     /codon_start=1
                     /standard_name="CDS"
     misc_feature    complement(162615..163730)
                     /note="Geneious type: P22_CoatProtein"
                     /standard_name="P22_CoatProtein"
     misc_feature    complement(163746..164408)
                     /note="Geneious type: DUF4355"
                     /standard_name="DUF4355"
     misc_feature    complement(164718..166220)
                     /note="Geneious type: TIGR01641"
                     /standard_name="TIGR01641"
     misc_feature    complement(166224..167777)
                     /note="Geneious type: Phage_prot_Gp6"
                     /standard_name="Phage_prot_Gp6"
     misc_feature    complement(167779..169047)
                     /note="Geneious type: TIGR01547"
                     /standard_name="TIGR01547"
     misc_feature    complement(169035..169448)
                     /note="Geneious type: Terminase_2"
                     /standard_name="Terminase_2"
     misc_feature    complement(169489..169926)
                     /note="Geneious type: ECSCR"
                     /standard_name="ECSCR"
     misc_feature    complement(170107..170520)
                     /note="Geneious type: TIGR02473"
                     /standard_name="TIGR02473"
     misc_feature    complement(170964..171905)
                     /note="Geneious type: TIGR02168"
                     /standard_name="TIGR02168"
     misc_feature    complement(171939..173618)
                     /note="Geneious type: PcfJ"
                     /standard_name="PcfJ"
     misc_feature    complement(173628..173945)
                     /note="Geneious type: PcfK"
                     /standard_name="PcfK"
     CDS             complement(173942..174109)
                     /codon_start=1
                     /standard_name="CDS"
     misc_feature    complement(174099..174632)
                     /note="Geneious type: DAP10"
                     /standard_name="DAP10"
     misc_feature    complement(174629..175039)
                     /note="Geneious type: DUF1064"
                     /standard_name="DUF1064"
     CDS             complement(175039..175347)
                     /codon_start=1
                     /standard_name="CDS"
     CDS             complement(175384..176136)
                     /codon_start=1
                     /standard_name="CDS"
     CDS             complement(176541..176789)
                     /codon_start=1
                     /standard_name="CDS"
     misc_feature    complement(176773..177087)
                     /note="Geneious type: OATP"
                     /standard_name="OATP"
     misc_feature    complement(177120..177437)
                     /note="Geneious type: HTH_17"
                     /standard_name="HTH_17"
     misc_feature    177720..178097
                     /note="Geneious type: DUF2513"
                     /standard_name="DUF2513"
     CDS             complement(178087..178257)
                     /codon_start=1
                     /standard_name="CDS"
     misc_feature    complement(178322..178513)
                     /note="Geneious type: HTH_3"
                     /standard_name="HTH_3"
     misc_feature    178750..179100
                     /note="Geneious type: HTH_3"
                     /standard_name="HTH_3"
     misc_feature    179087..179497
                     /note="Geneious type: DUF955"
                     /standard_name="DUF955"
     misc_feature    179494..180162
                     /note="Geneious type: NTase_sub_bind"
                     /standard_name="NTase_sub_bind"
     misc_feature    180347..181540
                     /note="Geneious type: Phage_integrase"
                     /standard_name="Phage_integrase"
     misc_feature    182360..182551
                     /note="Geneious type: RHH_1"
                     /standard_name="RHH_1"
     misc_feature    complement(183295..184020)
                     /note="Geneious type: ThiF"
                     /standard_name="ThiF"
     misc_feature    184253..186628
                     /note="Geneious type: Alpha-L-AF_C"
                     /standard_name="Alpha-L-AF_C"
     misc_feature    complement(186731..187132)
                     /note="Geneious type: DUF559"
                     /standard_name="DUF559"
     misc_feature    complement(187175..187525)
                     /note="Geneious type: Amidohydro_3"
                     /standard_name="Amidohydro_3"
     misc_feature    complement(187536..188687)
                     /note="Geneious type: TIGR01753"
                     /standard_name="TIGR01753"
     misc_feature    complement(188815..189963)
                     /note="Geneious type: TIGR02638"
                     /standard_name="TIGR02638"
     misc_feature    190474..192726
                     /note="Geneious type: TIGR01255"
                     /standard_name="TIGR01255"
     misc_feature    192741..193484
                     /note="Geneious type: TIGR02493"
                     /standard_name="TIGR02493"
     misc_feature    complement(193572..194318)
                     /note="Geneious type: TIGR01184"
                     /standard_name="TIGR01184"
     misc_feature    complement(194322..195359)
                     /note="Geneious type: NMT1"
                     /standard_name="NMT1"
     misc_feature    complement(195361..196143)
                     /note="Geneious type: BPD_transp_1"
                     /standard_name="BPD_transp_1"
     misc_feature    complement(196112..196411)
                     /note="Geneious type: Thiamine_BP"
                     /standard_name="Thiamine_BP"
     misc_feature    complement(196639..197802)
                     /note="Geneious type: TIGR01327"
                     /standard_name="TIGR01327"
     misc_feature    complement(197802..198884)
                     /note="Geneious type: TIGR01364"
                     /standard_name="TIGR01364"
     misc_feature    complement(199222..200055)
                     /note="Geneious type: TIGR01863"
                     /standard_name="TIGR01863"
     misc_feature    200273..201337
                     /note="Geneious type: TIGR01205"
                     /standard_name="TIGR01205"
     misc_feature    201334..201792
                     /note="Geneious type: DUF1934"
                     /standard_name="DUF1934"
     misc_feature    201796..203484
                     /note="Geneious type: TIGR00456"
                     /standard_name="TIGR00456"
     misc_feature    203505..204944
                     /note="Geneious type: TIGR04545"
                     /standard_name="TIGR04545"
     misc_feature    complement(205004..205885)
                     /note="Geneious type: PI-PLC-X"
                     /standard_name="PI-PLC-X"
     CDS             205915..206421
                     /codon_start=1
                     /standard_name="CDS"
     misc_feature    206418..207362
                     /note="Geneious type: PHP"
                     /standard_name="PHP"
     misc_feature    complement(207404..207919)
                     /note="Geneious type: DUF45"
                     /standard_name="DUF45"
     misc_feature    complement(207919..208902)
                     /note="Geneious type: PHP_C"
                     /standard_name="PHP_C"
     misc_feature    complement(208965..210530)
                     /note="Geneious type: Voltage_CLC"
                     /standard_name="Voltage_CLC"
     misc_feature    210711..211289
                     /note="Geneious type: TIGR01744"
                     /standard_name="TIGR01744"
     misc_feature    211346..212587
                     /note="Geneious type: Bmp"
                     /standard_name="Bmp"
     misc_feature    212681..214222
                     /note="Geneious type: TIGR02633"
                     /standard_name="TIGR02633"
     misc_feature    214215..215318
                     /note="Geneious type: BPD_transp_2"
                     /standard_name="BPD_transp_2"
     misc_feature    215318..216310
                     /note="Geneious type: BPD_transp_2"
                     /standard_name="BPD_transp_2"
     misc_feature    216310..216849
                     /note="Geneious type: TIGR01203"
                     /standard_name="TIGR01203"
     misc_feature    216877..217509
                     /note="Geneious type: TIGR01091"
                     /standard_name="TIGR01091"
     misc_feature    217546..218943
                     /note="Geneious type: TIGR00801"
                     /standard_name="TIGR00801"
     misc_feature    219132..220028
                     /note="Geneious type: PfkB"
                     /standard_name="PfkB"
     misc_feature    complement(220192..220677)
                     /note="Geneious type: TIGR01149"
                     /standard_name="TIGR01149"
     misc_feature    221203..221832
                     /note="Geneious type: TIGR01855"
                     /standard_name="TIGR01855"
     misc_feature    221834..222589
                     /note="Geneious type: TIGR00735"
                     /standard_name="TIGR00735"
     misc_feature    222672..223475
                     /note="Geneious type: TIGR00186"
                     /standard_name="TIGR00186"
     misc_feature    223480..225966
                     /note="Geneious type: TIGR01525"
                     /standard_name="TIGR01525"
     misc_feature    225990..226529
                     /note="Geneious type: Rubrerythrin"
                     /standard_name="Rubrerythrin"
     misc_feature    complement(226655..227494)
                     /note="Geneious type: TIGR00078"
                     /standard_name="TIGR00078"
     misc_feature    complement(227475..228809)
                     /note="Geneious type: TIGR00551"
                     /standard_name="TIGR00551"
     misc_feature    229046..229612
                     /note="Geneious type: TIGR01490"
                     /standard_name="TIGR01490"
     misc_feature    229673..231190
                     /note="Geneious type: MFS_2"
                     /standard_name="MFS_2"
     misc_feature    231208..232578
                     /note="Geneious type: Metallophos"
                     /standard_name="Metallophos"
     misc_feature    232946..234241
                     /note="Geneious type: TIGR01072"
                     /standard_name="TIGR01072"
     misc_feature    234315..235103
                     /note="Geneious type: Lactamase_B_2"
                     /standard_name="Lactamase_B_2"
     misc_feature    235100..235579
                     /note="Geneious type: SPOUT_MTase"
                     /standard_name="SPOUT_MTase"
     misc_feature    complement(235768..236601)
                     /note="Geneious type: DUF2612"
                     /standard_name="DUF2612"
     misc_feature    complement(236749..237285)
                     /note="Geneious type: TIGR02851"
                     /standard_name="TIGR02851"
     misc_feature    complement(237430..238875)
                     /note="Geneious type: DUF4969"
                     /standard_name="DUF4969"
     misc_feature    238967..239179
                     /note="Geneious type: HTH_3"
                     /standard_name="HTH_3"
     misc_feature    complement(239335..241251)
                     /note="Geneious type: Glyphos_transf"
                     /standard_name="Glyphos_transf"
     misc_feature    complement(241275..242789)
                     /note="Geneious type: Glyphos_transf"
                     /standard_name="Glyphos_transf"
     misc_feature    242967..244310
                     /note="Geneious type: Glyphos_transf"
                     /standard_name="Glyphos_transf"
     misc_feature    244353..244814
                     /note="Geneious type: TIGR01518"
                     /standard_name="TIGR01518"
     misc_feature    244891..248658
                     /note="Geneious type: Glyphos_transf"
                     /standard_name="Glyphos_transf"
     CDS             complement(248707..250341)
                     /codon_start=1
                     /standard_name="CDS"
     misc_feature    complement(250356..252893)
                     /note="Geneious type: Glyphos_transf"
                     /standard_name="Glyphos_transf"
     misc_feature    253026..253694
                     /note="Geneious type: PHP_C"
                     /standard_name="PHP_C"
     misc_feature    253782..254618
                     /note="Geneious type: TIGR02911"
                     /standard_name="TIGR02911"
     misc_feature    254618..255997
                     /note="Geneious type: TIGR01316"
                     /standard_name="TIGR01316"
     misc_feature    complement(256049..257599)
                     /note="Geneious type: MatE"
                     /standard_name="MatE"
     misc_feature    complement(257596..258885)
                     /note="Geneious type: O-antigen_lig"
                     /standard_name="O-antigen_lig"
     misc_feature    complement(258875..259792)
                     /note="Geneious type: Glycos_transf_2"
                     /standard_name="Glycos_transf_2"
     misc_feature    complement(259789..260967)
                     /note="Geneious type: FrhB_FdhB_C"
                     /standard_name="FrhB_FdhB_C"
     misc_feature    complement(260964..262067)
                     /note="Geneious type: PS_pyruv_trans"
                     /standard_name="PS_pyruv_trans"
     misc_feature    complement(262072..263169)
                     /note="Geneious type: Glycos_transf_1"
                     /standard_name="Glycos_transf_1"
     CDS             complement(263166..264134)
                     /codon_start=1
                     /standard_name="CDS"
     misc_feature    complement(264131..264973)
                     /note="Geneious type: LicD"
                     /standard_name="LicD"
     misc_feature    complement(264970..266544)
                     /note="Geneious type: TIGR00453"
                     /standard_name="TIGR00453"
     misc_feature    complement(266550..267506)
                     /note="Geneious type: TIGR03961"
                     /standard_name="TIGR03961"
     misc_feature    complement(267597..268799)
                     /note="Geneious type: Glycos_transf_1"
                     /standard_name="Glycos_transf_1"
     misc_feature    complement(268857..269987)
                     /note="Geneious type: TIGR02149"
                     /standard_name="TIGR02149"
     misc_feature    complement(269999..271495)
                     /note="Geneious type: TIGR03025"
                     /standard_name="TIGR03025"
     misc_feature    complement(271514..272278)
                     /note="Geneious type: TIGR01007"
                     /standard_name="TIGR01007"
     misc_feature    complement(272281..273051)
                     /note="Geneious type: TIGR01006"
                     /standard_name="TIGR01006"
     misc_feature    complement(273268..273561)
                     /note="Geneious type: Dabb"
                     /standard_name="Dabb"
     misc_feature    complement(273612..275192)
                     /note="Geneious type: TIGR03319"
                     /standard_name="TIGR03319"
     misc_feature    275454..277595
                     /note="Geneious type: TIGR00418"
                     /standard_name="TIGR00418"
     misc_feature    complement(277726..278664)
                     /note="Geneious type: PrmA"
                     /standard_name="PrmA"
     misc_feature    complement(278669..279634)
                     /note="Geneious type: HD"
                     /standard_name="HD"
     misc_feature    279842..281509
                     /note="Geneious type: PASTA"
                     /standard_name="PASTA"
     misc_feature    281862..282053
                     /note="Geneious type: SASP"
                     /standard_name="SASP"
     misc_feature    complement(282156..282641)
                     /note="Geneious type: dCMP_cyt_deam_1"
                     /standard_name="dCMP_cyt_deam_1"
     misc_feature    complement(282646..283812)
                     /note="Geneious type: Abi"
                     /standard_name="Abi"
     CDS             complement(283820..284443)
                     /codon_start=1
                     /standard_name="CDS"
     misc_feature    complement(284449..285321)
                     /note="Geneious type: TIGR01099"
                     /standard_name="TIGR01099"
     misc_feature    complement(285346..286344)
                     /note="Geneious type: Prok-RING_1"
                     /standard_name="Prok-RING_1"
     misc_feature    286577..287707
                     /note="Geneious type: TIGR00020"
                     /standard_name="TIGR00020"
     misc_feature    287714..288448
                     /note="Geneious type: MgtC"
                     /standard_name="MgtC"
     misc_feature    288551..289414
                     /note="Geneious type: TIGR02884"
                     /standard_name="TIGR02884"
     misc_feature    complement(289765..290316)
                     /note="Geneious type: TIGR02901"
                     /standard_name="TIGR02901"
     misc_feature    complement(290374..291153)
                     /note="Geneious type: AAA_33"
                     /standard_name="AAA_33"
     misc_feature    complement(291538..293562)
                     /note="Geneious type: TIGR00643"
                     /standard_name="TIGR00643"
     misc_feature    complement(293564..295210)
                     /note="Geneious type: TIGR03599"
                     /standard_name="TIGR03599"
     misc_feature    complement(295251..295607)
                     /note="Geneious type: Asp23"
                     /standard_name="Asp23"
     misc_feature    complement(295649..297133)
                     /note="Geneious type: SBP_bac_5"
                     /standard_name="SBP_bac_5"
     misc_feature    complement(297136..297909)
                     /note="Geneious type: YmdB"
                     /standard_name="YmdB"
     CDS             complement(298438..299496)
                     /codon_start=1
                     /standard_name="CDS"
     misc_feature    299722..300540
                     /note="Geneious type: Hydrolase_3"
                     /standard_name="Hydrolase_3"
     misc_feature    300950..301585
                     /note="Geneious type: TIGR03613"
                     /standard_name="TIGR03613"
     misc_feature    301664..302599
                     /note="Geneious type: CorA"
                     /standard_name="CorA"
     misc_feature    302639..304633
                     /note="Geneious type: K_trans"
                     /standard_name="K_trans"
     misc_feature    complement(304694..306118)
                     /note="Geneious type: TIGR02095"
                     /standard_name="TIGR02095"
     misc_feature    complement(306132..307256)
                     /note="Geneious type: TIGR02092"
                     /standard_name="TIGR02092"
     misc_feature    complement(307259..308467)
                     /note="Geneious type: TIGR02091"
                     /standard_name="TIGR02091"
     misc_feature    complement(308479..310359)
                     /note="Geneious type: TIGR01515"
                     /standard_name="TIGR01515"
     misc_feature    310605..311141
                     /note="Geneious type: ANTAR"
                     /standard_name="ANTAR"
     misc_feature    311160..312005
                     /note="Geneious type: TIGR00652"
                     /standard_name="TIGR00652"
     misc_feature    312029..313252
                     /note="Geneious type: TIGR03542"
                     /standard_name="TIGR03542"
     misc_feature    313302..314012
                     /note="Geneious type: TIGR00081"
                     /standard_name="TIGR00081"
     misc_feature    314012..315445
                     /note="Geneious type: TIGR00928"
                     /standard_name="TIGR00928"
     misc_feature    complement(315840..317408)
                     /note="Geneious type: CbtB"
                     /standard_name="CbtB"
     misc_feature    317578..318525
                     /note="Geneious type: Exo_endo_phos"
                     /standard_name="Exo_endo_phos"
     misc_feature    complement(318578..319609)
                     /note="Geneious type: RskA"
                     /standard_name="RskA"
     misc_feature    complement(319609..320781)
                     /note="Geneious type: TIGR00342"
                     /standard_name="TIGR00342"
     misc_feature    complement(320785..321918)
                     /note="Geneious type: TIGR03402"
                     /standard_name="TIGR03402"
     misc_feature    complement(321915..323093)
                     /note="Geneious type: TIGR01449"
                     /standard_name="TIGR01449"
     misc_feature    complement(323090..323485)
                     /note="Geneious type: 4HBT"
                     /standard_name="4HBT"
     misc_feature    323666..324457
                     /note="Geneious type: DUF1624"
                     /standard_name="DUF1624"
     misc_feature    complement(324619..324939)
                     /note="Geneious type: Sigma70_r4_2"
                     /standard_name="Sigma70_r4_2"
     CDS             complement(324945..325157)
                     /codon_start=1
                     /standard_name="CDS"
     misc_feature    325574..326422
                     /note="Geneious type: TIGR01121"
                     /standard_name="TIGR01121"
     misc_feature    326447..327526
                     /note="Geneious type: DUF4392"
                     /standard_name="DUF4392"
     misc_feature    327530..328261
                     /note="Geneious type: AHS1"
                     /standard_name="AHS1"
     misc_feature    328261..329184
                     /note="Geneious type: TIGR00724"
                     /standard_name="TIGR00724"
     misc_feature    329218..330003
                     /note="Geneious type: DUF1445"
                     /standard_name="DUF1445"
     misc_feature    330022..330798
                     /note="Geneious type: LamB_YcsF"
                     /standard_name="LamB_YcsF"
     misc_feature    330791..331945
                     /note="Geneious type: TIGR00492"
                     /standard_name="TIGR00492"
     misc_feature    complement(332191..333099)
                     /note="Geneious type: SBP_bac_3"
                     /standard_name="SBP_bac_3"
     misc_feature    333207..333926
                     /note="Geneious type: SfsA"
                     /standard_name="SfsA"
     misc_feature    333960..335165
                     /note="Geneious type: TIGR01127"
                     /standard_name="TIGR01127"
     misc_feature    335177..335554
                     /note="Geneious type: TIGR00004"
                     /standard_name="TIGR00004"
     misc_feature    complement(335619..337160)
                     /note="Geneious type: TIGR02037"
                     /standard_name="TIGR02037"
     misc_feature    complement(337157..338680)
                     /note="Geneious type: TIGR01386"
                     /standard_name="TIGR01386"
     misc_feature    complement(338684..339376)
                     /note="Geneious type: TIGR02154"
                     /standard_name="TIGR02154"
     misc_feature    complement(339487..340692)
                     /note="Geneious type: DUF815"
                     /standard_name="DUF815"
     misc_feature    340938..341579
                     /note="Geneious type: FCD"
                     /standard_name="FCD"
     misc_feature    341704..342720
                     /note="Geneious type: TIGR00465"
                     /standard_name="TIGR00465"
     misc_feature    complement(342943..344091)
                     /note="Geneious type: Abhydrolase_3"
                     /standard_name="Abhydrolase_3"
     misc_feature    344234..345424
                     /note="Geneious type: Abhydrolase_3"
                     /standard_name="Abhydrolase_3"
     misc_feature    345618..346898
                     /note="Geneious type: Amidohydro_1"
                     /standard_name="Amidohydro_1"
     CDS             346913..347041
                     /codon_start=1
                     /standard_name="CDS"
     misc_feature    complement(347143..347910)
                     /note="Geneious type: Fer4"
                     /standard_name="Fer4"
     misc_feature    complement(347936..348916)
                     /note="Geneious type: TIGR02124"
                     /standard_name="TIGR02124"
     misc_feature    complement(348928..349710)
                     /note="Geneious type: TIGR00067"
                     /standard_name="TIGR00067"
     misc_feature    complement(349717..350757)
                     /note="Geneious type: HypD"
                     /standard_name="HypD"
     misc_feature    complement(350754..350969)
                     /note="Geneious type: HupF_HypC"
                     /standard_name="HupF_HypC"
     misc_feature    complement(350972..353044)
                     /note="Geneious type: TIGR00143"
                     /standard_name="TIGR00143"
     misc_feature    complement(353041..353643)
                     /note="Geneious type: TIGR01971"
                     /standard_name="TIGR01971"
     misc_feature    complement(353654..354733)
                     /note="Geneious type: TIGR01962"
                     /standard_name="TIGR01962"
     misc_feature    complement(354726..355127)
                     /note="Geneious type: Complex1_30kDa"
                     /standard_name="Complex1_30kDa"
     misc_feature    complement(355124..355561)
                     /note="Geneious type: TIGR01957"
                     /standard_name="TIGR01957"
     misc_feature    complement(355564..356448)
                     /note="Geneious type: NADHdh"
                     /standard_name="NADHdh"
     misc_feature    complement(356445..358367)
                     /note="Geneious type: TIGR01974"
                     /standard_name="TIGR01974"
     misc_feature    358626..359957
                     /note="Geneious type: TIGR02764"
                     /standard_name="TIGR02764"
     misc_feature    359957..360958
                     /note="Geneious type: FRG"
                     /standard_name="FRG"
     misc_feature    complement(361041..362141)
                     /note="Geneious type: Fe-ADH"
                     /standard_name="Fe-ADH"
     misc_feature    complement(362131..362904)
                     /note="Geneious type: KduI"
                     /standard_name="KduI"
     misc_feature    complement(362916..364826)
                     /note="Geneious type: Polysacc_synt_2"
                     /standard_name="Polysacc_synt_2"
     misc_feature    364939..366690
                     /note="Geneious type: Beta-lactamase"
                     /standard_name="Beta-lactamase"
     misc_feature    complement(366750..367220)
                     /note="Geneious type: LuxS"
                     /standard_name="LuxS"
     misc_feature    complement(367217..368152)
                     /note="Geneious type: Zn_dep_PLPC"
                     /standard_name="Zn_dep_PLPC"
     misc_feature    complement(368098..368991)
                     /note="Geneious type: TIGR00005"
                     /standard_name="TIGR00005"
     misc_feature    complement(369049..370110)
                     /note="Geneious type: TIGR01123"
                     /standard_name="TIGR01123"
     misc_feature    complement(370141..371001)
                     /note="Geneious type: TIGR00762"
                     /standard_name="TIGR00762"
     misc_feature    complement(371089..372672)
                     /note="Geneious type: TIGR00838"
                     /standard_name="TIGR00838"
     misc_feature    complement(372790..374025)
                     /note="Geneious type: Arginosuc_synth"
                     /standard_name="Arginosuc_synth"
     misc_feature    374704..379524
                     /note="Geneious type: DUF982"
                     /standard_name="DUF982"
     CDS             379543..379686
                     /codon_start=1
                     /standard_name="CDS"
     misc_feature    379863..380690
                     /note="Geneious type: PDH"
                     /standard_name="PDH"
     misc_feature    380690..381751
                     /note="Geneious type: TIGR01357"
                     /standard_name="TIGR01357"
     misc_feature    381742..382950
                     /note="Geneious type: TIGR01356"
                     /standard_name="TIGR01356"
     misc_feature    382931..384010
                     /note="Geneious type: Chorismate_synt"
                     /standard_name="Chorismate_synt"
     misc_feature    384048..385187
                     /note="Geneious type: PDT"
                     /standard_name="PDT"
     misc_feature    385207..385986
                     /note="Geneious type: SNARE_assoc"
                     /standard_name="SNARE_assoc"
     misc_feature    386005..387285
                     /note="Geneious type: TIGR00131"
                     /standard_name="TIGR00131"
     misc_feature    387269..388273
                     /note="Geneious type: TIGR00147"
                     /standard_name="TIGR00147"
     misc_feature    complement(388344..388478)
                     /note="Geneious type: PAP2"
                     /standard_name="PAP2"
     misc_feature    388669..389115
                     /note="Geneious type: OAD_gamma"
                     /standard_name="OAD_gamma"
     misc_feature    389129..390349
                     /note="Geneious type: OAD_beta"
                     /standard_name="OAD_beta"
     misc_feature    390449..392647
                     /note="Geneious type: TIGR01073"
                     /standard_name="TIGR01073"
     misc_feature    392996..393322
                     /note="Geneious type: PadR"
                     /standard_name="PadR"
     misc_feature    393332..394645
                     /note="Geneious type: TIGR02797"
                     /standard_name="TIGR02797"
     misc_feature    complement(394700..395539)
                     /note="Geneious type: Pneumo_matrix"
                     /standard_name="Pneumo_matrix"
     misc_feature    complement(395634..397154)
                     /note="Geneious type: Glyco_hydro_77"
                     /standard_name="Glyco_hydro_77"
     misc_feature    397372..398811
                     /note="Geneious type: TIGR01574"
                     /standard_name="TIGR01574"
     misc_feature    398816..399235
                     /note="Geneious type: Com_YlbF"
                     /standard_name="Com_YlbF"
     misc_feature    399304..401937
                     /note="Geneious type: TIGR01070"
                     /standard_name="TIGR01070"
     misc_feature    401972..403978
                     /note="Geneious type: TIGR00585"
                     /standard_name="TIGR00585"
     misc_feature    403981..404919
                     /note="Geneious type: TIGR00174"
                     /standard_name="TIGR00174"
     misc_feature    404891..406150
                     /note="Geneious type: TIGR02828"
                     /standard_name="TIGR02828"
     misc_feature    406131..406859
                     /note="Geneious type: TIGR00044"
                     /standard_name="TIGR00044"
     misc_feature    406872..407363
                     /note="Geneious type: DUF552"
                     /standard_name="DUF552"
     misc_feature    407383..408564
                     /note="Geneious type: DivIVA"
                     /standard_name="DivIVA"
     misc_feature    408595..411390
                     /note="Geneious type: TIGR00392"
                     /standard_name="TIGR00392"
     misc_feature    411491..411958
                     /note="Geneious type: Peptidase_A8"
                     /standard_name="Peptidase_A8"
     misc_feature    411945..412886
                     /note="Geneious type: TIGR00005"
                     /standard_name="TIGR00005"
     misc_feature    412891..413757
                     /note="Geneious type: Hydrolase_3"
                     /standard_name="Hydrolase_3"
     misc_feature    413761..414600
                     /note="Geneious type: TIGR00587"
                     /standard_name="TIGR00587"
     misc_feature    complement(414659..415378)
                     /note="Geneious type: TIGR01975"
                     /standard_name="TIGR01975"
     misc_feature    complement(415396..416163)
                     /note="Geneious type: TIGR01007"
                     /standard_name="TIGR01007"
     misc_feature    complement(416165..416929)
                     /note="Geneious type: TIGR01006"
                     /standard_name="TIGR01006"
     misc_feature    417020..419773
                     /note="Geneious type: Glyco_hydro_63"
                     /standard_name="Glyco_hydro_63"
     misc_feature    419785..421464
                     /note="Geneious type: Metallophos"
                     /standard_name="Metallophos"
     misc_feature    421556..422203
                     /note="Geneious type: GtrA"
                     /standard_name="GtrA"
     misc_feature    422346..423545
                     /note="Geneious type: PGA_cap"
                     /standard_name="PGA_cap"
     misc_feature    423785..425128
                     /note="Geneious type: TIGR00653"
                     /standard_name="TIGR00653"
     misc_feature    425304..427052
                     /note="Geneious type: TIGR00836"
                     /standard_name="TIGR00836"
     misc_feature    427284..428393
                     /note="Geneious type: GATase_2"
                     /standard_name="GATase_2"
     misc_feature    428386..429888
                     /note="Geneious type: Glu_synthase"
                     /standard_name="Glu_synthase"
     misc_feature    429902..430342
                     /note="Geneious type: TIGR02951"
                     /standard_name="TIGR02951"
     misc_feature    430339..431601
                     /note="Geneious type: TIGR02374"
                     /standard_name="TIGR02374"
     misc_feature    431598..432332
                     /note="Geneious type: GXGXG"
                     /standard_name="GXGXG"
     misc_feature    432384..433835
                     /note="Geneious type: TIGR01134"
                     /standard_name="TIGR01134"
     CDS             434282..434446
                     /codon_start=1
                     /standard_name="CDS"
     misc_feature    434282..434446
                     /note="Geneious type: AcrIIA22_homolog"
                     /standard_name="AcrIIA22_homolog"
     misc_feature    complement(434540..435202)
                     /note="Geneious type: TIGR00608"
                     /standard_name="TIGR00608"
     misc_feature    complement(435349..435501)
                     /note="Geneious type: HTH_3"
                     /standard_name="HTH_3"
     misc_feature    435855..437372
                     /note="Geneious type: TIGR01733"
                     /standard_name="TIGR01733"
     misc_feature    437417..437644
                     /note="Geneious type: PP-binding"
                     /standard_name="PP-binding"
     misc_feature    437670..439256
                     /note="Geneious type: TIGR04091"
                     /standard_name="TIGR04091"
     misc_feature    439267..440382
                     /note="Geneious type: GSCFA"
                     /standard_name="GSCFA"
     misc_feature    440575..441264
                     /note="Geneious type: TIGR02154"
                     /standard_name="TIGR02154"
     misc_feature    441305..443854
                     /note="Geneious type: TIGR02966"
                     /standard_name="TIGR02966"
     misc_feature    complement(443919..444644)
                     /note="Geneious type: TIGR04249"
                     /standard_name="TIGR04249"
     misc_feature    444808..446058
                     /note="Geneious type: IMS"
                     /standard_name="IMS"
     CDS             446055..446285
                     /codon_start=1
                     /standard_name="CDS"
     misc_feature    446310..446804
                     /note="Geneious type: GtrA"
                     /standard_name="GtrA"
     misc_feature    446924..448183
                     /note="Geneious type: Aminotran_MocR"
                     /standard_name="Aminotran_MocR"
     misc_feature    448183..448956
                     /note="Geneious type: AP_endonuc_2"
                     /standard_name="AP_endonuc_2"
     misc_feature    448960..449859
                     /note="Geneious type: EamA"
                     /standard_name="EamA"
     misc_feature    449956..450402
                     /note="Geneious type: TIGR00244"
                     /standard_name="TIGR00244"
     misc_feature    450510..450947
                     /note="Geneious type: TIGR00738"
                     /standard_name="TIGR00738"
     misc_feature    451066..451386
                     /note="Geneious type: Trns_repr_metal"
                     /standard_name="Trns_repr_metal"
     misc_feature    451417..453939
                     /note="Geneious type: TIGR01525"
                     /standard_name="TIGR01525"
     misc_feature    454046..455032
                     /note="Geneious type: TIGR03042"
                     /standard_name="TIGR03042"
     misc_feature    455177..456640
                     /note="Geneious type: MFS_2"
                     /standard_name="MFS_2"
     misc_feature    456702..457259
                     /note="Geneious type: Acetyltransf_1"
                     /standard_name="Acetyltransf_1"
     misc_feature    457428..458951
                     /note="Geneious type: MFS_2"
                     /standard_name="MFS_2"
     misc_feature    complement(459251..460777)
                     /note="Geneious type: MFS_2"
                     /standard_name="MFS_2"
     misc_feature    complement(460777..462108)
                     /note="Geneious type: Sulfatase"
                     /standard_name="Sulfatase"
     misc_feature    complement(462163..462945)
                     /note="Geneious type: TauE"
                     /standard_name="TauE"
     misc_feature    complement(462942..464060)
                     /note="Geneious type: MS_channel"
                     /standard_name="MS_channel"
     misc_feature    complement(464158..465276)
                     /note="Geneious type: TIGR01444"
                     /standard_name="TIGR01444"
     misc_feature    465352..466167
                     /note="Geneious type: TIGR03520"
                     /standard_name="TIGR03520"
     misc_feature    466164..467123
                     /note="Geneious type: PhoH"
                     /standard_name="PhoH"
     misc_feature    467123..467629
                     /note="Geneious type: UPF0054"
                     /standard_name="UPF0054"
     misc_feature    467626..468519
                     /note="Geneious type: TIGR00436"
                     /standard_name="TIGR00436"
     misc_feature    468710..469462
                     /note="Geneious type: TIGR00613"
                     /standard_name="TIGR00613"
     misc_feature    469470..471851
                     /note="Geneious type: TIGR01069"
                     /standard_name="TIGR01069"
     CDS             472039..472191
                     /codon_start=1
                     /standard_name="CDS"
     misc_feature    472535..472864
                     /note="Geneious type: TIGR01049"
                     /standard_name="TIGR01049"
     misc_feature    472941..473573
                     /note="Geneious type: TIGR03625"
                     /standard_name="TIGR03625"
     misc_feature    473591..474214
                     /note="Geneious type: TIGR03953"
                     /standard_name="TIGR03953"
     misc_feature    474214..474510
                     /note="Geneious type: Ribosomal_L23"
                     /standard_name="Ribosomal_L23"
     misc_feature    474662..475450
                     /note="Geneious type: TIGR01171"
                     /standard_name="TIGR01171"
     misc_feature    475470..475742
                     /note="Geneious type: TIGR01050"
                     /standard_name="TIGR01050"
     misc_feature    475761..476099
                     /note="Geneious type: TIGR01044"
                     /standard_name="TIGR01044"
     misc_feature    476118..476801
                     /note="Geneious type: TIGR01009"
                     /standard_name="TIGR01009"
     misc_feature    476801..477223
                     /note="Geneious type: TIGR01164"
                     /standard_name="TIGR01164"
     misc_feature    477220..477423
                     /note="Geneious type: Ribosomal_L29"
                     /standard_name="Ribosomal_L29"
     misc_feature    477441..477695
                     /note="Geneious type: TIGR03635"
                     /standard_name="TIGR03635"
     misc_feature    477764..478174
                     /note="Geneious type: TIGR01067"
                     /standard_name="TIGR01067"
     misc_feature    478199..478495
                     /note="Geneious type: TIGR01079"
                     /standard_name="TIGR01079"
     misc_feature    478515..479057
                     /note="Geneious type: Ribosomal_L5_C"
                     /standard_name="Ribosomal_L5_C"
     misc_feature    479292..479690
                     /note="Geneious type: Ribosomal_S8"
                     /standard_name="Ribosomal_S8"
     misc_feature    479705..480244
                     /note="Geneious type: TIGR03654"
                     /standard_name="TIGR03654"
     misc_feature    480263..480622
                     /note="Geneious type: TIGR00060"
                     /standard_name="TIGR00060"
     misc_feature    480668..481144
                     /note="Geneious type: TIGR01021"
                     /standard_name="TIGR01021"
     misc_feature    481158..481337
                     /note="Geneious type: TIGR01308"
                     /standard_name="TIGR01308"
     misc_feature    481352..481795
                     /note="Geneious type: TIGR01071"
                     /standard_name="TIGR01071"
     misc_feature    481796..483145
                     /note="Geneious type: SecY"
                     /standard_name="SecY"
     misc_feature    483164..483796
                     /note="Geneious type: TIGR01351"
                     /standard_name="TIGR01351"
     misc_feature    483798..484547
                     /note="Geneious type: TIGR00500"
                     /standard_name="TIGR00500"
     misc_feature    484655..484858
                     /note="Geneious type: TIGR00008"
                     /standard_name="TIGR00008"
     misc_feature    485021..485389
                     /note="Geneious type: TIGR03631"
                     /standard_name="TIGR03631"
     misc_feature    485411..485806
                     /note="Geneious type: TIGR03632"
                     /standard_name="TIGR03632"
     misc_feature    485828..486427
                     /note="Geneious type: TIGR01017"
                     /standard_name="TIGR01017"
     misc_feature    486480..487436
                     /note="Geneious type: TIGR02027"
                     /standard_name="TIGR02027"
     misc_feature    487511..487792
                     /note="Geneious type: Ribosomal_L17"
                     /standard_name="Ribosomal_L17"
     CDS             487969..488652
                     /codon_start=1
                     /standard_name="CDS"
     misc_feature    488621..489112
                     /note="Geneious type: TIGR02985"
                     /standard_name="TIGR02985"
     misc_feature    489174..491249
                     /note="Geneious type: LRR_5"
                     /standard_name="LRR_5"
     misc_feature    491286..491903
                     /note="Geneious type: TIGR01162"
                     /standard_name="TIGR01162"
     misc_feature    491906..492943
                     /note="Geneious type: TIGR00878"
                     /standard_name="TIGR00878"
     misc_feature    492940..493566
                     /note="Geneious type: TIGR00639"
                     /standard_name="TIGR00639"
     misc_feature    493720..494436
                     /note="Geneious type: IMP_cyclohyd"
                     /standard_name="IMP_cyclohyd"
     misc_feature    494510..495793
                     /note="Geneious type: TIGR00877"
                     /standard_name="TIGR00877"
     misc_feature    495892..497868
                     /note="Geneious type: TIGR01730"
                     /standard_name="TIGR01730"
     misc_feature    497881..499131
                     /note="Geneious type: MacB_PCD"
                     /standard_name="MacB_PCD"
     misc_feature    499273..500370
                     /note="Geneious type: APH"
                     /standard_name="APH"
     misc_feature    500439..500936
                     /note="Geneious type: Acetyltransf_1"
                     /standard_name="Acetyltransf_1"
     misc_feature    complement(501024..502355)
                     /note="Geneious type: ELFV_dehydrog"
                     /standard_name="ELFV_dehydrog"
     misc_feature    complement(502532..503077)
                     /note="Geneious type: Ribosomal_S30AE"
                     /standard_name="Ribosomal_S30AE"
     misc_feature    503237..504847
                     /note="Geneious type: Glyco_hydro_28"
                     /standard_name="Glyco_hydro_28"
     misc_feature    complement(504905..506410)
                     /note="Geneious type: TIGR01722"
                     /standard_name="TIGR01722"
     misc_feature    506604..507212
                     /note="Geneious type: FeoB_N"
                     /standard_name="FeoB_N"
     misc_feature    507485..508831
                     /note="Geneious type: Peptidase_M28"
                     /standard_name="Peptidase_M28"
     misc_feature    508892..509632
                     /note="Geneious type: Peptidase_M24"
                     /standard_name="Peptidase_M24"
     CDS             509670..510098
                     /codon_start=1
                     /standard_name="CDS"
     misc_feature    complement(510152..510493)
                     /note="Geneious type: Cupin_2"
                     /standard_name="Cupin_2"
     misc_feature    complement(510606..511097)
                     /note="Geneious type: Flavodoxin_4"
                     /standard_name="Flavodoxin_4"
     misc_feature    complement(511109..512860)
                     /note="Geneious type: TIGR00204"
                     /standard_name="TIGR00204"
     misc_feature    complement(512880..513254)
                     /note="Geneious type: MerR_1"
                     /standard_name="MerR_1"
     misc_feature    complement(513380..515677)
                     /note="Geneious type: Glyco_hydro_31"
                     /standard_name="Glyco_hydro_31"
     misc_feature    complement(515678..517003)
                     /note="Geneious type: COesterase"
                     /standard_name="COesterase"
     misc_feature    517176..518315
                     /note="Geneious type: TIGR00619"
                     /standard_name="TIGR00619"
     misc_feature    518312..521071
                     /note="Geneious type: TIGR00618"
                     /standard_name="TIGR00618"
     misc_feature    complement(521137..521820)
                     /note="Geneious type: CMD"
                     /standard_name="CMD"
     misc_feature    complement(521817..522263)
                     /note="Geneious type: Cupin_2"
                     /standard_name="Cupin_2"
     misc_feature    522482..524533
                     /note="Geneious type: Cohesin"
                     /standard_name="Cohesin"
     misc_feature    524553..529466
                     /note="Geneious type: Flg_new"
                     /standard_name="Flg_new"
     misc_feature    529523..530641
                     /note="Geneious type: Nucleoside_tran"
                     /standard_name="Nucleoside_tran"
     misc_feature    530608..532158
                     /note="Geneious type: TIGR00797"
                     /standard_name="TIGR00797"
     misc_feature    complement(532222..533718)
                     /note="Geneious type: TIGR01239"
                     /standard_name="TIGR01239"
     misc_feature    533898..534497
                     /note="Geneious type: Mn_catalase"
                     /standard_name="Mn_catalase"
     misc_feature    complement(534553..535035)
                     /note="Geneious type: LMWPc"
                     /standard_name="LMWPc"
     misc_feature    complement(535032..536735)
                     /note="Geneious type: TIGR00409"
                     /standard_name="TIGR00409"
     misc_feature    complement(537031..538173)
                     /note="Geneious type: Acyl_transf_3"
                     /standard_name="Acyl_transf_3"
     misc_feature    538354..539880
                     /note="Geneious type: TIGR02121"
                     /standard_name="TIGR02121"
     misc_feature    539877..540371
                     /note="Geneious type: HD"
                     /standard_name="HD"
     misc_feature    complement(540428..540988)
                     /note="Geneious type: BioY"
                     /standard_name="BioY"
     misc_feature    541237..542178
                     /note="Geneious type: Glyco_hydro_43"
                     /standard_name="Glyco_hydro_43"
     misc_feature    542305..543195
                     /note="Geneious type: tRNA_anti-like"
                     /standard_name="tRNA_anti-like"
     misc_feature    complement(543314..544228)
                     /note="Geneious type: HTS"
                     /standard_name="HTS"
     CDS             544361..544528
                     /codon_start=1
                     /standard_name="CDS"
ORIGIN      
        1 atgggcttgc cggcaggcac atattttgtg cgtgtttacg gagattacgc cgcgtgtggt
       61 cgccagtatg gcgtgacgcc aaagtgcagc tatgtttcta actgggagac agaattcaac
      121 gacagctaca cagctgccga tccgctgaat tttggcaaaa ctcggtacgg cgtgtgccgt
      181 gattatgatc cagattggta caagttcaag ctgaatgcag cggctactgt atccgtgtcc
      241 ttctcccata ccaagtccag tgcagacggg gtctggcatg taatcgtata caaatacgat
      301 ggtgacggag attactcaca aatagatgat aaaaatgtct atctttacga tggcacctac
      361 acctttccgt ccatgggctt gccggcaggc acatattttg tgcgtgttta cggagattac
      421 gccgcgtgtg gtcgccagta tggcgtaacg gtgaactatg ccgttggcaa gccgggcaaa
      481 ttccgggtga gcagtcgggg cagcaattcg ctgaagctgg cgtggaacaa accggccggt
      541 gccaccgggt accagttgca gcgcaaaagc ggcaacagct ataaagcgct ggcaacggta
      601 aaaggcactt cttataccca taagagcctg accgccggtg ccggctatag ctaccgggtg
      661 cgtgcctatc gcaccgttgg cggcaagaat tattacagcg gttgggtgta tatgaccgct
      721 tataccaagc cggccacccc caatttgacc ggtttgagtg cgactaagag cggccataag
      781 atcaaggcca cctggaagaa agtaggcggt tctgccagcg gctaccaaat ctattgggcc
      841 aaggacaaga actttaagaa ggtggtgtcc aagaccaacg tgtccgggca gaagaaaacc
      901 agctataccg gcaagaactt caccaagggc aaacgctatt atgtgaaggt gcgcgcttat
      961 aagacggtga agggcagcaa gatttacggt gcatggtcta aagtgcgcaa tgtaaaggca
     1021 aaataatccg tttttaaaat tataaatcaa tcccgcagat tgggacagaa aagcaaagac
     1081 ctcgccggtg gcggggtctt ttgttggtta caggcaattt tggatatagc ggcaataatc
     1141 ggccaggggg tccagggagg tcaggtcgta gagcatacgg gcgcccacgg tatcctccag
     1201 ctcattaaag acccagcggc cttggtggcg cacaaagtcg atggcgtagt aatctgcctg
     1261 caccaaggcg gcgatgtcgc tcacctgcgc ccgttctgcc ggagagaggg gatagaccgc
     1321 agcgctgccc cccaggcaat aattggagcg aaagtctgtg gcggagcgac gcaggcaggc
     1381 ggcgtagatt tcgcctccca gcagccacac ccgcaggtct tgccccgggg tatctgccac
     1441 cgcctgatag accaggttgc cgtcctgtgg cggcaccggc tcgccggacc ggatcaggcg
     1501 tacgccctgc ccgccgtggc cgtcctttgg cttcaccacc ataggcggct ccgtttggtc
     1561 gatgggtaag atctccacgc cctttgccgc cataaagcgg tagcaggcgt ccttatcgtt
     1621 ggccagggcg caaaaggctg ccgggttaaa cacccgcacg ccctgcgact caaaccgccg
     1681 ggccaccgcc gggtcgttgg tgcggttgat gacaaaatcc gccgggccgt cgtaatccgg
     1741 tgtgtgcagc gccgccccca gcagcgtgtg gaatttggtt acagaaaatg tgttgcgccg
     1801 tgcctcctcc ggtgcgtaca gcaccacgcc gctcattgca acacctcctg aatggcccgg
     1861 aacagcaggg gcgctgtgtc aataccggtg cactttttca aatttaccaa atgggcgttg
     1921 gaattgacct cacacacggt gccgtcctcc agcaggtcca ccccgccgaa cagcagcccc
     1981 agcttttccg ttgcggccag cgccagcgct tcctcctccc gggtgggggt gtagggacgc
     2041 atttgtccgc cgttggtaat attggctcgg aagtccgccg gattgtaccg ctccatggcg
     2101 gccacgcacc ggccgccgat cacctcgatc cgcttgtcgt gtccggcgct ctctttgcag
     2161 aatttttgca gcaggaaggg gcgggcggta atatgacgct cgatctcttc cttgctatgg
     2221 cacagaaaca cctgggcgcc aaaggagccg tagcattcct taaacaccag cggcagcccc
     2281 aggtgctcta tggccccgtc gataaacgga gaaaaattgc tgtcctcaaa ataagtgatg
     2341 ggtgccacca tggtctccgg ctggggcacg gtgcaaagca gggtttggta agtcagcgcc
     2401 ttgttgtcgc acaaggcaat ggccttggcg ctgttaaaca ccggcagccc ctgctgttcc
     2461 aaggcgtggg ccaacgacac atccttgtcc caaaacagta caaagtctgc tttgggcaca
     2521 gccaggcgca gctccaaatt ggagtagatt tttagattga tcccgcaggc tttggcgccg
     2581 gcaagcagca gtttgtcctg ctgggtatat ttttcgctgt gcaaaaaggc gttgatggct
     2641 aaaattcccg tcattttgtt acatctccat aggtaaattg gcagtaatat tgtagcattg
     2701 agcattgctt tttgcaatgc aagggtgtaa aatattgcta tcatctcggc acgaccgggt
     2761 ataaaggaga atggctatga cggagtacaa actgaaatac ggttgcaacc cgaaccaaaa
     2821 ccctgcgcgc attcacatgg acgggcaggc gctgcccttt cagatcctga acggtgcagc
     2881 gggctacatc aatcttttag acgcattcaa ttcctggcag ctggtgcggg aattaaaggc
     2941 ggccaccggg ctgcccagcg ccgcttcctt taagcatgtt tctcccgccg gtgcggcggt
     3001 ggcgaagccc ttgacggcag cggaccgtca ggtgtgcttt gtgccggagg ggctggagct
     3061 gagccccatt gcccaggcgt atgtgcgcgc acgcggctgc gatcgggtgt cttcctttgg
     3121 cgacttcgcc gcccttagcg acgagtgcga tgcctctgtg gctcagttcc tggtaaagga
     3181 agtgtccgac ggcattatcg cgccttctta cagcgacgag gcgctggaga ttttgaagaa
     3241 aaagcgccgt ggcaactatc tgatcatcca gatggacccg gactatgtgc cccaggagac
     3301 ggagaccaag caggtgtttg gtattaaatt tgagcaaaag cgcaacgacg ccaagatctc
     3361 catggatctg ttcaacgaac tgcccacgaa ggtgaacacc ttgccggaga gcgccaagat
     3421 cgacctgctc atcagcatga ttacactaaa atatacccag tccaacagcg tgtgctatgc
     3481 caaggacggc cagaccatcg gcgttggcgc cgggcagcag agccgaatcc actgcacccg
     3541 cctggctggc aacaaggcag acaactggtg gctgcgaaat agtgaaaaag tgcgcacttt
     3601 gcccttcatc gacggcattc gcaagtgcga ggcagacaac gccattgacc tgtatatcag
     3661 cccggagagc gataagctgc tggcagacgg cgtatggcag cggtacttta cggagaagcc
     3721 ggcgcccttt actgcggagg aaaaggcagc ttggcacaaa gaactcaccg gcgtgagcct
     3781 gggctctgac gcgttcttcc cctttgagga taacattgag cgtgcggcag agagcggcgt
     3841 gcagtacatt gcccagcccg gcggctctgt gcgggacggc gatgtgatcg cctgctgtga
     3901 cgatttcggt atggccatgg ccatgaccgg tattcgtctg ttccatcact aatgaaagag
     3961 caagtgcttg tgtgccccgt ctgcggcggg gcacttttgc gtacagaacg gcagtacact
     4021 tgcccggcgg gccacagctt cgatgtggca aaagaggggt atgtgaacct gctttgcacc
     4081 tctaaatctg cggataaaat gggcgacagt aaagagagcg ccgctgctcg tcatgctttt
     4141 ttggagcgtg ggtactacgg ctgcctgaag gaggcgctga cgccactgtt gcatggcaat
     4201 gtgctggata tttgctgcgg tgaggggtac tatgacagcg tgcctgccga cggtgcgctt
     4261 tacggctttg atttgtctaa gacgatggtg cgcctggcgg ctaagcgaaa gaacggcggc
     4321 caatactttg tggcgaattt ggctcgtatg ccggtggcag agggtagcat tgatacggca
     4381 ctgcatttgt ttgcgccctt tcacgatcgc gcgtttgctc gggtgttggc gcccggcggg
     4441 cggctgtaca gcgtgacccc cggtgcgcac catttgtggc agatcaaaga gacggtgtat
     4501 gatcggcctt atcccaatga cgagatcgtg ccgaaaagtc cgctcctgga gatggaacgg
     4561 caattccggg tggcgcagga agtgcagatc cccgcgccgg atttgcaaac cctgtttgcc
     4621 atgacccctt attattatcg taccgcaccg acgctgcggc agcggttgga cgaagtggaa
     4681 cagctgccgg tgaccttgga ctttttggtg acggtgtaca aaaaaagatg acccgtcttg
     4741 caaaggggta gaatttttgg taaaataaac agaacaacac agtgaaggag tacggcctca
     4801 tggatttgaa aacagcaaat cgcctgcaac aactgcgcaa ggagaacggt tacagccagg
     4861 acgccttggc ggagaaattg gggctgagcc gccaggcaat ctccaagtgg gagcgtggcg
     4921 agtcctcacc ggatacagac aatttaattg cattggccga gttgtatcac atgacgctgg
     4981 accagttgtt aggtggcgag ccgtctttgc tgacgccgcc gcagcctgct ccccgccagg
     5041 ccgctgctgt ggcgcagccg gcagagcagc cgaaaacaaa agagaagcgc cacgcccttc
     5101 acggtaaact gggcaagagc ctgtttaagt tcccgttccc ggcagtggtg gctattgtgt
     5161 atgtggcttt ggggctgacc gttggctggc accctacctg gctggtcttt ctgctgatcc
     5221 ccatttacta tcattttgcc ggcgcttgta tgaccaagag ccaaaaggcc tttatgatgg
     5281 cacagccgat tccggaagtc atcatcaccg tgtttctggt actgggtgtt tgtgcaaagt
     5341 tgtggcaccc ggcctgggtg ctgttcctaa tcattccggt gtactactgg ctggtggccg
     5401 tgtatgtgaa aaagcctaag aaaaaataaa ataggcaata caaaaaccgc ccctgcggtc
     5461 cgtttcggat cacgggggcg gtttcgttta ttgatttggc ggcgaaagcc gtagggcggg
     5521 aatgatccct tttggggatt atgcaggcgg tagattgccc ttcatacaga tttgaatacc
     5581 aatcgcttta ttccaaatac agcaccggct cgccggtcgt aagggtagcg ggtaggtcca
     5641 gcacacgctg atttttggac ccgcgaaagg ccagggtaat atctgccagt tcttcctcat
     5701 accggccgtc caccaatatg tcgatcagtt ccagcaactc ccgggtatgg ggggtgcagg
     5761 cgcggcattc gccgcttttg cccagcagct cctctaaggt aaagccggtg tagcaccaca
     5821 cggtcttgcc cggtaaggcg gtgcggaacc gacgaagaaa tgccagcagc ggcgcttgat
     5881 tttccggctc aaagggttcg ccccccagca gggacaggcc gctgatccag cggggacggg
     5941 tggacgcaat gatatcgtcc tccaccgctt ggtcaaaggg cttgccgtac agaaagtccc
     6001 aggtgacggc gttaaagcag tttttgcacc gattgcgaca gccggaaaca aacagagagg
     6061 tgcgcacgcc ctctccgttt gcaatgtcat tttttttaat ctctgcgtaa ttcatcttat
     6121 aagtgcagga cccggtcctt gatctcctgg gtacggccct ggttccaata ctgggtgccg
     6181 atgtaaccgc aggtgcggcg ggccacattc atcttgtcct gatcggtgtt gccgcagttg
     6241 gggcactgcc agatcagctt gccgtccgca ttttctacga tcttgatttc accgtcgtag
     6301 ccgcagcact ggcagtagtc gctcttggtg ttcagctcgg cgtacataat attgtcatag
     6361 atatactgca tcacctggag caccgccgga atgttctgct gcatattggg cacctccaca
     6421 tagctgatgg cgccgccggg ggacagccgc tggaattcgc tttcaaattt cagcttggta
     6481 aaggcgtcga tgggctcgga cacatgcaca tggtagctgt tggtgatgta attcttgtct
     6541 gttacgccct tgatgatacc aaagcgcttt tgcaggcact tggcaaattt gtaagtggtg
     6601 gactccagcg gggtgccgta aatggagaag tcaatgttct cctgcttttt ccacttgtcg
     6661 caggcgtcgt tcaagtgctg catcacggac agggcaaagg ccttgccgcc gccctcatcg
     6721 tccgtatgac tcttgccggt catatagcgg gtgcactcat acagccccgc atagcccagg
     6781 ctgatggtgg agtagccgcc gtatagcagc ttgtcgatct tctcgccctt ttccaggcga
     6841 gccagtgcgc cgtactgcca cagaatgggc gccgcgtcgg acagggtgcc cttcagtcga
     6901 ttgtggcggc acatcagtgc ccggtagcac agctccagcc gctcgtcaaa gatcttccaa
     6961 aacttgtcca tatccccgcc ggaggagcag gcaatgtcta ccaggttcag ggtcacaacg
     7021 ccctggttga accggccgta atatttgggc ttgttggtct tggggtctac atacggggtc
     7081 aggaagctgc ggcagcccat gcaggtgtag cagtggccct ctccgttttt atccacctta
     7141 tattccagca ttttcttttc gctgatatag tccggtacca tgcgcttggc ggtgcacttg
     7201 gcggccaact cggtcaggta ccagtagggg gcgccctcat ggatattgtc ctcctccagc
     7261 acatagatca gcttggggaa ggcgggggtg atccacacgc ccttttcgtt cttcacgccc
     7321 tggatccgct ggcgcagcgt ctcctcaatg atcatggcca ggtcggcctt ttcctgggca
     7381 ttcttggcct cgcccaggta cataaacacg gtcacaaagg gtgcttggcc gttggtggtc
     7441 agcagggtga ccacctggta ctgaatggtc tgcacaccac gacggatttc gtcccgcagg
     7501 cgctcctcgg cgatcttgtt gatctgttct tgatcggcag tggcgccgaa ggcctcagcc
     7561 tctttttgta cagaagcgcg gatcttttcc cgactgatct gcacaaaggg cgccaggtgg
     7621 gccaggctga tggactggcc gccgtactgg gaggaggcta cctgagctat aatctgggtg
     7681 gcgatgttgc aggcggtgga gaagctgtgg ggcttctcaa tcatggtgcc gctgatcacg
     7741 gtgccgtttt gcagcatatc ctccaggttc accaggtcgc agttgtgcat atgctgggca
     7801 aagtagtcgc tgtcatggaa gtgaataatg cccgcctcgt gagcctccac aatatcttgg
     7861 ggcaacaaaa tgcgcttggt gatgtcctta gacacctcgc cggccatata gtcccgctgc
     7921 acgctgttca cggtggggtt cttgttggag ttttcctgct tgacctcctc gttgttgcac
     7981 tcaatgaggg agaggatctg gttgtcggtg gtgttggcct tgcggatcag ggagcgggtg
     8041 tagcggtagc gcacatagcg ccgggccacc tcaaaggcac cctgtgccat gatctggtcc
     8101 tccacaatgt cctgaatttc ctctacggac aaggcccggt tggcctttac cgtcttgaat
     8161 tccacatact cggcgatctc ctgaatttgc gatgcggtca gctcctgctt ctcacaggcg
     8221 gcattggcct tggtgacggc gactacgatt ttgttcaggt caaaatccac ttcgctgccg
     8281 tttctcttga tgatcttcat accatatccc cttttctcaa acttattaca aaaagattac
     8341 aaatctcgtt cgcaagcgtg gttctattgt agcacgcaca ggtgcgcttg tcaatatgca
     8401 aaaccacaat atattgggtt ttattttgac aatatggcac aaaatacgga tatatagata
     8461 ttggacaatt ggcgcaaaac gggtccaaaa aacggcgaaa acgcccgccg ttatgcgaaa
     8521 aaaggttaca aaccggtacc tgtgggcata aaaaatgccc caagatcttg gggcgaaagg
     8581 gtgataatcc ctcagtcagc tgcgctgaca gcacctaacc ggtgcccgtc ccttctgtcg
     8641 ctgtgcgaca tctccccgca ctgcggggag tcacccttta caagggagcc taaaaagatg
     8701 aaaccgatat gcctcccttg taaagggagg tggcgacgcc gttaggcgtt gacggaggga
     8761 ttgttgtgtt tgccatgaga ataaaaaatg cgggcggatg ctatccgccc ctacggtatt
     8821 gtggggtccc aaaaaggttt atcgtagggg cggcaatctg ccgcccgcgg tgttttgtta
     8881 tgaaaaatgt acggtatttg gcttatccca cccgggcgct ttgcagcagg gcggcgtcgg
     8941 cgggggaaag ggcggcctgt ttttcggttt tatacagggt cagcagcaac aggttgtccc
     9001 cggcgggcag ggcgtagcaa taggcatacc agctgccggt ctccgtgggc aggtcgctca
     9061 taatataggt atagcgggtg ccgctcggca gcgtgccggt gcctttttct ttatattcca
     9121 cgccgttgta gtctttgttc agctccaggt tgtcaaaggc ggtctggttt ttggcgggca
     9181 cgatcacgcc taccagctcc gcatatttgc tgccgttttg gtacaggatg gtgtcttggg
     9241 cgatcaggtc cgccgttaga ttcagggtta ccgacaggtg ttctttgtct tggtatttgg
     9301 cggggatgta ggcgtcccag tcctcggtct gcatcaccgg tgcttgcagg gtgaccggcg
     9361 tggtgggcgc agcggtggac tctgccgtgg cagcctctgt ggtggggttt gcgggtgttt
     9421 cgttcttgtc ggcacagccg gtaaacccga aaagcagggc ggccgtcagc aacaagggca
     9481 gaatgaattt tgcggatttt tgcatagatg cacacctcat ttcctctttg ccctcattgt
     9541 agcggatttt gccgggaatt gcaagcaaaa aggacggccg cgcaccggcg gtcgtccttt
     9601 tctgtgttgc gtatgggttt tgttatttcg caagggcggc tttcatttct gccacatagg
     9661 cgcccacttt tgccggggcg tccttgccgt acttggccac cagctccaca atgccggagc
     9721 cgacgatcac cccgtcggca aactgggcca tttgggcggc ctgctccggg gtgtgaatgc
     9781 caaagcccac ggccaccggt acatcgctta cccggtgggc cagctccgtt acggcggcca
     9841 catcggtctc aatcttgctg cgggtgccgg ttacacccat ggaggacacc tggtacagga
     9901 aaccctctgc ctccttggcg atcatcatca cccgctcgtg gctggtgggc gctaccaaag
     9961 agatcacagc aatgccgtac tttttggcaa catcggacag ctcgtgcttt tcttcatacg
    10021 gcagatccgg cacgatcacg ccggagattc cgctgtctgc tgcccgccgg caaaaccggt
    10081 cgtagccata ccggaacagc acattcaggt aggtcataaa caccaaggga atgtccattt
    10141 gggcagatac ctctgccacc aggtcaaaca ccttgtccgt ggtgaccccc tgggccaggg
    10201 cgcgaatgtt ggcctcctgg atcactggcc cctcggcaat gggatcggag aagggaatgc
    10261 ccacctcaat cagatcgcag ccgttctttg ccatttctaa gagaatttgg cggctggtgt
    10321 ccaggtccgg gtcaccggcg gtgacaaaac cgataaatgc ctttttgttt tcaaatgcag
    10381 acgcaatatt cttattcatg taaatcgatc cccctgtatc ttgcaatggc ggccacatcc
    10441 ttatcgccgc ggccggacaa attcacgatc ataatctggt ccttatccat cttaggcgcc
    10501 agctccatgg cgtaggccac cgcgtgggcg gactcaatgg cgcagataat gccctcggtg
    10561 cgggcaatgt actcaaaggc atctaccgct tggtcgtcgg tgacaggcac atattgggca
    10621 cggccaatgt cgtgcaggta ggcgtgctcc ggcccaacac ccgggtagtc cagcccggcg
    10681 ctaatggagt acaccggcgc aatctggcca aactcgtttt ggcagaagta ggacttcata
    10741 ccgtggaaca caccctcact gccgcaggtc atggtggcgg cgttcatggc agtgtccacc
    10801 cccttaccgg cagcctcgca gccgatcagc tgcacaccct cgtccgggat gaactcgtgg
    10861 aagataccca tggcgttgga gccgccgcct acgcaggcca gcaccgcgtc cggcagacgc
    10921 ccctcttttt ccaaaatttg ctggcgtgct tctctgccga tgacgctttg aaagtcacga
    10981 acgatcatgg gataggggtg gggacccatc acggagccca gcacatatag cgtatcgtct
    11041 acccggctga cccactcccg catggcctcg tttactgcgt cctttaaggt gcgggtgccg
    11101 ctctttaccg ggtgcacctt agcccccagc agctccatac ggtagcagtt cagcgcctga
    11161 cgaatcgtgt cctcctcgcc cataaagacc tcgcactcca gccccatcag cgcagcggcg
    11221 gtggcagtgg ctacgccgtg ctgcccggcg ccggtctcgg cgatcactcg ggttttgccc
    11281 aagcgcttgg ccagcaggca ctgacccagt acattgttga ttttgtggga accggtgtgg
    11341 ttcaggtcct cgcgctttaa gtagatcttg gcaccgccca ggtcctttgt cattttctct
    11401 gcatagtaca gcaggctggg acgaccggcg tattcccggt tcagggtgtc cagctcggcg
    11461 caaaagtccg ggtcgttttt gtaatgctcg tatgcttttt ctaaattttc gatttcgtgc
    11521 atcagggtct cgggaatgta ttgcccgccg tgaatgccgt atctgccttt actcatggtg
    11581 tacgctcctt accagttttt gcattttgtt tttatctttc acgccgtttg tctctgcggc
    11641 ggagctaaga tctacgccgt agggagaaaa ggcggcaatg gtttctgcca tattttctgt
    11701 gtttagcccc ccggccagga aaaacggtcg gtcacaaggg gggatctgtc ggtctttggg
    11761 ggcaatgcca tcgccccgcc cgctgtcaaa cagcaggtag tctaccggat agctgcccgg
    11821 tggcgccggt tggtcctcgc cggtgacaaa gaccttgatt ttttttgccc cgtggatggc
    11881 ggcgcagtct gccggacttt cctggccgtg aaactggact gcatcgatgg ccccgcagtc
    11941 tacgcaggct tgaatgtatg ccggcgttgc gttgacaaac acccccaccg gcacaatgcc
    12001 cgggtccagc tgcttccgca gagccagcgc ctgttctttg gttatgctgc ggcgatagcc
    12061 gggagagagg ataaagccga tatagtccgg acggctctcg ttggcggcgg caatgtctgc
    12121 cggggtgcgc agaccgcaaa ttttgattct ggtcatctca gcagggcctc caccgctgcc
    12181 cgtcggttcg gggcgcgcat cagcgcctcg ccgatcaggg cggcgtccgt gccgttttgg
    12241 cgcagcactt ctatatccgc cggggtggtc atgccgcttt cggacacaaa gcgaatcccc
    12301 gccggcacca gtgcacggta gcggctgctg ttgtgcacat ctacggtaaa gtcctttaag
    12361 tttcgattgt tgaccccgat cacccgggcg ccggcagcca gcgcgctggc gatttctcgg
    12421 tggtcgtggg cctccaccag ggcggacagc cccagggtgt cgcaaatttc aatatagcgg
    12481 cgcagggtgt ccgtgtccag cagggcgcag atcagcagca ccgccccggc gcccagcacc
    12541 ttggcctcgt agatctggta atcataaagg gtaaagtctt tacgcagcac gggaatgggc
    12601 actgccgctg caatctcttg caggtagcgg tcgtctccca gaaagtagtc cggctccgtc
    12661 aggcaactga tggcagcagc tccggcggct gcgtagtccc gggcaatgtc caggtagggg
    12721 aagtccgggc tgatgaggcc cttggagggg ctggcctttt tcacttcaca gatcaggctg
    12781 acccccggtg cctccaatgc ccgctcaaag gcaaagttcc ctttaggcag cgccagggca
    12841 cggcttttta caatgtctaa cggcgtatcg gtcatccgcc gggcgtagcg tgcccgggtg
    12901 gcgtctgcca gtcggtttaa gatcattggt cgtcctcttc attggttatg cggataaagg
    12961 cttgcagctt tttgtaagca ctgccgtcgt cgatcacatc ctgtgccttt tgcatagcgt
    13021 ctttcaggct caggccgtca atggccacat agatggccgc accggcgttt agcacggcgg
    13081 cggtgcgctg ggcgggggtg gacttgccca gcaaaatatt cttagtgatt tctgcgttct
    13141 ccagtgcggt gccgcctacc aggtcggcct tggtgcagcg ggtcaggcca aagtcctccg
    13201 gctttacggt gtagcgctcc accttgccgt ggcgcagctc cgccacctcg gtctcgccgc
    13261 aggcggagat ctcgtccagt ccgtcctcgc caaagaccac cagggcgtcg gtgaccccca
    13321 gctggttcag agcggcggcg attttgtcta cataatcggc gttgaacacg cccagcacca
    13381 tgcgggtggc gtgggccggg ttggtcagcg gacccagcac attaaaaatg gtgcgaatgc
    13441 ccagttctcg gcgtaccggt gccacatatt tcatggcgct gtggtacttt tgggcgaaca
    13501 tgaagcagat gttctcctcc cgcagggcac gctccatcgt ctttttgctg gcgttgatgt
    13561 tgacgcccag cgcctccaga cagtcggcag cgccgctcct ggaggaggcg gcccggttgc
    13621 cgtgtttagc aatgcgcacc ccggcggctg cggcaataat gccggcggtg gtggagatat
    13681 tgaaactgcc ggacttgtcg ccgccggtgc ctacaatgtc cagaatgtca ccgtcgctgt
    13741 ccaggggcag cgccttggag cgcatggact cggcggcgcc ggcgatttct tcgtccgttt
    13801 cacccttgat ggacagggca gtgaggaagg aggcgatcag cgccgggctg gcctgaccgg
    13861 tcataatctc gtctacgctt tcttttacct ggtcgtaggt taggttttct gcctgcatca
    13921 gcttttcaat ggcttctttg atcatgttta tccctccaaa aaattgcgga tcagttgcag
    13981 gccgtccggg gtcatcaccg actccgggtg gaattgcaca ccgtaaattt catattcttt
    14041 atgctgcacc gccataattt cgccgtccgg cgccgtagcg gtcacttcca ggcagtccgg
    14101 caggtctgtg gctgccaggc tgtggtagcg ggccacggtc atgggactgc tgagtccggc
    14161 aaacaggccg ccggggcagg tgatcgtcat gttgcattcc cggccgtgca tcagttcctt
    14221 ggcgtaggta atgcgcccac caaaggcctc gcaaatggcc tggtgcccca ggcatacccc
    14281 cagcattttg cacttgcctg ccagggccgg gatcaatgcc tcgcacaccc cggcatctgc
    14341 cggtcggccc ggtccggggg agaggatcac cgctgtgggg tgcagcgcct caatttccgc
    14401 tactgtcaag tcgtcgttgc ggatcacctg cacctgcggg tccaggctgc ctacatattg
    14461 atacagattg taggcaaagg agtcgtaatt atcaatcagt agggtcattg ggcgttacct
    14521 gcgctttctc gtaccgcctg taccacagcc atggccttgt tgatacactc ggtgtgttct
    14581 ttctccggca cggagtcggc cacgatcccg gcaccggatc gaatatacac ggtcccgttc
    14641 ttcttatagg caatgcgaat ggagatacag gtgtccatat taccggtcag atcaatgtag
    14701 ccgatggcgc cgccgtaaat gccccgcttg ctgccctcca actcatcaat aatctgcatg
    14761 gcgcggaact tgggcgctcc actaagggtc ccggcaggga gcaccgcctc aatggcgtcc
    14821 agcgcggtct tgcccggcgc cagctgcccc tccacctcag atccgatgtg cattacatgg
    14881 ctgaatttca gtattctgtg gtaagcgctg actttgacgg agccaaaggc gctgaccctg
    14941 cccaggtcgt tgcgccccag gtccaccagc atattgtgct cactcagctc ctttttgtct
    15001 tgcagcagtc cggcctccag cgccgcgtcc tctgcggggg tcttgccccg gggacgggtg
    15061 ccggccagtg ggtaggtaaa cagcttgccg tcggtgagct tgaccagtgt ttccggcgag
    15121 gcaccggcga tctcaatatc gtcggacgaa aagtagaaca tatagggaga gggattttgc
    15181 cgccgcagaa tttggtaggc gtcaaacagg ctgccctcca ttttggcgct taggctgttc
    15241 gacagcacca cctggaaaat atcgccctcc cggatatagc ccttggcttt ctccaccatc
    15301 gcggtgtaag cggcctggtc aaactggggg gcaaagtccg cttgcagtcg tgctttcggc
    15361 gggcaggggg ctgacggact gtctgtgacc aggcggcaca tgatctccaa ttccttttgc
    15421 cctctgcgat acccggcctc cggatcgcgg gtattcatat tgaaaatgag aatgatttcc
    15481 tctttcacat ggtcaaaggc aatgaccttg tcaaagagca tcaggtccac atcgttaaag
    15541 ttgccgtcct ctgcggcggt cagctccagc cgcggctcgc tgtatttggc gtagtcgtag
    15601 gcaaagtagc ccaccagccc gccggtaaag gtgggcagct cccgcagtcg ggggcttttg
    15661 tgccgctcca gcagggcagc aatatggggc tttggactgc cggtaaaggt gcgcgagccg
    15721 ttctcatcaa tgacggtgcc tttgccgtcc ttgcagtgga tctccgcctg aggatcaaag
    15781 cccaggaagg tgtaccgccc ggagctttcc ttgtcttcgc aggactccag catatagcag
    15841 tggcggctga cggtctttag cttttgcagc acctgcgtgg gggtcaccgt ggccggcagg
    15901 gtggtgctca agggcacggt gttgtacttc tcggccaacc acaaaatctg tgctttcgtg
    15961 ggtttcagtt ccattctact gctcctttcg gtgttcacag agccggtaga aaataaaaaa
    16021 accttggcag tcaaaaagac tgccaaggac gaataacttg attcgcggtg ccaccttggt
    16081 ttacggtgca aaagcacgca tacgctctgc gagataccat catatctccg gccactgacg
    16141 caggccatct cgtcacggaa tactgggcaa attgccgttc accgtgccct cagcggtcca
    16201 tttaatgcgc tgcatttcca ccccattccc agcaacaggg gctctctgtg ggcgcacggt
    16261 gcatttttat ctccgcctca tcggttttca ttcacttgta gagtcattgt atcaaagtcc
    16321 cgcccgtttg tcaataacaa ttttgcaaag gcgctctccg gggtggtgct tgtccagatg
    16381 cccggcaggt gagcggcggt tacataggcg gcagcgggct ttggggtcac aaagagacag
    16441 ggtacgccgg cttccttaca gcgatgggca aatgcggtcg ccggctccgg tacggtggca
    16501 ctgtggtaca tgcggtggag cactgcatcc acgccggtca gatcaaaggc accgtagtct
    16561 atgcccgggt ggggcgtgat ttgcaaaatg cggcgccggt ggaacgccgg agcccggacc
    16621 ggcacaaagg gcactgatgc gtggtggaac cgatcgttgc agtccgcctc ggtggtggcc
    16681 caggccggat gcagtccgtc gtaggcaatt tgcacaccgt ctttggcgcc gcttagtaaa
    16741 tattgcaccg ccaggtccag gttgggcagg gcgttgctgc ccggtgcctc cggcggggtg
    16801 cccgcagcca ccagcaccag cggcttgttt ggcagcaggt gggccagcag cgcggctgtg
    16861 taggtgaggg tgtcgctgcc gtggagcagc accacgcccc ggtaagcgct gtaatcgatc
    16921 ccctgcatat aggtgcaaag ttgctccagg tacgccaggt cggcatgctc ggaaaagcgg
    16981 tcaaaggccg ctcggccgat cagatctacc cccgccggag gcgtatatag gtttagaatt
    17041 ttcagcggtg cgtccgccgt aatggtggaa ccggccttgg caccgatggt gccgccggtg
    17101 ccgatcacca ggattttttg ttttgtcata ggatcaccgc ttttattatg acacaaatac
    17161 cgcccggtta caagcgggct ttacaaatga ccgggcgggg agtacaatag atatagaatt
    17221 tgtttgaggt gagcgttatg gataagcgaa aagttgtgat tatcggcgcc gggcatgtag
    17281 gctcccactg cgccatggct ttggcctttg gcggcgtttg cgaggagatc gtgctgctgg
    17341 atacggattt ggagaaagcc cgcgccaacg ccatggatgt ggcagacgcc tgcctgttca
    17401 cgcccggcag ttgcaccgtg cgtgtgggga attatgatga ctgcaaaacg gcggatatta
    17461 ttgttatttc cgtgggtcag ccccgcaagc ccgggcaaac gcggctggac atgctggacg
    17521 actcggtgcg tatgctccgg gatgtgtgca gccacttaaa accgctggat tatcagggca
    17581 ttgtgattac cattacgaac ccggcggata tcattgcgga ttttacccgc aaatccctgg
    17641 ggctgccccg ggagcggtgc ttctctaccg gcacgctttt ggataccgcc cggctgaagc
    17701 gcaccatcag cgagctggcc ggtgtggatc gccgcagcct gactacctgc tccttgggcg
    17761 agcacggcaa ttcctcgctg attcccttct cctccaccac catcggcggt cgggattata
    17821 ccgctctgcg ccggcaggat ccggtgagct acggcaagct ggatgaggat ctgattttgg
    17881 agcgcacccg ccagatcggc aacgagatca ttgagggcaa aggctccacg gagttcggca
    17941 tcggcgcagc gctggcggat atggtcaagt gcattcttcg ggacgagcac cgagtgttgc
    18001 ctgcttccgt gctgttgcaa ggggagtacg gtcagcaaga tttgcacgcc ggtgtgccct
    18061 gcgtcatcgg cagggacggc attgaggata ttatcgagct tcccttgaac gctgcggaac
    18121 agcaggcgtt tgaggagacc tgcaccgtaa ttcgcaccca cattgcccgc gccgccaagg
    18181 tggctgccga ggcgtgatgt ttgcggcggg agcaagcccc cgccctacgg ggtaggggcg
    18241 gatattatcc gcccgcaaaa tccctcagtc gcgcagcgac agagaggacg ggcaccggtt
    18301 aggcggtgga gggattgcag gcagatgtca cctgtatata aaccatgctg tatataaata
    18361 gaaagcagga ccattcttac ggtcctgctt tattttttgt ccgtgaggta gagaatgtag
    18421 tcggcgctta cctgataaaa ggcggccagc cgacagatca gctcgtcggt taggggctgt
    18481 acttctcgtt ccaaataact gtatttgcgc tgcgtaatgt ccaaggccgc agccacctgc
    18541 tcctgcgtca aatcgtggtc ggtgcgcagg tcttttatgc gtgttttcac atcatcaccc
    18601 aaccacagta tagcctagat aatatttatc tattgacttt tagataaata ttatctataa
    18661 ttgaatatac gaaagaaaaa tgcagaatag gaggaataaa aatgaaaggg ttagccgtgc
    18721 ttttcttttg ggtctttgtg gcttttttgg tgtgggtgat cgtagcgaag aagaaaggcg
    18781 gtcccatgaa aatacagctg atcgtttgta ttgcggcgtt tgcgttgttt gctttatgca
    18841 ccggtttgtc cggcggaaaa ggcgcgtcaa ccacgccaga acctaccacc gcagcgcctg
    18901 cgataacaga agccaccaca gccaagccca cagggaatac gctggatttt gagatcactg
    18961 ccggaaaaca cggtacatac ggtaaggatc tggtgctgaa taaagatacg gaatttgaag
    19021 atcatatcat cggatatttt gtgcccgcag gtacatatca ggtgaccaat gtggatgcgc
    19081 accctaccca gatgaccgtg taccaaaata aaaaggttaa gcagggcgaa tgggaagaat
    19141 gggcgaacgc taaagcttat ttgctggatg tgcaggagac caagtccgtg accgttccgg
    19201 agggctattt tattaaggtc acggagccga cccacattca cctggttcag aaaaaataag
    19261 agaaagaaga gaagaatatg gtttgtccaa attgcggcgg taccaatgtg ctggtgacca
    19321 acgagcagac aaatggcaaa acaaagacca aaaagcgggg gatcattccc aatatgctgt
    19381 ataaaatgct gcgccttttc tgctgtctga tgatttttgg cttttttatg cccaagacgc
    19441 tgaccaagag cagcatcaag tttaagaatg caaccgtagg catttgccag gattgtgggc
    19501 ataagtttac cgtgagtaaa ggataaaatt tgtggagtac gcggcgggag caagcccccg
    19561 ccctacggtc aactgaggga gcgccctcat aatataacgc aaaaagaaac ccccacacgc
    19621 cgggcgtgcg ggggtgattt tatgccgttt ttggcttatt tggtggcttc ttccacagcc
    19681 acggcgcaag ccacggtggc gccaaccatg gggttgttac ccataccgat caggcccatc
    19741 atctcaacgt gagcgggaac ggaggaggag ccggcgaact gtgcgtcgcc gtgcatacga
    19801 cccatagagt cagtcagacc gtaggaagcg ggaccggcag ccatattgtc cgggtgcagg
    19861 gtacggccgg tgccgccgcc ggaagccacg gagaagtact ttttgccgtt ctccaggcac
    19921 cacttcttgt aagtgccggc aaccaggtgc tggaagcggg tggggttggt agagttaccg
    19981 gtgatggaaa catctacgcc ctcgtgcttc ataatggcaa cgccctcaag cacatcgttg
    20041 gcgccgtagc actttacggc agcgcgctcg ccgtcggaga atgccttttc ttcctcaatc
    20101 ttcagctcgc cggtgtaaaa atcataatcg gtctttacat aggtgaagcc gttaacgcgg
    20161 gagatgatat aagcagcgtc cttgcccagg ccgttcagga tgaccttcag gggctctttg
    20221 cgaaccttgt tggcggtacg ggcaatgccg attgcgccct cagcggcagc aaagctctcg
    20281 tggccggcca ggaaagcgaa gcacttggtg tcctcgtgca gcaggcgggc gcccaggtta
    20341 ccgtggccca gacctacatt acgctgctcg gcaacggaac cgggaatgca gaatgcctgc
    20401 aggccgatac cgatggctgc ggcagcctca gaagcggtgg ccacaccttt tttcagtgca
    20461 acggccacac ccagggtgta tgcccagctg gcgttatcaa aagcgatggg ctgcacgccc
    20521 tttacgatac cgtctacatc aatgcccttg gacaggcaaa gatctcttgc ctcctccagg
    20581 ctggagagac cgtactcggc aaggcacttt tcgatcttgg caagtcttct ttccttgcct
    20641 tcaaacttta catcatttgc catggtattg tcctccttct cttattcttc tctggggtca
    20701 atgtactttg cagcgttagc aaagcgaccg tagttgccaa tgtttgcctc gtaagcctcg
    20761 ttggggctct tgccgtgacg aatatcctcc agcattttgc ccagctttac gaactcatag
    20821 ccgatgacct cgccctcttc gtccagagcc atgcgggtca cataaccctc agccatctcc
    20881 atgtagcgca cgcccttcag cttggtggag aacatggtgc ccacctggct gcgcaggccc
    20941 ttgcccaggt cctccagagc agcgccgaca accagaccgt cctcagaaaa tgcggactga
    21001 gaacgaccgt aagccagctg cttgaagatc tcgcgcatag ccacattgat ggcgtcgcac
    21061 accaggtcgg tgttcaggca ctccagcaag gtcttgccgg gcaggatctc tgcggccata
    21121 gcggcggaat gggtcatacc ggagcagccc acagtctcca ccagggcctc ctctacgata
    21181 ccgttcttca cattcaggct cagcttgcag gcgccctgct ggggtgcgca ccagccgata
    21241 ccgtgagaga aaccggagat gtcgctgatc tggtagctct tgacccactt gccttcttca
    21301 ggaatgggag ccggaccgtg atgcggaccc tttttaacgg tacacatctg ctcaacttca
    21361 tttgaataag tcatgatgat ttactccttc caacaatact taataattta tcaaaattac
    21421 caaggttatt ataaccattt ttttgctgcg cttcaagact aaaactataa aaaaatgtcg
    21481 ctatttgtaa gaatgtttta agcaagttgt tgaaagtttt gccccaatac agtatagtat
    21541 aggtaaaaga atgactttga ggtgactttt tatgcagatc aaaccgggct ttgccatgcg
    21601 caagatcgcc ggcagcaaca tagtggtgcc tgtgggcgcc gcctcgtcgg attttaacgg
    21661 tatgattacc ctgaacgata ccggggcttt tctttggaac tgctttttgc agcccaccac
    21721 cgaagcgcag gtagttgagg cgctgatgca tgagtatgaa gtggaacggc agcgtgctgc
    21781 tgcggatgtg gcgcattttg ccgcgctgct gcgggagaac gatttgctgg cggaatgaga
    21841 aattgcgagc ggcaggttgc cacgtctaag ataatccttt tttgttttca aagggatgtg
    21901 ggtttgccgc aggcaaaccc gcagggatta tgcggtgcgg gcttgccccc cgccgctgta
    21961 tttttaacac gacaccttcc caccgggaag gtgttttttc tccaaaaaaa tgtcaaaaac
    22021 gggaaaaaag gggcgattta ttgacattga ttccgttttc gtgtactgtt ataagtacag
    22081 gtgttagtta tttagcactg tatcataaca aacacgctcg ttttgcgggc acgtgaaaag
    22141 gggtatcgta tgtccaagcg gaattccggg aataatccgg aggaaaaaac agatctgcgt
    22201 attcggcgca ccaaaaagtc cattcgggat gccttttttg aattgattga cgaaaacgga
    22261 tttgattccg ttactgtcaa ggatattacc gaccgggcgc tgatcagccg gaatacattt
    22321 tatttgcatt atgaggacaa gtttgatctg cttaacaaaa tcagcaatga gctgatgcgc
    22381 aaagtgtatt ggcgggtgag caaagatctg ataaagatca aggatctgga ctttaccatt
    22441 gattgcaccg ccgcgctgct gatcagtatt caacgggtga tcgacgagga tcgggatttg
    22501 tatcggttgc tgttgacgga tccgggcacc gtggtgttct ctgaaaagat cgagaaaacc
    22561 attcgcacgg cgttggacct gatcaaaggg gacattgagg ggatcagtga cctgagcatt
    22621 gaatatatta ttaccggtat gaaaggggtt attcgttact gggtgaccca tgatgatatg
    22681 gatatacaaa ccgaggcgta caattttgcc cggattcatc tgggctccat tttggagatt
    22741 attcgtcaca gcaaggatgt aaagcacgga cgggttcccc gggagaacta ttgatatgtc
    22801 cggcaaaaag ccaaagcgtt cttccaagaa cttaaagatc aacacccgca ttgtgctcac
    22861 caccgtgctg gccatcgcca taccgctggt gctggtggcg ctggtgtgcc tgggactgct
    22921 gcacagcacc tcccacacct ttcagttggc ggcggagacg gcggacaggt acagcctggt
    22981 caaccagatc ggctggaatc agacggtgag caacctgtcc gatgtgttgc tgcgtaccaa
    23041 agatacggac gcagaaaagc tggcggatat taccgcctac gccgcaccgc tggagaagcg
    23101 gggcgtggcg ctggaaattc gacggggtga cgaggtgttt tatcgaagcg ccgggtgcaa
    23161 ggatgtgctg gggcgtgctc ggcagatcgt ggcctttgat tcggaaaaaa atgtgtacca
    23221 cttcggtcag gacgggctgg tgatcgtcag tcatgtgcag gccggggatc agcgctgccg
    23281 cctggtgctc accggcaccg gctatacggt ggcggatcaa acggagccgg cggcgcgggg
    23341 cacgctgtcg cgtctgttga tggggcgtgc cggattggtg gtgctggcca ttgtgctgat
    23401 ttttgccgct gcggtggcgg cgttctcttt ctttaccagc cgcaccattg tgcgccccat
    23461 tcagaagatt gcccggggcg cggacgccat tgccggtggc aatctggatt atcagatcga
    23521 ctatgactct accaatgagt tgggccaaac ggtggagagt tttaacgcca tgcgcctgcg
    23581 gctgaaagag accattgaga gccgcgaaaa gagcgagcaa ctgcggcggg agatgaccgc
    23641 cggctttgcc catgatctgc gcaccccgct taccagcatt aagggctacg ccgaggggct
    23701 gcgggacggc attgccaaca cgccggagaa gcagcagcgg tatttgcaga ccatttacga
    23761 ctccgctgtg cagacagaga aaattcttga tgatctgctg gcgctgtcca agctggagct
    23821 gggcagcaca ggcaacgatc gctccattgt gcagctacaa gcggtgctgg atgatgctgc
    23881 gccggagctg acggctttta tggaggaccg cggctgtacc tttgcgctgg aaaatcactg
    23941 cccggcagat acgcagattg agatcgacac ggacgctttt cgccgggtat ttttgaacat
    24001 tctgggcaat gcagttaagt atgcccgccc gagtgtaccc ggtcggttgg cattgacggc
    24061 caccgcctat gatcgggtgg tgatcctgga atttgcagac aacggcatcg gcgtggataa
    24121 ggatcagctg cgcaagattt ttgatgccat gtaccgcacg gatccggccc gcagccaggt
    24181 gagccagggc agcggactgg ggctggcggt gtgcaagcaa attgtagagc agaacggcgg
    24241 ctccatttgg gcccgcagtc atacggacgc ggggctgtcg atttttattt cgttgcccaa
    24301 aagggagcat gttgcagatg aagcagatat tgattattga agacgaccca cgcattgccg
    24361 ggctggagcg ggattatctg gaggcggcag gcttacaggc atcggtggca gcggacggcc
    24421 cctccggatt gcgcacggcg ttggatggtc ggtttgacct gattttgctg gatattatgt
    24481 tgccgggaat ggatggactg gaggtttgcc gctccattcg ccgggagcag aatgtaccga
    24541 ttatcttagt cagtgccaag aaagaggatt tggacaagat caagggcttg ggcgttggtg
    24601 cggacgacta tgtggttaag cccttttccc ccggcgagtt ggtggcccgg gtgctggcgc
    24661 atatcagccg gtatgagcgg ctcactggcg acggcgctgc gcacccgccg accaaggacg
    24721 cagtgctgga gagcggtgcc ttgcggttgg atcctgccac acgccgtgct tggtttcggg
    24781 agcaggaggt ggcgttgacc aataaggagt ttgagctgct gtattttttg gccggccacc
    24841 cggacgaagt ctttagcaag gaacagctgt ttgatcggat ttggcagtac aacagcttgg
    24901 gcgagacctc taccgtcacc gttcatgtga accgaattcg agacaaattc aaggagctgg
    24961 attctaattt ggatctgatc catacagtgt ggggtcgtgg ctaccgcttt gttcccgcca
    25021 cggtgtgaat accactgaga gcgaaaaaag aatgaccgca ccattcccgg tgcggtcatt
    25081 tttgtatttt tttgtttttg tcacacaaac acaaaatgga tcaggagcat atagccgatg
    25141 gtgcccacgg cgatgctcag gagggtgttt ttgcgccaca gatgcacccc ggcggtgagc
    25201 gccacggcga tcagctgggg cacaatgtag ttcacattgc cctgctcaaa atccttaaga
    25261 caatagacga tgagaatgcc caggatcgct accggcagca cattacccag gtactgcacg
    25321 aacttgggca cctgcttttt gcccccaaac agggcaaagg gaaacaggcg ggtggcaaag
    25381 gtacaggcgc cagccaccag caccatgatc agcaaatggg tgttggtcat ttggcagccc
    25441 tccgttccgg atcaaagaag gggcgtccgg cggacagcac cgccacggtc agcaccaggg
    25501 agggaagcag aaatttgtct gccccgaaga tcagcaggca caggatgccg gtgcacagcc
    25561 ccagagcgcc gatcagcccg gcgcgaccct tttggttgcg gatcaggtca ataaaaatca
    25621 ccacaaacag ggcggtcata gagaaatcaa tgccggtaaa gtccatgggc agggcggcac
    25681 tgagcagaga gcccagcacg gagccgatga tccagtacgc atggtcaagc tcgccgatga
    25741 gaaagcgcgc ccgtggctcg tctaccccat ccggcacaga caggatggag gcgttgaccg
    25801 agtaggtttc gtccgttaaa gtaaagatca taaaaggata gcgccagccg ccggccttga
    25861 acttttcaat ataagacagg ccatagaaca tgtggcgggt gttgataaac agcgtcatca
    25921 gtgcggtggt ggccagcccg gcgccggagg agatcagcga caccagcaga aactggccgg
    25981 acccggcata caccagcagc gagatcagcg ctgcccacac ccaattgtag ccggccttaa
    26041 acagcataat accgaacgct gcgcctaaaa acaagtagcc gaacagcacc ggcagtgatt
    26101 gcttgaacgc aaagcgcaaa gtcgcgcttt tgttatattt cataatttcc tctccgcata
    26161 cataaaatgt gcacaacgat tataccacct tttgcggaag aatcaagggt gaagtgcggt
    26221 ggcgtgggat ttgcagcgtg tgcttgcgtc ttttgtctat cgtaccgtat ttgatttgat
    26281 gcttggtagg ggcggcaatc tgccgcccgc aaatccctca gtcagctgcg ctgacagcgc
    26341 ctaattggcg cccgtcccct ttgtcgctgc gccacatctc cccgcactgc ggggagtcac
    26401 cctttacaaa ggagcctaag gtgttgtaac cgatttgcct cccttgcaaa gggaggtggc
    26461 tgcgagcttg cgagcagacg gagggattgg acggcgggag caagcccccg ccctacggca
    26521 agtaaaacaa aaaacgcccc ttgcaaatca aggggcgctg ttattatgca ttcacttttc
    26581 tgtgcccagc agggcggtgt attcccgtgg ggtcataccg aatcggcgct taaacagggc
    26641 gataaaatgg gattgggagg agaagcccag gctgtaacac acctgctcgg cggtgcagcc
    26701 ctcccacagc agggttttgg ctaactccag tttttgggcg gtcatatagg tgctcaggtt
    26761 tacgcccaat tcgcatttga acagatggga gagatagtcc ggcgacaggc cgcagtgggc
    26821 ggccacggca gccaccgtca gcttgcggtc cgggtttttg ttgatatagg caatgcagcg
    26881 gcgcacatgg ggtgagtagg tcaggtcctt ttgcgcccgg ctgaccatat tggtcagttc
    26941 aatggcgccg tccacaatgg cggcgtgcac ggcgcgcttg gcgctggccg cgtcaatgcg
    27001 gcgaataaaa tcgtccgaat acgcataggc gttgctttcg cccagacccc cttgaatggc
    27061 gtagcgggtg gccagggtga taaagctgac agccatatat ttttgctgct gcaagtcgtt
    27121 ctccgacatt tggcctacgg taatattttg tatgccgatc tgccccagtt cgtagatcag
    27181 ctttttcaga tcaccccgtt gcaggcagga gaacaggcgc acctcgtccc ggtatggggt
    27241 atggtgcagt cgctccagcg cgtggtgtcc ggtttcttcc ttgacgcttt tcgggatcac
    27301 ccgaatactc attaaagatg cactatccat ttgaattccc cctaagtgca gtatagctgc
    27361 ccggaggctg tccgtcaacc ggggcggcgc aagtcgatgg ggatttgttg tattttcgcg
    27421 gctttttggt agacaaaatg gggggttgtg ctatgatagc gttggaaagg agtgaccaaa
    27481 atatgaaaag taagaccaag accctgccta ccgacgcggt gctgcgggat atgctgaaac
    27541 aagccggact ggacagcgcg ggggtgcaat ttcggctgtt gggggacggt atgttcaacg
    27601 ctgtttttgc agcggagaca aacccgccgg tggtgatgaa gattgcgccc cgaccccagg
    27661 tgccggtgat gacctatgag cgggatatgc tggccaccga gctgtactgg tacgatcaga
    27721 tccggcagca cacggagatt actgtgccgg atattctgta tagtgacccg gcgggcaacc
    27781 tgtgcggcgc gccctgggtg gtgatggagc gactgcccgg ggtgcaccga gacaagtgcc
    27841 cgctgcccag tgcggagaaa caccggcgca cggcggagat ggtggcgcag atccataatg
    27901 tgtccggcac gggctacggt tatgtgcaaa atgggctgta tgagaactgg gcggacgctt
    27961 acatttccat gatcgagaac ctgctggcag atgcccggcg tatgggcaag accagccgcc
    28021 gcgggcagcg cctgctggcg tatgcccggc agtatcgggc agtgctggcg gcggcacctt
    28081 gcgtgatggt gaattttgat ctgtggagca gcaatatcct gtgccatacg gtggacggac
    28141 aaacccggtt tgcctggatc gacccggagc gcagcctgtg gggcgacccg gtgttggact
    28201 ttttgtcgct ggagtctttt actgcgccgc tggacaaaaa gattttgtcc ttggcaaccc
    28261 acaacgccct ttgccgggta ccggtgcaag tcaaccgaga gacccggctg cgctacgcct
    28321 ttgcccaggg gctgctggcg ttgatccagg aagtggaaaa atattatcgc tttacgccct
    28381 tgagccaggg ctggatggtg gatataggtg gcgcttctgt ggcttacaag gcggcctttg
    28441 ccactttgcg ccgtgggtaa gggcgggcgc caaaaggcgc aggacaaggc gcaggcgctg
    28501 accactgcgc cggtgaccgg ccgtctgttg cggcacctgc cgtacactct ggctgcgctg
    28561 ctctttagtg ccttttataa tgtggcggac acattgtttg tcagccacgg ggtaggcgac
    28621 ctggcggctg cgggaatcag cgtggtcttt cccctgacgg ttttgcaggg cgctattgcc
    28681 caaatggttg gcgccggtgc cggggcgatg gtgtcgccct gtttggggca aaaggactac
    28741 cgggcggcag gccgggtcac aaaaagcgcc atggcgttct tttacaccac agcgctgggg
    28801 attacctgca tttgcttgtt gtttcgcacg ccgctgctgc ggctgtttgg tgccacggca
    28861 gagattttgc cttatgcccg cacctatttt accattttgg cagcgggcaa tgtgttctcc
    28921 accgggtttt cgtctattat acgggcggag gggcgtatgg attacagcct ttggatctgg
    28981 ctgttgccta ccggggtgaa cttgctgctg gattggttgc tgatctatcg gctgcacctg
    29041 ggcattgccg gtgcggcctg ggccacggtg atcgcccagg cggtgagctt ttgtatgagc
    29101 gtattgtttt tcacccggtt ttcctgccag caattccgtg gcgtgcgggc ggatcgcgcc
    29161 accgtggggc ggatcttgac tctggggctg cccaccttgg tacaaatggg cagtctgtct
    29221 gttgtgctgg tggtgataaa cggtttgtta gcgcctcggg caggtacggt gggtgtggcg
    29281 gcctttggct atgtgagccg gttggcggaa tttgccttgg cgccgttctc cgccctttgc
    29341 ttggcagcag tgccgatcat cggcagcagc tacggcgccg gtctgcatag ccgggtgcgc
    29401 caaacggtgg tgcgcacggt gcagttggga ctggtgtatg cggtggttgc tgtggcagtg
    29461 tgttatgctt tgagcggagc gctgctgggt atttttaccc gcgatccggc gatcgtgcaa
    29521 tttggtaccc aatgcttgcg gcgattggca ccggctcttt tgttcttgcc gccggtactg
    29581 acggtgagtg cctatttcca gtcggtaaac cgagccaaat cggcgctggt tactgccggt
    29641 gcgctgccgt tgtgcctgtg cgtgggtgtg tgcctggcgg cacccctggg caccggggct
    29701 gtttggtggg ctgtgcccat tgccgccgcc gtttgcgccg tattttgcgg ggcgctttat
    29761 attcggcagg cagggaaaag gaagcgtcgg gctttgtagg tgatgtgatg ttgtttgtaa
    29821 ttttcggtaa gggcggcaga ttgccgccct tacctattta ttggaacaag caaaacaaaa
    29881 aaagcgcgcc ccttgcaata aggggcgcca aagggtttga attattcttt ttctttctgt
    29941 tcttcccggg gcaaaatgtc ctctcgggca ggggtaaaga attccagcca gcgagtatcc
    30001 cggtagaccc gacaaaaggc gtggggcaca ttgccgggca cctgcacaat gtcgccggcg
    30061 tgcatacggc gcacttcgtc gcccacctgt atatcaatct cgccctccag taggtaatcc
    30121 acctgggtgt ggggatggct gtggggcggc tgggcagtgc cggccttgca ctccattaag
    30181 acgaacatat agtttttgtc gctgcacagc agcttgcgcc gggcggtggg catcagctgc
    30241 tcccagggca gatcccggta cgggttcagt tgcataggaa tatccccttt tcgttaggat
    30301 aacttcacta tacacctggg caggcattta tgcaagaaaa aaggtgttga ctttaacgct
    30361 tttatgtgct aaactaaaat catcataaat ttaccgagaa aaggggttat tacaatgaat
    30421 aaggttgtga agaagatcgc tgccgtggcg ctgtccgggc tgctggtggc ttctgtattt
    30481 gccggttgtt ccggcggcag tgccaaggac acttataccg taggtatctg ccagtccatg
    30541 cagcatccgg cactggacaa ggctaccgag ggctttaaga aggcgctgac ggacaagctg
    30601 ggcgacaagg tgactttcaa agagcagaac gccgccggcg attccaccct gtgctccacc
    30661 attgttaacc agtatgtgtc tcagaatgtg gacctgatca tggccaacgc tacggacgca
    30721 ctggtggctg cccgcacggc aaccaacacc attccgattg tgggtacctc cgttaccagc
    30781 tacggcgtgg ctctgggtct gaaggatgag actgccacca agaccgggat caatgtgacc
    30841 ggtaccgccg acctggcgcc gctggataag caggccgcca tggttaaaga gtgggtgccg
    30901 aatgccaaga aagtgggtat tctgtactgc tctgcggaga agaactccaa gtaccaggcc
    30961 accgttgtgg gcgcaaagct gaaggaaatg ggcctggaag tgaaggaata caccgctgcg
    31021 gactctaacg agatcgcttc tgtgaccaag ctggcttgcc agaacagcga tgtgctgtat
    31081 gttcccacag acaacaccat ggcctccagc gccaagacca ttgacaacat tgcaaagcct
    31141 gccggcgtac ccattattgc cggtgaggag ggcatttgct ccggctgcgg tatagccact
    31201 ctgtccatca gctattacga catcggctac aaggccggcg aaatggctta tgacattctg
    31261 gttaacggca aagacccggc aaccatggac attgagtttg tgccggaaaa caagttgacc
    31321 aaggaatatg acgccgcccg ctgcaaggca ctgggcgtga aggtggtaga cggctacaag
    31381 gcgatcgaaa gttaaacatt gccgcgatgc cgggcagcag aaatgctgcc cggttttttg
    31441 tgtggttgat tcggcgtgtg gttcggtggt ggagagattg gcgtcctcta cttgattttt
    31501 tacggcggat ttggtaagat aggactacgc tttgcgaatt tagcacttta aattgaagga
    31561 gattgtgcaa tgagcggatt tttagcttct ttgcccggtg cttgtgccca gggtatcatc
    31621 tggggtatca tggcagtggg cgtgtatttg acctttaagg ttcttgattt ggccgacttg
    31681 acggtggacg gcagctttgg caccggcggc gccgtgctgg tggtgtgtac cattgcaggg
    31741 atgaacattt ggctggccat gctgctggcg ttcttggccg ggtgtattgc cggactggtt
    31801 accggtattt tgcataccaa gtttggcata ccggcgatct tggcaggtat tttgacccag
    31861 ctggcgctgt attccgtaaa cctgcggatt atgagcggtc gtgccaatgt ggcgctgaat
    31921 attgatgaat acgggatttt ggtatccctg cggtatattc ccaaatccat tctcgtcggc
    31981 ggtgcttttg cgctggtgat cattgggttg ctgtactggt tcttcggcac agaactgggc
    32041 gccggcgtgc gcgccaccgg gtgcaatgag gccatggccc gcgccaacgg catcaacacc
    32101 gggttcaaca aggtgctggg actggtgctc tccaacggca ttgtggcatt gtccggcggt
    32161 ctgctggccc agtatcaggg ctttgcggac attaacatgg gccgcggcgc tatcgttatc
    32221 ggcctggcgg ccgtgatcat cggcgatgtg atctttggca agctgttcaa gaactttgct
    32281 ctgcgcctgc tggcagcggt gctgggcggc gtgatctact atattgtcat tcagttggtg
    32341 ctgcaaatgg gcctgaacgc caacgacctg aagctgttct ccgctttggt ggtggcgctg
    32401 ttcctgggag tgccgtactg gaaagggcag ctgagcgcca agcatgtaaa gacgaataag
    32461 gggggcaagg acaatgctta aaatcacagg tgtacaaaag acatttaacc ccggcaccat
    32521 caatgagaaa aaggcccttt gcggcattga tctgaccttg aacgagggcg attttgtaac
    32581 ggtgatcggc ggcaacggcg ccggcaaatc cactatgctg aatatgatcg ccggtgtgta
    32641 cccggtggac tgcggttcca ttgtgatcga cggcaaggat gtgaccaagc tgccggaata
    32701 caagcgtgcc aagttcatcg gccgtgtgtt ccaggaccct atgaccggca ctgctgcgga
    32761 tatgcagatc gccgagaatt tggccatcgc cgcccgccgt ggcaaggggc gaaccctgcg
    32821 ttccggcgtt agtaaaaaag aaaaggttca gtatgcagag atgctcaagg agctggatct
    32881 ggggctggat acccgcctga cctccaaggt gggtctgctc agcggtggtc agcgccaagc
    32941 ggtgaccctg ttgatggcca ctttgaagaa gcccaaggtg ctgctgctgg atgagcacac
    33001 ggcagcgctg gacccaaaaa ccgccaagaa ggtgctggat ctgacggaga agatcgtagc
    33061 ccgagatcac ctgaccacca ttatgatcac ccacaatatg aaggacgcca ttgccatcgg
    33121 caaccggctg attatgatga acgagggcaa gatcatctat gatgtaagcg gtgaggagaa
    33181 gaagaaactg accaccaagg atctgctgga taagtttaag gttacctccg gtgaggagtt
    33241 tgacaacgac cgagtgctgc tctctaccga ggcgggggag taagtccata aagcaaaaca
    33301 aaagacggaa ccatgtagag tggttccgtc ttttttgcgc tttttacagg gtgacacccg
    33361 gcggcgattg tctatattcg gttctcgttg cccggcacac agttttacta taccgcgcgt
    33421 atatcggccg gacttcagaa aaaccgccgt gtttattaga aatactgcga ttttcgccct
    33481 gccgacggta aaataaaaag cagcccggag gctgcttttt atttatggaa ttttggtaat
    33541 cggttcctaa agcaatgggt ccaggcgggc aaatagccgc ttttgacggc cactttttga
    33601 gagcttatat tggcaatatc tgtggtgtaa tagggcacca cacctcgagc caaagtctct
    33661 atggtcagca tattcaccag ctttaccccg atgccgttgc cgcgataggc agggcgcaca
    33721 tccacgccaa tctgccacat tgtctggcta tctgcactga cacaagcaat gccgacgatt
    33781 tgctcttggt cataggctac ggcggccagc acttctggtc gcgcgctgtc gtggtcatac
    33841 tgtaatgcgt ttggaaagcc cttgttttta tacaaaccgt gcaggtcttt atccagcaga
    33901 acaaaggaac aggcagcgtt ttccataggc tttatgtgct ctatatccgg aagatagtag
    33961 ggatttgcgc cgtagaccag cttgtcggtg agaatttcgt agctgctttt gttcctgaat
    34021 ttttgcttta catagggcat aacactttta gatgcgttga ccacggtgct tttgcctatg
    34081 gtgatcactt ccaggcgtgg ggtgacaaat ggcatttccc gccggcctcg ctgcattttt
    34141 gcttctgtaa aaagaatgcc gcttcttgta aaatcctccg gttggcaatt atagtccagc
    34201 gccagttggt gatacacggt ggccatcatt tcctgttttg tcatttcaaa atatccgtcc
    34261 atccatccgt ccctttgcgc tggatgtatt cctgtatgtc ctcgttggtg aaaacatcca
    34321 gcattttgtc aaagctgggc gccaggcgca tggagcgcag cgcgtctaat tcggtccaaa
    34381 acactttgcc ttcgttagaa tcatgcagcg tgccggtgta gcggtcggtt ttgaacagca
    34441 ggataatgta gcgccggccg tgacctgctt cccaccattt gatcccgcac agtttggggg
    34501 actgaatatc cagcccagtc tcttctttca cttctcgaat aacggaatcc acaaaggact
    34561 cgtctttctc cacatgccca ccgggaaagg tgatcccgcc ccagcttttg ccgaccttgt
    34621 cctgcactac cacacgcccg gcaccgtcat agatcatgca catgttggtc agttccgctt
    34681 tttcgtattt gctcataaac ctgcctgcct tttcttttct gcttgcgctt actcacacta
    34741 taccataccc cacgcagatt gtctatgaag aatcgctttt cttcgacttt agacatcgct
    34801 tggtaaaata aaaagcagcc cgggggctgc tttttgttat gcattatata ttataggtca
    34861 ttagggtttg gataaagtgg gtatccagga aattacgctg gtagccggtg gagaagccct
    34921 ggttctccag tgcgtctacc aagcggcggg agaaggtgtc atacaccagg acaaactgct
    34981 tttcgtccgc caggtcctgg gcctcggaca ccagctgcaa aagctcctgc ttttgggcgg
    35041 cggcgttgcc aaagagcgtg agcacctgca ccggtttttc cctggggatc atcacgccca
    35101 cgatattgcg ggttacattc cggtgcgatt ggatccgccg gaaacggtcg ccggagagca
    35161 tggacagggc gccattggac ggagagcggt actccggtgc gttcttgggc agcagcacgc
    35221 ctactgcgtg agccggatcg ctgaccagca cggtgccggt ttgaatccag cggggcaggt
    35281 tgtgctccat ataacgggtg atgaattttt cccgcttgtc ccgatccgga caataataca
    35341 tcatcagcgg gtgcgacagc agcgacgccc ctaagaactc caccagcggt gcttgttctt
    35401 ttttattcca atgggacagc tccattttcc ctcacccttt cttatgcttc cgtcttttgg
    35461 ctatgctgcc ggcgcagttt gcgcatcacc agcaggaaca tcaccacgct catgacggtg
    35521 cacaccaggt cggccacggc ctgggaccag ataatgccat ccagaccaac cgtcttattc
    35581 attataatca acagcgggaa ataaatcaat ccctgtcggc tgagggacaa gatcatactt
    35641 tgggtgccct tgcccatgcc ctggaatgag aaattcagca cgaacataca gccgatcacc
    35701 gggccggaga tcatcaaggc acgcagcatt ttgaccccat agtcgattac agccgggtcg
    35761 tcgataaaca cgctgaccac ctggcgggta aagataaagt atattacggt gattactgtg
    35821 cccagcacaa tgttgcaaat gcaggaaaag cgaatgctgt ggcgcatacg gtccagtttg
    35881 tttgccccgt agcagtagcc caccagcggc tgcacgccct gcgccagtcc cagctgtagc
    35941 atcaccacca gcatattggc cttcatggta atgcccatgg ctgctaccgc gttgtcgccg
    36001 tacgcctgca agaagacatt gatcagcatg ttggaaatgc tcatcagcaa attgttaatg
    36061 gcggcaggca gtccaacggt aatgaccccg cgggcaatgc cgccccgcac ccgatagcgg
    36121 ccggggctga tggataaaat ggacttgccc cgcaaaaagt aaatcaggaa gaataccacg
    36181 ctgaccacat tgccgatgac ggtggcaatg gcagcgccgg ctacgccctg accggtgcca
    36241 aagggcatgg ccagaccaaa gagcttgtcg cccttgttca aaataaagat cgggtccagc
    36301 acaatattga ccacctgacc gataatgctg ccgatcatag ataccctcgc ggcgccctcg
    36361 ccccgcacca ggttgcccag catcacggag gacacaataa agggagagcc gatggccaca
    36421 tacttcagat aatcggcggc gtaggcaaag gtggcgtccg acgcgcccac tgcgtacagt
    36481 accggcttgc ggaacaccaa aaacagcacg gtcatcacca gcccaacgcc aatggcactg
    36541 taaacgcaaa agctgctgat ggtcttgacc ctctctgtct ttccctcgcc cagagagcgg
    36601 ctgacaaagg cgcagccgcc tacaccgaac aggttgccgc aggcgataaa cagcaaaaac
    36661 agcggcatgg tcaccgacac ggcggccacc atattggcgt tgccggtctg acccacaaag
    36721 aatgtgtctg ccaggttata aacgatattc accagcatgc ccatcatgct gggcagcgcc
    36781 aaagtgcgca cggcccgggg cacgctgtaa ctttcaaaaa cttgggtatt gtctttcatt
    36841 gatcttttat gccttcttct catagagcgc gttagccagg gctgccattt gagacatggt
    36901 cagctgttcg gcccgcgcgg tggcgctcag tcctaaagat tggaacagcg ccgtcagatc
    36961 tgccttgggc acgcccaggg cggcgttcaa actgttggcc agggtcttgc gccgctgcaa
    37021 aaaggcgcca ttgaccacac ggaaaaaata gctttcgtcc gttacctgca ccgggggctg
    37081 ctgccgccgg gtcaaggcga tcaccgcaga gtctacattg gggctggggt aaaagctctc
    37141 tcgccccact tcaaacaaga tctccgcctg cgtatagtat tccaccgctg cggacacggc
    37201 gccgcagtcc cgggtgccca ggggagcgca taggcgcttg gccgcctcca gttgcaccat
    37261 caccaccagc cgttcaatag gcagttcgct ttccagcagg cgcatcagca ccggggtggt
    37321 aatgtagtag ggtaggttgg cgcacacctg caagcggtca caaccggcga accggtcggc
    37381 aaacagcgcc tgcaagtcca tttgcagcac atcgccgggc accacctgca cattgggaca
    37441 gtctgccagg gtctcggcca gcacatccgg caggcggcgg tccagctcca cggcggctac
    37501 tcgaccgcac acggcggaca gctctttggt gagcacgccg atgcccggcc cgatctccag
    37561 cacgccggta cggtcgtccg cttccagtgc cgctgccata cggggacaca cggaggggtc
    37621 gatcaaaaag ttctgcccca gcgctttgga aaaagtgaag ccgtgacggg ttaatattct
    37681 ctttattgta ttataatcat ataaatccat acaaccgctc ctctaacggt tgcctattct
    37741 accacacttc ggcagaattt acaatcatat gcttgacttt ttgtgcaagt gtgctaaaat
    37801 acatcataag ccgcctaacg ataggcggct aaatgaataa aaaggaagtg cctgcatgga
    37861 gctgaaaccc tgtcatcgcc gtccgctgcg accggatgag atcggtcctc gggtgatgga
    37921 actctctaaa tatttgcgca agaattttaa tgccgccgta gcggagcagg gcctgttttc
    37981 cggccagcag gatatattgc tgctgctgat tcggcaaccg ggtatgaccc tgggccagct
    38041 gagccgtgcc ctgggggtgg ccagcgctac cgcctccgtg tctgtcaagc gcatggaaaa
    38101 ggccgggttt attgaaaagc gggtggacga aaaggacgcc cggattgtgc ggctgtatcc
    38161 cactccggtg gcggaggacg caccgaaaaa gattcaccaa aaaatgaacg ccatggagca
    38221 ggtgctcacc gccggtatga gtgaggagca ggtactgacg ctggccggcc tgttggagcg
    38281 tgcgctgcaa aatgtgggca aagaaaaccc gtaagtgtga aagatagaga agaaaacaga
    38341 aaggagaacc gaatgttaaa gaagttatcc aaatatatga aagggctgtg gggactggca
    38401 gccatcagcg ccgccggtat gatcgtagag gccatctgcg agctggcact gccgtccctt
    38461 gccaacagca tttatcaaaa ggtggacacc gccgcctcgc cggagagcgt gcgtactgcg
    38521 gtgatcctca gcggcttggc catgctggcg ctggcactgt taggcctttt cggcggcgtg
    38581 gtgaccatga agacctccgc caatgtgagc cagcggtttg cctaccggct gcgaggagat
    38641 atgtaccgca agatcagcca tttttccttt aagaacattg accagttctc tactgcgtcg
    38701 ctgactaccc gtatgactaa cgatgtgacc accttgcaga atgtggtgat gatgtgcctg
    38761 cggattttag tgcgtgtgcc ggcgttggcg gtggtggccg cctgctttgc ggtgtccatc
    38821 aatcccagaa tgagcgctat gctgctgatc ttgctgccga ttttgattgt ggtggtggcc
    38881 tgcattttga agttcggctt ccctatgttc caaaaaatgc agaagaagat cgacaacgta
    38941 aaccgggtgg tgcaggaaaa tctaatcggt atgcgtgtgg tcaaggccta tgtgcgggag
    39001 gaccgggaga aagacaaatt ccatgacgcc tccgatgatt tggccgccca gggcgccaag
    39061 gcagcgggcc tgattgtaac tgtgatgccg gtgatgatgc tgatgctcaa tgccgtagtg
    39121 gtctttgtgt actataaagg cgctttagag gccaacgccg gcgtgatgga agtgggccaa
    39181 atctccgtct ttgcctctta tgtgattcaa attttgatga atttgatgat gatctccatg
    39241 atgctgctgc agctggctcg tggtaaagcc tgcggcgacc gtgtggtgga ggtgctggat
    39301 acagaaattg acattaccaa tccggagaac ccctatttgc cggagaaccc caaggggggc
    39361 gtagagttcc gggatgtgag ctttaagtat aatacggaag gccacgggga cgatattttg
    39421 gagcatatca gctttaccgc caagcccggc cagatcatcg gtattgtagg cggcaccggc
    39481 tgcggtaaga gcagtttggt gaacctgatc ccccggctgt atgacgccac ccaagggcag
    39541 gtgcttattg acggggtgga tgtgcgtaag tacgacctga ccgctttgcg ggagatgatt
    39601 ggcgtggtgc tgcaaaagaa cgtgcttttt agtggcacca ttaaggagaa tatccgctgg
    39661 ggtaagaaag acgccacgga cgaggaaatt gtggcggctt gtcaggcggc gcaggcccat
    39721 gactttgtac tggcccagcc caaggggtac gatacggatt tgagccaggg tgggctgaat
    39781 ctgagcggcg gtcaaaagca gcggctttgc attgcccgcg ccatgatcaa gcacccgaaa
    39841 attttgatcc tggatgactc cacctccgcc gtagatacgg caacggaggc caaaattcgg
    39901 gagagcttct ataaagattt taaggacacc accgtgttca ttattgccca gcgggtcagc
    39961 tccgtgcagg ctgcggacca gatcctggta ctggacgacg gccaaatcaa ggggatcggt
    40021 acccatgagc agctgctggc cgacaacgag atctataagg agatcgtaac cacacaggcg
    40081 aaaggagtga gcgaataatg ccgggcccca gaagaacgga ttttaagaaa cccaagaatg
    40141 ccaaaaagac ctttggccgc attttgcagt atgcgggcaa gagcaaattt atgttgctgg
    40201 cggtattcgt gatgctcatt gccagtacgg tatgctccgt aggcgcctcc tactggctga
    40261 agcctatttt gaacgacatt gatgcctcca tccgggcagg caattttgcc accgtgggtg
    40321 tgcaaagcct aatgcgtaac ctggccattg tgtcggcgtt gtacattggc gcatctcttt
    40381 gtacgtacat tcaaagcaag gtgatggtca agatcgccta caagaccacc aacctgatcc
    40441 gcaaggagct gtttgaccac atgcagaccc tgcccctgcg gttctttgac acccagaccc
    40501 acggcgagat catgagccgc tacaccaatg atgtggataa tattcagatg atgctggagc
    40561 agtctatggt gcagctggtg tcctccgcct ttacctttgt gggcattgtg gtgatgatga
    40621 ttgccctgag tccgccgctg ttttgtattt cgctggtgtt tatgattatt atgctggtga
    40681 cggtatctaa gattggcaaa aagagcaagc attactttca ggcgcagcag gccaatttgg
    40741 gccaaatgaa cggcaatatt gaggagtccg ttgagggcat gcgggtcatt aaggtattta
    40801 accatgagga ccaggccatt gcgggctttg agcagtacaa cgaggcgttt cgctctgcgg
    40861 ccaccaacgc caacttttat gcggggctga tgggcccggt gtccaacgga atcaacaacg
    40921 ccggttatgc cctgatcgct ttgttcggcg ggctgctggc cctgaccggg cggctggaca
    40981 tcggcacatt ctttactttc ctcagctatg ccaagcaatt tacgcagccc attaaccaga
    41041 tcgccaatca gatgaacacg atcttttccg ctctggccgg tgcggagcgg gtgtttgaga
    41101 tgatggacac tgcctccgaa gaggaccagg gcaccgtgac tttgacggta accggtgctg
    41161 gggaggagaa acggtggtac tggcaggacg gcgaccgccg ggtgccggtg catggggctg
    41221 tggagttcca ccatgtgacc tttgcctatg tgccggagaa ggtggtgctc catgatatta
    41281 gcctgtacgc caaagagggg cagaagatcg catttgtagg ctccaccggc gcaggcaaga
    41341 ccaccattac caatctgatc aatcggtttt acgatattca ggagggcacc atcacctatg
    41401 atggtattga catttgccgg atcaaaaagg acgatttgcg ccgtagcttg gcgatggtgc
    41461 tgcaagacac ccacctgttt accggtacgg tgatggagaa tatccgttac ggtcggctgg
    41521 atgccaccga cgaggaatgc attgccgcag ccaagctggc ctctgcccat tcctttatcc
    41581 ggcggttgcc ggatggctac cagaccatgc tcaccggtga cggcggcaac ctgagccagg
    41641 gtcagcgcca gctgctggcc attgcccggg cggcagtggc agacccgccg gtgatggtgc
    41701 tggacgaggc cacctcctcc attgatacgc gcacagagaa gcacattgag cacggtatgg
    41761 atcggctgat ggccggcaag accacctttg tgatcgccca ccggctctct acggtgcggg
    41821 agtctaacgc gattatggtg ctggaggacg gccgcattat cgagcggggc gaccacaacg
    41881 ccttgatggc ccagcagggt cggtattacc agctgtgcac cggtaaggcc aagctcagtt
    41941 aaatacaatc tcattcggta gggtgcagta tcgcacccta caaatattta acctttctgc
    42001 ctcccttgta aagggtgact ccccttaatg aaaataaggg gagccttttt gtttgtaaag
    42061 gtcgtgggaa ttgctcttgt ttttacattt gtcgtatttt gttaaaattt tggacaaaga
    42121 gcgggagttc ggctattgca aagtcgtgcg ccggtgttac aatgagggca gaaaggaagt
    42181 ggcactatga acaaagtgct ggacaaattc tttaccaaag cggacaacgg caccgtgcag
    42241 ctgtatgatt acgatgtgac ccatttgtgg ctggcgggac tggtgtatgc ccatatcggc
    42301 tactgggtgg agaacctgtt tcgcctgatg tctaagggcg ttttggactc ccgcaaccag
    42361 ctgctgccct tcttgttttg ctacaccatt gccatgtggg ccatgtacct ggctttgggc
    42421 accaccaatc acccgcgctt cttcagccac cgggtactgg agggcaacac ccgccgggat
    42481 aaaatattgg cacggatcta ctattttact gtggtgttcc tgtttgtatt tttcggcgag
    42541 atcgtggtgg gcagcatttt tgagcaggtg tccggcatct ccctgtggga ttacagcggc
    42601 attcccctgc atgtgaccaa gtacaccagc attcctacct gcaccgccat gagcctgggc
    42661 gtggctgtca ttatgggcaa cttctttgag ggactgatga agaaaattca gcgcattccc
    42721 taccgcacca cggtgcagct ggactatgtg ctggggacgc tgattttggc agactggctc
    42781 attatgatgg tgagcatcaa tgtgtttaag aaagcgccgg cctactggtc tgtgcatctg
    42841 ttgagcttca aagatctgtt ggcgctcttt gtaaaataac aataaacaac cccctgtgtg
    42901 ctttgctttt tgccaccgat tatggtatag tgagtggaca gggggtttgt tatgccgaat
    42961 tttaccaaga tagccattca gcagtccttt ctgcggcttc tgagccaaag acccattacc
    43021 aagattacgg ttaaggatat tgtggaggac tgcggcatca accgcaattc gttctactac
    43081 cattttcagg acttgcccca actactggaa acggtgatca tagaaagcgc ggacgagatc
    43141 atctctcgca taccggagag cttttctctg gaagagggac tgacgacggt attggagcgg
    43201 ctggtggaga acaagcgggc cattcgcaac atttgggcgt cgccggatcg ggcgttttac
    43261 gagcagaatt taatgcgggt gtgcaattat gtggtcggcc gctacattgc ctgccgttcg
    43321 gtggacctgc tgcacacact gccggaggag gagctggcgc ttcttgtgga tttttgccag
    43381 tgtgagctgt tcggccaggt gaccaactgg ctcaatcaaa atatggtcta tgatattgtg
    43441 gcgcatgtgc aggctctgtg ccggttgttt gagggcagta ttacccaggc gctggaggca
    43501 gcgcctatgg aggcgtaaga atttttttgt tcacaaatgc ggctacattt tgtgcccggt
    43561 ggcagcccgg tgcgcctaca gccccaaggg atagcaacta tggcgcgcgg cacggttttg
    43621 tgggtcaaag aattttgaaa aaaggcttta caagcggtta ccaaaatgat ataatcagaa
    43681 atgaagttag aatatctatg gcagaactat attctcaaag aggtgtatga aaatgaaaaa
    43741 gattctttcc atcctgctgg ctgctatgct ggcgttctct gcactgggtg ccacttccat
    43801 gatggctttc gctgcgtcta acaccgtggc cagcccggag cacaccacca gagacaatga
    43861 caagatcggc caggtaaacg gtaaggtcag cgacgatgtg gactatgagg tagatcccac
    43921 cgatcccacc aagatcagct ttacctacac cggcaacggc gacttccaga attggcagtt
    43981 cccgggcatg accgagggca aggactacaa ggtgatctcc gtagacggca acaccatcac
    44041 cattcaactg atcaacggct atgagggcga tgtaattggt aacgccatcg taaaattcaa
    44101 gggtgagacc accaccaaga aggcgccccg gaaggataaa aagagccgtt ctcccaaaac
    44161 cggcgcgacc atggctaccg gccttgcact tgccggcgca ggtgcagcag ttctggctgc
    44221 catgaagaaa aaacaggacg ctgaataaga cgaactgcaa aagcctgttt gccatacggt
    44281 aaacaggctt tttttaatga aatacggcga caatgccaag gagcgacacc caagcaatgg
    44341 ataatcaaaa agaaccgaaa aaagaggaga agcgcaacac cgggcgggtc atactgctga
    44401 tcattgcctt ggtgtgcctg attgccgggc tggcgtatat cggcgtggat ctgtaccagc
    44461 agtacaccgc ccgccaggag gaccggcgca gccagagtat ggtaacggaa gcgcccagta
    44521 ccaccggcga gagcaaaaag cccaccaatc cggtaaattt caaaaagctg caaagccaaa
    44581 atgacgaaat ttacgcttgg atccaggtgg acggtaccga ggtgaattat cccattgtgc
    44641 aaagcacagt ggacgatgag ttttacctga cccatagtgc ctatgataaa agctggctgg
    44701 ccagcggtgc cgtgtttacc cagtcgcaga acacaaccac ctttaacgac tcggtgaccc
    44761 tggtgtacgg tcataacggc tttagcgaga gtatgtttac ctcactgcat aagtttgagg
    44821 acaagtcttt ctttgacagc cacccgtatt tttacattta tatgcccggt cacaagctga
    44881 cctaccagat catctctgcc tttaagtacg atgatcggca tattatgaac agcttttctt
    44941 tccaagatgt gacggtgcgc agtgacttct ttgccatgct gcaaaatccg gattctgcct
    45001 tgaagaatgt gcgcacggac ctaaagacca ctgtggataa ggacagccat gtggtgatcc
    45061 tgtccacctg ctttaccggc accagccagc ggagcagcag ataccttgta agcggagtgt
    45121 tactgaagaa tgaagaaacc gattgatccc aatttggagc gctttgaaga cagcgtgttc
    45181 tccctaaccg gcggcgatga tacttccggc gtaagttacc gcgcacctca atttgaaatg
    45241 aaagagactt cggctgccgc aacccccggc gagtaccacg cctcggagaa ccaccgccag
    45301 cgggcggagg ccacaggcgc gccggtggaa ccggcgcccg gcggtgagaa acaccaccat
    45361 catcatcacc atcaccacca tagcgacagc catagccaca gccgtcacgg caagcaccgt
    45421 cggcaccacc atcaccatca tcaccggcac catcggctgc ccaagggcgc ccgggtggtg
    45481 atcggcattt tggtggcact gctgattatc gttgcccttg tggtgggtgc gttcctgatc
    45541 ctgaactacg acggcgagaa gaagatgacc aatacgactg ccaccaccga ctaccaggag
    45601 accattgagt ataagggcca cacctatgtg tataacgaga atgtggtgac catggcgttc
    45661 ctgggtgttg acaagcgaga gctgggcaag gcggagaacc atacttccac aaacggtatg
    45721 gcggatacgg atattgtggt tgccattgac aaggtcagcg gcaaaacctc tatgatcgcc
    45781 gtgccccgcg acaccatggt ggatgtggat gtgtttgaca aggacggcaa tttcaaaaag
    45841 accaaggaaa tggagctttg tattgcctat gcttacggcg acggtttcgg cacctcctgc
    45901 aagaatgtga ccaagtctat cagccgtatt ctctacaatg tgcccatcga taagtatttt
    45961 gccttggatc tgaacgggat ccagcccatt aacgactcta ttggcggggt gaaggtgcag
    46021 tccctctacg atctgccgga ctacggggtc aagaagggcg acaccgtgca cctgaccggt
    46081 gatctcaccg aggcctatgt gcgtacccgt gatatggata acctgaacgc ttccttaaat
    46141 cgtacccagc gccaggtgca gtacctgaac gcctttgcgg acaaagtgcg aggcagcgtc
    46201 acctcagatt ttagcgtcat taccaatttg tacaataccg cttccgatta ttgcaccacg
    46261 gatctgactg tatccaatgt gacttacctt ggctctttgc tgctgcaaaa gggcgttacc
    46321 gacttccagt cctatacctt ggaggggaag atgaaagcgg tggacaataa ggaattcaag
    46381 aattatgtgt acgccggttt ttacccggat aaagacagtt taatgcagac ggtgctggat
    46441 gtgttttaca cccggatccg ataaggtcga aaaagtgggg gctctgtgga acagggtccc
    46501 tttttgccac ttataaattt ggaaaaacta ttgaacagcc gccgtttaag tgttaaaata
    46561 cagatgaaat ctttttgaag gagttatcat tatggaccaa gcaaccaaaa aggcgctcca
    46621 gatctacgcc gccaagatcc gtctgggcat tgtagacagc accaacagcg ccaaatccgg
    46681 gcaccccggc ggcagtttgt cctccgcgga tgtgttcgca tatttgtatg gcaaagaaat
    46741 gcgcgtggat cccaagaacc ccaagtgggc ggatcgtgac cgctttgttt tgtctaaggg
    46801 tcattgcgcc cccggtctgt acagcgccct ggcatacaag ggctttttcc cgccggagga
    46861 cctgaccacc ctgcgccata ttggctctta tttacagggt caccccaata tgaacacggt
    46921 gcccggcgtg gatatgagca ccggctcttt gggtcagggc atcagcgccg cctgcggtat
    46981 ggccaagggc gccaagttcc tgggcaagga cgatattcgg gtgtacaccc ttttaggcga
    47041 cggtgagatc gaggagggcc aggtttggga ggccatgatg tttgccaacc agtaccacct
    47101 ggataacctg tgcgtgatca ttgactggaa cggcttgcag atcgacggtc tgtgcaaaga
    47161 tgtgatgtgc gccgaaccga ttgatgagaa agtaaaggct tttggctttg atgtggtcac
    47221 cgttgacggc aatgattttg accagctgga gagcgctttt gatgccttcc ataagagcac
    47281 caagcccttc tgcattttga tgaagacggt gaagggcaag ggcgtgtcct ttatggagaa
    47341 cgagtgcggt tggcacggca aggccaccaa cccggaggaa tacaaaacgg caatggcaga
    47401 gctgactgcc aagctgcagg aattggaggc gtaaccatgg cagaagtaaa gaagatcgca
    47461 actcgcgaga gctacggcaa cgccttaaag gaactggctg caggcggcgc cgataatctg
    47521 gtagtgttgg acgcagatct ggccggcgca accaagaccg gcatttttaa gaaagcctat
    47581 ccgaatcgcc actttaactg cggcattgct gaggcggata tgatgagcgt ggccgccggt
    47641 ttgtctacca tggggctggt accctttgcg tccagttttg ccatgttcgc tgccggtcgt
    47701 gcctttgagc aggtgcgcaa cagcattggc tatccccatt tgaatgtaaa gattggtgct
    47761 acccacgccg ggatcagcgt tggcgaggac ggcgcgtccc accagtgctg tgaggacttt
    47821 gccctgatgc gggtgatccc cggcatgacc gtgatttgtc cggcagacga tgtggaggca
    47881 cggcaggtgg tcaaggccgc ctatgagatg gagggcccgg tgtatatgcg ctttgcccgc
    47941 ctggctactg aggtgttcca caacgaggat tatcagtttg agatcggcaa ggccgaggtg
    48001 atccgtgcgg gcagcgatgt gtccatcatt gcctgcggtc tgatggtgcc ggaggctatg
    48061 gctgccgcag agcagctggc cgccaagggc atttctgccg aggtgatcaa tatggctacc
    48121 attaagccct tggacgaggc tgccgttttg gcaactgcca agaagaccgg caaggtcatc
    48181 accgtagagg agcacagcat tatcggcggt ttgggcgagg ccgtttgctc cgtgcttagc
    48241 gagcagctgc ccacgcctgt gcgccgtatc ggcgttaacg acgagttcgg ccacagcggc
    48301 cccggtgcag atctgctggt gcagtttggc ctgtgtgccg accatattgc ccaggtggct
    48361 gccgactttg taaaataaaa acgaattcaa aaataccgct tgcgacctcg agccgcaggc
    48421 ggttttttgt tgcaaaacag tcggttctat gctactatga gcttgcaggc atatactgtt
    48481 attgcagttt ggcatacaag gaggaatttt tatgaaactt gccatcgtga ttcttgttgt
    48541 ggtggtactg ctggtgctgt ggctggcagg cacttacaac ggcttagtga agaagaaaaa
    48601 cgctgtggag gaggcgttct ccaccatgga tgtgtacctg aaaaagcggt gggatctgat
    48661 cccgaatttg gtgaatactg taaagggcta cgccgctcat gaggcccaga ctttgcaaaa
    48721 tgtggtcgcc gcgcgtgcag gcagctatgc tgccctgtcc acggaggaga agttgaaagc
    48781 caatgcagag ctttccggcg ccattgccgg gttctctgcc gtggtggagc agtacccgga
    48841 cttaaaggcc aaccaaaatt ttttggatct gcaaaaccag ctgcgccagg tggaggcaga
    48901 tatcgccaac gcccgcaagt attataacgc tacggttaag cagctgaaca acaagattga
    48961 aatgttcccg tccaatattg tggccggtct gttccgtttt gaaaagcgca gtatgtattt
    49021 ggtggacgat gccgcccagc gagagaatgt aaaggtagaa ttctgatgaa gaagatcatc
    49081 actttgctgc tggcactggt gctgtccctg tgcgccccga tttacgccct ggcagccacg
    49141 ccggacgagt ccgatttttt gtctcggtac gcccaggagc cctatgtggt caccgactgc
    49201 caaatgcaag tggtagtcag caaatacaat gtgctggcgg taacggagac ctatcaggtg
    49261 tattttaatg aagcacgcca cggcatttat cgctacctgc ccctgcgcaa ccagttgacc
    49321 cgtacggacg gctctaccgc cgtggtcact gcccgggtca gtcatgtgga caccggtgcg
    49381 gacgaatgca gccatgaggt cagcaacgac aagtatgtgc tgcgcctggg cagcgaggat
    49441 gagaccatca ccggccccca cacctatacc attcgctaca actacgactt ggggctggac
    49501 acggtaaaga acgccgatga gctgtattat aatctggtgg gcaccgggtg ggacacctat
    49561 atccgccggg tgcagttctc tgtgactatg ccgaaggatt ttgacccggc caagctgggt
    49621 ctgagcaccg gcagctacgg caccgccgga acccaaaatg taacctacac cgtgcaggac
    49681 cgtaccatca gcggcacggt tacgcaggcg ctggcaccgg gtgaggggct gaccttgcgc
    49741 ctgatcctgc cggatgggta ttttaagttc gataatacca agtataacct gaccattgct
    49801 atgatcgccg ttttgccggc gctggcagcg ctgatcgtgc tggtactgtt tttgaagttc
    49861 ggccgggata agcgctatgc gcccacggtg gagttttatc cgccgaaagg actgaacagc
    49921 gcagaggtgg gtctgtggta caagggcaag gccaccgatg agatggtgtt gtccctgctg
    49981 gtgtacctgg cccagcgcaa tcatattgcg attcaccccg gcaagcgcaa gcgagacttt
    50041 gtgctcacca aatgccacgg ctatgtgggg caggatacca acttagccgt atttatggat
    50101 ggcctgttcc ccgacggtcg cacccgcacg gataataaac agctgaaaaa ccatttttat
    50161 gaaacggtgg gcaccatacg ggcagacctg aacagtacgg agagccgcag tcgctttttt
    50221 gacaaaacca gtattttttt gaagttgttg tcctttgtac tgctggcgct gagcgcagcc
    50281 ggcggcgcct atttcagcca ccgggcgctg gacgattctc tgactttggc gccgagcatt
    50341 ctctatgcta tgctggcggg caccctgtgt ctggcgctgg ggctgatccc cgcttgctgt
    50401 atgctgcggc gcacggatga gggcgccaaa accctggcgc agatccaggg ctttcgcaat
    50461 tttttggtaa cggcggagaa agagaagtta gaggcgctgg tggagcagga tccggagtat
    50521 ttctatcata ttctgcccta tacttacgcc cttggggtca gcgacaagtg gatcaagaag
    50581 tttgagtcca tcgccatgca gccgcctcgg tggtataacg ggaccgaagt gtggagctat
    50641 gtgctttttg atcgtatgtt gcgggatacc ctgcgggcag ccaacgacag tatggtttct
    50701 caacccggcg gcaaagccgg ttcctttgtg agcggaggcg gtggctttac cggcggcggt
    50761 gttggcggcg gaggcggcgg cagctggtaa caccgcttgc tgttgtctgt tgtaaaggca
    50821 ggcactgccg gagaaatgga tgtacgcgct acgaacgaat aaatacaaag caggcgcacc
    50881 cgccgggtgc gcctgcttta ctgtctgttt tcaatatcgg attttcgcaa aagttaaaat
    50941 ttaagctcca taaatcccac ggtaaagggg agatggtcaa atgtttttgt gcctgtgtgg
    51001 atgaacccct gggactgata ccaggctttc agcaccgtgt tttcttctac aatgccgatt
    51061 tggatttttt gtgctcccaa gtggtccttt gcataatcgg cggcataagc caccagttct
    51121 ttgccgagcc ccaggtgcct gtaaggcggt aaaaccgcca aatgatccaa cgttgcgccg
    51181 tccgccgtgg ggtgcaaaga aaaacagcct acaaatgtgt tttggtatcg gcacaaaaac
    51241 agagaacacc cgccatcaaa ggcggcgcgc agcttttccg gcggcataaa tgccgtgtgc
    51301 cccgggcagt tctcccgggt caaatgcaga tcctccgcca cagcctgaaa gctcttgtga
    51361 atgatatcta aacaaatcgg cagttgctct gctttcgtta cttttacgat catgtttttt
    51421 gccccttttg tctgtacttg gctttactat accataagta cctgggattg tccatatttg
    51481 gccttttgtg gtgatgtgga ttggtacaca aaaaatataa aaagcagccc ggagggctgc
    51541 tttttctggt ggagatggcg gtaatcgaaa ccgcgtccga atatacgcct gcaacgcttt
    51601 ctacgcatat agtttgtcgc tgggggttcc cctcacgctt cgccggcaaa cagactgggc
    51661 gctacggtag ttcctaattc ctgacggggg tcggaacgct cctccgtgca agttcgccac
    51721 taaacgacgc tctcatccct gccgtggccc tcagagcgag aacgctggct gcaattaagc
    51781 agccagagct actgttttat gattgtcagt tcaatttaag gtgttacttt ttaagcggtg
    51841 caactccgct atgcgcttac ggtgcttctt tatacccgtc gaaatccttt catccccatt
    51901 tttatctata ttttggtgcg gttagtcccg ctgccgatcc ttcagtgcac ggtcaatgtc
    51961 tcgctgagag gcctttttgg cagccactgc ccgcttatca tagagctttt tacccttgca
    52021 caggccgatt tccaatttgg cgcggccctt gatgatatac agctgcaagg gaatgacaga
    52081 cagcccctgc tgctggctgt ctgcagccag gcggaggatc tctttcttat gcagcagcag
    52141 ccgcttacgg cgcatagggt cccggttgaa aatattgccg tggtcgtaag gggaaatatg
    52201 cacccctacg gcatacattt ggccctcgtc aatgctgcac cagctgtctt tcaaattcac
    52261 tttgccctgg cgaatggact taatctccgt gccgaaaagc tccagtcccg cctcgtaagt
    52321 gtccagcaca aaatagtcgt ggaacgcttt tttgttgcgg gcaatcactt gctttgcttc
    52381 tcccaaagcg cccactcctt tctgtttttg ttaaatcagg ctgcgcccct ccagagctct
    52441 ggacagggtg acctcgtcgg catactccaa atctgcgccc accggaacgc cgtaggccag
    52501 gcggctgaca gtaatgccca tgggcttcag cagccggctg atatacatag cggtggcctc
    52561 gccctctacg gtaggattgg tggccataat gacctcctcc accgtgccgt cgttcagccg
    52621 cgccagcagc tccttaatgc ggatctggtc cggaccgata ttgtccatag gcgagatggc
    52681 gccgtggagt acatggtagg tgccgttata ctcgtgggtg cgctcaatgg cggccacatc
    52741 ccgcggatcc tccaccacgc agaccacgct tttgtcccgg gccgggtttt tgcagatggg
    52801 gcaaagctcc tcctccgcca gattgcagca gatcttgcac tggtggatct tggtatgggc
    52861 ttcggtaatg gcgtcggtaa aagcccgggt ttcttcgtct gacaaaccca gcacatagaa
    52921 cgccatgcgt tgggcagtct tgtgaccaat gccctgcata cgctcaaact ggtctaccag
    52981 attttgcagt gcggctaaat tatatcgcat accgcttacc gattaaagac cgggaatgtt
    53041 cagcccgccg gtaacggcag acagctcttt ttccgagtcc tcgtcgatct tgcgcatggc
    53101 ctcgttaatg gcggccagca gcatatcctc cagcatttcc acatcctccg ggtctaccac
    53161 ttccgggttg atgccgatgg ctttgatctc gtgcttgccg ttggcggtta cttccaccat
    53221 gccgccgccg gaagagacca catattcttt ctcctccagt tcggcctttt tggcctcaat
    53281 gttctcttgc atcttctggg cctggcgcag catggactgc atgttctgcg gtccgccgcc
    53341 cataccctgg ggaagtcttg ctttcatagt atgctccttt aatgttcttc gatttgaata
    53401 tgattttccc gtgctttgct cagcaggtcc tctaacggat cccgccgggg cgcttgctcg
    53461 gtggattttt tcttaaacaa gcccagcttg tagttgtggc cggtgagctc gtggagagcc
    53521 gcgcgaatgg ccttggcgtg ggtggagatc ttgatgaact ccttgatggt gggattggga
    53581 ctgtcaatca ggaaaaactc gcctcgggtg taaccctggg agccactgag cacgccaaat
    53641 agggcaatgt ctgtgcggtg tagaatttcc atcaaatccg cccactgcat aaacagtttc
    53701 tgctcgctgt ccgctgcggg ggcgggggaa ggtgctgcgg ctgccggttc cagagggaca
    53761 ggcggctccg gctgtacagg cgcaggctcc ggaacaggtg cagatacagg ttccgcagaa
    53821 gtcgcaggta caggctccgg ctccagcgcg ggtgctgcca ctgcgggcgt gggctgcggg
    53881 gtgggtggca cagtcggttg tgccggtgca gagtgcgccg ccggagcggg ggactgcacg
    53941 gtcttgaccg gtgcggcagg cacgccgttt tgcactgctc gctccagagc ggacaggcgc
    54001 tggttgatag cgtccgaatc cgtctccagc tttggctcgc acaggcggac aaaagccatt
    54061 tccatctcaa tccgcggggt ggcgccgccc ttgatcttta ccaaagtaga ctggaacagg
    54121 tccagcccac ggagaatttg ggccagggta aactgcccgg cgctcgcctc aatatgcttg
    54181 tattcgtcat cggtacagat gatcagctca cggcttttct tcaccgtttt gaccatcata
    54241 aagttgcgga agtgattgat catctccacg cacagccgtt ccatatcata gctgttctca
    54301 tgcagctgag ccagctcctc cacagcagcg ctgctgtccc gggccagtac ggcgtcagac
    54361 aggcgataga gcgcctcgcg cccggccaaa ccggccactt cgctgaccag ctgggcagtg
    54421 atctgcttgc tgcgcccggc acattgatcc aaaatggaca ggccgtctcg cagggcaccg
    54481 tctgcaatgc gggcgatcag ggtggcagca tccggcgcca gttccatgcc ctccagtccg
    54541 gccacctgct gcaagcgcac cgccatggtc tccggctgaa tacgcttaaa gtcaaagcgc
    54601 tggcaccggc tgagaatggt ggcaggcagc ttgtgcacct ctgtggtggc taaaataaag
    54661 atcacatggg caggcggctc ctccagcgtc ttgagcaggg cattgaatgc cccggtggag
    54721 agcatgtgca cctcgtcgat aatgtagacc cggtatttgc cgcgggtggg ggtgtagttg
    54781 acctcctccc gcaggtcgcg gatattgtct acgccgttgt tggaggcggc gtcgatctct
    54841 accacatcgt agatggtgcc gctgtccagc cctttacaga tctcgcatgc gttgcaaggc
    54901 tcgccgtcca cagcgttggg gcagttcacc gccttggcca agattttggc gcaggtggtt
    54961 ttgccggtgc cgcgggagcc ggtaaacaga taggcgtggg aaatgcgacc ctctttgatc
    55021 tcgtttttca gcgtggaggt cacatggtcc tggccgtaca catcggcaaa gacccgcggg
    55081 cggtatttac gatataaaac ctggtacata gggacctcct gaataatgaa aaaggcagag
    55141 ccgccatagg gtataatgta acgtacagac tggtctgcgg cgcacagaaa catccactta
    55201 ttgctgctcg gttccccgcc tgacaaggtt cgtagcatcc cgtcgcacag ggcccatacg
    55261 ctacattata aactatgggc agtgctctgc cttttgtgca ttacagtata gcacagatct
    55321 actctgaaat caataccttt tcgatcgcgc cgtaataaat ggcgtgaaaa tcgttttgcg
    55381 catagttctg cataatgccg gagtccagga actgggacgg ctcaaacgcg ctgaccgcca
    55441 ctttgcggca caccagtacc agcttggcct cctcaaagta aggggctttt tcgtaatagc
    55501 agggcgtcag gccggtggcc tctaccttgt tgatctcccg cccgcttttg ctgccgcaca
    55561 ggcgcagggc gtccttgtac tgctccgggt aaaagctcag ggtaaagtag ttgttctcgt
    55621 ccaaaaactt ctttgtatag cgctggggtc gaatataaat ggtggccata tccttgcccc
    55681 acagctcgcc gataccgccc cagctgacgg tcatggtgcc cagcgcatcg ccgcgcccgg
    55741 cggtgaccag cgcccattcg tcagccagca ggtggaccag attctctttt acttcgcgaa
    55801 tatcaatttc tttcattgcc ataaaattac acctcattta tattatagca taaagtccgt
    55861 tttatgcaag ggaaaggcgg tgaaaaagaa aagcggcgct cccatgagca ccgccgtttt
    55921 ctatgatttt tacagcttca gcagtttttt ggcgttattg tagaatacat cctcctgctc
    55981 cttctccgtc aggccgctgg tcagcacctt ttggatctcc accgaggggt ggtggaaggg
    56041 agagtcaatg ccgaacataa tgcgatcggt gcctacggtt ttgtaggcct cggcaatctt
    56101 gcagcccatg ggcataccgc tcatttccag atacaggttg gggtagcgtt tggccatctt
    56161 aatggaggcg tcgatataca ccccgtggcc gtggcccatg tggatcatgg tcaccggcac
    56221 atccgggtat tgctcggcca gcagggcaat gctccaaggc agggaataag gcgggtggcc
    56281 gcagtggata aacaccggga tcttgtgctc ccgggcaaag tccattaccg ggtacaccac
    56341 cggatcgtca gccacaaagc tgtcaaacag gggctgcatt ttaatgccca taaagccctc
    56401 gtcgcacaca tagtggtgca gcttttccgg tacattgtcc agcaggggat tgacccatac
    56461 aaagggcacg atcttgtccg ggtatttgtg gaacgccttg gccaccgtgt cgttgtcccg
    56521 gaaggacgcg ccggtgagaa aggtcttttc aatttcgtac tcgtccattt gttccagcag
    56581 cttctctgcg gtaaaggcca cgccggccca gccgccaaag gaaccgatat gagaatgtgc
    56641 gtctatcttc ttcatgccgc tttggcctcc ttatctgcgc cgccggccat acgctgcaat
    56701 ttggcacctg cgccgctctt ggttaaaatc acgaccagta caccggcaac tgcaatgcct
    56761 acggcggtct ggatcgccag ctccggcagg gtggtcagtg cgtaggtctt gtcatacatc
    56821 agcacctttg ccagggtgta tgcgccgatc tggaacgcac cgcccgcaac ggcacctacg
    56881 ccgtagccca gcaggctgcg gtgcatggct ttttctgcga tcaggcagca gatggccacg
    56941 gccaggaact tgatgataaa ggtgggagcc atccaggcgg catagcccag ggccagatca
    57001 gccagacagg cgcccaaacc ggcagcaggg gctgcctttt ttccgcccag cagccaggcg
    57061 gccaggaaga tcatcatatc gcccaggtgg gtgtagccgg tacccagggg gatcttgaaa
    57121 gtgaaggtga atacaaacac cagtgcggcc atcacggcgg taaaggtgat gtaacggaca
    57181 ttgacttttt tagactgttg catacaaagt ctccttttct tttaagatgt gtctatttta
    57241 cgaccggagt gtcctctttt caatatacaa aatacagaaa aattccgtat acagttggcc
    57301 aagggttgac attggccgcc cggtgtgcta ccatacccgg acaaacggat gttgtgtata
    57361 atatagtaat aaaaaggaga cgcggatatg gagcaaaaga acgccctgtt tgagcaaatg
    57421 ccggtgcgta aggctttctt taagctggcg ctgccggtgg tgctgagtat ggtggtgtcg
    57481 ctggtgtaca atatggtgga cacctatttt atcgccaaaa ccggcaatgc ccacctggtg
    57541 gccggtgtgg cgctgggttc gccggtgttt accctgatga tcgccgtggg cgatattttc
    57601 ggcctgggtg gcagttcttt tatctcccgc ttgtttggcc aaaagcggga ccaggacggc
    57661 aagcgactga gcgtgttttg cttttacggt gcgttgttta ccggcgtggg cattacggcg
    57721 ctgctgttgc ttttgcgcac gccgctgctg acggcgctgg gcgcccaggc agacacggtg
    57781 cagtacgccc gggattatta tacctggatc gccgtcggcg cgccgtttat cattttgtcc
    57841 ttcaccccgt gtaaccagct gcgtaccgag ggatttgcca acgcgtccat gatcggctct
    57901 gttttgggcg ctgtggtgaa tattgtgctg gatccggtgt tgatctttgg ctgcaaactg
    57961 ggggctgccg gcgcggccat tgccacggtg atcggttatg tgtttacgga tttgtactat
    58021 gtgtggttcc tgatacggcg cagccgccat ttgtctgtga atattcggct gctgcgagtg
    58081 agccgccggg aggtgggtca ggtgtttgcc atcggtattc cggcttccat taccaatatt
    58141 gcccagagct tttgcgtgtt gatcaccaac cggtttttgg tgccttacgg tacggataaa
    58201 gtggcggcca tgggcattgc gctgaaggtg agtatgatcg ccgtgctgat actcatcggc
    58261 tttgcttttg gggtgcagcc gctgatcggc tacaattacg gcgcccagaa ttaccggcgg
    58321 ctgcgccagg tgctgcgctt ttcttaccag tttacgattg ggctgggttt ggtgctaacg
    58381 gtgattgtct ttgctgctgc gccgctgctg atccgcctgt ttatgcagga cggcagcgtg
    58441 tacgacctgg gggttgccat gctgcggcgg ttgttgctgg gcaccgcatt ttatgccttt
    58501 accctggtga ccacctgtgt tttccaggcc accggcaagg cggtgggcgc cttcgtgctg
    58561 tccatcagcg gtcagggcgt gatctacggt cttgtcattt gggcactgag tagcatttgg
    58621 ggctatgatg gcgtgattgt tacccagccg gtggcagatg tgctcacctg tctgctggcg
    58681 gtggtgctgt atttcacctc ccttcatcgg gtcattcgca agggcgtggc ggaacaaaag
    58741 gaaccttaac tcgtgtgttt acattttatt catagattgt taacgaatta gacaaaaata
    58801 gacatcgttc ctatggtaaa gttaaagtat cgtattatgc gagggcaaat tggtctttgc
    58861 atgcctgttg ctgcataaat tttgctgtgc aggataggct gcctttggga gagggtagcg
    58921 gcgtgccgct gtggaccgat gcgctatagg aaaggggtat ttttatggat ctgaaacaca
    58981 ttatcgatca aaaagaccac tatgcggact acatggtgga tgagatcacc cacatttgcc
    59041 gggattttga aaagcgcgag cctggctcta agggtgagca gcaggcctgt gaatacatgg
    59101 cccaggtgct gaagaaagac tgcggctgcc agcgggcaga tgtggagtcc tttaaggaga
    59161 accccggctc gttctttggt tggatttact ttaccatcac ctttgtgttg gcggccattg
    59221 tttgcttttt cttctgccca ctgttgtctg cggtgctgat tgttgtgggt ctgttcattg
    59281 tatttatgca gtttggtctg tacaaaaagc tggttgaccg ctgcttcccg gaaaagaccg
    59341 gccataatgt aacggctgtg aagcagtgca ccggcgaagt gaagcgccgc attttcttta
    59401 acggtcaccc ggacgcggcc tgggagtggc cggtgaacta caagctgggc ggcgttggct
    59461 ttgagggtca cgccatcatc tgcggcgtag gcgcagtgta ctacttggtg ctgtccatta
    59521 tgtatatggc acagaaaggc ctgaccttct ccgccattga tccccatacc ggcctgttta
    59581 aggcggccat gtgggggctg ctgtttgtgc cgttcttagt gggactgtac tggatgtgga
    59641 acaagaaccg cattgtagac ggtgccaacg ataacctgtc cggctgctat atgggcattg
    59701 ctgtgatgaa ggcgttgcag gacgccggta tcaccctgga gaacacggaa gtgggcgtga
    59761 tcctgtccgg ctccgaggag gccggtctgc ggggcgctaa ggcatggtgc gagcagcaca
    59821 agggcgagtt tgacgatgtg cccaccttca ttttctctta cgacaccatt cacgatccca
    59881 agttcctgat gaccaattat cgggatctga acggcaccgt gaaggcagat aaagatgtgt
    59941 ccgacctgtt tatggaggca gccgccgcca ttcatgtgcc ctgtaagaag ggctgggtgc
    60001 ccccgctggg cggcgctacc gactctgcgg cctttgccca ggccgggttc cgtgccaccg
    60061 gcgttaccgg tttgaaccac aagctggagg actattacca cacccgccgg gacacctacg
    60121 acaatatgaa caaagagggt ctggccggct gctttgccgt cagcgtaaag gcgctggaga
    60181 tgtttgataa cggtgccaag cagtaagtct atacatatca tataagagag aacgcctgtt
    60241 ccgtttggtg caggcgtttc cttttttctt tgtcaaagtt cattcttgac aagggcaatt
    60301 gaatttgcta aaataagcac catcgagtag caaaaaagcg taagtccgga tcggacttgc
    60361 gctttttttg tttgccgatt ttggcaaagg aggtaatgat ttatgccaaa aacaaaggga
    60421 cagggtttgg tgtttggaat tttgatgtcc gtaaccatgg cctacggaat ggaagtgtac
    60481 aatgtagcgc tgaaaagcgg cgttttgcag catgtgggcg gcttcagcga tatgcgcaat
    60541 accgtgtttt taggtgcgct gaaggaagcg tcctatatgt gcctctttgt gtttttattt
    60601 tctaacctgt gggggaatcg gctgggtgcc aagctggctg acaaactggt cagcgagcag
    60661 gacagcccgt ttttgcaaat gctggcccgt tcctgctgta cggtactggt tatgtgccct
    60721 acaatgagcc ttgtggcggc tgtgttattt caagtcattt tgggccatca accggtggtg
    60781 cagttgcctg ctatgtgggt aggtactgtg ttgaagaact ttcccatggc gttgctctgg
    60841 aatctgtttg cagccggacc ggtaagtcgt gcgctgttgc ggctgatttt tcataagcat
    60901 ggggaggcag agtaatggaa gacaaagaaa agctgtggac caaagatttt gttttggtta
    60961 ttattatcaa ttttttggtg tttttgaatc acttgatgat cctgtcaacc tttccgtttt
    61021 ttattgagcg tttgggatat tcggacacgg tgaccggcgc ctgtgctacg gcattttcgc
    61081 tggttgccgt gttggcacgg ccgtttgtgg gatggctgct ggacaccggc cgccgccggg
    61141 tgctgctggg tgtggggctg attggtatgg cactgatgcc tatggggtat ctgctgattt
    61201 acacggcatt ggcttccctt gcattggcaa ttctgctgcg tatggtgcat gggctgtcgc
    61261 tggcgtgtgc gaatacctct acctctacga tggccacgga tattttgcct cgctcccgct
    61321 tttcggaggg tatgggcatg tttggtatgg ctacggcgtt ggccactgcc tgcgcaccgg
    61381 ctattggtga agcgctgatg aagcgaggat ttggcgcgct gttcggcgtg gctgccggct
    61441 gtatggtgct gtctttggta ttgctgttct gtttgcgtac caagccgctg ccgcgggtaa
    61501 aaaaaccgct gcgcccgggc gatttagtag aaccgtcggc tttgccggcg tctgtggttg
    61561 tgttgatttt tttgttgact tatggtgcgc tggaaaatta tattttgaag tttgctgccg
    61621 cactgcccgg aattaccgtg tccggcggac tgttctttac ggttatggcg gtactgctgt
    61681 ttctctctcg tgtgacaatc ggcaaattgg cggacaaacg gggcgaggcg ctgtttgtgt
    61741 atagctgcaa cgggctgatg ctggcggcgt tgctgctgtt ggcactggtg ccggggaatg
    61801 ttaccttttt aatagcggcg gcgctgtccg gctatgcctt tggcggcatt gaaccggcgc
    61861 ttcaatctat ggcggtacac actgcggcac ccgatcggcg aggcgctgcc aattctacct
    61921 ttctgtgtgc ctatgatatc ggaatcggcc tcggcggcgg tttggccggc ttgctgattg
    61981 accgggtggg ctatggctct atgtttggcg taatcgccgt ggccaatgtg ctgtctgtgg
    62041 cggtatatgt gctgtggggg cggcggcatg cgtcctctat gacccgtgcc atctgtgccg
    62101 gcgaaaaaaa gtaagcgaat acaaacaaaa aaccggtcgg gacctgatgg tctcgaccgg
    62161 tttgtgattt aggtattatt cctgggtggg cttttcttta cccggagcgc cgcagcactt
    62221 tttgtacttc ttgccgctgc cgcaggggca gggatcgttg gggcctacct tcttgccctt
    62281 acgcacggtg gtgtgggtgg cggtatcgtc cccaccggca gaggtggcag tgaccttagc
    62341 cacggccttg cgctctacat cttcccggcg acggggcacc agggtcagca gcatgcgcac
    62401 ggtgttctcc cgaatggcgg cggtcatttc gtcgaacata tcgtagctct gcatacggaa
    62461 ttccaccacc gggtcacgct gggcgtaagc ccgcaggtga atgccctgct tcaggtcgtc
    62521 catggcgtca atgtggtcca tccacagcac atctacattg cgcagcagca ccatgcgctg
    62581 gaactcggtg aacatctcgt cgccgatcag ctcccgcttt tcttccagcc gcttcagacc
    62641 ccgctgggtc aaggtgttca ccacatcgtc cacggtcagc tcatccacat tctggaaatc
    62701 ctcgtcggtg gtgagccagc ccttgtactt ctctttcagt ccggcgatat tccagtctgc
    62761 ctgggtctcg ccggagcagt agttgcccac attctcggca atgttggttt ccagcatacc
    62821 gcggatcttc tccgtcaggt caatgccgtc cagcacctgg tcgcgctgtt tgtagatcag
    62881 ctcacgctgg cggttcatta catcgtcgta ttgcaaggtg ttcttacgaa taccaaagtt
    62941 gcggccctct accttcttct gggaggactc tacggtgcgg gagatcatct tggactcaat
    63001 gggcatatcc tcatcgtcgg tgagccggct catcatagcc tgcatacgct cgccgccaaa
    63061 gagacgcatc aaatcgtcct ccaaggacag gtagaactgg ctttcaccgg gatcgccctg
    63121 acgaccggaa cggccgcgca gctggttgtc gatacggcgg gagtcgtggc gctcggtgcc
    63181 cagaatgtac aggccgccgg cttcgcgcac tttgtctgct tcttcctgaa tttcttcttt
    63241 atacttcttt tccagatcct ggaaagtctt gcgggcgttc agaatctcct gattgtccgt
    63301 ctcggcaaag ccggtagcct ctgcaatcag ctcatcgctg aactgcatcc gcttcatctc
    63361 tgccttggcc aggaactcgg cgttaccgcc cagcataata tccgtaccac gaccggccat
    63421 attggtggag atggtcactg cgccgaattt accggcctgg gcaatgattt ctgcctcgcg
    63481 ctcgtggttc ttggcgttaa gcacattgtg ctggatatgc tctttcttca gcagcttgga
    63541 cagctgttca ctcttctcaa tactgatggt acccaccagc accggctggc ccttttcgtg
    63601 gcaggccttg atctgcttga tcacggcccg gaacttgccc gcctcggtct ggaagatcac
    63661 atccggatgg tccacacgga tcagcggctt gttggtgggg atctccacca catccagctt
    63721 gtagatctcg ctgaactcgg cggactcggt ggaggccgta ccggtcatac cggacagctt
    63781 ctcatacaga cggaagtaat tctggaaggt aatggtggca agcgtcttgc tctcgtgctc
    63841 caccttaaca ccctctttgg cctcgatagc ctggtgcaga ccctcgttat agcgacggcc
    63901 cagcataata cggccggtga attcgtctac gatcagcacc tgaccgtctt tgaccacata
    63961 gtcaatatcc cggcgcataa cgccgatggc cttgatggcc tggtcaatat ggtgcagcag
    64021 ggtggtgttc tcaatatcca tcaggttgtc tacatggaag taggcctctg ctttctttac
    64081 gccgtcctgg gtcagggtgg cggtacgggc cttctcgtct acgataaagt cgccgtcata
    64141 ggtggcctcc gtgtcctgct tctcgtccat tttagcaacc ttcaccatct tcaaggtgcg
    64201 ggcaaaggcg ttggcctggc gatacaggtc ggtggattgc tcgcccttac cgctgatgat
    64261 caggggagta cgggcctcat cgatcaagat ggagtctacc tcatctacga tggcaaacac
    64321 atggccgcgc tgcacttttt gctccttgta ctggaccata ttgtctcgca ggtagtcaaa
    64381 gcccatctcg ttgttggtgc cgtaggtgat gtcgcagttg taggcctcct ggcgctcctc
    64441 attggtcttt tcgtgaataa tcagacctac gctcagcccc aagaaccggt acagcttgcc
    64501 catccactcg gagtcacgct tggccaggta gtcgttgacg gtgacaatgt gtacgccgcg
    64561 gccggtcaac gcgttcagat aagcgggcag ggtcgccaca agggttttac cttcaccggt
    64621 cttcatttcc gcaatacggc cctggtgcag tacaatgccg ccgacgatct ggacggggaa
    64681 gtgcttcata cccagcacac gccaggcagc ctcacggcag acggcaaatg cgtccggcaa
    64741 aatgtcgtcc aaagtctcgc cgtccgccaa ccgggttttt aagacggcgg tctgtgcggt
    64801 cagctctttg tcgtccatgg cctggtactt ctcctccagg tccagcactt tctgcttggt
    64861 tttgcccagg cgcttgactt cctttttaga gtagtcgcca aacagggcag taatgaattt
    64921 gtttgccatt tatttttcca ccttattgat gtattttcca aaaatgattt tgaaacggcg
    64981 cctgattttt gcaggcgtta acaatcattg taccacaatt tggcaagatt gtcactaaaa
    65041 atattatttt tatataataa ttacggcgcc aagggtcagt tgcttgtgct ctctgtggtg
    65101 ctcttgctgc tggtgagtcc ggaggtcagg gacttgaccg cttgcagcgc accgccggag
    65161 acggcgttct ccgctgcgtc atcaaagccc agcatcaggt tctttttgcc ggcggtaacg
    65221 gtcagggtca cacttaccgg ggcggactgc atcttggcaa tggcaatgct gtccgtcagg
    65281 ctttttaggg aggtgttcag ccaggtctcg ttattcagca gccccagcat ttgcagcgca
    65341 gaatacttgc ttaccagcgc cttggtaaat gccgacgcag tgtcttttaa gtccttgttg
    65401 cgcacgctga cggtgacggt cttggcgtcc aggtctatgc tctcaatgtt atattccagg
    65461 ttcttgaaca gagccttgcc caggtccgca aattggtcgt gcttgttggc ataagtgatg
    65521 atcacggaca gggtcttaga gtctacatat ttttccagct tcttggtatt aaaatctttt
    65581 aacgctgaaa acgcttggtc cacggtggcg gttacattct tttccgtcat ggcggtggaa
    65641 ccggagcagc cggcaaagga gagggccagc agcagcgcca gcaccaggga aagtaatttt
    65701 ttcatggcga tgttcctttc aaattgctta taatattata cagaataccg ccgccttttg
    65761 caagagccgg agcgcagtgt ttacaccccg ttcaaacacc ggcgaaagtc gagaatggga
    65821 actttaacgt aaatattgca tattgaaagc atatatggta taatctacaa ataaatatac
    65881 tccatgttgc gcaccggggc gtcttttctc cggtggcagc gcggattttg ataatcaaag
    65941 tgagagcgga tcttatggat agaaaaagca aaaaaaagtg gtttggtccc accaagatca
    66001 agcggctgtt tgatatttgc gcctcttttt tggcgctggt ggtgctgtcg ccgctgtttt
    66061 tggtgatctg tattgtaaac ctgtttaccc cggagtgctc tgtgttcttt agtcatgagc
    66121 ggcggggacg gcggggcaag ccctttacca tttacaagtt ccagaccatg aagaacaaca
    66181 cccccaactg tgccaccggc gagttggaga acccggaaca gtacattaca aaattcggca
    66241 aattcctgcg caagaccagc ctggacgagt tgccccagct gtggaatatc ctcaaagggg
    66301 atatgagttt tgtgggaccg cggccgctga tctccagcga aatgcgcgcc caccggctgc
    66361 gactggaata cggggtgtat cgctttcggc ccgggctcac cggctgggcc cagatcaacg
    66421 ggcgtgacag catttctctg ttgcgcaaga tgaaactgga caaggaatac tgcgacaact
    66481 ggagcctgaa actggatctg atcattttgt tgcgctccgt gggcgcagtg gttaagcaag
    66541 aggggttcca cgagggcacc tatcatcgcc gataaggcaa agaaagtatt aacattccag
    66601 gagcggagat acggatatgg aaagaaattt tgttgacggt tatgtagagt ggcaggccaa
    66661 cccggagatc accggggtaa accggctgcc tcagcacgct acctttatgc cctacgccag
    66721 ctttgaggag gcccaaaagg cagaacgcta tgcctcctct cggtgcaaag tgctaaacgg
    66781 caagtggaag tttaagctct ataaaaacta tgcgtaccgg ccgtcggact ttgcccaggt
    66841 gcattacgac acccacaact gggacacggt gcaagtgccc ggctcttggc aaatgcaggg
    66901 ctacgaccaa agccagtatt gcaatgtgcg ttatccctgg gaggggcacg aggatatttg
    66961 tcctccggca gcccccacca agcacaaccc ggtgggctgc tatgttaagc gtatccatgt
    67021 aggcgccgat ctgctgcaaa agcgggtagt gttgtgcttt gagggtgtgg agagcgcttt
    67081 ttatctctat gttaacggcc agcgggtggg ctacagtgaa tccagtttta atcgggctga
    67141 gtttgatgtg acccgctatc tgcaagaagg atccaatgtg atcggcgtgg aggtgtaccg
    67201 ttggtgcacc ggctcctggc tggagtgcca ggatatgtgg cgcctgggcg gtatctttcg
    67261 ggatgtgtat ctttatacca ccgagcggga gtacattcgg gactttgtgc tgaaagccca
    67321 gccggacggc gagatgaaag acggctttgt ggaggtgctg gtgaagacca acggcgccta
    67381 cgaggggctg tcgctggata tgagcgtgct ggacgcagcg ggcaacaccg tggcgctgga
    67441 ttgccagtac gccaatgagg atcaccgcac ggtgctgcgg gccattgtgg ccggggcaga
    67501 cttgtggagc agcgagcacc cggcgcttta caccctggtg ctgaccttaa agaacaacgg
    67561 cgcgcctatt gaatatattt ctaccaaatt cggctttcgc aaggtggaga tcctggacgg
    67621 cgtgatccgt attaacgacc ggcgtgtggt gtttaagggc accaaccgcc acgagtttga
    67681 ctgccgcacc ggtcggtata tcaccgagga agtgatgcgg gacgatctgg agaagatgaa
    67741 gcgggccaat atgaacgcgg tgcgcacttc tcattatccc aactgtcccc ggtggatgga
    67801 gctgtgcgac gagtacggta tttatgtgat cgatgagaac aatatggaaa gccacggcac
    67861 caaccgctcc accatcattg gctgtcccca aattccggac tcccgaccgg agtgggaaaa
    67921 ggcgtgtatg gatcggattc aggcgctgta tgagcgggac aagaactgta cctgcgtggt
    67981 gtgctggtcc atgggcaatg agagcctggg cggcgagacg cctaagaaaa tgtaccgcta
    68041 tttgaaaaat gtggatgata cccgctttgt gcactttgag tgccacggcg atccggagga
    68101 gcagagcctg tccgatgtgc agagcaaaat gtatgccaaa ccccaggaat gtgaagaata
    68161 tgctctgacc cggcgggacg gtcgaccgta cctgctttgc gagtataccc acgccatggg
    68221 caattcttgt ggttctacgg acgaatatac caccctgtgg gataaatatc cctgcctgca
    68281 aggcggcttt gtgtgggact gggtggatca gagcattctc accaaggacg accagggacg
    68341 ggaatacctg gcctacggcg gcgattttgg ggacgagccc aacgacggcc atttctgcgg
    68401 caacgggctg ctgtttggtg atcggcggat cacccccaag tattacgaaa ttcaaaagct
    68461 gtatcaatat gtggacttct gtgccgtgga cccggtgcgg ggccaagtgg agatcaaaaa
    68521 taaatacctg tttacagatt tggctgattt tgaactgtat tggtgtcagt gcagtgataa
    68581 aggcgtgttc cgggacgggg ttgtggaagt gcagcttgcg cccggtgaga agaaggtgct
    68641 ggacctggaa ctgggtcgcc cctgcaacac ggaattctat ttgaatttgg agctgcgcac
    68701 caaggaaaag accctgtggt gcccggcggg ctttgcggtg gccaaggagc agtttgtcat
    68761 tgacgccttt gccaacacat acgatgaatt ggtggcggac gcaccgctgc tggtggacga
    68821 tacctacggc tctctgcggg tgatgagcga tgatgtaaac attcgctttg agcgccggga
    68881 gcgcaaccag ctggtgagta ttaaggtggg cggcgaggag ctgctgcaag gacctatgcg
    68941 ctttaacttc tggcgggcgc tgacggataa tgaccgaggc acccgggccg gttctcggct
    69001 gggctgctgg cgagacgccg gcgacacccc cgggatttac aacaacacca agtggtctat
    69061 tgagaattac aaaattttgg acggcggtaa aaaggtggtt gtggtcagcg gcgctactgt
    69121 gtgcacccag ccggagtgta agggccaggt ggtctacacc attacctcca agggtatgga
    69181 agtggatatg caattcttcc ccaacgacgc tttgccggag atcccggagg tggggctgct
    69241 gtttgagttg ccgccggatt ttgaaaattt gacttacctg ggtgccgggc cggaggagaa
    69301 ctatattgat cggtgcaacg cgacgcagat cgggctgtac aacaccacgg ttaccgacct
    69361 ttataccgat tatttgaaac cccaggagtg cggcaatcgc accggtgtgc gctacgccac
    69421 cctggtgggg cagaagaagg tgtttagcct ggtggcggag ccggtgatgg agctgaatgt
    69481 gagccactgg ttgcccaagg agattgagaa tacctggcac ggcaagaatc tgcccccggt
    69541 gaccaagacc gtggtgcgct gcattgcccg gcagcagggc gtaggcggtt atgacagctg
    69601 gggcgcccac tgcaatgaga aatacaagaa caaaacggat aagacctatc gcttaaagtt
    69661 ccagatccgg ttttaatcac cggtaatcgg ccgattctta agaaaaaata aagttttaca
    69721 ggacattacg ccctttatta aacttatggc ttgacttttt gattccttag tattatattt
    69781 gatacacaga atttgactga aattgcagga actgctgcct ttcggcggca tactgcgtat
    69841 agagaggtta agtattatgg ctttcaaaga aacagtgaca gctgttgtcg taaaaaacgc
    69901 gatcaagtat gcgcgtaagg attttgataa gaacgcaccc cgcattctca gcctgatgga
    69961 gatggcggat gtaaagaagg ttaaccgttc cacctatgcc ggtttgcaca aggtgctgga
    70021 tgacccggat aacaactgga tgcgctttgc cagagatttg gtttgcaata cagatgagca
    70081 tgtgctcaat cagctggttc agccgctgat gaatgtagcc attaacagct actccaagcg
    70141 tatggctgcc attgagaagt acggctgcaa tgtgccgtgg gcgatcctga tggatcccac
    70201 cgctgcctgc aacctgaagt gcaccggctg ctgggctgcc gagtacggcc ataccagttc
    70261 tctgtcttac gacgacctga cccgtattat cacccagggc aaggagctgg gtacatatat
    70321 gtatctgtac accggcggtg agccgaccat gcgccgcaag gatctgatgc gtatttgcag
    70381 agagaacccg gactgcgcat tcctgagctt taccaacggt acgctgatcg acgacagctt
    70441 tgctgatgag atccgcgaag taggcaactt ctacccggcc ttctctattg agggctacga
    70501 ggaggagaac gacttccgtc gcggcgccgg cactttccaa aagtgcacgg ctgccatgaa
    70561 gcggctgaag gaacggggcg tgccctttgg cgcctccctg tgctacacca gcaaaaacac
    70621 cgatgtgctg gcctctgacg agtatatgga ctggctcatc gaccagggcg ttaagtttgc
    70681 ctggttcttt acctatatgc ccaccggcaa cggcgcggta accgatctga tggttagccc
    70741 ggagcagcgt gcgctgatgt ataagaagat gcacgagtgg cgccacacca agcccatttt
    70801 tgcgctggac ttctggaacg acggcgagta tgtgcagggc tgtattgccg gcggccgcca
    70861 ctatttccac attaactcca acggcgactg cgagccttgc gcctttgtgc attactccaa
    70921 tgtgaatatc aaagaatgct ccgtgttgga cgcgctgcaa agtccgctgt ttatggcgta
    70981 caagcgcaac cagcctttct ccaacaatat gctgcgcccc tgcccggtgc tggataaccc
    71041 cggcgccatc agcaaaatgg tggcagagac cggtgcttat tccaccgaga tgcagcaccc
    71101 ggagtcggcc aacgagctgt acgacaagac catcggcgct gccaaggcct ggaaggtgaa
    71161 ggcagacgag ctgtttgacc gtgacaagtt cattgccaag catgtgaagg acgagaatat
    71221 gtacaacttc gagaaatccg acgacgagcg ggaattccag gagtttgaaa aaaccgaggc
    71281 ataatcagaa cgggcgcgac gcacgctgta ctgtagaggt acggtggcgg cgtgcccgat
    71341 ttttgccata agaagatagg aagagtatgc ttttttcaag aaaaaaagag tttggcggca
    71401 cctattcgta tttgattgta gggctgggca atcccggacc taagtacgag atgacccgcc
    71461 acaacgcggg ctttttggcg gtggatctgc tggcgctcca ggagcatgtg gatattaaaa
    71521 aattaaagtt ccacgccctg gtgggcgatg tgcgcctggg cggagagcgg tgcttgctga
    71581 tgaagccaca aaccatgatg aacctgagcg gcgacgcagt ggccgaggcg gcgaattttt
    71641 ataaaatccc gccggagcgg gtgctggtgc tgtttgacga catcagtttg gatgtgggtc
    71701 gtacccgggt gcgccgtaag ggcagcgccg ggggacacaa cggcataaag agtattattg
    71761 cccggttggg cagccaggac ttcccccggg tgaagatcgg cgtggggcaa aaacccaccc
    71821 cggcgtatga cctggcggac tgggtgctgg gccgttttcc caaagagcag gagccggcgc
    71881 tgaagacggc gctggagcac gccacggcgg cggtgcggct gctggtggag ggcaaaacgg
    71941 atgaggccat gaacttgtat aaccgctgat agcaaaagcc ctgcggggca gaataggaat
    72001 gaaagaatgt cttgcttttc aggtgtactg aatcaaagtg atgcgtttgc cagcctcaat
    72061 cgggcgtgga ccaccgggtc ccgaccagtt ggggccgttg gtctttcgga gaccggtaaa
    72121 gcgctggtgc ttcacgcact gtatgaacaa caaaaaaagc ccctactggt gctcactccg
    72181 gacgaggcct ctgccgttaa attgacggag gatctgcgca ccctgcaagg ggatgtgttg
    72241 ttgtacccgg cgcgggagat gaactttgtg caggtggcag gtgccagcca tgagtacgag
    72301 ctgctgcggc tggatgtgct gtcccgcatg gctgcggggg cgtacacggc cgtggtggcg
    72361 ccggtggcag ctgcctgcca gttgaccatg cccccggcag agctgctggg gcgcacccgc
    72421 acggtacagc tgggggatga tgtgcccccc ggccagctgg tacaggcgtt ggtggcagcg
    72481 ggctatgctc ggtacgatca ggtggacggc accagtcagt ttgctctgcg tggcggtatt
    72541 ttggacattt ttccacctgg gcgcacagaa ccggtgcggc tggaattctg gggcgatacc
    72601 attgagagta tgaccgcctt tgacctggct acccaacggc ggacggaggc actgaacagc
    72661 ctgcggatca ccccatcggc agaggtgctc tttgccgatg cggaaaagac cgccaaggca
    72721 atagaagcgc tggctgccgg gctgcggggc aaggccacca aagcccggga aaagctgctt
    72781 acagacgcag acaccctgcg caaaaccggc accctgcctt gtaaagataa atatttaccc
    72841 cttgtgtatc agtcaaacgg attgtttgat tattgcaacg gtctgctggc ggtgtgcgac
    72901 tcggcaaaag tgaaagagaa gtgcaataac gccaaccggc tgctgcaaga ggatatgaag
    72961 tggctggtgg agcagggcag cctgtgtaag gggctggacc ggtatacggt tgattttgac
    73021 acgctgacgg aaatttatac agagaagaaa gcgctgtatc tggactccat gcctcggggc
    73081 agctttgaca ccccggtggg acatttgtcc gacttccggc tgcaaaccct gggggtatgg
    73141 agcggcacca tggcccagct gacagaggag ctgcgcccct tggcggagaa aaagtacacc
    73201 gtctgcctgc tggcaggtac ggagcgggcc gggcgcgcct tggccacgga cctgcaaagt
    73261 gagggctttt ccgcagaatt ctacccccgc ttgccggagc agttccagac cggcacggtg
    73321 catgtatgcc cgggcagcct cagcggcggg gtgcaaattt cggatattcg ctttgccctg
    73381 tttacccacg cccgcaccgg gcaaagtaaa aagaagcaca agcgtgctcg aggcaaaaac
    73441 gccattcact ccctggacga actgcaaaaa ggcgactata ttgtgcacaa tgtgcatggc
    73501 atcggcgtgt ttgagggcat tcactccctg gagctcagcg gggtgaaaaa ggattatatt
    73561 aaaatcagct acgccaaggg cgacaccctg tatgtgccgg tgacccagtt ggatttggtg
    73621 tccaagtaca ttgggcctaa ggaagatacg aaggtgaaga tcaaccgcct tggctccggt
    73681 gactggcaaa agaccaaggc caaggtgcgc gcctctgtgc gggatatggc caaggagctg
    73741 attgctctct acgccaagcg gatgagtacc cccggctacg cctttagccc ggacggggat
    73801 atgcagcggg actttgagtt gcgctttgcc tatgatgaga ccgacgatca gctgcaaagt
    73861 gcggcggaga tcaaggcgga tatggagcgg ccgtcgccta tggaccggct gctgtgcggc
    73921 gatgtgggct ttggcaaaac ggaggtggct ctgcgcagcg cctttaagtg cattgcagac
    73981 ggcaagcagt gcgccatttt ggtgcccacc acagtgttgg ctatgcagca ttaccaaacg
    74041 gctatgcgcc ggatggagcc gtttccggtg cgggtggaga tgctctcccg ctttgtgtcc
    74101 cccaccaagc aaaagcagat attggaggat ttggcgcacg gcggagtgga tctgctgata
    74161 ggtacgcacc ggattatcag caaggacatt cgctttaagg atctggggct gctgattgtg
    74221 gatgaggagc agcgctttgg cgtggcacaa aaagagaaga tcaaagagaa attcccggcg
    74281 gtagatgtac tgactctgtc tgccaccccc attccccgca ccctgaatat ggctatgagc
    74341 ggcatacggg atatgagtgt gctggaggag gctcccggcg accggcaccc ggtgcagacc
    74401 tatgtgatgg agtacgactt tggggtgctg acggaggcta tggaaaagga actggcacgg
    74461 ggcggtcagt gctactactt gcataataat attgatacca ttgagcacac ggcggtgcaa
    74521 atccaaaagg cactgcccgg cgcgcgggtg ggcattgccc acggtcgtat gaccgaggag
    74581 cagctcagtt ccgtttggca gcagctttta gacgcccagt tggatgtttt ggtgtgcacc
    74641 accattatag agaccggggt ggatattccc aatgtaaaca ccctgattat tgagcacgca
    74701 gaccgcatgg gactggccca gctgcaccaa attcgcggcc gggtagggcg ttcctctcgc
    74761 cgagcgtttg cctactttac ttacacccgt gggcgggagc tgacggatat tgctaccaag
    74821 cggctggagg ccattcggga atacacggag ttcggctccg ggtttaagat tgccatgcga
    74881 gacctggaga tccgcggtgc cggttctctt ttgggcaacc gccagcacgg ccatatggag
    74941 gcggtcgggt acgatatgta cttaaaactg ttggaggagg ccgtggcgct ggagaaaggc
    75001 gaggcacctg cccaaaacga ggagcaggag tgcttgatcg acctgccggt ggacgccaat
    75061 attcccgagg cgtatatccc tgccaccaat cagcggatcg ccatgtataa gcgcattgcg
    75121 gacattgccg gcgacgcaga cgccaacgat gtgtacgacg agttgacgga ccgttacggc
    75181 aagccgcccc aaagtgtgta cgggttggtg gaaattgcgc tgctgcgcaa tcgggcgttg
    75241 gcgttaggct taacggaaat cagccaaaaa aacggcgcgg tgctgttgta tttcagtaat
    75301 ctggaaccgg catggatccc ggcgctgaac aagggtatgt acggccgggt gctgctgtct
    75361 gcaggcaaaa agccctatat cgccttaaaa ccgctgcccc aggagtcggt ggtagacacc
    75421 ctgcgcaccg ccatggaaat catggagacg gagagccggg cggccaaagc ggcaaaaaca
    75481 gaataacccc tttgtataaa acaaaacacc ttggcgcata ctactgccga ggtgttattt
    75541 ttatggctac atcaaaaaag gataaaaatg aaagcaaaaa tctgcggacc ctgttctcgg
    75601 tgatctgcct gtccatcatc gctctggggc tgattgtgta tttctcctcc caaggcagcg
    75661 gcaagacccc ggtgggcgag cctacttccg tgacggagac cacttcggcg gctgcggtgc
    75721 agcaccgggt agagggtgta acggagaccg cccccgccac tacggcaggc accacggcgg
    75781 ctaccacccg gggcaccacc acgacggagc cggcgtccat gcagcagtcg gacaccaata
    75841 tgccttacaa gagtttttac aaatatccgg tgtccgagag cgtgcagcaa agctacaatg
    75901 aggagctgac ttttaaccgc accatggggg actaccgtgc ccatgcggca gtggacttta
    75961 aggccaacaa gggtgccaag gtgaccgcca tcaacgacgg cctggtgctg tccgttaaga
    76021 cggacgccct gctgggcaag gtcatcacca ttgaccacgg gggcaacctg gtggcccaat
    76081 actgtggtat ggatgtggtg catgtgtctg ccggaaatta tgtgactctg ggtcaggatt
    76141 tgggcaccct gggcaccgta ccttttgagg cggaagaggc gccccacctg cacttgatca
    76201 ccaccatgaa caaggagacg gtggacccgc tgaaggtgat gagcaagacc aaggattgat
    76261 aaaacggaat aaggaagcag aaaaagtcgg tgttttttac cggctttttt ctttttatag
    76321 agcctttcgt ctataacccg gcggttttca agggtatagg tgaggggcgc tttttcggtg
    76381 cggcgccctt ttgcaggagg tgagccgatg ggcagacgaa agaaaaagag catacggcag
    76441 gaatacaccg agggtttaag gcaccttgcc tttggcgaaa tacaggatgc ggtacggctg
    76501 ctgtatgccc cggaggagca gatcttgccg gcgctggggg agatggatct ctttaacatc
    76561 agcgagatca agcgccctaa gggcggcggt atggagatca aattctttga tcggctcaag
    76621 gcgctggaga agctgcaagc cctggaggcg gcagagggca acacggcggc tgccttttac
    76681 caggcactgg aggccggtgc caagtgcgtt tggcaggaag ggggcgccgg ggatcgtgac
    76741 agcgtttaag cccttttcgc ccaagcagat gcaggcactg acttggtggt gcccggggtc
    76801 gccccacagc ggcaaaagcg gcattatctg cgacggtgcc gtgcgtagcg gcaagaccct
    76861 gtgcatgagc ctttcctttg tcagttgggc gttctatcgc ttccgcgaca cagcctttgc
    76921 cctgtgcggc aagacggtcg cttctctaag acggaatgtg ctcaccccgc tgacggagca
    76981 gctgacggcg ctgggcttta cctgcacttt taagatcagc cgcagtgagc tgacggtgcg
    77041 ccgggacgga cgggagaacc gcttttatct gtttggcggg cgagacgaaa gctctgccgc
    77101 tttgatccag ggtatgaccc tgggcggcgt gctgctggac gaggtggcct taatgccccg
    77161 ctcctttgtg gagcaggcgc tggccaggtg ctctctggag ggggccacct attggtttaa
    77221 ctgcaatccg gagcacccct atcattggtt ctataaagag tggatccaaa aagcggcgga
    77281 aaagcaggtg ttgtacctgc actttcagat gacggacaat ccctctctgt ctccggcggt
    77341 gctgcggcgg tacaagcgac tgtacagcgg caccttttac cgccggttcg tagaggggcg
    77401 ctgggtggcg gcagacggac tggtgtaccc tatgtttgac cccaagcggc atgtgggggc
    77461 gccggcatcg cctgccgggc cctggtatct ctcttgcgac tacggcacgg tcaatccctt
    77521 ttccctgggg ctgtggtgcc gagacggaga tgcctggtgc cgggtggcag agtattacca
    77581 ctccggtcga gccaccgggg tgcaactcac cgacgaggaa tactatgccc acctgtgcga
    77641 attggcggga gatcggccca ttgcggcgct gatcattgac ccctccgccg ccagctttgc
    77701 agagacggtg ctgcgccacg gccgctatcc ggtactgaag gcggataacg atgtggtggc
    77761 gggcattcat cgggtgagcc gggcactgca acaggcgcag atcaagattg cccccgggtg
    77821 caaggacgca ttgcgggagt tctccctgta ccagtgggac aacagtctgc gccgggacgc
    77881 accgaaaaaa gaaaacgacc atgcaatgga cgacattcgc tactttgttt ctaccgtatt
    77941 gaacggtgag gagcccggcg gcgtatgcgc ccttgcggta gaaaggaagt gatgttttgg
    78001 gacgctttcg ttccaaagcg ggcgccaaaa aaggagcagg ggactgctgt gcggtgcaga
    78061 ccgggcaccc ggcgggtcag cccttttgca gctggcagtc ctacggagcg gtgacggcgg
    78121 acgctgcgct ctatcgcaat ttgcgagaga acattcccat tttggacgcg gccatcggca
    78181 agctggtgcg tctgaccggc gggttcagcc tggacaccgg cagcgatggg ctgaatgcgc
    78241 agttaaaccg agagctgtcc gggatcaatg taggcggcaa ccagcagggg attgaggctt
    78301 ttatcgccac ctatctggat cagctgctta cctacggcag cgccgtgggc gagatgatca
    78361 ccgacgggcg ggaactgtat gctctgtata acggcgacac ccgcaatttg gaagtgcgcc
    78421 gcgcggggaa cgggctggat ctgtgctttt tcagcggcgg agagccgttg ccccggccgg
    78481 agctgctgct ctactccgtg ctgaacccgg agccgggggc ggtggcaggc accagtctgc
    78541 tgcggggact gccctttgtg agccggattt tgttgcaaat ttacaacacc attggccaaa
    78601 actggagcca tgccggtaat ctgcgctatg cggtggtgta ccgaccgggc aacgacgcgg
    78661 cggaccgtgc ctatgcaggg cagcgggcac agaccatggc tcgctcctgg caggaggcta
    78721 tggacgcttc gtccgtgaag gactttgtgg cggtgggcga tgtggatgta aaggtgatcg
    78781 gcgccgacaa tcaggtgctg gagagcgaga ttcccgtgcg ccaaatgctg gagcagatcg
    78841 tggccaaaac cgggctgccg ccctttatgt tcggtctgtc ctggtctacc accgagcgga
    78901 tgagccgcca acaggcggac ctgctcacca cggagctgaa gaattatcgg cgtattttaa
    78961 ccccggtgat cgagaagatc gggcgtacct acttgcagtg ctgcggcagc ggcgccccct
    79021 ttcaggtggt gtggcaggac attaccctgc aagaccagac ggatacggcc caggcccatt
    79081 tgtatgaggc ccaggcggag aaaatcaaaa aggaggcgga gaaattatga ccggcggtta
    79141 tgtagaaaag agctttgcac cggtgccggc ggatttagag gccatcggcg cctttacccg
    79201 ccgcgcgttt gcgccggagg agctgtatgt gttctccgtg gtgctgtgca acaacgatgt
    79261 ggatcgggat catgaaaagt ttacccgtcg ggcgctggag gaattgggcg ccctgtttgt
    79321 gggcaagacc gggatctttg accactctat gaaaagcggc gaccaggcgg cgcgcattta
    79381 tgccacggcg gtggtgccgg tgcccggacg caagactgcg gacggcgagg atttggtgac
    79441 cttacaggct aaggcctata tggtgcgcac ccccggcaat gcggagctga tcacccagat
    79501 cgacggcggg atcaaaaagg aagtgagcgt gtcctgtgcc atgggcagcg ctgtgtgctc
    79561 cctgtgcggt gcggatcggc gcagcggcgg atgcagccat gtgcccggca gaagttatga
    79621 cggcaaggtg gcctttaccg tgctgtccga cgccacggac gcttacgaat ggagctttgt
    79681 ggccgtgcct gcccagcgag aggccggtgt ggtcaagcac tatgacagca gcaaaggaga
    79741 caagactgtg acagagaacg atgtacgcaa gaccctgcaa aacagcaaag gcgctgtgac
    79801 cctcacctgc gaccaagcgc gagcgttggc gcgacagctg gacaccctgg agcaggaggc
    79861 ccagttgggc aaaagctaca agcaggagct ggcttcccag gtggtacgtc tgtgcgccgg
    79921 ggtgctgcct cagatggagc tgggcgtgtt tgagggcgtg gcccgggtga tgactgccaa
    79981 ggagttgcag gcctttaagg ccgcctttga ggctgccgat cgccgtgcca atatgccgtc
    80041 gccccagctg gcgtccggcg gcgaaaaaaa gagcaacaac caggcttttg taatttaagg
    80101 aggaagaaac catggcaatt tattttgacg gatttgacga caagatgctt agcttttaca
    80161 gcgagtccgg ccgggtgggt atgctggcat acccggtggc caataaatat gtaaaagagt
    80221 gcgacagcaa aagccccaac tttatgggct ttgtacgcaa tgtacagggc aacctggtgg
    80281 gcgtgcagct gggcggctat gtggagtgca agtttaccgg catcgcgccc acgcccggct
    80341 actgcggcct gattgccgac ggcagcggcg gcgtaaaagt ggacgaggaa aaggcggcaa
    80401 tcaagcgcct ggttctttgg gcagacgcca ccaccggcat ggtcggtttt attctttaat
    80461 acaggaggta atgtaagatg gcttatgata atctgaaact ggaaaaggga ctgtacacca
    80521 ccggcaaaag ctttacccag gcactggaac agatcgaccc ttcggaaaat tacgcaggca
    80581 ccccgctgga ggggctggat gcttatcagc gccagcttaa gcgctttgac attaaagtca
    80641 gtggcatcgg ttccgacacg gtgtccaaat tcttccagac ctcggactct gcggcgctgt
    80701 tcccggagta tgtgagccga gcggtgcgcc agggtatgga gcaggcagat gtgctgcaaa
    80761 agatcgtggc caccaccacg gtgattgacg gtatggacta ccgcgccatt gagagcgtgg
    80821 agaacggtga gcggttgact gccgccgagg tggcggaggg cgcgtccctg cctaccacca
    80881 cggtgcaggt gaaggatacg ctcacggaga tgcacaagcg aggtcgtatg ctggtggcct
    80941 cttatgaggc ggtgaagttc caaaagctgg atctgtttac cgtgaccctg cgccaaatcg
    81001 gcaactgcat tgcagaaggg cagctgctgg acgcttatgc ggcgctgatc ggcgtgcatg
    81061 atagcggcat tactttggag ggcggtctga cttatgccgg gctggtggat ctgtggaacg
    81121 cttttgaggg cttcaatatg accactctgc tggtaagtgc tcgggatacc gcctccattt
    81181 tgaaaatgac cgaaatgcag gatgcaatcg ccggcaacga cttccacgcc accggtcggg
    81241 tggtgactcc gctgggcgcg gagctgatca agcacaagat gttccccgac aataccattt
    81301 tggcgctgga tcgtacctgc gcactggaaa aggtgcaggc cggtgatgtg gtcaccgact
    81361 ttgacaagct gattgatcgc cagctggagc gggcgtccat caccgccatt gccgggttct
    81421 cgcccatctt ctccggcgcc gttcagatgc tgacccatgc ctaagccaaa ctgtatggat
    81481 atacaggcgg tcacagagcg gttgcagctg ctctccggag agacggcgga gcagctggct
    81541 cagtgggcgc cggtgatcgc ctcggcggtg cgcatggtgg agctgcgtat gtttgacggg
    81601 acggatccgg cggacgagcg actgatccac ttggcagcgg tgaaagcgct gcgtatgctg
    81661 gagcagtccc ggtggtttca aagcggcgac gatgtgaccg cctttaccgc cggcgatgta
    81721 acggtgcagc aaagcggcca gcacaaggca tctgccctga tgctggagga tgcggagcag
    81781 gcgtgcagag gcctgctgcg ggatgacacc tttgcctttc tcagcgtatg acaccggctg
    81841 cacatatcat taaaaatcag ttgacccggg caggcaacag cgcctgcctg gtcaccgggg
    81901 cgggccgatc ccttccgttt ttctgtactc tgcaacagac ctggcggaag aacaagtcca
    81961 attttacgga tcggcaaacg cccatcgggc gggtggacaa ggatttttac ctgtacatcg
    82021 gcccctttga tcggaatatc ctggaactgc cggaggacgc ggtgctggag accggtgacc
    82081 gatcttatta ttttatcaag cgggaggcgg tctgtatggg cggccagctg ctgtattata
    82141 ccggcgtgat gaagcgcttg caggagggga gttatgaagt ggacaacgga tccggtgacg
    82201 caggtactgg cgaagctgcg ggatagcgct gccctgcaag gggtggactt ttgccgggcg
    82261 tatccgaacc aaatgaagcc cagccgcctg ttgcgcccgg tggtggcggt gcgcctggcg
    82321 gagatggatg gcaccagcga cgcagtgggt gaggagagcc gggccggtca gatcgctctg
    82381 cgctttgatt tgtatgcgcc cccggctgcc ggtactgggg ctctgcaaca ggtactctcc
    82441 ggcatttgcc gcacgctgct ggatcggcgg gtgtgtgcgg tgtcggccgg cgcgccccag
    82501 gcggacacgt acaccggctg cctgcacctg cgagccacct tgacctatcg ggaggattta
    82561 gaagatggag acggagagta tgaacgaaca ggataatgcc tatattgagg cgctcagcga
    82621 gtatctgcgc ctggacgccc accggtatga cggcggggag gtgtagatat gcaggcactg
    82681 atgcgtatgc gttttgggcc gtacaccttt ttgcaaaatc ccgcccagct tcaagtggag
    82741 aatcgggcgc tgcaacagga ggaacggctg ctgtccggcg gggtctgcgt gaccccggcc
    82801 gggcgccggg ccacggtgat caccggcaag ggctggtggt acggcggccg tgcgctggag
    82861 atggctcagg tactgcggcg gctgcttttg cccggacagg cccactggct gttcgccccc
    82921 ggggcggagc ctatgcgggc gtatttgacc cggtttgatt acacttgcac caccgcccgg
    82981 gacggggtgc agtacagctt tgcttttacg gaggactgtg atccagcgcc ccggtatgct
    83041 ccctacggca gcacccgggt gcggcagggg gaaaacgcct ttgatattgc ggcgcgcacc
    83101 ggtgtgtcgg tagacaccat tgtggcacgg aaccgcttgg cctcgccctt tgatctgacc
    83161 cccggggaaa aggtggtgtt ggcgtgacct ttgaactgga atttttggac ggcaagcggg
    83221 cggtgccccg gcagctgctg tcttaccgct ggagcggcga tgtgactgcc ggttgcgacg
    83281 gactgcgact gcactttttg tgggacggcg atctgccgga ggtgtaccgg gtgcggggct
    83341 ttgcgccgga cggtgcgtgc tgcttctttg gctatgcgga ccagcaaaag ctgacggtaa
    83401 cccccgggca acggcggggc tttgtgtatg cccgctcctc agcctgtctg ctgctggaca
    83461 atgaggcgct gcccattcgt ctaaacgcac ccaatgtgga ccaaatggtc caccattacg
    83521 cggcaccctt tggctttacg gcggctttgc ctgccggcac cgccccgggg caatatacgg
    83581 tggagaaggg caccagctgc tttggcgcct tgcagggctt tatgcaggtg ctgggcgcca
    83641 agggcgtttt tgtcgatccg gagaatcggc tgtgtgttta cggcagtgag gtgccggtga
    83701 ctttgcccgg ggatcaaatc acctcgatta cggcggtgac cgagcgggga gaagcgccgg
    83761 gggtttatgc ctataaaatt gccagcgcag aaccgtactg ccgccgattg gaggccgggt
    83821 attttgcgga caaaaagatc agtcgtcgcc gctatgtcaa tgtggcggcc tatccgccgg
    83881 agcagcgcca gcaggtgctg ctgcgcaagc tggagcaggc ggctgcccgg tatcggcggc
    83941 tggaggtggt gctcaccggt gcccatcggc tgccgctgta tgccccggtg gtgccaaagg
    84001 acggtgtgcc ggacagcgcc gggttccgca tttttcagcg ggagatcacc ggcaccgctc
    84061 ggcaggtaca gacccggctg gtgctatgct accaaccgaa attggaggcg atgtactatg
    84121 tggctgaatg agcgtgcccg ccaaaccggc ggcgccggat atgagtgcgc cggggtgacc
    84181 ctgggcggca gtcaggtgga gacggtggcc tctgcccatt tgcgggagac cccggtgtat
    84241 gccccttacg gctatgcggc caatgtgcct gccggtgccc aggtgctgct gctctccggc
    84301 ggagaggacg gcgcagtggt tgccggcgct cgtatgggca gcaccgattt ggcgcccggc
    84361 gaggtggaac tgcgtggccc cggcggcgcg gtggtgcgcc tgtgccggga cggtacggtg
    84421 cggataaacg gcctggtcat caatgaaaaa ggagagatcg aaccttgatc tatgcagtgg
    84481 aaaacggcga ttatgcggtt acggatcatg tccctcggcg cctggacgca ccggagaatc
    84541 tggtgcagtc tttgcgcctg ctgctgacgc tgccccggca gggctattat cctcggccgg
    84601 taggcggggt gggcggctgc ggggcagatc tgttgccgga cgaactgctg gcgctgggtc
    84661 gccgggccgt ctgtgatgtg cccggcgtgc tggtgctggg ggtgcgcacc gcagacggca
    84721 gcgcggtctt tcgtctgtgg gtgcgtgagg aagaacggga ggtgacggtt gccctatgag
    84781 agcgacctat caagaaataa cggacaaaat gcgggcggca tttttcgacg cttgcggcga
    84841 aaagccggag gatctgccgg agctggacgc ccgctttcgc agtgtggcaa cggagctgta
    84901 tgccctgtcg gtgtttggcg atcatgtgca gagccaggtg tttgccgata cggcacgggg
    84961 tgcggatctg gatcggcatg cggcagacgt gggcttgcag cgcaagggtg cttctgccgc
    85021 cgccggggtg ctgacatttt cgttggcgca agcagcagag gcggcggtga ccgtaccggc
    85081 agacacggtg tgttctgtgg ccgggcagcc ctatttgcag tttgccacca ccaaggcggc
    85141 taccattcct gccggagaat ggacggtgga tgtgccggcc gtttctctgg gcaagaccac
    85201 tgcccataac gtggagccgg ggtgcattac cgtgatggtc aatcccccgg cgggcatccg
    85261 cggggtgacc aacgccaatc ggttttcggg cggcgcggcg gtagaaacgg ataccgccct
    85321 gcgccaaagg atctgtcagg tgcagcaggt gccgcccaat ggggtgaaca ccgcctgctt
    85381 ggccgcagcg gtggagcagc tggatcgggt gctgtcgtgc aaagtgtgcc ccggcggttc
    85441 cgattatatc gtcacggtat atgtgcgcag ccgtcagggt caggtggacg acgaactgcg
    85501 cctggcggtg acggaaaagt tggatattct cacgctggcc ggatgcttta ttgatgtgca
    85561 ggaggcaaaa aagcaaccgg tacagctggt gtgctcggcg caaattttag caggagcgga
    85621 cccggcaacg gtgcgctctg cactggaaaa tcagctgaaa gaactgtgct ccgctcgggt
    85681 gatcggcggc agcttgcatc cctccgccct ggcggcagcg ctgcaaacgg acggcctgtg
    85741 cggcaccccg gaggtgcacg cggcaggcga aaaaggcggc gtgatccctt gcagcaccgg
    85801 cgcgtacctg gaggtgacgg cggtggaggt gacctgctat gtttgagacg gtgctgggtc
    85861 gtttgcaggc actggcgcag gcagagggct ttgacccgca accgggcacg gtgatcgacg
    85921 gcgagctgcg agcctacgcg gcggggatcg cgctggtcta tgatcaactg acggacgccc
    85981 gagagggcgc ctttgccgcc actgctgccg aagaaaatct ttggcgctgg ctgacggttc
    86041 gcggtttgct gccgggcgat accctgcaag agacccgcca aaagctgctg gcgcggcggc
    86101 aaatgccctg gggcgatttt tctttagcgg gctttcaaca ggcactcagc aatctgtgcg
    86161 gcgcggacgc aacttatcat tgcacggatg gcaatttgga actggtgatc cctgccgccg
    86221 ggcgggctaa tttgggtcgc ctgctgcggg actgggttcc accctttctc tatgcccatt
    86281 tgtcgggcag cgggcgcacc tggaatgcgt tggacgcaga cgcggtgccg tatgccgtct
    86341 ttgatcggac agcgctgccc tttgatattt tagatacgga ggattaacat gagcagtacc
    86401 aacaaaacca ccaacttaaa actgaatgac tgggtgggta ccgatgtgcc tcagcgagag
    86461 gattttaacg cggataatca gcggattgat aaggccattg gcgaccacac cggcaacacc
    86521 acggtgcata tcacccaggc ggagcgggac ctgtgggggc tgccgttcta ctattacaac
    86581 tatttcggta acggcaaggc cacacgcaag gtggaggtcc ccagcccctt ccgccctcgc
    86641 tttgccattg tgtttgcaga cggtatggcg ccctctgtgt gcaaattctc cagcagcgcc
    86701 aactaccact atgtggcctt tgccagccag acccgcggca ccatcggtat gacgctggat
    86761 gacaccagtt tgacggtgaa ccagtccgtg tcgccggtga ccggccagga gtatgcctgc
    86821 ctaaatcaga acggcaccac ctatgccgtc ttgttttttc ggtaaagatc ccctttcttt
    86881 tttggtgaag gtgtgctata ctgaatatag actcggtgcg gtgtacccaa ttttgcagcg
    86941 ccgggcaagg gggctttacc atgtctgtaa aagtaattac cgttggtcga gagttcggct
    87001 ccggcgggcg ttccgtgggc aaggctgttg ctgcggcgct gggctgggat tattatgacc
    87061 aggagctggt gcgccatgtg gcggagaaaa ccggttttgc cgagcgctat attgaggaga
    87121 ccggcgagta ttccgccagc aagagccgct tggcctacgc cttttcatcc gttggttcac
    87181 cggaggtgat gaacggcctg tctgcgtctg attatttgtg gacggtgcag cgcaaggtga
    87241 ttctggattt ggcagaaaaa ggcaactgcg tgattgtggg ccgctgcgcg gattatattc
    87301 tggaggaccg ggacgatgtg ctcaatgtgt ttgtgcacgc cggtaaggat taccgggcca
    87361 agcgcattgt gctgctttac ggcgaaacgg ataagccgcc ggccaagcgc ctggcggaga
    87421 aggacaaaaa gcgcgcgctg aattaccggc attataccgg ccgggcgtgg ggcgatgtgc
    87481 acaattacga tctgtccttg gactccggcc gcctgacccc ggagggctgc gtggagatta
    87541 tcacccgcgt ggtgcaggag aagaacaagt aaatcggtac agcaaagcgc acgcggtttc
    87601 tgccgtgtgc gctttttgca tagtggcggt gaacaatccc tccgtcaacg cctggcggcg
    87661 ttgccacctc cctttgcaag ggaggcaaat cggtttcaaa atctaagccc cccttgtaaa
    87721 ggggggaagc ggcgtagccg caggggggat tttctgccca aaaagtctct ttacatttgc
    87781 cggggaatag gctataatga gggcgcattg tatccgtaga gaaaaaacga actttctcgg
    87841 ggcggcgcac ggtttgcgtg gtgcgcggct tggaacagta gcagaaagga aaattgaata
    87901 tgaaagtgaa cgcaaaaaag attgcaggcg taggtctgct cacggccctg gtggtggtat
    87961 tgcagctgct gggctcattt attaagttcg gcaccgtgtc tatctccctg gtgctcattc
    88021 ccattgtggt gggcgctgcc ctttacggcg taggtgccgg cgcttggctg ggcggtgtgt
    88081 tcgccgtggt ggtgctgtgc cagccggata cggcgctgtt cctcaacatg agcatttttg
    88141 gcaccatttt aacggtgatg cttaagggca ttttggccgg ggcattgtcc ggattggtgt
    88201 atcgggtgct aagcaagaag cataagtacg ccggtgtgat ctgtgccgct gtggtgtgcc
    88261 cggtggtgaa tactgggatc ttcctgctgg gttgtcggct gtttttcttt gactggatct
    88321 tgcagaatgc aggcggcgcc aatgcgttca tttttatgat caccggcttt gtagggctga
    88381 atttcgtggt agaattggct gtgaatgtgg tactcagtcc tgtgattgtg cggctggtga
    88441 atatcagcaa aaagcagtta agttaagaga aagaaggtgc ggctatgatt ctggccattg
    88501 atgtgggcaa taccaatata gtcatgggct ttatcgaggg cgataccatt gtggacaaat
    88561 atcgcctgtc taccaacagt aatgagacgg cggaggagta tgccatcaag ctgcatagtg
    88621 tgctggatct gatgcacctg gagccgtctg cgctggaggg tgccgtactg gctacggtgg
    88681 tgccgcccct ggctcgcacc atctctaagg ctgtggtgtt ggttaccggc aaagcgccga
    88741 ttttagtggg tcccggagtc aagaccggac tgaatatcaa gaccgataac ccgggcgagc
    88801 tgggtgcgga tatggtcgtg ggcgctgtgg ctgccattgc caaatacccg gcacctatta
    88861 tcctttttga tctgggcacg gccaccaccg cctctgtcat tgacaagaac ggcagcttta
    88921 tcggcggggc gattctgtgc ggagtcaaga ccgccttgag cgcccttgcc accggtacgg
    88981 cccaactgcc gcagattgat attgcagcgc cggccagcgc catttccacc aacacggtgg
    89041 attgtatgcg ctccggcacc gtgtacggca cagctgccat gattgacggc atggtggcgc
    89101 gctttcagca agagctgggt caaccggcta aggtggtgat caccggcggg ctgggtgcgg
    89161 ccattgccaa atactgtacc gtggacgctg tggtggatcg ggatctgttg ctggacggtc
    89221 tgcgtatcgt gtaccaaaaa aatcagaaat aaaaacggcg cacagggcga cctgtgcgct
    89281 ttttacatga aactgcatac aatatattgg aaaaaaagaa cctaaaggag gggcattatg
    89341 gctgtatttc gtccgtttcg ggcatttcgt ccgctgccgg attaccaggc actgatcccg
    89401 gcgccgcctt atgatgtgct cactgccgcc ggggcgcggg agcgggcagc gggcaattcg
    89461 ctgtcctttt tacatgtaga taaggcagag attgacctgc cgccggagac ggatccgtac
    89521 agtccggcgg tgtatgagaa agcccgagag aacctgctgg cgctggagca taccggcgcg
    89581 ctggtgcagg atccggcgcc ttgcttttat atttacaagc aggtgatgaa cggccgcgcc
    89641 caggtggggc tggcaggctg cgccggggtg gacgattact taaacggcgt gatcaaacag
    89701 cacgagcaca ctctggccgc caaggaggcg gaccgaatcc gccatgtgga cacctgcgac
    89761 gccaataccg gtcccatttt cctgacctat cgccgctccc cggcggtgga gttggcgctt
    89821 tctacttgga tgagcgaaca caccccagtg tatgattttg tgcaggatga tgtgcagcaa
    89881 acggtgtggg tggtggatag cgcgcccctg tgcgaaaaac tgcaagggct gtttgccgcc
    89941 atcccggcgc tgtatattgc cgacggccac catcgctgcg cctccgcagt aaaagtgggg
    90001 ctcaagcggc gggaagaaaa accggattat accgggcagg aagaatttaa ttttttcttg
    90061 gcggtggcgt tcccggacag cgagctggaa attttgcctt acaaccgggt tgtgcgtgac
    90121 ttgaacggtc tgtcaccgga cgcactgatt tcccaaattg agcagcggtt tatcgtaaag
    90181 cacagtgatg agccggtaga accggaacaa aagggcacct tcggtatggt ggtggatcgg
    90241 gagtggtaca ccttgcaaat caagccggcg ctggtgccgg atgacccggt aggcgctttg
    90301 gatgtgtcgc tgctgcaaga caatttgctg tcgcctattt tgggtattaa agacccaaag
    90361 acagatccgc gtattgattt tgtaggcggg atttacggtg tgcgggcgct ggagaagcga
    90421 gccaaaacgg atatgaagct ggcgttctcg ctctatccca ccaccattgc ggaactgatg
    90481 gcggtggcgg acgccgggcg tatgatgccc cctaagtcca cctggtttga gcctaagctg
    90541 cttagcggtt tgtttgtgca ttcgctctcc acagacggaa aaaaggcttg acatttgatt
    90601 ataatatgct attatagtta tcggtaagtt gtaagttatt cagtgagagt ggtccccggg
    90661 gaccgctctc ctgtttttgt agggaggttt ttcattggca ggcaagggaa atgtggtatc
    90721 ccgtgtgcag gcgttgtgcg cccccattgc ggccgatctg gggctttcgc tctgggatgt
    90781 gcggttcgta aaggagggca cgcagcacta tctgcgggtg tttattgaca aggacggcgg
    90841 tgtgagtatg gacgactgcg tggctatgag ccgggcactc caggagccgc tggatcagga
    90901 agatcccatt aaggaggcct acaccttgga ggtcagctct cccggtattg agcgggagct
    90961 ggtgcaggac agccactttt tgcagtatat cggcgcgccg gtactggtgc gcaccattcg
    91021 cccggttgac ggggcgcggg atttctccgg cacgctggag cagtataata acggtgagat
    91081 aaccgttcgc ctaacttccg gcaaagcgct gtgtgtacaa aagaaggata cagcatttgt
    91141 gaagttggac gattttaata tagcagattt tgaacaggat tttcagggat aaaggaaagg
    91201 tgatcggaaa atgagtaagg aattatttga tgcagtgcaa atgctggcgc aggagaaggg
    91261 aatcccggag gattacctgt atgaaaaaat ttctgccgcc atcgtggtgg ctgccaagca
    91321 cgactacaac ggcaaggaca ttgtccattg cgacattgac ccggagaagc agcgctttaa
    91381 ggtgtatgtg accaagaatg tggttgagga agtggaggac ccggacacgg atctgacttt
    91441 ggaagaggcc caggccatca agaagagcgc caaagtgggc aagaccatag acattccgtt
    91501 gaagaccaag gagttcggcc gcattatcgc gcagactgcc aagcatgtga tccgccaggg
    91561 cattcgcgag gcggagcggg gcaagctgat ggaggagttc cagagcaaga atcaggagct
    91621 gatctctgcc aaggtgctgc gggtagaccc ggtcaccggc aatgctacct tggagattgg
    91681 caagaatgag gctgtgctgc ccaaggccga gcaggtgccc ggcgaagagt tggtagagaa
    91741 cagtctgatc aagatttttg ttgtggatgt aaaagatggc agcaagggcc ccaagattat
    91801 gatcagccgt acccacccgg gtctggtgcg ccgcctgttt gagcaggagg tgccggagat
    91861 ctttgacggt actattgaga ttaagtctgt ctctcgtgag gccggatctc gtaccaagat
    91921 cgccgtattc agcaaagagg aagatgtgga tccggtaggt gcctgcatcg gtcctcgcgg
    91981 ccagcgtgtg tccaatattg tggacgcttt gggcggcgag aagatcgaca ttgtaaagta
    92041 taacgacgat gtgcccactt acattgctgc cgctttggcg ccggctgatg tggttggggt
    92101 agagatcttg gatgaggaag ccagaagctg ccgtgccact gtgccggatg atcagctgag
    92161 cctggccatc ggcaacaagg ggcagaatgt gcgtctggct gccaaactca ccggctggaa
    92221 gatcgatatt aagccggagt ccggctttta cgacggcacg cagcagtaag cggctgcctg
    92281 caaacaggga ggcggaaaga tgaaagcaaa gaaagtgcct gtgcgtatgt gcgccggttg
    92341 cggcggacgg tttgacaagc gcgacctggt gcgggtggtg cgcacccctc agggggatgt
    92401 gcagctggat ctcaccggca agatggccgg gcggggcgcc tatgtgtgcc acgatcctgc
    92461 ctgcttgcag aaggcgcgga agaagcgggc ctttgagcgg gcgctggagg tgaccatctc
    92521 tgacgcggtc tatgaccgta tggaggcgga gctgaaagat gaataacgcc aagtggcttt
    92581 ctatgttggg gcttgcccgc cgtgcaggca agctggctat ggggcacgac ctggctttgc
    92641 agagcgtacg cgacggcaag gcgcagctgg tgctgacggc gcggaatgcg tcgccccggc
    92701 tggtccgcga gtttgagacc gccggtcaaa agcgtgccaa agtcccccgc atgcgtgccc
    92761 tgccctgcac catagatgag atacactttg ccctgggtta tcgggcaggg gtgcttacgg
    92821 tggaggatgc aggctttgca gcacgcattg aagaattatt gcaacaggag gaaaaggaat
    92881 ggtcataaaa gtaaaagtat ccgatgtcgc tgccggtttc ggcgtacaga ataaagaagt
    92941 tttggatctg ctggcccagt gcggcgcggc caagaagtcg ccgtccactg tgctggagga
    93001 gggggaactg aacgccctct ttgaccgcat taccaagacc cacagcgtag agaattttga
    93061 caagttctat gcgctgcggt ccaataagcc taagagccag gcgccgcagc agaaaaagga
    93121 gaagaagccc cagtccgccg gcaatacgga gaaggacaag aagcgccaga gccaggctgc
    93181 tattttgcag atggcggagc aggcggctaa gcgggctgag gagaaggcca agaagaaggc
    93241 caatcaaacg ccccaggcgc gcaccaaagg cgagactcgc catgtggaca cccgagtgaa
    93301 caatgtggat ctggaaaagt acaatcagaa gtacgaggat attgcgcctg cttccaacat
    93361 gggcgattac cagaagaagc agaagctcaa ccaaaagagc aagcagtacc gcaaaaagcg
    93421 gccccagggt atgcgcgccc gctccaagag agagacggag gcccagcgcc tggcccgcat
    93481 tgcggagcag cgtaaaaaac agcagatcac cattaaggtg ccggaggaga tcaccgtggg
    93541 tgaactggca agtctgttgc gtatgacggc taccgaagtg attaaaaaat tgatgagtct
    93601 gggcgtgatg gccagcgtga acgaagtgat cgactacgat actgcagaga tcgtggctac
    93661 cgaactgggt gccaaggtgg agaagcaggt tgtggtctcc attgaggagc agatcattga
    93721 agaggacgac gagaacgacg agaatgccgt gaagcgcccg ccggtggttt gcgtgatggg
    93781 ccatgttgac catggtaaga cttccatttt ggacgccatt cgtcatacgg atgtgacctc
    93841 taccgaggcc ggcggcatta cccagcacat cggcgcttat caggtggaag cgaacggcga
    93901 aaagatcacc ttcctggaca cccccggcca tgcggccttt accgccatgc gtgcccgcgg
    93961 tgccatggct acggatattg ccgtgctggt tgtggctgcg gacgacggca ttatgcccca
    94021 gaccattgag gccattaacc acgccaaggc agcgggcgtt gaaattatcg ttgccattaa
    94081 caagatggat aaagagggcg ccaacccgga tcgggtgctg cagcagctta ccgagcacga
    94141 actggtgccg gaggaatggg gcggcaatgt gatttgcgta cctgtgtctg ccaagacgaa
    94201 gatgggcatt gacaaattgc tggagaccat tttgctggta gcggaaatgc aggagctgaa
    94261 ggccaacccg gaccgttccg ctaagggtac ggtgatcgag gccaagctgg ataagggccg
    94321 cggtcccatt gctaccttgc tggtgcagaa cggtacgctc catgccggcg atgtgatcgt
    94381 agccggtatg gcagtgggta aggtgcgcgc catgaccgat tatcgcggtc gtaaggtgaa
    94441 ttcggccgga cccagtgtgc cggtggagat catgggcctg gacagtgcgc cgatgagcgg
    94501 cgacggattt aacgccgtgt ccgacgagcg gctggcccgc cagttggtgg agcagcgtaa
    94561 ggaagctgcc aaggaagaag aattcaatgc cttccataag gtgacgctgg acaccctgtt
    94621 tgacaccttg caggccggcg agctgaaggc ctttaatgtg gttatcaagg cggatgttca
    94681 aggctctgtc gaggctgtaa agcagtcctt gctgaagatt gaaaacgacg aggtgcgggt
    94741 tcatgtgatc cacggcgccg tgggctccgt cagcgagagt gatgtgatgc tggccgctgc
    94801 ctccaatgcc attatcgtag cgttcaacac cggcgtagac ccggtggcca aggagaacgc
    94861 agaccgggac ggcgtggaga tccgcagcta caatattatt tatgacgcca ttgaggagat
    94921 tgaggcggct atgcgcggta tgcgcgcccc caagtacaga gatgtggaca ccggcaccgc
    94981 cgaagtgcgc gaggtgtaca aaatttcctc tgccggcacc attgcaggct ccctggtcac
    95041 cagcggtaat atccgccggg agggcaaagt gcgtttggtg cgtgacggca agcagctggc
    95101 cgatgtgccg ctgaagggct taaagcggtt taaggacgat gtaaaggatg tatcttccgg
    95161 ctatgagtgc ggtatcagcc tggagggctg ggacgatatt cagcccggcg atgtgctgga
    95221 gtgctatgtg gtcgaggagt acagagactg agtaggagtg caaaatgccc ggttatcata
    95281 ttgacagaat tacagaggat attaagcggg agatcgtggc aatcctgcgg gaactaaaag
    95341 acccgcggat cagcggtatg cttacggtag taaaagtgag cgttaccaat gatcttagct
    95401 atgccaaggt gtatgtgagc gccatggagg gcatggaggc ggccaaggcg tccgttaagg
    95461 gcctgaccgc cgcccagggc tatattcgcc acgagctggg ccggcggctg cacctgcgca
    95521 agtgcccgga actgcgcttt attgccgacg actccattga aaagggcttt gccctttggg
    95581 ataagctgaa ggaactggaa catgaggatt gatgtaaagg aatgtgcccg gctgctgctg
    95641 gagcaggacg acattttaat tctgacccat gcccacccgg acggagacac tttgggctgt
    95701 ggctttgccc tttgccgggc gctgctgcaa aagggcaagt tcgcctatgt gaagaacgag
    95761 gcagacattc cccccaagta caattttctt tttgacgata ttgtgcctat gaagttcacc
    95821 ccccggtttg tggtggcggt ggatgtggct accgaggggt tgctgggtgc cattcagggc
    95881 aagtaccata ttgatctgtg tattgaccac cacggcacca acacggatta tgcggatcgg
    95941 ctgctgctgg acgacggtgc cgctgctgcc agcgagatca tctacaaggt gatccgggag
    96001 atgggcgtgc ccctggataa aggcatggcc aactgcctgt ataccggcat ttctacggac
    96061 accggctgtt ttcgctacgc ctctgccacg gcggagagct accgcattgc agcggatttg
    96121 attgaagccg gggcagataa cggccggatc aatcgagtca tgtttgagac taagaccaag
    96181 acctatgccc ggctggaacg gctggcactg gagtctatgc gtttttacct ggacgagcgg
    96241 gtagccatta tcaccgtgac ccaggagatg taccacttaa ccggctccaa cgagcaggag
    96301 acagagggcc tggctcccct gacccgccag atcgagggcg tggaagtggg cattaccatt
    96361 cgggagaagc cggacggcac atgtaaagcc tctctgcgca cctttgagag cgtgaacgcg
    96421 gcggagatcg ccaaggcctt tggcggcggc ggtcatcccc aggcggcggc ttgcaacctg
    96481 gatatggatg taaagaccgc tcgcgctaag ctggtggaga agtgcgggga actgctggta
    96541 tgaccggcgt tctgtgtatt tgcaagccgg cggagatcac ctcttttggc gtggtggcta
    96601 aggtgcgggg gatcacccgg gaacgcaagg cgggtcatac cggtacgctg gatcccatgg
    96661 ctaccggcgt gctgccggtg ctgttgggcg gcgccacccg cttccttgac tatttgccgg
    96721 acagcaacaa gcgctacctg gccactttcc gcctgggaga gacaacggac acccaggatt
    96781 gtaccggcac ggtgcttacc cgccggccgg tcactgcgga tcgggcggct gttgaggcgg
    96841 cgctttctgc ctttcggggc gagatcatgc aggtgccgcc catgtattcg gcggtgagcg
    96901 tggacggtca gcgattgtac gaactggccc gccagggtaa gaccgtggag cgggcagccc
    96961 gtccggtgac cattttggat ctgcgcctga cggcagcgga agaagaaaaa aatacctata
    97021 ccatagatgt gacctgcacc aagggcacct atattcggac cttgatccac gatttgggac
    97081 aggctttggg ctgcggcgcg gtgatgaccg ccttgcagcg cacctgcgcc atgggtgtgg
    97141 cgctggcgga ttgcgtaact ttagagcagc tgcaagccct gcgagacagc ggcggtgatt
    97201 ttgccccctg tctgcgcccg gtggacgaac tgctggcagc gtatccggcc ttgcaggtaa
    97261 cggcgcccca ggcacggcgc tttggcaacg gtggtgcgct ggatgcggtg cgattgcacc
    97321 ggcagctgac ggagccctat taccgggtat atgacccggc gggtgtgttc ctggggctgg
    97381 gcagtccgtc ggcagacggc agccagctgc tggtggatcg cgtgatggtg atgagataaa
    97441 tttgtatgca agagtgtgag aaccaaaaga gaataacggc ggtggctatc ggggattttg
    97501 acggtatgca ccgggcacat aatattgtgt gcaccggagc ggagcgggtg atcatctact
    97561 gcgtgcacaa ccgcttttcc ctgctgcaaa agagcatttt ccggcgtcgc tacccgacgg
    97621 cggtgtttgc ggattttgat gccattcgca atatggaagg tcggcagttt gtggaggatg
    97681 tgctgatcgg tcgatttggc gccggtatgg tgctgtgcgg gtttaatttc cgctttggca
    97741 agaacgctgc ctgggatgca atgcgtctgc gggcgtacct ggaggatcgg ggcatttggg
    97801 tgcgtatctt ggagcaccag gactaccagg gcgcgccgat cagttctacc cgtattcggg
    97861 cggcggtgca ggcaggcgag atggagcagg cggcggccat gctgggctac aactttactt
    97921 ttgagaaccc ggtgctccac ggcgacgctc ggggtcgcac catcggctat cccaccatca
    97981 accagcagta cccggatgga ttggtgctgc ccaagttcgg tgtgtatgag agccgcattt
    98041 tggtggggga cacttggtat cggggcttta cgaacattgg cgtgcgcccc acctggcagg
    98101 tggagacccc cttggcagag actcatattt ttgactacaa cggcgacctg tacggtcaaa
    98161 cggtgcaggt agagctggtg cgttatttgc gcccggaaca gaagttttct tccatcgggg
    98221 cgcttcggga gcaactggat catgataaaa gcagtattct ttgattttga cgagactttg
    98281 caggaccgta cggcggcctt tgagcggtat atggacggct tttttgcccg gttctttccc
    98341 ggtgtgaccg gtgaggaatt ggaggagaaa aagcaccaaa tgcgccaaag cggaaacggc
    98401 ggctatgtgg atcgggtaga gtggtacaaa gggctgattg ccctttggca ctggacggac
    98461 gcccctgcgg cagaagcgct ggcggaacat tatgaccgca ccttcggcga ctgctgcgtg
    98521 atcttcccgg acgcggtgcc tatgttgcag gcgctgcgga agaaaggcat tgtgaccggc
    98581 gttatcacca acggcccgtc gtatttgcaa aatcacaaga tggacgaaag cggcctgcgg
    98641 ccttatcttg atctggtggt ggtcagcggc gatgtggggg ttcacaagcc ggatccggcg
    98701 ctgttcctct acgcctgtga caaggtgcag ctgcctccgg cggactgtat gtatgtaggc
    98761 gaccacccgg taaacgacat tgccggtgcc ctgtctgcgg gtatgcaggc ggtgcggatg
    98821 aactggggct ggtttaagga ccaagacctg cgcgcggatg tgccggtgat cgggaaggtc
    98881 agcgatgtgc tgcaatatgt gtaatgccaa ttgcctccac tatatgtaga aatagacgaa
    98941 agaacgccgc ccggtgtgca agttttgctt gacaggggcg gcgctttctg ttatactaca
    99001 taggctgttc cgtggaacag taatccttgc cgtgcacagg atgtacggcc aaaagaccag
    99061 aaggaggtgc tttagaatgg cattgaagaa ctatgaaatc gtattggttt tctccctgtc
    99121 caagggtgag gaggctgctc aggcgctcaa gaccaagttt acggatctca tcagcaagca
    99181 tggcactctt ggcgaagttg aggaatgggg caagcgcaag ctggcttatc cgatcaacta
    99241 cgagaccgag ggttactatg tgatcgcgca gttcagcagt gaggagtctt tcccggcaga
    99301 gctggatcgt gtgatcaaca ttactgacgg cgtgctgcgt tctctgatcg tcgctaaggg
    99361 cgagtaaggg ggagcacatg atcaatgtag tggctatcat gggtcgcctg acctatgatc
    99421 cggaactgag aacaacgccc acaggcgttt ctgtcgtgcg ttttcaggta gctgtggacc
    99481 gcaactttca gcgggccggc gaggagcgca aggcagactt cattgatgtg accgcctggc
    99541 gccaaactgc ggaattcgta tctaagtatt tccgcaaagg ctccatgatc gctgtggagg
    99601 gctctatcca gacggataac ttcaccgata aggacggaaa caagagaaag agtgtacagg
    99661 tcgttgccag caatgtgtcc ttctgcggct ctaaggcaga gagcggcact accggcgcaa
    99721 actccaatcc cgcttttgcg caaccggcgc ccagctacgc cagcgcagat aacagcgatt
    99781 ttgaagagat cgtggatgac gacgacgatt taccatttta acgaaggagg aaaccaagca
    99841 tggcttacaa taaaggcggc gctcgcaaag ggcgcaaaaa ggtatgcgtt ttctgcgtag
    99901 aaaaggtaga cgagatcgac tacaaggatg tgaccagact gaagaaattc acctctgagc
    99961 gcgccaagat cctgcctcgt cgtgtgaccg gcacctgcgc aaagcatcag cgtgagctga
   100021 ccaccgctat caagagagcg cgtcagatcg ccattatgcc ttataccgct gactaattgc
   100081 agtacagcag aacctcaagt ttttacttga ggttcttttt tatgcaattt atagagcggg
   100141 agataaaaga agcgggacgg ctgtttgagc cgtcccgcgt gtttttagat tcgcttttac
   100201 cagtggtatt tggtcaggtg gcctttagag gtcagtgccg ggtagcccca ttggcgcagc
   100261 acctcgtagg tgcccaccgc cacggcgtta gaaaggttta gactgcggat catgcctcgc
   100321 ataggcagcc gcacgcaccg gtcgtggttg gctttcagca gctcctccgg cagccccttg
   100381 gtctctttgc cgaacaccaa aaaggcgccg tttgggtact gcatatcgct gtgggcgatc
   100441 tccgctttgg tggagaagta aaagaattct gccccggcgt tctgttcaaa gaattccgct
   100501 tggctgttgt agtaggtaat gtccagcttg tcccagtaat ccagcccggc gcgcttgacc
   100561 tgcttgtccg taatggtaaa gcccatgggt cctaccaggt gcagccgtgc gccggtggca
   100621 gcgcaggtgc gggcgatgtt gccggtgttt tggggaattt ccggctcgat gagcgcaatg
   100681 ttaagcctgt attccatcta catatacctc cgctacattc agatcttcat caacaaacaa
   100741 cagatcggcg tacttgccgg tggcaatgga accgatctga tcgtccatac cgatggcacg
   100801 cgccgggttg atggtgcagc tgcgcaaggc ggtttcaaaa tcaatgccaa agcgcagcaa
   100861 attcttaaat tccgtaaaca ggtcggtaat ggaggcggca atggtaccgt cctccagcac
   100921 cgcatagcgg ccgttttctt ttacatacac agtctggccg cccaattcgt aggtgcccgg
   100981 ccccagcccg gcggcgcgca tgctgtcgct gatgacgcag gctcggtcct gccccagcag
   101041 gcgaaaggcg ttgcgcagca taatgggatc aatgtgaccc ccatcgcaga ttagctcgca
   101101 ggtgacctcc gaccgatcca gtgcagcccc cggcagcccc ggcgcccggt ggctcatggg
   101161 cggcatggcg ttaaacaggt gggtcacatg gcccgccccc gcgtcaaaag cggcgtttgc
   101221 ttcctctgcg gtagcacagc tgtgccccag ggacacccgg cagcagccgc tgatctggcg
   101281 gatcaggtcg gcgctgtcaa aggcttccgg cgccagggta atcagcttta cactgcggcc
   101341 agaggcgtca aacagggcgt tccattcctc cacggtgccc ggacgaatgt agtcgccgtt
   101401 ttgggcgcct tttttggcag gggcaataaa cggcccctcc aggttcacgc ccagcaggcg
   101461 ggcgccggcc tccttgccca tatagccacg ggcggtgacg agaatgtccg tcagcttttc
   101521 tctgggcagg gtcatggtgg taccacaaaa ggcggtgacc ccgcacttag ccagggaggc
   101581 gctgatccgg tccatgctgc ttaccgtgcc gtcggaaaaa tcgccgcccc cgcggccgtg
   101641 tatatgaatg tctacaaagc ccggcagcag ggtgtagccc tgcatatccc gaccctcctg
   101701 ctccagcaca ccgatggcgg taatgcggcc gttttccacc tgaatgtccg ccacatcttt
   101761 ttggaacact tcgttataaa aggtcacatt cttaaaaatc attctgcatt ctccttggca
   101821 atttccgcag ccagctttgc cagctcctca aagtggctca tttggcaaat gcggcggcgg
   101881 aacccggcgc caccccgcag tcccttggtg tagtaggcgg catggtggcg cgcctccatc
   101941 atggcggtgc gctcgccttt atattgaatg gtgcggtcaa tatggcgcag cataacggcc
   102001 atacgctcgt gaatgcccgg ctccggcagc acccttgtgt ctgttaaata agcgttaatt
   102061 tggcgaaaca gccagggatt gcccatggcg ccccgtccaa tcataatggc gtcgcagccg
   102121 gtctgttcca gcagcagggc ggcgctttgc acatcggtta catcgccgtt gccgattacc
   102181 ggaatgtgca ccgccgcttt tacccggcga atacagtccc agtctgcgtg gccgctgtac
   102241 atttcttctc ttgtgcggcc gtgtaccgcc acggcggcag cgccgttttg ctccgcgatt
   102301 tgggccagtt ccaccacatt ggggtgcgcc ttgtcccagc ccttgcgcag tttcaccgtt
   102361 accggcaggt caacggcctc tgccactgcg tagatgatct cacctgccag ctgcgggtct
   102421 ttcatcaaag cggagcctgc gccgttgttt gcgaccttgg gcgccgggca gcccatattg
   102481 atgtcaatgg cttgtggctc aaattccagg cacagcttgg ccgcctgcgc catcacccgt
   102541 ggctccgtgc caaacagctg aatggcggcg gggcggtcgc tgcccagggt catcaactcc
   102601 cggcttttcc ggtcacccat taccagcccc ttggcgctga ccatctccgt gaccgtgtag
   102661 gcggcgccaa aatcccggca gatctcgcga aacgcccggt cggccacccc tgccataggg
   102721 gccaaaaacg ccttgctatc gggcggtaaa tttgtaaagt ccatggtatc tcctgccttt
   102781 tctgtcttac taatatacca cataaggaat tgtaattcaa atcaaactgt gataaaataa
   102841 aaaacagagt gcgcccgggc gtttggtcgg ggacacagcg cgatttttag gagggctttc
   102901 atgaatcttt tggtgctgga cgggaacagt atcgtcaacc gtgccttcta cggcattaag
   102961 ctgctgacca ccaagagcgg ctattatacc aacgccattt acggcttttt gaatattctg
   103021 cttaagttgc aggacacttg ccacccggac ggtgtggcgg tggcctttga tgtgcatgag
   103081 cctactttcc gccacaagca gtatgcggac tataaggccg ggcgtaagcc catgccgcag
   103141 gagctgcggg cccaaatgcc tgtgcttaag gaactgctta ccgctttggg ttacaccacc
   103201 gtggagtgcc ccggctggga ggcggacgat gttttgggta ctttggctgc cgcttgccga
   103261 gacagcggcg acacctgctt tattgccacc ggggatcggg acgctttgca gctggcccac
   103321 ggcggggtga aggtgctgct ggcgcgtacc aaaatgggtc aggcagtaac cgatgtgtac
   103381 gatgaggcgg ccattgctgc cgagtatggc attacccccc aggcgctgat ccaggtaaaa
   103441 gccttgcaag gggacagctc ggacaatatt cccggtgtgg ccggggtggg cgccaagacg
   103501 gcgctggatt tggtgcagcg ctttggcacg ctggacgcca tttacaagga tttagacaca
   103561 ctggatatta aacccggcgt gcgggaaaaa ctgcggcggg acaaggacaa ggcttatctt
   103621 tctttggatt tgggcaccat tcgcaccaat gcgcctattg atgctgcccc tgcccattat
   103681 gccgttaacg gcggcgaccc ggcggcagcg gtagccctgt ttcgcaaatt ggaactgttt
   103741 tctctcattg ataaattcaa tttggatcgg gatctggtgc ccggcgggga gacggtagcc
   103801 cctgcccctg cccaccagcc ggagcggctt acctgtgtgg acgcggacga tttgctgacc
   103861 cgcttgcgta aggcggggga tgtgtatgtg gtgcctcaga tggcagaggg cacggtaacg
   103921 gatctgttct tccccttggg ggacacggtg tttgtgatgc cggcagacac accggaattc
   103981 ggctattttg tgcgcacgct gctggcagag gatacggtgc gcatttttgg ctacaacacc
   104041 aaggaactgc accgcctggc acaaaagcaa ggggtgcggt gcggaaatat ctgcggcgat
   104101 ttgcaactgt ctgcctatct gctgcgccca tcggacgcta agtacgattt ggcccagctg
   104161 gcgctggaat acaatgtgcc ggtgccggcg taccgcaaca gcctggatca ggaggagccg
   104221 gcggtggcgc tggcggtgat cttgccggag ctgtttgcca agacggacgc tttgatcgac
   104281 gatgccgggc agcgcaaatt gttgacggag atcgaactgc ccctggccgg tgtgctggca
   104341 cgcatggagt gcgccggatt tgatgtggac aaggcgggaa tcgaggcatt ctccaagaag
   104401 ctgagcaccc gcatttccac cttgacggat gagatctttg aggcggtggg tcacgagttt
   104461 aatatcaact cgcccaagca gttgggcgtt gccctgtttg aggacctggg tctgccttgt
   104521 aagaaaaaga caaaaagcgg ttattccacc aatgtcgagg tgctggaggg tctgcgctct
   104581 gcccacccgg tggtggaaaa aatcatggaa tatcgcacac tgactaagct gaaaagcact
   104641 tactgcgacg gccttctgaa agtgattgat acggacgggc ggatacacac ccgctttaat
   104701 caggtggaga cccgcaccgg gcgaatctcc tctttggagc ctaatttgca gaacattccc
   104761 attcgcacgg atctggggcg ggaaatgcgc aagtttttca tcgccgcccc cgggtgccga
   104821 ctggtggacg cggactattc ccaaattgaa ctgcgggtgt tggcgtccat ggcggaagat
   104881 cagacgatga ttgatgcctt taacagcggc gcggatattc acaccgccac ggcggcgcag
   104941 gtgtttggtc tgccgccgga gatgatcact ccccagctgc gcagtcgcgc caaggcggtg
   105001 aactttggca ttgtttacgg catcggcgcc ttttcgctgg ccaaggatat tggggtcagc
   105061 aacaaagagg ccaaggaata tattgactcc tatatgcaca cctatcaggg cgtggcggcc
   105121 tatatgcagc ggatgattga cgccgccaag gacaccggct atgctaccac gctgttcggt
   105181 cggcggcggt atctgccgga actggctgcc agcaaccaca tgctccgcgc ctttggagag
   105241 cgggtggcgc ggaatatgcc gatccagggc actgcggctg atattattaa gattgccatg
   105301 gtgcgggtgg atcggcggct gtatgccgag agaatggaga gccgcctgat cctccaggtg
   105361 cacgatgaat tgatcgtaga ggcgccggag gcagaggccc accgggcact gcaaattgta
   105421 acggaggaga tggagcacgc ctgcgatatg gcggtgctgc tgcgggccga cggcaagatc
   105481 ggccaaactt ggtatgatgc acattaaaga tcaccagctg caaattttgc cctttgcccc
   105541 ggcgcatctg gccggggtgg agcggctgga gcagctgtgc tttgctcacc cttggcagcg
   105601 ggcggattta gagacccagc tgacgaaccc ctgcgcccgc tttttagtgg cggtgctggg
   105661 agataaagtg gtaggctacc tgggggtgca ggtggtctgc ggtgagggca gcgtcaccaa
   105721 tgtggcggtg gatcccacct atcgccgccg gggtattgca cgggcgctgt tcggcgcctg
   105781 ctttgccgcc ggggaactgg attttctgac tttggaggtg cggccgtcca atgcggcggc
   105841 gctggcactg taccgggaac tgggttttca gccggtgggg cggcgccggg acttctatac
   105901 ggacccgacg gaggacgcac tgctgctgac aaaaactttt aagaaagagg aaccggatgg
   105961 gtaaaaagaa agacaagctc tataaattag agccggagac caaggcgatg atcgccgctg
   106021 tgcgcagcgc cgtggaggac tgcgccgcca ccgggctgta cggtcggttt atgggctttg
   106081 aggagagtca cacgacagat gattaccgct tgactgccgt gtttgactgc ggcgaatacc
   106141 ggctgcggct gcggtatctg ccctcggtga tgctgctgac cgacaatttt ttggacatag
   106201 acctggacta cggcgacgcc gggcgcttta cactctatga tgtgttcaat gtgctggaga
   106261 tcgaggactt taaccagtat taccacagcg gtttttccac caccggcgag gtgccgggtc
   106321 tggtgcggga gctgctggag gcggtacata aatacgatta cgacttgcgc cgagcggcag
   106381 aaccgcagct tttggcgcag atgaaagcca atcgcctggc ggatatgaaa gccgtgcggg
   106441 gcaagcactt tgacccaaat gacccggacg gggaagagca ggagatcttg ggcatattgc
   106501 ctacgcaccc gatggtcacc gctgtgtccg gcgcaacgga cagtgccaag ctgctgcggc
   106561 acctggaaaa ggcggaggct aagggccgac tggacaccct ctatgaacgc cgcctgctgg
   106621 actatatgcg ccggggcaat acggtggtgg accaaaccga gcaagccaag caggattttg
   106681 agcggcagta taagcgctgc gcccgcaagg tgaatgggat tattgctgtt gtggggctga
   106741 tcgtggccat ggtgctggtg ttcggcctgc gggccctgct gttccggggc acccggctgg
   106801 tggagtacac gttgcccatc ggcgcgctgg agatcagtgt gggcacggcc aagtgtattt
   106861 tgttcgggct gatcagcgca atcggtatat ttagtaccgg caaggtgctg cttggcacgc
   106921 ccttgatgaa gcgcttttat cccaaggacg aaaaaagccg ggcctattat gctcgggaga
   106981 atgagagtgc ccgcaccggc aagcaggtag cagaggctgt tgtaggtatg cttttaatgg
   107041 tactgctgtc tgtgtatgcg gctactaata actttggcat tggtggggaa tatgtgcgct
   107101 attccccgga cggcagtctg ttccaagtgg tgcaggtgga gaaccggaac ctgcgggttt
   107161 acagagtcga gggcgagacg gacgaggacg gcacattcgc cccggtggag aacggctacg
   107221 ccatttcgga cggcaaggat cattcctact atgtgggcga gttggtgccc ggcggcccga
   107281 cggagaaaaa gctgctggct attgcggaga aaaacggcca gaccataccg acggtcaaga
   107341 cccaagagga tattaaaaaa tgagaatttt aggaattgaa agttcctgcg atgagacggc
   107401 ggcagccgtg gtgcaggacg gacggcaggt gctgtccaat gtgatcgcta cctcgctgga
   107461 ggagcataag ctgtacggcg gcgtggtgcc ggagattgcc tcccgccgcc atgcagagag
   107521 tatcagtggc gtggtgcgcc aggcgctggc ggacgccaat tgcgatatgt ccgggattga
   107581 cgccattgcg gtgacctatg cccccgggct catcggcgcc ctgctggtgg gggtgaactt
   107641 tgccaagggg ctgtctatgg ctacaaatac gcccctggtg ccggtgcacc acctgcgcag
   107701 ccatgtggca gccaattaca ttaccggcga tctgcaaccg ccgtttcttt gcctggtggt
   107761 cagcggcggc cacagccaca ttgtagcggt ggaggactac accacttata aagtgctggg
   107821 caagacccga gacgatgctg ccggcgaggc gctggacaag gccgggcgca ctttggggct
   107881 gccgtacccc ggcgggatca gcatagacaa gatcgcccct accggggatg agaatgcctt
   107941 tgcctttccc cacccgcggc tggacacgcc ctatgatttt tcgttcagcg ggctaaagac
   108001 tgcggtaatc aacatcgtgc accggatgga gcagaagggg gagaccctgc cggtggccga
   108061 cctggctgcc tcgttccaaa agggcgttac cgattgcctg gtggagaagc tggaaaaggc
   108121 cgccacggac tacggctaca cttccattgc cttggccggc ggtgtgtccg ccaactcccg
   108181 cctgcgccga gagacggacc gcctgtgccg ccaaaagggc tggcagctgc atttgccggc
   108241 actgaaatac tgcggtgaca acggcgccat ggtgggtgcc cagggctact atgagtatgt
   108301 gtccggcgtg cgcgcacaac cggatctgaa cgcttatgca actatgccaa ttgatcggcc
   108361 gactttttga aaaaattgtg aaaaagttct aattagaagc cgtatctatt gaattttttg
   108421 ccgcttttgg tataatgata gtaacaaaaa atgcactgat tttttggatt ttttgcaaat
   108481 aacttaaagg agaatagagt tatggaaaca actttgactt ccaacaagtc cctgcttgcg
   108541 tggctggacg aaaaagtgga actgaccaag ccctctaaga tcgtttggat cgacggttct
   108601 aaggaacaga tcgacgccct gaaggcggag gctgtggaaa ccggcgagat gatcaagctc
   108661 aatgaggagc tgctgcccga ctgctatctg cacagaaccg cagagaacga cgtggcccgt
   108721 gtggaggaca gaactctgat ctgctccaaa aaagaagagg acgccggccc caccaaccac
   108781 tggatggagc cctctaaggc ttataaaatg ctctatgaca tcgctgccgg tgcttacgag
   108841 ggcagaacca tgtatatcat tccctattcc atgggtcctg ttggttctcc cttctccaag
   108901 gtcggtatcg agatcaccga ttctatctac gttgtgctga acatgaacat catgaccaga
   108961 gtgggcaagg ctgttctgga tgtactgggc gactctaacg actgggtgcg cggtatgcac
   109021 tgcaagtgca atgtggatcc ggagaagcgc tggatctgcc agttcccgga ggacaacacc
   109081 atcatttccg tgaactctgc ttacggcggc aatgtgctgc tgggcaaaaa gtgcttcgct
   109141 ctgcgtatcg cttcttacct gggtaagaac gagatgtggc aggctgagca tatgctgatc
   109201 ctgggtctgc aaaagccctc aggcgagatc aaatacctgt gtgctgcttt cccgtctgct
   109261 tgcggcaaga ccaatctggc tatgctgatt ccgccggaag gctatcagaa gaagggttac
   109321 aagatctgga ccgttggcga cgatatcgcc tggatccgca agggcccgga cggccgcctg
   109381 tatgccatca acccggagaa cggcttcttc ggcgtggctc ccggcaccaa tatgaaatct
   109441 aaccccaacg cactgaagtc caccatgagc ggcacgatct tcaccaatgt ttgccacaat
   109501 atggacaaca acaccgtgtg gtgggaaggc ctggataaga atccgcctac caatgccatt
   109561 gactggaagg gcaatccctg gaacggccag accagcgacg agaagggcgc acaccccaac
   109621 agccgcttta ccgctcctgc aaagaactgc ccctgcattt ctcccgagtt tgagaacccg
   109681 cagggcgtgc cgatctccgc ttttatcttc ggcggtcgtc gtgcaaagct gactcctctg
   109741 gtgtaccagt ccaagagctg gaaccacggc gtgttcgtgg gctccgttat gggttctgag
   109801 accactgctg ccgctaccgg cgctgttggt gtgattcgtc gtgaccccat ggctatgctg
   109861 cccttctgcg gctacaacat gggcgattat tggaagcact ggatcgagat cggccagacc
   109921 ctggatcccg ataaggctcc caagatcttc aatgtaaact ggttccgtaa ggacgatgag
   109981 ggcaacttcc tgtggcccgg cttcggcgac aatatgcgcg ttctggactg gatcgttgac
   110041 cgttgcgagg gtaaggtgga tgcgcaggag actgcgatcg gctacctgcc ttatgccaag
   110101 gatatcaacc tggacggcct ggatatgacc gaggagcagc tggacaagat cctggatgtg
   110161 gataaggacg cttgggaaga agagctgaag ggcgttgagg agctgtacgc aaagttcggc
   110221 gatcatctgc ctaaggaact ggccgacgag ctggctaccg taaaagccaa cctggagaaa
   110281 taagttccga tgatcaatca aaagaacggg tacttcggta tccgttcttt ttgcgtttgt
   110341 aaaccgattt gcctccctta taaagggtga ctccccgctg tgcggggaga tgtcgcgcag
   110401 cgacagaggg gacgggcgcc ggttaggcgc tatcgtattt ttgccactga ggggataaaa
   110461 atgaccggcg gtctctacca ccaaaccatt ctgaattcta ttcaccttgc acaagatttt
   110521 gcatagtggc gggcaagttg tgaataatat aacaaatctg cagacagaga ccaatttttt
   110581 cttgcaatat aggggcaaat cggctataat tgtatcggta aaaatatcag acttttctaa
   110641 gaagacagat taacttgaag gagttgttat tttatgaatg cactgaacaa aaaatccgtt
   110701 gaagatttgg atgttaaagg caagcgcgta ctggtacgct gcgactttaa tgttccgctg
   110761 aaagacggcg agatcaccaa tgacaagcgt attgtggctg cactgcccac cattaagtac
   110821 ctgatggagc agggcgccaa ggtgattttg tgctcccacc tgggcagacc caagggcgag
   110881 tataagcctg agttcagcct ggctcccgtg gctaagcgcc tgagcgagta cctgggcgtg
   110941 gatgtgccgc tggctgagga cgagaatgta gtcggtgaaa atgcgaagaa gatggctgcc
   111001 gacttgcagg acggccaggt gatgctgctg gagaatgtgc gttaccgtgc agaggagacc
   111061 aagaacgagg agaacttctc caaggagctg gcttctttgg cagacctgtt tgtgaacgac
   111121 gcattcggca ccgcacaccg tgcccattgc tccaccaccg gtgtggcttc ttacctgccg
   111181 gctgcctgcg gttatttgat ccaaaaggag atccggttta tgggcggcgc actggcagat
   111241 cccaagcgtc cgctggttgc cattctgggc ggcgctaagg tgtctgacaa gatcggtgta
   111301 atttctaatt tgatcgacaa gtgcgatacc atcatcatcg gcggcggtat ggcttatacc
   111361 tttatgaagt acctgggcca caacatcggc acctctctgc tggaggctga ctgggtggac
   111421 aaggccggcg agatgatgca gactgccaag gataagggcg taaagttcct gattcccata
   111481 gacaatcgtt gcggcaaaga gtataaagag gataccgagg ttttggtttg caagtccgac
   111541 gatattccgg acggctggat gggcctggac atcggtccca agaccgagaa gctgtttgct
   111601 gacgccattg acggcgcagg cactgtgatt tggaacggcc ccatgggtgt gtccgagtgg
   111661 gacaatttcg ccagcggtac catcgctgtg gctaaggcta ttgcagacag cggcgccatc
   111721 tccattatcg gcggcggcga ttctgtggct gctgtgacca agctgggctt tgccgatcag
   111781 atgagccaca tttctaccgg cggcggcgct tctttggaat tcctggaggg caaggagctg
   111841 cccggtatcg ctgcattgca ggataaggac taattgctaa atctattttt tctataaaag
   111901 aggtaagtga attatgaaca aagcacttcg taaggccgtc attgccggca actggaaaat
   111961 gaacaacacc cccgcagaga ccactgctct gctggaggag atgaaacccc tggtggcaga
   112021 cgcggattgc gatgtaatca tctgtgcacc ctttgtggat ctgcaggctg ccctggacgc
   112081 caccaaaggc tccaacattc aggtgggcgc tgagaactgc cactgggcag agaaaggtgc
   112141 tttcactgct gaggtgtccg ctcccatgct gaaggccatg ggcgtgccct atgtgatcat
   112201 cggccacagt gagcgccgcc agtattttgg cgagaccaac gagaccgtga acaagcgtgt
   112261 acgcgctgcc ctggacaatg gactgaaagt gatcctttgc gttggtgagg tgctggagga
   112321 gcgcgagcag ggcgtcacct ttgaggtggt tggcatgcag accaagatcg ctttgcaggg
   112381 cgtcagcgag gaagagctga agaatgtgat catcgcttat gagccggtat gggccatcgg
   112441 caccggcaag accgctacgg cggatcaggc taacgaggtg aacggttaca tccgttccgt
   112501 tatcgctcag ctgtacggcc aggctgctgc agatgctttt gtggtgcagt acggtggttc
   112561 tatgaatgcc ggcaacgcag aggagctgct ggctaaggag catgtggacg gcggactgat
   112621 cggcggcgct tctttgaagg ccaaggactt ctccgtgatc gtgaaggctg cttctaaata
   112681 aaaaatcaat ggctgggggg agttgcggcg acagtcgctg ctccctcttg ctttgtcact
   112741 ttatccgtga aaggaagtaa ttactatgtc taagaaacct tatgtgcttt gcattatgga
   112801 cggcttcggc aagaacccgt cccagcatgg caatgccatt gccatggcca agaagcccaa
   112861 tttggataag ttgatggctg agtgccctta tacctatatc ggcgcctccg gtatggatgt
   112921 gggcctgccg gacggccaga tgggcaacag cgaggtgggc cacaccaata tgggcgccgg
   112981 ccgcgtggtg taccaggatt tgacccgcat ttccaaggcg tttgccgacg gcgaggccta
   113041 taagaatgaa gtgctggttg gcgctatgga gaatgccaag gacaaggccc tgcacctgat
   113101 gggtcttgtg tctcccggtg gcgtacacag ccatatgacc cacctgtaca atctgctgga
   113161 gatggccaag gaacagggcg tttccaaggt gtatgtgcac gcttttctgg acggtcgtga
   113221 tgtgcccccc gcttctgcag cggaatattt ggaacacctc caggccaaga tgaacgaact
   113281 gggcgttggt aagatcgcct ctgtgatggg tcgtttctac gccatggacc gtgataatat
   113341 ttgggaccgt gtggagaaag cctatgccgc tatggtgtat ggcgagggcg tgcaggctac
   113401 ggacgcggtg gcggccgtgc gtgcgtctta tgagacggtg gacgaggacg gaaagcacct
   113461 gaccgatgag tttgtgctgc ccaccgttgt tggcaacgag ggccgtgtgc acagcggcga
   113521 aagcgtgatc ttctttaact tccggccgga ccgtgcccgg gagattaccc gcgcctttgt
   113581 ggatccggca ttcaccggct ttgaccgcaa gggtggcgcc ttgaacccct attttgtgtg
   113641 catgacccag tatgatgcgg agatgccttg cgtgcatgtg gcctttggtc cggagagcct
   113701 ggagaacacc tttggcgagt acctgtccaa gcagggcaag acccagctgc gaatcgccga
   113761 gacccagaag tatgcccatg tgaccttctt cttcaacggc ggcgcagagg agccgtatcc
   113821 gggcgaggat cgcattttgg tgccctctcc caagatctca acctttgacc tgatgccgga
   113881 gatgagcgca ccccaggtgt ctgaaaagct gaacgaggcc gtgcgcagcg gcaagtacga
   113941 tgtggtgatt gtcaacttcg ccaactgtga tatggtgggt cacaccggca ttatccccgc
   114001 cgctgtaaaa gctgtggaga cggtggacgc ctgcgttggc agcttggttc aggcggtcaa
   114061 ggatatggac ggcgtgctgt ttgtcactgc cgatcacggc aatgcagaca agatgctgga
   114121 cgagaacgac gagccgttca cggcccacac caccaatccg gtgcccttta tcgtggtgaa
   114181 ctacccctgc accctgcgtg agggcggcaa gctgtgcgac attgcgccca ccatgctcaa
   114241 ggtgatgggt ctgccccagc cggcagaaat gaccggcacc tctatcgtag agtgatttta
   114301 agtccctttg gcggcggtgc acttgcaccg ccactttttt gttttataaa tggttagcga
   114361 cggagggttg ctgcaacagg gaacattgaa tcgctttgcc atagatttaa cctttacacc
   114421 cgggtgccga atggcgtata ataatggcaa aggggagatg gctatgacat taaaacaact
   114481 ggaatatgtg gtcaaggtgg cggagtgcgg taccgtcagc ggggcggcca aggcgctgtt
   114541 tgtggcccag cccagcctga gtgccgccat tcaggagttg gagagcgaaa tgcacctgac
   114601 cctgttccac cgcaccaata agggcgtgat cgtgaccaaa gaaggcgagg tgttcctgtc
   114661 ttacgctcgc caaattttgg agcagacggc gctgctggaa agccgctaca agggcgaccc
   114721 ggtgcgcaag caggcctttt gtgtgtctac ccagcactat tcctttgcgg tgaacgcctt
   114781 tgtggacctg atccgggagc ggggcggcga ccgctacgac ttctctttgc gagagacgca
   114841 aacctacgag atcattgagg atgtggcaca gcgcaagagc gagatcggcc tgttgtatct
   114901 caatgacttt aatcgcacgg cgctgcaaaa actgctgcgg ggagccgatt tggattttac
   114961 acccctgttt accgcccacg cccatgtatt tctcagcagc gatcacccgc tctccggtgc
   115021 ccgggcagtg tcttttgacg atttggcgcc gtatccttat ttgtcctttg agcaggggga
   115081 tcacaattcc ttttattttt cggaagagat cttcagcccg gcagtgcgca gcaaaaatat
   115141 ccgggtgcgg gaccgcgcca ccctgtttaa tttgctgatc ggcttgcagg gctacaccgt
   115201 gtgcagcggc gtgatcgaca gcaagcttaa cggcgagaat attgtagccg tgcccctcac
   115261 cggcgtggca cccatggaga tcggctatat tttgcctgcc ggcgtgcagc cgggcagcct
   115321 gtgccgggcg tatattgaaa atttgaagca gtatgtgcct atagaatgaa gctatggcaa
   115381 acaactgaat atccgtattt tacaatagcg aaaacctccg ttatactata agcaacaaca
   115441 acaaccaaac ggaggataaa aatatgtaca gcaagaacgc accttttcgc tatgattttg
   115501 taggcagctt tttgcgcccg gcacccatta aggccgcccg cgccgctttc gccgccggtg
   115561 agctggacgc tgccgggctg aaagaagtgg aggaccggga aatccgcaag ctgatctctc
   115621 gccaaaaagc cgccgggtat cacaccatta ccgacggcga gttccgtcgc agctactggc
   115681 acctggactt tatgtgggga ttgcaaggac tgcaggagat caccctggac cacggctata
   115741 ttttccatgg ggaggagacc actcccggct ctgtgcaggt ggtgggcaag atcagcggcg
   115801 agaatcaccc ctttgtagag cattttaaat ttgtaaagca gtttgaagat gacaacaccg
   115861 ttgcccgcca gaccattccc gcaccggctc agctgtatgc agagctgttc cgggaggata
   115921 acggcaaggc cacccgcgcg gtttatccgg acgatgacgc actgctttcc gatattgccg
   115981 ccgcttatcg ccaggtgatc gccgatctgt atgccgccgg ttgccgcaat gtgcagctgg
   116041 acgactgcac ctggggtatg ttctgcgacg ccgggtatca gcagttcctg gcaagtaccg
   116101 gcgctaagct ggaggatgag gcagagaagt acctgcaact aaacaatgct gccctggagg
   116161 gcaagccggc ggacctggtg gtgaccaccc atgtgtgccg tggcaattat cactccacct
   116221 gggccagctc cggcggctat gcgcctattg cgcccattct gtttgccaag gaacatgtgg
   116281 acggctttta tctggaattc gacgacgccc gttccggcga ttttgcaccg ctgcagtttg
   116341 ttgccccggg caaaaaagtg gtgctgggcc tggtgaccac caagtccccg gtgctggagg
   116401 atccggaggc ggtaaaagcg cggatcgccc aggcagcgga gctggtgccc ctggaaaacc
   116461 tgtgcctaag cccccagtgc ggctttgcct cttgcgagat cggcaacaag ctgacggatg
   116521 atgagcagtg ggccaagctg aacctggtgc gcaccgtcgc ccggcaggtt tggtaagatc
   116581 caatttatca ataccacaca aaacggcagg ggagaccttg ccgtttgttt tatttgtaaa
   116641 aatgtcggcc tgatgtaggt atcggagcct acagattaga gttgctcttt gcaagggagc
   116701 caaatcggtt gcaaaatctc cgcacccttg ccaccgccac cgagtttatg ttatacttta
   116761 ggcaagaggt gatacgatgg aaatcaagga cgcccgtata gacggcggca aaccctttga
   116821 ctgggggcgc acggcagcgg attacgcccg gtatcgagat gtttatcccc cggaatttta
   116881 ccgttcgatc ttggatcgcg gcgtaggatt ggccgggcag caggtgctgg atattggcac
   116941 cggcaccggg gtactgcccc gccatttgta taagcacggc gctcactggt tgggggtgga
   117001 tccgtcaccg cagcagattg cagaggcacg gcgactgtca accggtatga atatagacta
   117061 ccgggtatgt gctgcagagg cggtggacgc gccgaacggc agctttaacg cgatcaccgc
   117121 ctgccaatgt tattggtatt tggatccgcc tcgggcggct cggcagtttg cccggtttct
   117181 tcctacgggg ggcaaggtgt tgctgttggt gatgaactgg ctgccctttg aggactccat
   117241 cgccaatgcc agtgagcaac tggtgctgcg gtacaaccct tcttggagtg gcgctgggga
   117301 gcaagagcag cccattgtgc cgaatccagc atacaatacg gatttcactt gtacctgtca
   117361 gcgtacttgg cggctacaag tgccttttac gcgggagagc tggcacggcc gtatgcgggc
   117421 ctgccgcggc gtaggggctt ccctggctcc gggtgattta cggtcctggg agcaagagca
   117481 ccgggcgctg ctggagcgga tcgcaccgcc acagtttacc gtgactcatt atgcggcgct
   117541 gactgaattg acgaaaaaat aaaatgtcgg ccaatttgac cttttgtagt gtaatcttcc
   117601 ccggatttcg atttttttat tgcaaggcgg ggcaaaatca gatacaataa ggatagaaag
   117661 gatgtgtgcc aatgagccag atttatacaa taccttgtaa cagaaatgaa gatgtgttta
   117721 tccacgcgat tcccggccat tatgtaaccg cttccgccca cctgaattac tatgtgggca
   117781 cctcggatat taagcataat cgggtggtgt ctgtggaggc tgccaagctg ctggccgagt
   117841 attacagcgt gcggaatatg gatgtggaca cggtgctgtg cctgtatgag acccaggcgc
   117901 tgggtgctta tatggcccag gaactggcta gccccagtat gctggcgcct aacccggact
   117961 tacaggttta tgtgctgggc ccggagtatg acacccaggg caatatgatc tttcgggaca
   118021 atttgcgccg gatgatccag ggcaagaatg tggtggtgct catctcctgt atcaccagcg
   118081 gccgcacggt ggagcgggcg gtacagagcg cccggtatta cggtggcaat gtgattggca
   118141 tttcttccgt attcagcgca gccaaggaac tgtgtgggct ggaggtcaac accctgttta
   118201 ccccggagga tctgcccaat tattcttata cagccgccaa ggactgcccc atgtgcaagg
   118261 ccggtcagcc ggtagacgcc attatgaacg gctacggcta ctccaaactg taaaatttgg
   118321 gttgacaaaa tcggcgcgcg tgttataata atcttactga atatacagta cccacaaaag
   118381 actgtgaagc agaaaaagac ctgcgttttc ctgcacagag aggcggcgga cggtgcaagc
   118441 cgcacaggga acataggtgc atagctctct gcggagttgc tcttctgaat agaaatcaat
   118501 aggaagagcc gtttaacctc gttatcggtt gaggcattgc ttgatgccaa agggcagatt
   118561 ttttctgctg aagtagggtg gtaccacgca tagatactgc gtccctatcc attgggggcg
   118621 cagtttttgt ttgtgcctcc ccaacagaga aaggagaaac tgtgatgatg aaccaaggct
   118681 acaagaagta taagcccttt acccccattg atttgccgga ccgccagtgg cccaaccgcg
   118741 tgattgacca cgcacccatt tggtgctctg tggatctgcg tgacggcaac caggcgctgg
   118801 tggacccgat gaatttggag gaaaagctgg aatattttaa gaccctgatt gcggttgggt
   118861 ttaaggagat cgaggtgggc tttccctctg ccagcgagac ggagtatgag atcctgcgca
   118921 cgctgatcga cggcaattat atcccggacg atgtgaccat tcaggtgctg gtgcaggcgc
   118981 gccctcacct gatcaaaaag acctttgagg ccattgacgg cgccaagaat gtgatcgtgc
   119041 atttttacaa ttccacttcc actttgcagc gcaaggtggt gtttaagacg gatatggacg
   119101 gcgtgattca gatcgccgtg gacggcgccc gcttgatcta tgcactcacc gaggaggaga
   119161 aaaagcgcca cccggagatg aacattcgct ttgagtattc gccggagtcc tttaccggta
   119221 cggagatgga caatgcggtg gagatctgcc gccgggtgat ggaggagctg catattacca
   119281 aggagaaccc cattatcctg aacctgccct ccactgtgga gggctcctct cccaacggtt
   119341 atgcagacca gatcgagtat ttctgccgtc acctgcccaa ccgggacgcg gccattatct
   119401 ccctgcaccc ccacaatgac cggggcgagg gcgtggctgc tacggagctg gcgctgatgg
   119461 ccggtgccga tcgtgtagag ggcaccctgt tcggcaacgg cgagcgtacc ggcaatgtgg
   119521 atgttgtgac cttggcgctg aatatgtgga cccagggggt agatcctaag ctggatttcc
   119581 acaacatcaa tgaaattaag gaagtgtatg agcgctgcac caagatgcag gtgccgcctc
   119641 gccagcctta tgccggcgag ttggtgttta ccgcattctc cggctctcat caggatgcca
   119701 tcaacaaggg caagatctat atggaagaaa gcggcacccc ttattgggag atcccgtacc
   119761 tgcctatcga cccggcagat gtgggccgag agtatgagcc catcattcgg atcaattctc
   119821 agtccggcaa gggcggcact gcctttattt tggccaacaa ctatggcatc aagatgccca
   119881 agtccatgca cccggagttt agcgccgtgg tacaaaaagc ctgcgacgag aagggtaagg
   119941 aactgaaagc ggaggaggtc tttgacctgt tccagcagga gtatcgcaat gtgtgcggcc
   120001 cctaccgcct ggtgaattac aagatcagcg aggagaaaaa cgagcaggac gatttgaccc
   120061 atgtgcattt ctccggcgag ctgaaataca aggataatgc gccggtgcag attgagggca
   120121 acggcaacgg cccggtggct gcgttctgcg acgctatgaa ccaaaccgag gtggccagct
   120181 accagtttgt ggattacagc gagcacgcca tctccgtggg ctccgactcc aaggccatca
   120241 gttatattca cttaaagaac ccacagggta aggacatttt cggtatcggc gtcagccata
   120301 atatcggtta tgcgtccatg aagggcatta tctgcgccat caaccgggac cagacagaca
   120361 ccatgcggga cgataccatg cctggcattt ttgaggtttg ctaagacaga aagggcaaga
   120421 acatgaaaaa ttacaaaatc accgtgttgc gcggtgacgg cattgggccg gagatcgtga
   120481 acgaatgtat caaggtgctg gacaaggcag gggagaagtt tggcttctct tttgactaca
   120541 atgaccagct gctgggtggc tgcgccattg acgccaccgg cgtgccttat ccggcagaaa
   120601 cggcggcagc ctgcaaagca tctgacgcgg tgctgctggg cgctgtgggc ggccctaagt
   120661 gggacgacca gccgggcagc aatcgaccgg aaaagggtct gctggccatt cgtgaggacc
   120721 tgggtctgtt tgccaacctg cgcccggcca agatctttgc cccgctgaag agtgcttctc
   120781 ccattaagga ggagatcatc ggcgacgggt tggacattct cattgtacgc gagctcaccg
   120841 gcggcattta cttcggcgac cgcggcactt atgaggagaa cggcgtggtg ggcgcgtatg
   120901 atacggagcg ctacacttac ccggagatca agcgcattgt caaggccggt tttgagtacg
   120961 cgatgaagcg ggacaagcgg ctgacctgtg tggacaaagc caatgtgctg gacagctccc
   121021 gcctgtggcg taagatcgta gaggagacca aggcggatta cccccaggtg gaggtgtcct
   121081 atatgtatgt ggacaactgc gctatgcagc tggtgcgcaa tcccaaccag tttgatgtga
   121141 ttgtcacttc caatatcttt ggcgatattc tgtctgacga ggcgtctatg atctccggct
   121201 ccatcggtat gctggcgtct gcttctctgg cagagggcac ctttggcttg tacgagccta
   121261 tccacggttc cgcaccggat attgccggtc agggcaaggc caatccgctg gcaaccattt
   121321 tgtccggcgc catgatgctg cgctacacct ttggtgagat ggaggctgcc caggccattg
   121381 aggacgcggt ggatcaggca ctgacccagg cccgcacccc ggatatttac gaggagggct
   121441 tccgtccggt gaccaccgcc caaatgggcg acttggtggc cggcctgctg taatcgtttg
   121501 gcaaatcaaa ggaccgatac acggtgtatc ggtccttttt tatgtgcttg cggcgtttta
   121561 taatattaca tcggttataa aattcctgta gggtggggat ttgctcccgc cggtttatgc
   121621 acatccacat acaaaagacc gccccggatg atccgagacg gtcttttatt gattctaatt
   121681 tttacttttc cacgacttta ccgccgttgt tggcagaggc gtagccgatc cagctgcgac
   121741 cggggttcag ctttaagggt tgaccgtcgg tggtggtcag ggacagcttg ccgtcctttt
   121801 tgctccactt gatctcggtg taggtgccct gagaagccag cacacccttg ccgccggcca
   121861 gatcgtagtt gcagtaggtc tcgcccttac cgctgccttt gtaattggcc ttagtggtgt
   121921 aagaggtgtt gtcaaacagc acgatcaggt tcttcatctt tacatccgtt tcataatcgg
   121981 tgctgtggta catttggtca tcgcttttat aggtccagtc gcgggtgcgg gtgcgattag
   122041 agaaggtcag cgccagtgcg ttgcagggat catcacccac tgcagttgcc tttttgttaa
   122101 agtcgaaggt ggtaaacttg gcctcgttga ccttggtgcg gatcttctgc tctttcaggg
   122161 cagaggcaat ttttttgcct cgcagcacac cggtgtgctc gctggctaca ttgcgggtct
   122221 ggtctctggt aaacagatcc accttgccac tgtaagtcat ctggttaatg tggtccacat
   122281 tgtcctgttc aaacacggta ttggcgccta catagctgcc tttactcttg ctctgacccc
   122341 agtggataaa gacggcgtca aacatctcgg aaaagcgaat gtacggcggg cgggcgctgc
   122401 gcatagggcc gatcttgtcc ggcacagagg tatagtcggc aaagagccac agcatacggg
   122461 tctcgccgcc ttccacttcg ccctctacga taatgtccgg ggaattgatc ccccactggg
   122521 gacgggcagc ctgggcgttc tctaccacca gggccaccgg gcgcttgcct accgcgtcct
   122581 cattgtagtc gttctcaccg gtaaaggggt tcaccacggc caccggcgcc tgggtggcgg
   122641 cttcggtagc ggcattggtc acgccggagg ttggctcctc gtttttgccg cgcaccacgc
   122701 caaagtaaat gcccagggcc acggcaatca caaccacaat ggccacaacg gcaataatga
   122761 ttttcttttg cttatcgttt ttcttcattt cttcctccgg atattcatcg tcaccaaggg
   122821 gtcgggtcgg gggcgtgtag gttgcctctg cccgggtctc ctccgtgccg gaaaatacat
   122881 tggtatatac atcttctctg ccgtctgcgg tgggcgtgtc ctccggcata gcgggggcgg
   122941 ccggtgtttc ctctgctgcc tctgtgggca gggtgggatt ctccggcaaa tctttcggcg
   123001 caggcgtggg ggcgtctgcc tggtcaaaca gcggcatatc tacggtctga ggcggctccg
   123061 gctctggggg cgtatcctct gtgtgcgggt tttggcggtt ccgaatttcg ttcagaatat
   123121 catccagctc atcggaatca tgcataaaac tcctcctctc acaacaatgt tgtcacctta
   123181 ttttaccata actgccgtcg gatttcacta tattttttga tttttattga tttggcacgg
   123241 gcattatagt aaaataggag ccacggaggg acatttttat ggcgaaaaca atccctatga
   123301 tcattacaaa ttcggacatt ttggtgaaga atcgggacac ggacgatttt aagaccttct
   123361 ccctgccggg cacgccggtg gtggccaata ttccttttta tcatcattat gccgccaaga
   123421 ttagcgagac ccagcattat tttaaagaat tcatcaagag tatgtacggc aaaaagctgt
   123481 ccaaaaacat tttggcaatc ctggtgccgg acgataccac cgcgctggag tctattttta
   123541 tcaacgagct gtttttaaat tccgacgctt gtaaggcagt ggcgcagatg aaaatgggac
   123601 aagccctctc caagacagac gaaagctatg tgagcatctc caaatccggg cgcaatctgg
   123661 cactgctgta tgtgaagaat aacgaggtaa tcgtcagccg gtattatgat gcaaacggct
   123721 atgacccggc tgtggtgaag gcggacgctg cccgattgca tattgatatt gaatacaagc
   123781 aagtgccggt gtatgtgaat aattttaata tgaatatgga cgagttcttg gatatgggaa
   123841 cggtgatttc gcctaaggat tttatggaaa aaattgccgc cgtggatgtg gccaagctgt
   123901 gagtaaatac agcgcctctg tgcaaactat taccggtgcc gcggcaccga ttgcacaggg
   123961 gtgatttttt atggcgaaga agaacaaaaa ggaaaaacgg cagagaaagg gcaaggaagt
   124021 cattgacctg acctcctata tcagcccgga gatgttgcag gcagatgtga acggcagcta
   124081 caccggcgtg ccgcgggaaa cttattatga ggacattccc gcagagccgg tacaggatgc
   124141 ggacgatctg taaagtgcaa aaaaagcgca ttgcaagcct tgcaatgcgc ttttctcttt
   124201 gtacttattt cttcttgaac ttgtcaaaaa agccttcttt aggcgggttc ttggggggcg
   124261 tgtagctttt atcaaaggta cgcagcagtt ccttttgctc gtgagtcaga ccggtgggaa
   124321 tatctacaat gatctgtaca tattcgtcgc ctttgcccac actgttcagc cgctgaatac
   124381 ctttaccctt cagcttaaac acggcgcccg gctgtgtacc ggcaggcata ttgtacttca
   124441 cattgccgtc cagggtgggc acctgtaatt ctgcgcccag ggtggcctcg gtaatgctca
   124501 catgcttgtt gtaccacaca ttatagccgt cccgggtaaa gtccttgtgc ttcttgatcc
   124561 gcacttcaat gtgcagatca ccggcagggc cgccgttcat accggcgtcg ccgttaccgc
   124621 gcacggtcac aacctggccg tcatcaatcc cggcgggaat gttgatttca atttgccgcg
   124681 cagcacgcac cttgcccttg ccgccgcact ttttgcaggg gtcgtctacg attttgcccc
   124741 ggccgccgca gcgggagcag gtgtgctggc tgttcattac accgaaggcg gtgcgctgct
   124801 gcacattgac tacgccgcgt ccttggcagt ccgggcaggt cttgggactg gtgcctttcg
   124861 ccgcaccggt gccgccgcac gcagagcaat cctcgacccg ctgggtgctg acggtctttt
   124921 tgcagccctt ggctgcttct tcaaaggtca gggtcacaga cgcccgcaca tcccgaccgc
   124981 ggaccggcgc attggggttg cgcccgccaa agccgaagcc gccgcctcca ccgccaaaga
   125041 tggaggagaa gatatcgccc aggtcaatgt cgccgccgtc aaagccaaag ccaccgccgc
   125101 cgtagccgcc ctgtccggcg ccgtagttgg ggtcaacccc ggcaaagccg aattggtcgt
   125161 atcgggcttt cttttgggga tcgcccagca cctcgtaggc ctcgttgcat tccttgaatt
   125221 tggcctcggc caccgggtcg tccgggtgca ggtccgggtg gtatttcttg gcggttttgc
   125281 ggtatgcttt tttgatctca tcctccgagg cgcctttgct tatgcccagc acctcgtagt
   125341 aatctcgttt ttcttcaggc atagtagcct ccgtcgttta gatttcagta tagataacgg
   125401 tataggcagg cggcaatact ggtgtattac cgcctgccgc cgttcctgag aggggattag
   125461 ttatcgtcca cctcggtgta gtctgcgtcg gtgtaaccgg cgtcattgcc gccctgtgct
   125521 gcatctgcac cgggtgccgc gccgggctgg ggaccctgcg cgccctgggt ggcttcatag
   125581 atcttttgag acacctcgta gaacttgttg gtcaagtcct cttcggcgct cttaatggcg
   125641 tctgtgttgt cgcctttcag tgcttccttc agtgcgtcca gcttggtgtt cagcgcgctc
   125701 ttgtcgtcat cactgaactt gtcgccgttc tcgctgagca acttctcggt ctgataaacc
   125761 atctggtctg cattgttgcg caggtctacg gcctctctct tcttcttatc ctcggcggcg
   125821 aactgctctg cttccttcac tgccttgtcg atgtcgtcct tgctcatgtt ggaggaggcg
   125881 gtaatgctga tgtgctgctc cttgccggtg cccaggtcct tggcgcttac atgcacaatg
   125941 ccgttggagt caatatcaaa ggtcacttcg atctggggca caccgcggcg ggcgggcata
   126001 atgccgtcca ggtggaacat acccagggtc ttgttgtcct tggcaaactc acgctcacct
   126061 tgcagcacgt gcacctccac ggaggtctgg ttgtcggctg cggtggagaa gatctggctc
   126121 ttcttggtgg ggatggtggt gttgcgctca atgatcacgg tgttcacgcc gcccatggtt
   126181 tcaataccca gggacagggg cgttacatcc agcaacagca gaccctttac atcgccgccc
   126241 agtacgccgc cttgcagggc agcgcccata gctacgcact catccgggtt aatgccctta
   126301 aacggctctt tgccgctgaa cttcttaatg gcttcctgta cggcgggaat acgggtggaa
   126361 ccgccaacca gcaggatctt gtcaatgtcg ttcatggtca ggccggagtc gctcatggcc
   126421 tggcgaaccg ggcccatggt agcctctacc agatctgcgg tcatttcgtt aaacttggct
   126481 ctggacaggg tggtctccat gtgcttgggg ccggtagcgt ctgcggtgat aaagggcaga
   126541 gagatctgcg ccgtggtcat accggacagg tcgatcttgg ctttctctgc ggcttcctta
   126601 atgcgctgca tagccatttt gtcgccggac aggtcaatgc cctgttcttt cttaaactcg
   126661 gcaaccagcc agtccatgat cttcttatca aagtcatcgc cgcccaggtg gttgttaccg
   126721 gctgttgcca gtacttcctg tacgccgtcg cccatctcaa tgatggatac atcgaatgta
   126781 ccgccgccca ggtcatagac catcactttc tggtcgtttt cctggtcgat accaaaggcc
   126841 agcgccgcag cggtgggctc gttgatgatt cgctttactt ccataccggc gatcttgccg
   126901 gcgtccttgg tggcctggcg ctgcgcgtcc gtaaagtaag cgggcacggt gatgaccgct
   126961 tccgttacct tgtcgcccag gtagctctct gcgtcgctct tcagcttttg cagaatgata
   127021 gcgctgatct cctgaggggt gtaggccttg ccgtcaatgt taactttgta gtcggagccc
   127081 atgtggcgct tgatggaagc gatggtacgc tccggattgg tgatggcctg gcgctttgcc
   127141 acattgccca ccatgcgctc gccgtccttg ctgaacgcca ccacggacgg ggtggtgcgg
   127201 gcaccctctg cgttggggat cactacggct tcgccgccct cgatcacgct gacgcagctg
   127261 tttgttgtac ctaaatcaat accaataatc ttagacataa tggaatacct cctgcttatt
   127321 gttaatttgc tgttttgacc attgccggtc ggatgatccg atcatccatt ttatatcccc
   127381 gttgaaaaac gtcggtaatg acattttcat ccaggttctc atcctccaca tgcatcactg
   127441 catggtgcag gttggggtca aaggtttcgc ccggggcgcc gtaagcggtg acacccagct
   127501 tctccagggt ggcagtcaga ccgtcaaagg tcatttgcac gcccttttgc aggccctcaa
   127561 agtcctgctg ggtggcgccc agcgcccgct ccagattgtc aaacaccggg agaaatgcct
   127621 ccacggtctt gccggtggcg taggcgtaag tgtcgccctt ttctttatcg ctgcgcttgc
   127681 ggaagttggc gtattccgcc gtcagccgca gcagctgatc ttttgtgtct gccagttcct
   127741 tttccagcgc cgccgtaggg tcgtctgttt gggtctggtt gttttcttcc gcctgtggcg
   127801 gtgtggtttc ggtttctgtt tcggcagcgg cagcctgggt gtttggcttt tcctctgcct
   127861 gcttcttttt agccattggt tatacctcct tcagcaagaa gatctgtggt tttattcata
   127921 atatattgtg cccggggcac aatggtggcg tagtccatgc gggtggagcc gatcacgccc
   127981 aggaccgcgc gctgttggct gttgtagtgc agactgcaca gcatggtggc tgtgtttttc
   128041 agctcaaagt acgggttttc ctcaccgata aacagagcac tgcgcgccgg ggcgtcggca
   128101 aattgcttcg ccagggtcaa aaagcgtggc cggttggtga gaaaggtcag cagcttatat
   128161 acctcgttgc ccagttcctc gtgagagagc aaattggtct cgccggcaaa gagcaggctg
   128221 tcctgccgcg tttccgcgca cagggcgcac agactgctga gtaccggcag catatcaaaa
   128281 atgcggctgc ccagggttac ggctgtgctt tgcaccgtgg cgatgcttac atcgctgagc
   128341 cgggtgccga tgaatgtgct gtgcatcaca tcgtaaaagg cggccataaa tccgtcgtcc
   128401 gccgggcaac tgagccggca aatcgaagat ttgatacgcc caccggcggt aagcatgacc
   128461 aacatggcgc ggccgcctcc ggcagggatc aactgcacgc cctgaatcac atcgccggcg
   128521 tctgccagtg cgcagctaaa ggcggcgcag tgggtggcat ctgccagcag atccgccgcg
   128581 tcagccaata ggcgctgggc atctcctgcg ttgacggaca ggcgttcgtc gatcttggct
   128641 gtctcataag gggacagcgc cttaggctcc atgaggtgat ccacataaaa gcggtaggca
   128701 ttcttgcccg gcacacggcc gccgctggtg tggcgctgct ccaggtagcc caggttgctc
   128761 aggtgcgcca tttcgttgcg aatggtggcg ctggacacag cgtaaggcaa aaggttgcac
   128821 agggtcttgg aaccgatagg ctcgcctgtc ttgatgtaat actcaataat caggcggagt
   128881 atggcggctc tgcgttcacc aagcattcct ttcaccgtcc tttactgtgt tagcactctg
   128941 tgtgtctgag tgctaactgt ctttatatta tatccatttt gtcgttttgt caacaccttt
   129001 tttgcaaaat ctaaaaaaat tcacggcttt ttcatttttt gtttatgggt aagatccgcc
   129061 tgccgtcttt ttattctgat tggtataaaa aaagagcacc catagggtgc tccttgtgcg
   129121 gattctcttt cagtgttatg cagcaacgga cttttccgca gtttgcatgg ccgctttttg
   129181 cgcagcggcg cgtttttccg tatctgcctt cttggtggag tggctggcgg cggaagcttg
   129241 cagcagctta tcgttttgca cgatctcctg cgtggctgcc ttgctgtcgt cgatctccag
   129301 tatacggaat acctgttcct gctcttccgg tgcggttacg gcggttttag cggcggtgta
   129361 ctgcttgggc ttgggcttgc tctttttctt ggcactgccc tgataggtgt agatgaagcc
   129421 gtaaaaagtt tggccgtaat ggtaggtgta gtcggtgacg gtcttggtgt caaaataggt
   129481 gccgccgtag tgggactcgg aaatggtaat gctgccgtcc ttgtggatct gctccaccac
   129541 ggccacatgg ttgctccaaa ccaccactgc gcccaccttg ggcttgctgc cgtacttgta
   129601 atagccgccc tgcttgttaa tgctccacca ctcgccggcg ttgccgtggg tgattttggg
   129661 ggccttaccg ttcatctcgt acacccggcc gtaggcgtag gccacgcagt tgggcatacc
   129721 gtagccggtc tggctgtaac ggttcagctt gctgttataa taggcgttgt ctgaggtggg
   129781 ggcggtcagc cggggcttgt aatggctcct tgcggactct gccgacacgg tagacgggaa
   129841 tactatgcaa aaaataagca gagaaataag ggctatgatt gcctttttca tcaaaaacct
   129901 ccctttgttg ggcttatgcc gcaacaacgg tgaggattgt aacacatttg taacttttta
   129961 atctatggta aatctataca acgaatttgt aaccattctg taataattaa gcaacttcca
   130021 caaacttgcc ccttttccct tgacaaaacc gccttagtat cgcaactctt gtctaatact
   130081 gttcttaagt tgcataaaat ggggcgaaaa aaccggcgcc ctccgttctg ccgccgggga
   130141 gcggcagggg agagcgcctg tgcgttcgtt ttgcattatt ataatatata acttataaca
   130201 ttataatagg catggccgtt aaatgcgggc tacgccgtcc ttccgtgcag cttctgccac
   130261 agcggcggcc acggtgtcct tgatccgggg atcaaaggcg tggggcagaa tatactccgg
   130321 ctttaactct gcatcgctga ccagggaggc gatggcatac gcggcggcaa tcttcatatt
   130381 ctccgtaatg gcagcggcgc gcacatccag cgccccgcgg aagataccgg ggaatgccac
   130441 cacgttgttg atctggttgg ggaagtcgga gcgcccggtg cctacaattt tggcaccggc
   130501 agcggctgcc tcatccggca gaatctccgg cgtggggttg gccatggcca gcacaatggg
   130561 atccgggttc atggtgcgga tcatctcctg ggtaagcaca ccgggtgcag acacgccgat
   130621 gaagatgtcc gtgcccttta ccgcttttgc cagggtgccc tgtaccttgc ctttattgga
   130681 cacggcggcg atctctgcct tgctggcgtt taacttatcg cggccttcgt agatggcgcc
   130741 ggtgcggtca cacaggatca catcgcccag tcccagggtc agcagcagct tggcaatggc
   130801 aatgcccgcg gcgccgctgc cgttgatcac ggccttgcac tgatcaagag gcttgccggt
   130861 gatttttgtg gcattgatca atgcggcaga gaccacaacg gcggtgccgt gctgatcgtc
   130921 gtggaaaatc ggaatatcgc agcgttcttt cagcttctgc tcgatctcaa agcagcgggg
   130981 cgcggcaata tcctccaggt tgatcccgcc aaaggaaccg ctgatattgt acacagtctc
   131041 tacaaattcg tccacgtcct tggtgcgcac acacaggggg aaggcgtcta cgccgccgaa
   131101 ttccttaaac agcacgcatt tgccctccat aacaggcata ccggcctccg gaccaatgtc
   131161 gcccagaccc agcaccgcag agccgtcggt gatcaccgcc accatattcc agcggcgggt
   131221 cagctcccag cttttgttgt aatctgcctg aatcgccaga catggctcgg ccacaccggg
   131281 ggtgtaggcc agggacaggg cgtccttgtt gtccaccttg gcccgtgcca ccacttcaac
   131341 tttgcctttc cactcaccgt ggagtcttaa tgattctttt ctgtaatcca tagttacctc
   131401 gcttattccc aggggaactt gtactgagtc agacccagtt cgtcccgaac ttccaaaatt
   131461 tctttctgca cagagtcgtt gatgggcacg ccgctgtcct tgcgctgctg ccagatctcc
   131521 cactcttttt cgccggcggt gaaaatgcgg tcggcgccgg gcgctttttg agaggcacgc
   131581 acactgcgga gaatttcgcc ggcttttttg cgggtcagct cctgacccaa gaagtgatcg
   131641 gtgtcaatgg caatgaagaa gtggcccagg tgataggggc gaatgttgcc gttctcgtcc
   131701 ttgccgtcca gatctttgcc gtaggcaccg tcttgcagca cggcagagag cagctcgatc
   131761 accatggcgt agccgtagcc tttgtagccg cccagggctt cgccaatgcc gcccagggtg
   131821 gtcagtgccg cgtcgccgct gcgaatcttc ttcagtgcct cgccgctgtc gccggagatg
   131881 ggctggccgt cccgaccgat taccgtgccc ggatgcacgt cctcgccaat gcgggcgtaa
   131941 tattcgatct tgccgttttg ggtgatggag gtggcgcagt cgatgagaaa gtcaaagtcc
   132001 tcgtcggttg gaatgcctac ggtcagcgga ttggtgccga acataccctc cacaccaaag
   132061 gtgggcgcca cggaggggcg ggcgttggtg ccggtgatgc cgatgcagcc ggccttggtg
   132121 gccatggtgg cgtaataacc ggcaataccg tagtggcagc tgttgcgcac ggccaccatg
   132181 cccataccgt atttcttggc cttatcaatg gccatctgca tggcccgatg gccgatcacc
   132241 tgacccatgc cgttgtggcc gtctaccacg gcggtggtgg gggtttcttt taagatctca
   132301 aactgggtca ccggattttg aatcccggct ttgatccgat ccaggtaaat gggcttaaac
   132361 cggttgcagc cgtggctttc aatcccgcgg cggtcggact ccagcaaaac attcgtgcag
   132421 atcttagcgt cctctgcggg aatgccgtag ccgatgaaag cgtctgtcac aaaattggtg
   132481 atcagatccc agggtacaat gacttttgac ataatgggtt ctccttgttg tgaaatagaa
   132541 tttgggtgcg gttttgccgc aaaataaaaa gaggaacaaa gcacccgttg ccgcgcgctt
   132601 tgtcccccct gattcactta tgtataaatc ggtatgttta gcgttcccag tttctggagc
   132661 gctctaccgc ccgcttccag tcggtgtact tccggttgcg tagcccctct tccatggagg
   132721 gtacaaaaat cttgtctact tggcggttgg cctcaatctc cgccgtgtct ttccacacgc
   132781 cggtagccag cccggcacag taggcagcgc ccagggctgt ggtctccaca tttttgggtc
   132841 gattcacatt tacgccggtc atatccgcct gcatctgcat cataatatcg ctgacggaag
   132901 cgccaccgtc cacccgcagg tccttgagga taatgtcgga atccttcatc atggcttcca
   132961 gcaggtcggt catttggtag gtaatgcttt ccagtaccgc gcggcataca tggaatttgt
   133021 tgatcccacg ggacaggccg atcatgaccc cgcgggcata catatcccag tagggagcgc
   133081 ccagcccggt aaaggccggc acaaagtaca gtccgccgga atccggtacc atggcggcga
   133141 atttgtcgca ctggggcgcg ttctcaatca gccccagctc atcgcgcagc cacttgatca
   133201 cactgccggc gttaaaggcg gagccttcca gcgcataggt gatcttgccg tccagtcccc
   133261 aggcaatgcc ggagagcagg ttggagcgag agtctacccg cttttcgccg gtgttcatca
   133321 gcaaaaagca gccggtgccg tatgtattct tggcctggcc ggactcaaag cagccctggc
   133381 cgaagagtgc acccggctgg tcgccgatgg cacctgcaat gggcacaccg gcaatgtcct
   133441 caatgccggt gatcttagcc acttcgccgt aaatgcagct ggacggcttt acctccggca
   133501 gcatggacat gggaatgccc agcttttcac ataaaaacgg atcccaacac agcttgtcaa
   133561 tgtcaaagag catggtgcgg caggcattgg agtaatcggt cacatgcact ttgccgttgg
   133621 tcaggttcca gatcagccag ctgtcaatgg tgccgaacag cagctcgccc cgctccgcct
   133681 gttcccgggc gccctccaca tggtccagaa tccatttgat cttggtgccg ctgaagtagg
   133741 cgtcgatcag cagaccggtg gtgctcttta cataatcgtt cagtccctgc gccttcaatt
   133801 cctcgcacag gtccgctgtg cggcggcact gccacacgat ggcgttataa atgggacgac
   133861 cggtctcttt ctcccacacc acggtggtct ctctctgatt ggtaatgccg atggcggcga
   133921 tctccttggg atccaccgct tccttgcgca gcacggtcag tatggcgctg atctggctaa
   133981 acagaatttc catcgggtcg tgctctaccc agccgttctc cggatagtgc tgggtgaatt
   134041 cgttttgcgc cttggcgacg atctcaccct ttttgttgaa aatgatggct ctggaacttg
   134101 tggttccctg gtccagggcc aagatatact tctttgccat aaagattccc ctctccatgt
   134161 cggtaagacc gtgcatcgcc ggcgcttttt cccctaaaaa agcggaaagg cagatgcacg
   134221 atcatctgcc tttctatttt acttgaattt aagtgaattg tcaattcaaa cagggcaact
   134281 ttgataaaaa atctacactt tttgccgcgg tttttgacag gaattgacaa atggtgaaaa
   134341 atgcaaatca gatgtgatcc tcaatgtagt tgacaatgtc gcccacagtc tcgatcttct
   134401 cgatgatctc gtccggtact tcaaccttga acgtatcttc cacactcatc acgatgtcga
   134461 tggcgtccag actgtcggcc cccaggtcgt ctaccagcag gctctccatg gtgatgtcct
   134521 ccgggttgca ctccagctgc tccaccaaaa tgtccttcat tttatccagt accataactg
   134581 ctcatctcca aaaaactgtt gttaatacaa gtcttatatg ctatcatatt atataattcc
   134641 tataaaaaag tcaatgcttt cggcaatatt tttttgggcc gggagcggaa agggcaaaat
   134701 catgacgcac tatgcactga tcggtcaccc gctgggtcat tctctctctc cccaaattca
   134761 ccgggcgctg ctggctgccg cgcacttgga gggggactac cggttgttgg atattgcacc
   134821 ggaggatctg gcgaaccggc tgccggaact gcaaatgctg cgtggattta atgttaccat
   134881 tccccacaag caagcggtgc tgtcggctat ggcagaactg gacgaaaagg cggcgctctt
   134941 tggggcagtg aatacggtgg cagtgcggga cggcaaattc tacggctaca atacggactg
   135001 ctacggcttt ttgcgctctc tgtccgcagc gggcattccg ctggccgggc gggtgctggt
   135061 actgggcacc ggcggcgtgg ctcgtatgtt tgcctttgag gcggtgctgg caggtgcggc
   135121 ggtgaccctg gctgcccgca caccgtcgaa aggttgtgcc ttggcggcag aaattgccga
   135181 aaaatgcggc cgcgcggtga cggtgacgga ttttaatagc gttacaggtg actgggatct
   135241 gatcgtcaac ggcaccccgg tgggtatgtt ccccaaggtg gacgcttgcc cgctggagcc
   135301 aggtgtgctg gcccacacgg ctgcggtatt tgacgccatt tataatccaa tggaaacccg
   135361 gctgctgcgc ctggctcggc aaaacggcgc caaggtggtg aacggtctgc ccatgctggt
   135421 gtggcaggca gcggtagctc aggagatttg gaatgatgtg acctacaccc ctgcccaggt
   135481 gcagcgggtg atcgagcaaa tggaggaact gctgtaatga atattgtgct ttgcggcttt
   135541 atgggcagcg gcaagactgt ggtgggcaaa gagttggcca aaattatggg tcgccggttt
   135601 gtggatacgg atcagctggt ggaggcgcgc agcggcgtgt ctattccggc tatttttcag
   135661 gtgcacgggg aagactattt tcgagagttg gagcgtgcag cctgcgcaga ggcggcagag
   135721 attcccaact gcgtgatctc caccggcggc ggggcactga cctttgacga gaatgtacgg
   135781 accctgcgca ccaccggcaa gatcgtgctg ctggacgcgt cttttgatgt gatctgtcag
   135841 cgggtgggca acggcgccaa ccgcccttta tttcgggatc cggtgcaggc caaggcactg
   135901 tatgacgccc gccaggccaa gtatcgtgca gcggcagatt atgcagtgga cggcgacgcc
   135961 tctgcccgta aaacagcgct gaccattgcc gatctgttcc gctaaagggt gtattttgta
   136021 ccaaattcgc actttaagtt gaaaaatgcg gcggcgtgtg ttataatgcc ttagttatat
   136081 ccggtgtttg gctgcgttag gcagcgcaaa attattgccg ccctgcgcgg atcgaggtgt
   136141 atctatgccg aaggtaaaaa aattaaagcg cgcgcttgcg cacgatacac gggtgttcca
   136201 aaagtatcgg aacctgctaa tggagctgac ccgtaagaat attaagttaa agtaccggga
   136261 ctcctggatc ggtattttgt ggagcttttt gcagccgctg ctgaacatga tcgtgctttc
   136321 cgtggtgttc agcggaatct ttggtcgcag caataagggc gtgatctgct acccggtatt
   136381 cctgtttacc ggccggttga tgtttgattt ctttacatct tccaccaaac aggcgatgac
   136441 ctccttccgc cgcaatgcgg ggatcatcaa gaaggtctat gtgcccaagt atatgtaccc
   136501 gcttagctcc attctctctt gctatgtaac cttcgccatc tcgctgcttt gcctggtgag
   136561 cgtgtggatc ttctttaagc ttaccggaat cagcaacggc cacgccctgc acctaaacgg
   136621 ctacgcagtg ctgttctttg tgcccatgtt tattctgttg gtgttctgca ccggcgtggg
   136681 tatgatcctg tccgtgctgt ccgtttactt ccgggatgtg gagtatattt gggatgtgct
   136741 gtgtcacctg ctgttttata tggtgcccat catttatcct ctgcaccgca ttacctccga
   136801 ctggatcgtg gtgcttatta agatcaaccc actttattcg atgatcgagc tgttccgcca
   136861 gtgtattctg tacggccaaa tgatgacctg gaatttgctg ctgtatgcct cggtggtgtc
   136921 gctggtcacc ctggctgtcg ggttgttcgt ctttaataag tgtagcgaca agctgatctt
   136981 ccacctgtaa agggaatgaa taaaccccat tgccaatcct tggcaatggg gctttttatg
   137041 ttattttgca gttacgccgt agtgcttccg tatgtcggcg gagaattttt tagcgtggtc
   137101 cagcgcctct tgagaataga ccaggtaatc gtattctgta acctgctgaa aggtcagcgg
   137161 cgtggttggc agtgggcggg tttgtgtgcg atccaggcaa aagctgtaca gcgtggcgtc
   137221 cgtggcgttg gtggtggcct ggtattctcg gcagggtagg gtgcgttggt acagttccat
   137281 gtattccata ggacggacaa acagtaggta tttgtgccct acagccaacg gcagagcgat
   137341 gccggcgtcg cagtgcagct tgccgtcgct cattttttcc atggacatga gtagatacag
   137401 caccaccgtg ttgcctgcct gctcccgatc ggtggtcttt agcaccttgg cggtgtagcg
   137461 caggttgttg taggtgggct gcataccggt gatctccact tgcaggggga tccggtcttg
   137521 cagctgctcc actgctgtgc ttatgtctaa catttcggct gccgcatcat aatcagcccg
   137581 gttgtctgtg ggcaagtcgc aaacagccgc tgccactttt tccgggtcct ccaaatcgtg
   137641 ggagcgggtg gcccgcagta caatgccgaa tacgacggcg cacaccacca gaatcaggca
   137701 gcccagcgcc agtccctgct gcatggtcag ttgtttttta cgcaaggtgc cccgcctcca
   137761 ttcgcagtat tttggtgcac aggtgctcca aactggaccg gtcgtggctg gcgatcacaa
   137821 aggtggtgcc tgcctcccgg ttcatacgaa gaatttcttc ttccagcacc tgtacgctgt
   137881 catcatccag cgcgtttgtg ggttcgtcca gcagcactaa ttccggttgg ttcatcagcg
   137941 cctggatcag gctgaccttt tggcacatac ccagcgaata ttttttcata gggcgccggt
   138001 ccgccgggtc cagcccaaag cgggtgagcc agccgtccag ttcgccgtca ctgatcttgt
   138061 gatcggacag gtcgttgagc atttgcagat tttggcggcc gcttaggtat tcgtagagaa
   138121 atacattctc gatcaccagc cccacatggg gcgcatagac cccgttgcct acccgggtgc
   138181 cgcctacggt ggctgtgccg gcggtggggg tcatcagccc ggcaatggcc cgcagcagca
   138241 tggtcttgcc acagccgttt tgcccggcca ggccgtaaat gccgccgctt tccagcgtca
   138301 ggtctatgtg atccagcacg gttttgcccc gcagagtctt ggtatagtct tgcaatatga
   138361 tttttggcat agtctacctc acaaaatatc ttttgtcttt agcacccgcc cccaaagcag
   138421 cacccacacc gccagcagtg cgctgcctgc ggcgtagtag ccccacaggg gataggcaaa
   138481 gagcgtttcg tccgtgggaa atgcactgca caggcaccaa agcaccggat tgtattggcg
   138541 cagcggtacc ggcagcaaaa acagcgccat caccgctagc aaaaaggcgg cggcgcccag
   138601 cagcacgccg gccttttcac cccgggtcac acacagaccg gcgcacagca ccgcaaagcc
   138661 aaagagcacc agcgtgtcgc caaacaggct gatccctatt agtcgaactg cggcagcggc
   138721 aggcagggcg tggacggcca ccgtggcaca cagcgcctgg gcaccgcaat acagcaggtt
   138781 gtacagcaga gtcactgtca gcagtcgccc catttctgcc cggtaaaagc gcagataacg
   138841 cccgcgacgg gtggcggcaa agatcccttt aactgcgtag ccccgactga acagtccacc
   138901 cagcagaggt acgccgatga gcaggtgcag cagactgcgc agcacttggg gatcggtgct
   138961 gttctctgtc agcatcagct ccgttccctc ccgggcggtc agataggccg cagtccaggt
   139021 atccacaggg gtctggtgca gctggaacag actgtgcagt ccgcccagca gtagccccag
   139081 cgtgcagatg accagcgggt atcggttgta ggcaagggtg cgcttcataa gcagttcctc
   139141 aatttctttg gtacgatcag cgccggtagg aatgccagcg ccaggtaaaa ggccatacag
   139201 atggcaaaac cggcaggggt cgggacggtg gggttcatcc cgtatagata gctgagaata
   139261 ttcagcggcc aatccggcgt taagatcagc agatattcaa tgccctgtac caccaaaaac
   139321 atgatggtat aggtaaaaat gcggttgcga acgaaaaagg aaaattgcca ggctgccacc
   139381 gcaaacaacc cggcgaccag ggcggacagc agcatataaa gcagatagta cagataaggc
   139441 gagtacagat acagatgctg gaaaaagaag tgcgggtcac tgacatgata ccagtatgta
   139501 tagtcttgaa acagatccca gccgtaacgc tgggtgccgt ttaagggaaa ggcgatcagg
   139561 cacagcccca tattcagcgc ctgggtggca aatatgggga aaaagccgcc gcaaaagacg
   139621 gcgaccagtt tggagcgata gtaacggcca atgcccattt tgcccagcag cggcgccagt
   139681 aggtgattgt tgcgctcata cagggaactg tcagaaaaag aaatgcaggc caaaatcggg
   139741 aacagataca taaagtacgg cgtggtaaaa cttaatccgt gagtagaata cgcactgtac
   139801 ggcgtgggct gggcaatggc gtccaggtga atgttgcgta ggcacatggc cacaaagtag
   139861 cccacggcat acaacacccc aaaggccata gcgacccaaa atccaggcga ccgcaccagg
   139921 agccgcattt gatagcgcaa gcattttttc atgggatccg tcctttccgt tcttttccat
   139981 gcaaattgaa aagttccttc tattatatag tgtggcaaaa tgggaaaata cgccaaaata
   140041 gcggcaaaaa tttacaaaat ccgatgaaaa gatataaaaa tagacggcag aaaactgccg
   140101 tctgacgatt gagttataac tggttttctt cttgataggc tttgctttgc tccacatggg
   140161 ccacatccgg aatgggggtg tgcatttccg ttttgccgtc cggctggacg gtggggttgg
   140221 taatattttc gcagtagcgg gcggtgacct cgccggtggt cagggcgtac ttctcgcgat
   140281 aatcccggta acggccgggt gcgtggcgca ccggcacgtc ccagttattc aggctgtttt
   140341 ccgtttgggg aaagtggcgg ttattctgca tgattgcaca gttgtgccgc cacggccttt
   140401 aggtcctcaa gggaattgat cttggcgccg gattgaatga tattctcttt tacgctctcc
   140461 ggcagggcgt taaagtattg gttcatctcc ggcgttaaat gaaataaatc gggcatactg
   140521 aaaacctcct tcggttttag tatgcccgtt ttttccgctc attggttgtt tgatttttcc
   140581 aatttttgtg gtttttcgta agcggccagc agcgcaccaa ggagcactac cagggcgcag
   140641 agtatgtcct tggtgccggg tacctggtgc aaaagcaggt aagagaacgg cagcgaccag
   140701 gcagcgtaag taatgttcag gggcatggcc ttgccggtgc ccagcttgcc cagcgccttg
   140761 tagtagcaca gataagaggc ggtgccgcac agggcggaca gggcgatgat ccacagtgcc
   140821 cgcgtgccaa acagcccggc ggtaaagccc cagcccttgc aggccggcag caaaacaatg
   140881 gcataggtca gcgccgacac cggctggcgg atttgcagcg cctgggcgtt ggtgacggtg
   140941 ctgctttgca gtccgtaggt gcagatgacc ccctctgctg cccagccgat acagcacagc
   141001 agcgcgcagc caaagcccag tagatgtccc tttggcagcg ccgcaccagg ggtatagccc
   141061 aaagcgatca ccccgccaat actcagcgcc agaccgatca ggccggtagg acgcaatttt
   141121 tcctttaaga aaaagtgtgc cagcaccgtg cccagtgccg ggtacagtgc ggagatgatg
   141181 gcggtgtacg ccgggccgat ggcgttgatg gccagcacat agccggtcat acccaccggg
   141241 ccgcccagca gtgcgcccag tgccacaaag cggccacccc gggtgcgtag cgcttgccat
   141301 actgccttgt attggcggcg cagcccggta tagcccagca tccacaggga agagcacagg
   141361 tcgtgcaaaa aggtgctggc aaagggtgcc agtattgctg ctctggggtc gccggtaaac
   141421 accggcagcg ccagagccat gcccagtatg accgtgtcca gcgcccaaag ggcgccgcct
   141481 gcgagtccgg ttaacatagg ctcctcctta gtccagtaat tctgccaaaa tggtgttcga
   141541 taccagcata ccccgggggg ttaggaaaat gcgaccattg gcgcggcgca taaatccccc
   141601 ggcaatgtac ggcgccggat cgtgggtgag ccagtcctcc ggtatgcccc ggttcagccg
   141661 caagcctaag agaatttgtt cctctcggtc gccgccgggg ccttcgtcct gccagatcca
   141721 gtcccggtca aagtaaaagc gcctaccgtt ccacagggag tgggcgctgg gtcccagccc
   141781 caagtacggc tccagcagcc agtatttcaa gttgtggcgg ctctcgtacc ccgggcgggc
   141841 aaagttgctg atctcgtact gggcaaagcc cagttgtccc agccgctcca ccgtttgcag
   141901 gtacatttgg cacacggtgt cctcctccgg cagcgccagc ttggcttgca ggcggtcaaa
   141961 gggggtgccc ggttcaatct tcagcagata ggcgctgatg tgggtcacct gcatacgcgc
   142021 aataaaggca aaggtttcct ccaggctgtc cagggtctgt ttgggggcgc ccagcatcac
   142081 atccaggcta atattggtaa tgcctgccgc cttggctgcg gctacggtgc gggccacttc
   142141 cccgctgccg gcacggcgcc ccagagcgaa ccgttcccga tccacggcgc tttgcatacc
   142201 gatgcttacc cggttgatcc ccgctgctgc gtactgctcc atatccccgg tcaggtcctt
   142261 ggaggggttg cactctacgg tgatctccgc cgccgggtca atggcaaagt gatcccgcac
   142321 cgcctgcaga atgccggtga gcacccgtgg ctccaggatg gagggggtgc cgccgccaaa
   142381 gtacaccgtg tcaaaactgc cggtatagtc ttgcatttgc cctcccagct tctcggcaaa
   142441 agcgtcggcg gctgtcgggg tgtacttggt gctgtaaaaa tcgcagtacg ggcacttgga
   142501 aaaacaaaaa ggaatatgaa tataaagacc tgcggccata cttcacactc ctttttgcgt
   142561 tcatttttga tttattttct gcggctttcc gctttcagtc gcagggattt gtccaagatc
   142621 atcttgcgca gacgaatgct cttgggggtc acttccagca gctcatcgtc tgccaggaat
   142681 tccatgctct gttccagaga caaagtggtg gggggcacca gtttcagcgc ctcgtcggag
   142741 ccgctggctc gggtgttggt tacatgcttc ttcttgcaca cattgcacac aatgtcctcg
   142801 tccttggcgc attcgcccac gatcataccc tcgtacacct ctacaccggg accaacgaac
   142861 agccgccccc ggtcctgggt gttccacagg ccgtagccgc tggtggtgcc ggtctcgtgc
   142921 accacgatgg agccgtgggt gcgggtggcg atctcaccct tgtagggctc atacccgcca
   142981 aacagctggt tcataatacc gttgccgttg gtgtccgtca agaactcgct gcggtagccg
   143041 atcagcccac gggcggggat cttgatttcc aggtgggtca tgccggtgga gcgggtgtcc
   143101 atgttctcaa tctcgccttt gcgggagcac agcttctcca tcacggcgcc tacataggcc
   143161 tccggcactt caatgatggc cagctccata ggctccaggg tcttgccggt ctggggatcc
   143221 tttttcagaa tgacctgggg acggctgacg gcgaattcat agttctctcg ccgcatggtc
   143281 tcaatgagaa tggacaggtg cagctcacct cggccggata ccttaaaggt gtccatactg
   143341 tccgtttctt ccacccgcat ggatacgttg gtctccactt ccttaaacag gcggtcccgc
   143401 aggttgcggg aggtgacata cttgccctca cgcccggcaa agggagaatc gttgaccata
   143461 aagttcatgc tgatggtggg ctcatcaatc tttacaaagg gcaacggctc cacgcactcc
   143521 ggggcgcaca aggtctcgcc gatgttcagg tccgcaatac cggccacgca gatcaggtcg
   143581 cccatgaccg cttcctctac cggcacccgc ttcagcccct caaattggta cagcttggtg
   143641 acccggatat tttcccgggt atcatcccgg cggcacagca catagggtgc gttgactttt
   143701 acgctgcctc gctctacacg gcccacgccg atgcggccca catagtcgtc atactccaaa
   143761 gaggagaaca gtacctgggt gggaccctcc gggtcgccct ggggagaagg aatgtacttt
   143821 aagatggcgt ccagcagcgg gcgcatatca ccgctgcgca catccggctc tgtgccggcg
   143881 tagccgtcct tggcggaggc gtagatcacc gggaagtcga tttggtcatc gtctgcaccc
   143941 agctcaataa acaggtccag tacctcgtct accacctcgg cagggcgggc gccgtctcgg
   144001 tcaatcttgt tgaccaccac caacggcgtc ttgtgcagac ccagcgcctt tttcagcaca
   144061 aagcgggtct ggggcataca gccctcaaaa gcgtctacca gcagcagaac gccgtctacc
   144121 atggtaagaa tacgctctac ctcgccgcca aagtccgcat ggccgggcgt gtctacaatg
   144181 ttgatcttgg tgttgttata gtgaatggag gtgttcttgg acataatggt aatgccccgc
   144241 tcacgctcca ggtcgttgct gtccatgacc cgctcttcca ccacttcatt ttggcggaag
   144301 gtgccgcttt ggcgcagcat ttcgtccacc agagtggttt tgccgtggtc aacatgggca
   144361 atgattgcaa tgttttttat atcttttctt gtactcaaag tgctcacccg aattcttatt
   144421 tattcttttt gatattaaag ctgtctcgca gagcaacggt gcggttaaac accggtgcgc
   144481 cgggggcaga gtccttgtcc atacaaaagt agccgtcccg cataaactgg aaccgatcgc
   144541 cggccttggc cgtggccagt gccacctcgc cgtagccttg cttctcggtc agactgtccg
   144601 ggtttaggtt ctcctcaaag gagctgacgc cgctgtcgtc gctggggttc tccacattaa
   144661 acagccggtc atagatccgg gcggtcagtg gggtgttctc tttggcgctg acccagtgaa
   144721 tggtgcctcg taccttgcgc ccatccgggg cgtcgccgcc aaaggtggcc gggtcatagg
   144781 tggcgtgcac gcaggtcaca ttgccatttt cgtctgtgtc ataaccggtg caggtcacca
   144841 ggtaggcctt gtacagccgt acctcgttgc ccgggtacag acggcggtat ttcttgatgg
   144901 gctcggccat aaagtcgtcc cgctcaatgt acagctcccg gccaaagggc acggtgcgct
   144961 tgccgtattc cgggtggtcc gggtgatact ccacttccag ggcctcggtc ttgtcctccg
   145021 ggtagttgtc gatcaccagt ttaatggggt ccagcaccgc catggctcgg ggagcggagg
   145081 tgttcaggtg ctcccgtacg caggcctcca gcagggcaaa gtccaccacg ctgtacgcct
   145141 tggacacgcc gatgcgctcg cagaagtccc gtaccgcctc cggcggatag ccccggcggc
   145201 gcataccgct gagggtggcc atacggggat catcccagcc gctgacaatg ccgtcctgca
   145261 ccagctttaa gcacttgcgc ttgctggtga gggtgtagtt caggttcagt cgggcaaact
   145321 cgatctggcg gggcttttgc ccctcgatca gctcgtctac aaaccagttg tacagcgggc
   145381 ggtggttttc aaattccaga gaacacagag agtgggtcac gccctctctg gcgtccgaca
   145441 ggggatgggc aaagtcatac atgggataca cgcaccattt gtcgccggtg cggtgatggt
   145501 gggcgtacat aatacgataa atgatcgggt cccgcatatt caggttgggg gagctcatat
   145561 cgattttggc acgcagcacc ttgctgccct ctgggaactc gcccttgctc atgcgcataa
   145621 acaggtccag gttttcctcc acggagcggt tgcggtaggg gctctctttg cccggctcgg
   145681 tgagggtgcc ccggtaggca cgcatttcct ccggcgtcag ctcgcaaaca aaggccttgc
   145741 ctttcttgat cagcttgatg gcgcagtcaa agagaaagtc aaagtagtcg gaggcgtagt
   145801 acaggttgtc ccactgaaag cccagccatt gaatgtcctc tttgatggcg tctacatact
   145861 cggtgtcctc tttggtgggg ttggtgtcgt ccaagcgcag attgcacacg cctttgtact
   145921 tttcctttac cccaaaattg atgcaaatgg ccttggcgtg gccaatgtgc aggtagccgt
   145981 tgggctccgg gggaaagcgg gtctgtatgc tgctatacac cccgtcctcc aggtctttat
   146041 caataaaatc gtgaataaaa ttagagtttt ctctgatctc ctcagccatg gtactcctcc
   146101 ttgtagtgcg ccagtgcggc gtttagtctg gcttgtgcgg tctcttgccc cagcaaagcc
   146161 agtattgcgt gcaggtccgg ggtgttggtg cgcccggtga gcgccacccg gatcacggta
   146221 gacacatcgc ctacatggcc cttgaacgct gtggggtcct gcttgtattc tttcacattg
   146281 ggggtgcagc ccacctgcgg gcacaacgcc ttgatcttgg caaaccaggt gtctttgtcg
   146341 tctgcggtgt ccaccaggtc tttgtactgc tccagcacct gtaccgccag tgccggattt
   146401 gcattgccgg tcaggtcgta gcagggggta aaggtttggt cgtagaaata gctgatgtag
   146461 tccgccagat cgctccattt ggcaatgtcc ttgcggggct ttttgccgcc ccggtcaatg
   146521 ctgagcactg ccaccgcgta ggccggatcg ctgtcaaaca gcgcggccag ttccggctgg
   146581 tgccgatcgg cccaggcgtg ggccaggtca aacacttcct gtgcagtcat tttgctgatg
   146641 acggtcttgg acacatccgt cagcttagcc atatcaaaca gggcgccgga cacgctcatt
   146701 ttctttaagt taaaggggaa gtctgccagg tctgctgtgg ggttagcacg ccgccagtcc
   146761 tcaaagttgg agttggcaat ggtcatcata tattcgttga ccgctgccgc cggaataccc
   146821 atttggtcgt agtaggtaac ggccgcttcc gggtccttgc gcttagagag cttgcgcttg
   146881 ccgccgtttt cttccttaag aatgggggca atatgggcgt atttcaccgg gcggaagcct
   146941 aagagcttga acagttgcag gtgcaggggc acagaggcga tccattcgtc acctcgcacg
   147001 acatgggtgg ttcgcatcag gtggtcgtcc accgcgtggg caaagtgata agtgggaatg
   147061 ccgtcggtct tcagcagcac cacatcaatc acattctcct gcatttcgat tttgcctttg
   147121 atcagatcgt caaagcgcac cttgccctcc ggcttgccgg gggagcgcag gcgcagggtc
   147181 caaggtttgc cggcgtctat attggccttg atttggtcgt aggtcagatc ccgacagtgg
   147241 gcgtagggtc cccagtagcc tttaatgtcc tcgttctctt gccgggcgtg caggtcttcc
   147301 agctcctccg gggtgcaaaa gcaggggtaa gccagccctt cctccaccag aaatttgccg
   147361 tagcactggt aaatgtcttt gcgcagactt tgggtgtaag ggccgtaggc accgctttcg
   147421 cttccgtcgc ccatcacgcc ttcgtccggt gtaatgccgt agatttgcag cgcagagagc
   147481 atggtctcca ccgcgccctc taccttgcgc ttttgatccg tatcttccac ccgcacatag
   147541 aacacgccgt cggtgcagcg ggcagtacgg tatgccgccg cgcaggaaaa cagattgcca
   147601 aagtgcaaaa agcctgttgg gctgggcgaa aagcggctga ctctggcgcc ttctttcagc
   147661 tgccgtggcg gatatttggc ttcgtaatcc gccggggtca tggtaatatg gggaaagagc
   147721 agcgctgcga ttttttcatt ttccgtcatg atttcaccta ctgttccggc caacgggcga
   147781 tcgcgccgtt ttgcgccgga tataaaatta cagcctatta tgacatataa atagaaaata
   147841 atcaatatat aaggcgggat ttttcttgaa ttctcccgct ttttatggta aattaaaatc
   147901 aaatctgcac cgggaggcaa aaaagatggc cgcattaccc aaagacccgt ttattttgtt
   147961 tagcgtaatc aataccaaat tgcgggattt ttatcccagc ctggacgcgc tgtgtgcaga
   148021 cttgcaggtg gaccgggcgg cgctggaggc ccagttggct gccatcggca tgacctatga
   148081 cccgtcgcaa aacaaatttc tgtaaaaaac acttgcaacc gcgcgcattt tgtgttatcc
   148141 tattgtagca ataaatcgag gtgtggctca gtttggtaga gcaccacgtt cgggacgtgg
   148201 gggtcgcaag ttcaaatctt gtcacctcga ccaaaaagga cggctttttt agccgtcctt
   148261 tatttcttcc tgtttccatt tttggcttag ttaagccaaa tttccgcttg tgtaaaaaat
   148321 gagagaaaat aaaaaacttt tggcgttgca gtactcgttg cagtacttgg taatgcgagg
   148381 tatagaaaaa gaccgggcag ttactgaact acccggcctt tttttacatc agcattgtcg
   148441 atattggaat tatgcggata atgtcaccat ttttggcttt aatgccaaca gaaagttgtt
   148501 tgtaacgcaa tccatcatcc actaaaacag cttcgatgat cacatagtcc gcagtttcaa
   148561 ccaaatcttt ggtatcttcc acaatcattt ttcattcctc ctttgttttt tgttatagta
   148621 caaaggaaga tgtgttgtca agcgtttttc attgaacttg gtaaaaattg caacttactc
   148681 acttgcctct atttttagcc cagtaaagtt catagcttca aaaatcctgt taatatgctc
   148741 gaaagctatg tcctgtattt catcaaggca atgatcaaga atataatctc ttagctcttt
   148801 tgtatcctcc ggatgcatat tacattcata aataaattcc gcagttgcgc ttacgatttt
   148861 ttcagcgtcc ttcttatcct tttcatacac agacgcatta aaagccagca gtagagtatc
   148921 atcatcccca ttcaatggga atttgggtga aacaaagcac tctattgcca attcttcttt
   148981 tccatcctta atcaacttag tatcaactgc aatttgactt attttgtatg cttgcaattt
   149041 caaattatag ttcattgatt tacccctccg ctcgtaatta gatttctatt tatgccataa
   149101 gaaaatccat cttcgcctga tttataggca tctttatcaa tggaaaattg tggagcatgc
   149161 tctgtccgag acagccttga tgggacaaga aaaacaacca ttggatcagt cgtttttttc
   149221 aatgaggctc gcaatgcctc attcacatac gcatttaatg tcatatcgcg tttggttgct
   149281 gccgcccata tatccctgtg caattccgga cttactctta cattgaatga gccgctaaag
   149341 cttttgtttg gatctttgcc ctcctcttcg caaaattcca aataatcgtc caccgcctct
   149401 ttgaaagctt gttccacctc gcctgcgttt tcgcactcaa atgtgactaa atcacgaatg
   149461 ccctctattt tgccgaaaag gatttggtct tcttggctat attccacatt cgtaaaatac
   149521 cctttgtact gaataacatt gctcatttaa tatcaccatt cctttccata gcagcaatta
   149581 tgcttctaat cgcagctttt ctaacatacg catcggatcc atgaggtttg tgaagaaata
   149641 ttgtcgtttt ttctacatca tccctcttta taaatactac tcgagaacca gatgttttcc
   149701 ctttattatt ctcactataa ccgtaatgtt tcatgatttt tcttaattca tcataggtaa
   149761 aatcacttgg aactaacaaa aaccggtccc agagtttttc aaactggctc aatcctttcc
   149821 acctctttgc aactaatttg cagttgcatt ctatcataag agtatgtgaa attcaataaa
   149881 aacatgaatt tttttatctt tttgtcatat tttttgataa aaaacacaaa aagcccaccg
   149941 gataacggtg ggctttctgc tttacttgat gaatttacgg tcaatatcct tttcccagat
   150001 acacagccaa ccggaggggc agcgtgccca caggttgccg gtggagagca gctttgtctc
   150061 cagcacggtg atggtcgtgc ccgcccgaaa catagcgtct gctttctgct tgctcgttgt
   150121 agcgtggcgc cggccgtccg tggtcagatc cttgaccttt ttgcgtccgg tggctgcacc
   150181 tgcgcccttg taaataccac gcacagccgt ggtggtgtat gtgcccggct taatggtggg
   150241 cgccttaggg cttgccttgc ggtagtttac atcattctcc gcatatacag tctttgctcc
   150301 ctttgcgttc gtgaacagcc aaataccgct gatgtcagac gcaagggcgg caggctgtac
   150361 atacacttcc ctggcgtttt tcactttagt gtacttccgc cgattggcag tcattgtaaa
   150421 cttgccatca taccagtacg gatccagcac aatcaggtta ccgctcttgt ccagtccgcc
   150481 cacatacaca tagtggccgc cattactgaa cagctgcttg ccgccaccgc tgacgcatac
   150541 aatagctttg ccaccggctt tcaggtggtt cttcaggtcg gcaacggtct tggcccgctt
   150601 gcttacgatg gagaaatgcc tctcgatgaa cgccgccacc ttatccatgt tggtgccatc
   150661 tgcggaccgt gcgcccatca gtaggcactt ctgtgtccaa gcagcggtgt ccaagccggt
   150721 aaaaccaaag ttatgtaaaa ccataagact ggcacacacc ccgcagccgc tggtgtagat
   150781 acagccggaa gtgccgtatt tataggggtg gaatttgctg ggataacgga tagacttgca
   150841 tttttccgtg gtctgacggc agtaatacag cttactcatg actgaccgcc tcactctctg
   150901 ctgtctccgt ccgttccagc gcaagggttt cgtctgcctt tagtgcagcc ttggtaaagc
   150961 tgttattctt ccaccaagca gccagggaag ccaccacggc taccaccgtt gacacggcag
   151021 tgtacacctc atcgtcactg aacggcaagg ggttcttacc aaaggcgttc aagagtacat
   151081 tcagcagaga taccgccaga acggcggttc ttgcgattgt tccggttgtt actttcattt
   151141 ttagtcctcc ttttgcggct cctccgggag cgcaattatc tcgttgtaaa atctggtcat
   151201 cataccattg ccgcccagcg catgataggc gtcatacacc ttgaccatgg cttcttttgc
   151261 atagagcggg cagtagcgcc gctcagtatg cttttcgtgc tgccgtatga tctcggcgcg
   151321 caaaatggac tgcaagccgt tttcaatggc tatgtaccgg gctgtggtga cttcgtccat
   151381 tgctttcttg ctctttttct tcgcaatcaa tgaagcaatc acagcggaca cggcactgcc
   151441 gacaaccgtt gacacagcag cagtcagggc ggcggtgacg aatgcgttat acatcggtct
   151501 cacccccttg cagggcgttg atctctgccc ggtatgccgc ccgctgccgg cggatcggtg
   151561 cgtactcctc ctcggacagc gcgccgtctg tgtacttcaa acacaggtag tctgtctccg
   151621 ccagctcggc ttttagaaat gcaattcgac tttctgtttc aatgctcatt ttgccacccc
   151681 caatacttcc acctgggtgc cggcgccaat ggtcttgccg tttgtcggaa aagacaacgc
   151741 ttttatcgca ccgtgacctt cggtgtcctt aaagatattg aatgtgatcc cgctggcggc
   151801 ccagatagtg ccaccagtca tggatttggc ggcattgaag ttgctggaaa tattaccctt
   151861 gttgaccagt acccgcacca tatcttctgc gatctctacc tcagcaacga cgaaggagcc
   151921 cttggccgtg gccgtttcaa aacgaaatgc attaggtaac atacactttg aagtgtacga
   151981 gttgatgtac acagtattgt caccagcggc ggagttggca gcgctaccag ccaccgccat
   152041 acgcagcctg atctttcggc agggcttggt aaggttccac tgctggttcg ctgttgtatc
   152101 ggcgtcaaat gttttggtaa acacggtctc ccaggtctca acgccagatg cgccgggttc
   152161 accgggatcc cccttatctc ccttgtcgcc tttggcacca tcattaccgt tcacgccgtc
   152221 tttgcctgcg gcacctgtat cgcccttggg gcctacgacc tcacccagaa gtacagtcgt
   152281 accgtctgtg taagtgatct gtagctctcc ggcttctgtg atttgtgcat cggtgatacc
   152341 aatgccatcc gcaccggcag gtccttgtgc accggtgtcg ccctttacgc cctttgcacc
   152401 acgcggtccc ttaacattac ccaagttatc ctcttcgccg tcagaatact ccagttgcag
   152461 ctctccattg tcattcaccc acgcggtatt gataccgcga ccgtccgtac catctttacc
   152521 gggcgcacca tctgcgcctg gcgctccgtc tttgccgtcc gtgccaggaa caccctgtgg
   152581 gcccactgca ccatcttttc ccggttcgcc ctgcggtcct cgctctccat ctttaccaga
   152641 agcgccctgg ggacccgtgt caccctttgg gcctttaatg ttcaccggtt ccgggttgtc
   152701 cttcccgccg tcattggtcc agctgatctc gcccgctacg gacacgctgg gcgtataagt
   152761 ggtgccattc acacccttac caatatcctt gagcagtgcc tgcaccttgg cgtaataaga
   152821 ctccaactcc gttggatccg gtgcgtccgt ctccacagct gccgggtcat aagaaccagg
   152881 gcgcacataa aacacgcacg gctccgggct tatacgctgc accaactgct cgccatccac
   152941 ggcatagccg taaacgccca ggcggcacat tccctcttgc agcggcgggg cgaaacactg
   153001 tccatccacc acagtggcaa actggccatt catgcacacc cgcacgacca gatcggcgta
   153061 tgccggatcc agctctacca cacagcggat ctgattgaca ttctcagctg tcaccgggtc
   153121 tttgttttgt aagatcaccg cctgctgggt gaccttaata tttaatgtct gcataaaatc
   153181 ctcctttttg acataaaaaa acagcgtgcc taagccgccg tttgcagttg actgcaattt
   153241 gtattttaca tgggaatcac ctcctgtttt cttgcaatct gcggggaagt gtggtatggt
   153301 ggggagtgaa aggagagatg aagatgaagt ctaaggccaa agtgtggatc cttgttgtga
   153361 ccgttgtagt ggcggtgggg gtcggtatcg gtgtgtgggt gcactatgat cgagtgcatg
   153421 atcaggagac agccagtctg gtagatcacg ctgtatccag tgcactggct ggtgttacta
   153481 cacagcccac agagaccact acagaaccgg cagccacaga ggcgaccgca accacaacaa
   153541 ctacaaagcc cacaaccact aagaagaaaa agaagaagca tactaccacg caaccgcaag
   153601 tagtgtatcg caccgaaagg aatggcacag tagccccagc cgcaataaga gaaacaaccg
   153661 aatcaacggt gccgaagcgt cctgctgacg cgcactttga tcccatacct tctgacgatg
   153721 gatattactg ggacacagct tcttctcgag acgatccgtt agaagaaata tatgtcgatg
   153781 aaagcggcag gcatttctat ttcaaaaagg gcgataaatc cactccaaga atatatattg
   153841 actaataact ctaaagcggc tgttccagtg cggagcagcc gctttgctgt ttattgcaat
   153901 tttgctttca gcgcgtccac ttctgcctgc aaagcgtcca gttgcttctt ttgatcttgg
   153961 atcaacttaa gcattgccgg tatcatgata cgatcttgcc agctttcagg tctcccttca
   154021 ctgtcataga tcactgcgtt ggggtaatgc ttgtccagat cctctgcaat aacgccgatc
   154081 tgcgtcccgc tgaccaattc gttgtccttg tattctggct tgtaattgta ctggcacacc
   154141 tgtacatcgt aaagaccgtt tggatccagc acagcgtctt ctaccggttt gatattctct
   154201 ttgtatcgtt ttgatgagtt tgcggttgta ataacgccgc ttgtgtttac aaccagtgga
   154261 atggttccgc ttgaagattt aaaactcagt ctaatatcgt cttgtaccgt cagtttgcct
   154321 ctgattgtcg tggcgttatc aatccatata ctcttcccga caaggtataa aacattatcg
   154381 ccaccattcg cactaagcac aaacccgcct tttgattcaa tcgtatcacg gtacgcagtg
   154441 cttccgctaa gcgtccaact cactttagac agtacaaatc tggtttcaac cgaatctttc
   154501 gatcccgctt gtatacacaa gttgccattc tgctgcattc ttaagcaaat atctccgcct
   154561 tctaaatatg ttttggctcc gtgctcatac tgaccgtatc caattacaag gctgttacca
   154621 ccagatgcag cattaatgat ttcatatccg gcaagatcat atattttttt gtagaattgt
   154681 acatcggcat caaatttggt tttcccttcc accgataggg ccccgcttac atctaccgaa
   154741 ccattgcata ccatatcgcc gcccatcgtt acataccatg taccagtata tgaaccgttg
   154801 ctgttctttt tttgtgcaga aaacacccaa gagcctttgg tagttggctt ttgaatgtat
   154861 gcacgataac tacccaaatc cgcatacagt tctcggtcgg tgatgttcca cccggcgatc
   154921 gtgcctttat ccgcaaggat ctcaataccg gagagtctac cggctgaaat gtccgtagca
   154981 ttcaggtaat actggttggt ttttttgttg tagtacaccg caaagtcctt aaaggggcct
   155041 tgcagtccgg tggtagaaac agccatgccg ttcttattca gcagcaggca gcggcctttg
   155101 gtcttgccct ccgctgccgg gtactctccg atataaagcg cgtctgacac accatcgccg
   155161 tcccggtcga tcaaagcagc gtaaccgccc actgcgttcg tgatagaatc cgtagcatcc
   155221 tgaatgcgct gtgccaacgg cgctgtgacc tgctgcatag ccttagagat catgcgggaa
   155281 agaatgcttc cggcagagct gccctcctgt tctgaacggg catgggcggc cacatccata
   155341 gtgacggagc catcataatc atactccaca cccatcaagg ggatatggtg atcgccggta
   155401 tcgtcccggt aagtgatcac atcaaaacta tccaacgccg gattggccgt gagcaatgtc
   155461 atacttcccg gtcggtactg tatgcccagg tcaaatacag tctcgccctg gtctccatcg
   155521 tctatgtaga tcatatcaga cacagcgttg aatacttttt ccgcttgggc ctgggtggtg
   155581 atcagtgggt tgtcgaaata cagcacctcg ctgttgaccg acagactatc tggtgcaaga
   155641 atgttcttat tcccattgtt gcaactgatc cccaggtagg ttttgtccgt ctctgccagt
   155701 gaaacctctg tgaccgtgtc atctgtcacc gcgtattctg ctgtaccatc atatacctgg
   155761 gcgaaagtat ctactcgcaa cttgccttct cgatcaaaga cggcagcaca gccgcagaac
   155821 ccagccacat aaccgatggc atcattcaca ttataggcag tgacctgctg cttgccgtcc
   155881 tcgtctgttt ccgtaccgca gagcaaagaa acatctaccg tgccaaagcc ggagaccttg
   155941 ctctccacgc cggcagccaa ctcaaagtta ccctggcgtg ccaggtcttt taagattgcc
   156001 aaaggggtct gctgaccgct gatggcggca gaatacggca tagaaagatc atacatgtgg
   156061 tcgtacattt ccaaagtggt acattcgccg gaccgagtga ccttttccgg ataaaacacg
   156121 cccattggca cccactccac tgcaccgttg accatacagc caaagtacac cacggttttc
   156181 tgcccgcgaa gcacggcacc ggcgggcaca gcccacaaaa cgcagttaca cccacaagcg
   156241 taggactttg ccagcgcgta atcgtcatgg ctgatactgc ggtcaatatt cagctccata
   156301 atgttatttt gctcatttgg gcttgtagga tccgtctcat cgttgtagcc aaaaatgaaa
   156361 ttgccacatt taaccttcac atagatccgt tccccgtttt tgatggcctg gttaaaagct
   156421 gtgcttgtct tgtacataaa atactccttt agcgctcaat ggcgtctact ttgtagttga
   156481 tgaaataccg gcaatccctg gcaccggaat aagccgtcca actgggcgtg ccaaagtagc
   156541 agctgaaaga aaacaccgta ttcccggagg tatcctccag cttaatagaa tgccagggct
   156601 tactcgcatt gttgatcacg ccgtttagct tgtccaactc cgcccgggtc aatggcggaa
   156661 aggacaactg ccttgttttt ttgacctgaa cgatactgcc gttcatataa gccgacttgg
   156721 agcggcctgt gttagaggac cacacctttt catctgaaca ggatatggca ttgaatgatg
   156781 ggtttggcat ttttgtgccg tcaatatata gtggcatacc gtccctcctt acgctgtggc
   156841 cgtaaccggg tcacggcctt tcttttctgt ttggttcaca tcgtccagca ccaccgtgct
   156901 taaatgctta ccgcccacat ataccgggat tgttacattg accgcctgcc cgctgctacc
   156961 cagcatttgt accatcattg cggctacctt gctgatccac tgggtgtttc gctccaaagg
   157021 cacaacagcc tcggcgcctt taccttccag cagaccgacc tggccttttt tcagcacgcc
   157081 gcccttttcc agctctggga tagtgggtat agaaaacaac tggtactggc cgttggtcac
   157141 gctcacgccc agggcgctaa gcaccttaga cagcgtgctg ccaacgctaa tcagcagctt
   157201 gtcattgatc ttgccaacca tattgttgac cagtttgatc acaccgttta aggggccttt
   157261 gaacgcattg gtaaaggtgg ctttcaaatt cttcagaccg ttctttaagc cggtcacgat
   157321 cttaccgcca aggccggtga cttttgatac aacgccattt ttcccggtaa agaaattaac
   157381 aacgccgtcc ttaaatcctt tgaatttttg gctgaccttt ttccacagat cgccgatacc
   157441 gtcaaacaga ccttgggaaa taaagccgcc ctgttctttc ataacccttg aaggtgactt
   157501 gatcttaaag gctttctgga agcctttaag aaacggctgg aagatatgtt cattgatcca
   157561 ctttcctgcg tcaccaatac cgtcaacaat gccgtcccaa atgccctggg ccacattgcc
   157621 gccggcttct ttgatcttgt cgccaaaata ggactgtatg ccggacacag cgtcagagat
   157681 cagctgtccc agaaacgcgc acaggccgcc taaagctgca ccaagtgctt caaacagagc
   157741 gcttgccatt ccaccaaaat caataccgcc tatgaagttt tccagcgccg ttgcaagccc
   157801 gcgccagtcc aggttttcca aaaagccggc aatggtcttg aacacaccgc tgattgcgtc
   157861 ggacagggtc tttgccacct ggccccaatc aatggtgtta aaaataccgt tcaggttttt
   157921 agcaaagcct gcgccaagag ctgcaaaatc gaatgtggtc aggaaggtgt ccagcgcacc
   157981 gaagacggtg ttcacaccgt taccaacaat ttgtccggca ccctcccagt cgaagtcacg
   158041 gatgaagccg tttaggctct tggcaatacc gctgacagcg ccgttgactt tgtcctgtat
   158101 gcctttccag tccagtgcat tgatcttgct aataatctta ttacaagaac cggcgattcg
   158161 ttcgccgatt ccctcaaagt cgccgttttt ccacaggccc ttgattttct ccaaataagc
   158221 ggagaactgg ttggacgctg ccggcgtatt ggctgtagac gcaccggacg aactactgtc
   158281 ttgctgatca tcactaacct tagtgatttg gtcaaatccg tacagctctt tctgcgcttg
   158341 agacagcttt ttcgtctctt ttgtggtctt gcccacagcg gtggccgtgg catttacctg
   158401 cgaagcgatc cccacagatg aaagcaaacc actaatggca ttggcaacac tcatggcgta
   158461 gggcatgagc ttttcgaaca gccccacaac tacattgatg gccggtgcca aagcatttgc
   158521 aaaagcattt ttcaaggctt ccacacggtt attcagagcc tcattctgac ttaaatatcc
   158581 ggtgatcacc gagcgcagct cgccgaaaat gtttttacac actttcagcc ccagcgatac
   158641 cacacctata cggcggatag acttgaccac attcaacagg gacttgctgg ccgtaccgga
   158701 agaagcacgc atatttttca ggtgactatg caccttgcca aaagcggcgc ccgctgcaga
   158761 tccgatattt ccaaatattc cctttaaacc ggagaagcct tttttcagtt tccctgctgc
   158821 ggaaacatcg ccggtttgct tgagctgctt gctcatactc ttaagcgcag gagcatttct
   158881 ggatatagac gatttcaagt tggagaagcg ggtgctttcc gttgctatat ccgcattcgt
   158941 tttgttaatc tgcgccgtgg tctgtgacat tgcgctcttt gttttgagaa tctgcgaaga
   159001 agttttgcgg atttcgtttt tcagcttgtc cagggagtcc gttttcaagt tgttcggatt
   159061 cagtccaacc tctttcagct cgccgtcaaa gacttctaaa tcgttcttta tacgattgat
   159121 agccgcccgc tgctgttcga tctgattgat cgtcatgccg ctggtcgacg ctgtttccat
   159181 tttgtggatc cagtctacca tctcctggta ctgactgctg acaccggcaa tgccattctt
   159241 ataagacttc aaaaactcct gctgtgcccg gtaagtggcc gttacctctt ttaagcggct
   159301 ggacaactgc ttgtatgttt cgtcctggct gtgcagctgg tctttcagct gtctggcttt
   159361 tgccgtatac tcggatattt tcgcagcact gctcatagcg gcctgcacat tgcgctcctg
   159421 gctcttaata agcgtatcca cctgctttcc catcttcctt gtatcagaag aggcggaaga
   159481 cattgccttg gcagtcaccg tcttaatttt atccgtcacg ccggacagct gcttcagatc
   159541 ggcttggaga gaggccatgc tctttttgta ctggctaata tccgcagtaa atcgtgttac
   159601 caattcctga tccacaaaat cacctccttt tcttgttttt caatcattaa aactgatcaa
   159661 agtaagccat tgctttggcc gcttgaatat ccagcacatc atcccctgtc caataaggga
   159721 aaaggtcgta cacagcgccc acatcctccc cggcaaccgc agcagcaatt accccggctt
   159781 ggatataggc gatttgtgac aggttttgat actgccttct ttccaaatca cgatggaaca
   159841 gaatgtaacg ctttagttct ccataggtca tagaaagaat gacggaaaac gacaagccat
   159901 aagcgttggc ctccaggatc atatcctccg ttgtgcagta attactcccg aaaggaagtg
   159961 gacggcttgt cctcactctc tgtggacttc tccacgccgt caaacgcagc gttgaccatc
   160021 ttttcaatgc cggcggagag cttttcggtc tgcgtatcgc tcagtagacc ggacacattg
   160081 gccaactgaa agagaatgct cgaaaaggcg tccacgccgc taacgccgct gtctaccaaa
   160141 gcgtcataca acgcctcacc ggtcagatcg ccgttgggat catcgttaaa gtgcagggcc
   160201 tcatccagta cagccaggag ccgctccgga tcactggaag cgctgaggat cacatccagg
   160261 gcgtcctcgt tgaatttatt tttcagtcgc agctgagcag ctacagtcaa acgcaggtgc
   160321 acagtcttgc cgccattcag ttgcaaatcg tatgttctgg ttacaatatg ggattcgttc
   160381 attgtcattt cctcctaaaa agtggggagg cagtcgcccg cctcccgaat agtcgattta
   160441 cgcggcgggg aactctctgc tccagtcgcc gtccagcttg taagagacag tagcctccat
   160501 caggctgttt acgcccggtc ccttaatctt caggctgggc acaccagagt tgttaaactt
   160561 ggtgccgtcc ggcagcttaa ccataatggg tacggacaca ccggcgtcct ccaaagctgc
   160621 cagcacccga taatccgatg tggcgtcctt tgcgttgtac agaaaagtca cctcaaaggc
   160681 gtctgctttc ttgcgaatac cggtaatgct gtgttccaca tcatcgtcat agcaagtggc
   160741 gtccagttct tcccgttcgc ccttggtcag atcgccgatt tgggtggcgt agttcaggca
   160801 cttggctgtg gagccggtat agttgggata tacctcaatg cctttggacg caagaccgcg
   160861 ttccggcttt gtttcgttca tataaaatcc tccttaatct atcagtcgat tggttcttgt
   160921 atcaacccga cggccgtaac gcaatgattt gcgcaaataa ccgctggggt catgtaacag
   160981 tgcgtccgag gacgcaaatt gccggatcag gcccagcgag gtcaaagcct cgtctacctt
   161041 ttccgtcaat tccaacaggt ccggcaaggt cataaaccac agatccacct gataggcgat
   161101 cacatctacg cacgccagtt ccgtgcctgt attggtgatc tcataaaatg tgatcaggtt
   161161 acctgccggt ttgctctccg gaaatgccat cttaatgtca tagggaatgt ccgactgtac
   161221 ggattttaag gtatcccgga tcactgcacg gtagtttttc acttgatcgc ctcctgtata
   161281 gccgtgccat agtgctctgc tatcaccggc tgcatttcct gcatgccgtt atacataaat
   161341 agcgccggca agcggccttt caacctgcga aatccgtagc cgggtatata cgcagtccaa
   161401 ggttcatgct tgcgcactat acccagctca ctgtccagcg gtgtaccctt ttcgtcaccc
   161461 acaggtccgg ttccaaattc cacataggcc gcatactgca tattggtacg gctgcctgcg
   161521 gtcacccgat caccgtcacg ctcgcaaaag gcggcgatag actcccgcag cagtccggtg
   161581 tcctccgggc agttgctgcg ctgacggccg gccatatcct ctgcgtcctg caacatctgc
   161641 cgctccaagt tgtccagcag atgatctgcg gtgcgttgca gcgtcttggc ataggcaccc
   161701 agcttttcga tctcaatgtt cgtttccacc gggtgccctc ctctctgtgg cattcgctgt
   161761 caacaaccga taatgtagga accgctgcac ggtctccacc tccagccagc caataccctc
   161821 tacctgtacc aggtcgccgg gccgtacgcc cacagggtca tacaacacgg cttgataccc
   161881 ggcagacagc acccgccccc gctcctcaat aggggcagaa gcagataccg gctgccagca
   161941 caaatacaaa acggcaggtg tagcactgta tgtgttctgc tcaaagtcgt aagcactgtc
   162001 tctgatcgtc tgtgcggaga aaatccgtga ttttacagtc cacgacttag gcgtttttgc
   162061 tttcacaggt gcgcacctcc ctgtatctgt tgtacggctg gagcaggtcg gcaatggctg
   162121 tctcctgctc cgcaggggtg gtataggtct cgctcataga tacgctgccc tccgtatagg
   162181 acgcactctt tacgccataa tcccgatcct gtacaacgcc gttcaagtgc acaaaagcaa
   162241 gttttgccag cgtggtggcg gtaaccaccg gcggcagctc ttgcgtgccc aaataggtca
   162301 ggcaatcgtc ctctgccata tccaaaaaca gctgtaaatc cagctcttca ccggcgtgtg
   162361 cgtaccaggc ctcgcatatc ttgtcgtaac gcccggcagc ggcccgcagc agccgcagag
   162421 ccttgttttt catctcatca gtcaaacata tcaccccata acaaaagacg ccttatttgg
   162481 cgcccttttt tgtatcctct ttttcttgca gctgccaacc ggcattcaaa taagccggca
   162541 gacaactccg atcaatgacc acttgggtct tgccctgtac aacggttacc ttttccattt
   162601 gtacctcccc gggcttagcc ctgcaccttg acgatcatat tcttgtccag cgtggtcacg
   162661 ccgtacagaa tatcaaagga cacggtgtcg atcttgtggg tgctgtcgta gtcaaagacc
   162721 acacgcacac ccaggccgtc cgcagacgcc acataggcgt tcttgttgcc catcggcaga
   162781 tccataggac gggtcaccag tgccacgccg ttgcggtgga accctactga tgtaggcgca
   162841 gagatcacag tggcgtcctt tccagacagt gtagcgtgca agggctggtc aatagccacc
   162901 tcggccaccg cgccgctggc agccgtagcg cctgcggcaa aatggtacac atagccgtcc
   162961 acaataaagc agtcgccctt tttcaccgtg gcagtagcag cagtcacaga ggacagcgcc
   163021 accttgctct caccggcagt accactgacc ttataagtct tggcagtacc aacggcattg
   163081 tccagataac cgtagggata cggtgcgttc tgactcatat aggtgtccat ggtgtacacc
   163141 ttgcccagtt ctgcgtcccg cagggcgttg ccgtcaccgg cataggacac cttggacagg
   163201 ttgtcgtccg tagcatacag caccttgtgc gaggggttca gcaccaggcg gcggttctga
   163261 accggcacac cggcaaagtc cagatagctg cccactttgg caatatcctt aatgggcttg
   163321 gttgcgctct ctccggaagc ggtcacggtg cgaccggcgc cctctacggc agtcgccaat
   163381 acatctgcgt ccaccgcgct ggcgatggcg gtcatggccg gttcgatcac ctgagcagag
   163441 aagtcgcgca gatccaagga catttcctta gaagtgatct gcacagtcac atcacgcagc
   163501 cggtccatct tcacgggtac accgccctcg ttcagatcct ggggatccac agcgccggta
   163561 aagttcttgg ctacaaactt gctggggcgg cgggcggtaa ccgtgtcgcc aaccttcaca
   163621 aattcgtcct catagtcccg gtgcaccagg ttggccatca ccaggttgtt tttcagtacc
   163681 atcagtgcct cattggcaat gacattgggg gttaaaatcg tattcggcat ttcttattcc
   163741 tcctattagc cgttctgttt tctccacgcc tcataggcgc ggaagtctgt gggcggtaca
   163801 ttgtcgcccg ctgcttcctt acccgccggc ggcaagtcct tgccccgcag gttggcggtt
   163861 gtggcggcct gtactgcctc ttgaaatgcg gcgtcaaaag tctccaggtt cttttgcgag
   163921 gcggtggcgt cattcccggt caggaatgcg gcaaactgtg caggcagctt gcgctggagc
   163981 agctcagccg caacagccgt ttccagctgc ttcttggcaa aggctgcctt ttcctgttca
   164041 aatgcctggc gatccttggc caggttatac cgctctcgct cctctttgtt catactggat
   164101 agttttttgg cttcgtccgc ctgctctttg gcgctttctt cccacttggc tctggccgtg
   164161 gcaagcgcct tgctgacccg gctgtcaaac tcgctttgga atttcttgtc tttcagcagg
   164221 tcgtcaaatg ttggagtgtc gttgccccca tcggagttgg cgccggtgtc gcccgctgcc
   164281 ccctctgtgt tggtgtctgc tccattttcg ccggtgtctt cggcaaacag ctggaggttc
   164341 agcggcaggc gtgcgcacac ccggctctgt tctctgctgt tttccatctc ggcatactgt
   164401 tttgtcattg ctgactcctt tcccaaaccg tacgctgccg gttcgttaaa tgatatattc
   164461 ccacaggcat agcctgaaaa tgggtataaa aagagcaggg ctgcattgca gctctgcttt
   164521 cttcatgtta ttggtatttt tttatcgcat ccagccaatc ctctggacac tttccatcgt
   164581 aaaatttgtc aataacatct tgtatcgctc tttttctttc ctctgcgctg atttctctgt
   164641 gccctgttac tcttgctaca ggtggatcat tccatctggg agcggtaaat agcttttctt
   164701 ttttcataat tcagtcccta tttctcatac agaataattt ttgtaacaga gttgttttga
   164761 agcaactcac caacaacaaa gctactacca cgcacataca atatctcttg ctcacctgca
   164821 ttaaaagatc gaatatctcg tccgttctta cactgcggaa tatagatttg cacctctgcg
   164881 tccgggttat aggtctttcc gcaggttgca gctatgtact cgttgtaagt aaccgtgttg
   164941 ccgaccgtat gcgtgtttac aaacctttgc agttccgttg gatcggatat aaccaaagag
   165001 cgttttaccg atccggcata cctggggaat ttctcaagtg cacggtctaa gttagttata
   165061 gcccttttct cctcgtttgt caactctata ccttgccgca gtttctcgtt aatcgggtaa
   165121 aagtcactgg acacccagct gttgattgcg tattcttcct cttctgtcaa acccgggtct
   165181 ctcttctcca catacttctc ataccactgg gcgtaggtca tatctgccgg tacggtcatg
   165241 gacttgccgg ttaccggatc cctggcccag cgggtgcctg tgcggttatt ggtcaccggc
   165301 acggtaatac tgcggcagaa agggtgcata ggcggcaggt tctcgcctgc ttttgcctct
   165361 tccaccaaaa aggtcttgcc gtccagctgg cggcagacgg cggaggtgcg caaatccaga
   165421 gtagccataa accgataccg gataatgccc gctgccttat agccctctaa aaagccttga
   165481 ttggagaagt gattgacctc tgtacggatc aggcggctgg cacaatagcg ttgcccgctg
   165541 tcgctgtctg ctcctacgca gtcctccagc aaccgctcct ccatatcgtg tagggtcata
   165601 cccgtcatac aacccacctc aatcgtgcgc tgcaagcgct tgcaaaaggc ggcgttgttc
   165661 ttccacacac gatcggaata gttcttgccg ctccacttat gggtaagtgc ggcctgtaca
   165721 cggcggtcac tgatcaagcg aaagtcatat agaccattac gcttttggtc gttaaaaata
   165781 gtgcggtagt atgcttgttt gagtgtatct gtcagtcgcg ctttcgccag ccgttcctcc
   165841 cgcacgccca tggctacggc ttccgcacga atagcgttct gtaaagcctg caatcggctg
   165901 atacggtccg catacgcagg agcgtccagc atagcgatca attcacgccg tgcctgtggt
   165961 tccttagtct gttgtagctg ttccagcaga cgctggcgct cctctgcggt ttggcctgcg
   166021 ctcagcagct gcaaggcata agcctggctg atctgaccgt ttttaacata ccggcggaga
   166081 atacgctcaa tttgctcgtt gagctgctct acaccctggg cgtacatacg gttgacctcc
   166141 accattgtag cggtggtgcg cgcttgcagc aggtgctcca ggtcaaccgt tcgccttttc
   166201 caatactctg ctgctttcat aggttaagcg tccttttctt tgtcttgctg ttcctgatcc
   166261 gccgactgtt ccttttcgtc agccttatcc tctgtgttgg ctgtgaagct gtccatatat
   166321 tgttgctggt tctcctgctt ttgctgcttc atattctcca cagcctccgc cgggtcctta
   166381 acgaaccata acagtgacag cagcgtctga tcatcaacca gtccggcgtt cttcaaggtg
   166441 cacaccatct gcacgatctg cgcctcatca atgggcaggg ccacagtgaa cacaatatcc
   166501 acatcgtcca cagataccgg gtcaattccg ttatgggcca gccagttgtt atataacctc
   166561 cagcgtttct ttaagcccgc ctccatagca ctcattttgc tttttacaag caggtgcaag
   166621 gccagcagct ttaatttcag cgccacgccg ctggcgttgc ccgcaaaggc ctggtctgtc
   166681 atatccgggg ttaaagtcat tttatgaata tccgatacca gcgtatcgtc cagcaccttc
   166741 aatgcattct catcaaaggt cttttgcaca tattccaacc gggcgtcctg tggaatacca
   166801 tctacaaagt gatcctgctt tgcggctgcc atcgtctccg gcggcaatac cgcaccataa
   166861 gcagctaaaa tagaattgac gaacttgcgt ttgtccgtca ggcgatcgga cagcagcgca
   166921 ttgcgggcgt ctatcaggtt ggccacctgt tcaaagtcgc cttgtctctc ctcgttgttc
   166981 tcataacaca ccaccggcac ctcatcaaag aagtgtggca ccggtgcacc caccgggttg
   167041 tacacatagt tttctttatc cagcgatgtg ctttcgtact gctgatactg ggtagccgta
   167101 tagactgtta ccgcatagta ccggctgcgg tctgtgcgct cccgctgctc aaaccacagc
   167161 gcaaacaagt ctttgtgctc cacggtatca tcttgcacca gcacgatctg atccggcgca
   167221 tacactgcgg atcgcgggcg tggttgctcc tctgtgctgg catatagcag ctcacagctt
   167281 tcgccatata tacccatggc ctttccgttt cgttgatcta cggtagcgat attctgacta
   167341 tggtaggccg ccataacggc ggaaatgtca atcttctttc cgcacaaatc gcaaaggccg
   167401 tctttgtcct catccacagc gttgtggcgg accagggtgc cgttttgccg attcagcttg
   167461 gcctcaaccg tagacaccag ggaaagctgc gcctgactgt ctttcttgtc ccggtcgttg
   167521 caatcgtact ttaccggctc acttaggaag tagccgcgaa taatatctac gatatacttg
   167581 gcatagttgg cctccgcccg cacatcatcc tcttcatctc cacggtgaag ctgtggaaca
   167641 ccgatatacc gaccatatag ggcgcgacac cgtctttcat atttatttgc tttaccgatc
   167701 acataatcga tcaccgcaga aggcaactcg ccccggtcaa ggttcggcac atcgcgccgg
   167761 ttcatgtaaa gtatcattct atgtcctcct tgttacgatc cgccccagcg ccgtgcttac
   167821 aaagtaacgc atagcgtcca tagcgtggtc gtcctgtttg accggctcat cccggcctgc
   167881 ctgagccgct ttgtcatacc aacggtaggc gtaaaattcc gcaatggtac gggtgcagtc
   167941 cttgctgaac agcagatccg cccgctgcaa tagcgtacat acggtacgga ttccatccag
   168001 caccgcgtta tccgccttta ataccttgag cccccgcctt tgcagttcag ttataaatga
   168061 agccgccgat gggtctacga ctacgcaggt gtatggcgtg ttccccaaga actgtaccag
   168121 atcatctgcg tactcggcgt ccgtcttttg ccggtggttc tcccgcccgg aatagtaata
   168181 ttccttggtg catagccatt tgccatggta tttgcgccac atcaggaaca ccgtagggtt
   168241 tagcgtaccg tagtccacac tgatataggc agaaccttgc agttcgttat ccggcggcag
   168301 cggaatacag tgccggcttt cgtcaaacat atcgtagatc aggccctctg ccactttcca
   168361 ttcgcccaga atataccgag cataaaaaac gcccgcgtac atcgttctgt accgggcttt
   168421 gacctcctct gttaaggaca aattgtcgtc catcgtaaag tggaggtaga gtattcgctt
   168481 ttcttgccgc ttctccggca ggatccattc ttcataaaac cagtggtgtg ggttatccgg
   168541 gttgcagttg aaccagaatt ttgcaccact gacagagcac cgggcggtgg cctgctgcac
   168601 aaaggactgg ggcattaaag ccacctcatc gaaaaacaca cctgccaaag tcataccctg
   168661 gatcagatcc tggctgcttt cgtccttgcc gccgaagata taaaacgcgt tttccgtacc
   168721 accccgcgtc accacaagca cattgtcgct acggctgtat tttacctgat acccgcgact
   168781 ttgcagcatt gcaggcagaa aagaaagcac attccggcga aaggagctga ttgtcttacc
   168841 gcacatggca aagttcatgc cgctgtaggt actcatagcc cacagaatat agctaagcgc
   168901 catactcacc gtcttaccgg atcgtatagc gccgtctgca attattccgt ttttgtcgct
   168961 cacaggtgat gttttgcacc accaggtgag cacctggagc tgcttggcgg agaatggctg
   169021 aaaatgaaag gtgcttattc ttcccatgcc tgttcacccg ctttctgctc caaggcttcc
   169081 aagaagccat cgtctgtctg ctcatcttca tgccctcggg ccaattcaaa gtgacgcaga
   169141 agctctgcca gggctttcac ccgatcagat gtattcggcg gctttgccgt ctctgcaaac
   169201 ccaatggagc acagcgcgtt cagcacatcc gttgcggtga aatccaactt gtccagcttt
   169261 cgcttttcca ggtcagcgat aaattttttt accttatcat ttcttagcaa tcgactcgct
   169321 tggctttctg cgctcccggg cgccttacaa tttgggtaag cagcctggta agaccgtttc
   169381 ccgttatggt cgagcacata ttcataacag aacagccttt gtttaggtgt taaggtctct
   169441 ttgcccatgc tgctcacctc ctttgtaata atcacggatt atatgctgtt attttttctg
   169501 tttgctattt ggaaaaaatt catccagtat ctcaagcgtt agtaccgctt tttcaagatg
   169561 gatatttttc tttatccaag taaacaacaa agcaactgat gcaacgatag cggccacgat
   169621 cactacgaca aggacgatat agcttatcac tcctttacag tcattgtgaa gtgcaacgat
   169681 ccaagaagtc atagtcgcaa ttaaagaaaa ctctgctgcc atagacgcat taaagaattt
   169741 ggatgcggat ttcacatccg tctcagccat aatgcgtttg cgccggcgtt ctgccggaga
   169801 aatgttggtc agttctgtct tgacctcttc gtactccagg acttcacgat ttttcttctg
   169861 ctgcttgcct aaaggttttt cagagcgttt acgcatgtat ttgttttccc ccctttcgct
   169921 caccataatt atagcacatc tgaaaatgag cctcatagta accgcatttt agaaagggaa
   169981 agcacaaaga caaaaaccaa agagcgcacc gtttggagcg ctctttcaat ctgtttggca
   170041 gtttatacta taacacagac ggcaacctgc atactataac atcaacatgc attgcatagt
   170101 ggttttttat ttttcgcatt ccagcatatc cagggactgc gggtgaatgc gagagaccag
   170161 gtgattgtat gtaatatctt cgtctacggc aatcttctca aaagtgtcac cgttcaaata
   170221 ccgccgacgc aacacacgcc ggtgcaacgg actgcgcacc tgctcaatag cagtctcaat
   170281 ttctgcccgc tgcaacagag caagccggac ttgttggtcc agcttctctt tcagttctat
   170341 aatgcgatct accgtcaagg taaaatctgc ccgctgcccg cctcccggcg tgggagagag
   170401 ggaagccgtg atcttttgcg cccggctgtt cagttcttcg atctcctgtt gtgtaatctc
   170461 aacctccgcc cagcactccc gatagcgttg cagccattcc ttcttttcgt tgttcgtcat
   170521 ttttcatcct gctttttatt ccgctcattt attaaagttc ggaccaaagc cgatcacgcc
   170581 gaaaaatgca acaatgaccg ccccagccac aagaataatt tgtgctgcta tacacatcct
   170641 gctcacctcc ctgtacttcc gaacccgccg ttgccgcgtt cggtgtctgc ccttttctta
   170701 ttccacaagc tctttttaat ttcttccatg tttttctcct ctccggatct atagttcgtc
   170761 taccactctt tctgcgcagt acttcgtcaa ctcatcatga agcgactggg aaacttgcat
   170821 tgatagttct atgatctgtg tctttggctt acagttggcg caccacgctt tcatgttgcc
   170881 agtgtttatt cccattagtg cgtatggacc gtaaatggtc atgcggtgcc aacacacatc
   170941 acggtggtaa cattgctcgc aggtcattgt gccacctcca aattccgtgc agtcgactgc
   171001 aaaacttgaa taacggcggc ggagagcttg gctccggtgg ccgggtcctt ggcattgatc
   171061 ttgccgatca gctcctgtac ctttgcggcg gtttgttgca gttcggtgaa atacacccgg
   171121 caggcggcta catccgtgtc tgcgcccgct gccttcgctt gccgaacagc ggcgtccagt
   171181 ttggtggcac tgctgtccaa ctgccgtttc aggtctgcct tttcctgctc cagtttttcc
   171241 acagcggctt tggtcttttc ctcggcgtct gcctttgccg ttgccagctt agctttgtat
   171301 tccttggcgg cttccttttt cgcttccttt cggattgcct ccgggtccgg cgctgcgtcg
   171361 gcccgctgct gcaattcttc cagctgggcg ctgtacttgg ctttaactcc ctgctcaatg
   171421 gaagaacgga gtgtgtccat gtccaccggc tccggcgctt cgcttaattc gctctgtgcc
   171481 tggccaagat caaaggtcag ctgttccgtc tgcttcttgt agcgttccac ctcagccttt
   171541 aactccctga ctgtggcact ctccaaatcc acatcggccg cgaactcttc ccgctcataa
   171601 ctgttgattt gggatatcag ctccagcttg gtgatcccca ggtcggcgtg gtcggccata
   171661 tacttctgac ccagcttttc ataggctgat atgtaggaat aggcttgccg ctgcttaatg
   171721 ccgcaggctt gctcggcgta ctcctcgaat gtgtcatagc ccagctccgt gtatagaccc
   171781 tcatcccgca tagtcttaag atcgtggcac acatctacca gtgctctggc cattacctgc
   171841 ccattggcca ggatccgggc gtgggtgtcg taggctttct gggttgcggg cgttacttct
   171901 tgcattgtag tgatttggtt atccataagt cctcctcctt aactgactgc ttttgctttt
   171961 ctgtttgact ttagatatgc aagccatgct tgcataaact cctgcacatc cggtggtgcg
   172021 gggcggttgt gatcggctct gcactgaaca acagtgccgt ccttgaattc tacggtcaca
   172081 taggactgat ccgggtccga ctgctttcgg acgaaaagta tatccgtctt tctgtccagg
   172141 tacggatttg tatagcagga gtacacgcag ttgtgctggg cgcagccctc ttttagcaga
   172201 tcttccggtc cctcggccgg ccgaatgaac agcccgctgc tggcgtatgc atatttgcgt
   172261 ttcaactttg gcagatcctt agctaacttc tttgcccgct cggcttgctc ttttgctttc
   172321 ttttcattag ctcggcgtgt caattcttcg gaatactgcc ggtgcagatc tcgcagattc
   172381 tgcggtacgg ctacctcttt acggttaaca tccaggccca gtctactgca ctggtccaga
   172441 tagtcactgt agtctgacag cacattggct ggcgttccat atcctccagc tgcctgccgg
   172501 tttacccagt tcaccgcctt ttgcggaggt aggtgtctcc gcaaaacatc aagcgcctta
   172561 tagcatttct gctggctcca gctgtgctga aaaacaagaa aaaagcggaa attttcgtct
   172621 gtcattttgc agccgtattt tttcaatgcc tttgttgctt tgagtgttga acagcaaatg
   172681 ttgtcttgcg tctttaacat acggtactcc tgcttggtca gtcgcatagc cttgtaaggc
   172741 accacttgct tgtagtccag accagctgta caattccact ccacctgttc ggctaccagg
   172801 tcaccgttgc cctcttttat tagacgctct gtaagcaccg ggtaccggct atattgatac
   172861 agtaacccaa gcaggttgac cgggtagttg gctatagcgc tacggtacag ttgctgcgca
   172921 cattcgtggt atgtctccca tggcagatag cgtaggttac ttttttccaa cgcctcttca
   172981 aagcccagca gctttgctcc ctctccctct gtgcacttcc aactgttgtg atccagtttg
   173041 gctggctcca ccgtgcacgg cagtttgcgt gttggctttt gttttacgct gatgaacata
   173101 tcgtcacaat agtaactgcg ttcagccacg aagtgctgcc caagattgaa gtatgcggcg
   173161 tacagcagtc cgcccatttc tggcgcggcc ttaaagccgt atctatagtc ttcgtacacc
   173221 cgaacgaaag aaagtaatat cccaccgttc cttgtccgct gcgttaccgc taccactgcc
   173281 gcgttgacca gctgactacg gccacgcccg gcgtctttgg cttggacttc gtgcccgcag
   173341 gcggggcagc atacggtgtc gttatgccgt gcagagcggc aagctgcgtg tttgtccgtc
   173401 catagtcgca tgttctcaat gtcgatctgc acatccttgc cgcaagcggt acaatagcca
   173461 tacctatggc cgcattcttt gtgcttaaaa aaatactgct cgttgacgaa cacctgctta
   173521 tgtgcgaatg tcagtatctt tttctccggc agtttcgggc ggccgtccca gattttctct
   173581 gcctgttcct gcgtaagcgt gttcagcttt ttccccatat ctacacctca cagcagatcc
   173641 agcaggtcga tgatctccgc cttggtctct tcggcggtaa agccgtaata gcccgctgcc
   173701 cattcgtaca cggtgtcatc cggcacggct gcgcagttgc ccgctgcttg tttccgggcg
   173761 ttgctggtga tgtgatccca gcagcctttc aggctcttgc cctcatccag caccttgtcc
   173821 gcgttttcat cattgaccag gcagtggtct ataatgtgtg agcatagcag acgcacggtg
   173881 gcgctaccca tcttctccgc ctcctggtcg atcttatcaa tggctttttg gattttctcg
   173941 gtcatttcag cgttacctcc ttgatctgcg ccagcgcgca acgctggcag tgctcgtcca
   174001 gttccggctt gtccaggccg caccggttat tgattgagcc gtagatacac acatctctgc
   174061 atatcgtcgc caagatcgca actgtagttt tttcgttctc attcttcatt attgcgctcc
   174121 tcaaaggcca taccggccac ggtgcccagg ttgatcagat cccgacatac agcttctgat
   174181 ttggacagat ccattgttct gatcacgccc tgcacgatca ggccggactt aactaccacc
   174241 aggtccccgc gccggtacag atcgtacccc tcttcttcct tttcgatagg ttgcaacgct
   174301 cttttgttga tgaatgtcat gcccgcacct acaatcagcg gttgccatac agcgcctgcg
   174361 gctacaatgc aggtgtccag cggggcggca tattcttcat cggggcattg gtctgccagc
   174421 ggcagatccg ctttcggcat tcttgtcatg atcacgctgt cgtcctctgc caagtcagcg
   174481 accatacgca gcgtctccgg cgtgtattcc gggtggccgt acaggatgta cccgcagctg
   174541 ccattactga gcatttgctc gccgtctggc aggtcatata gaaaataggc cttgcttcgc
   174601 ttgcaaattg ataacatttt tttaaagttc atctgtctgt ctcctttacg cttatgccgt
   174661 gaatgtacag cataagtttt cgcttgatga tgtattcctt tgtttttgta cccttggtgt
[truncated: 93,066,160 more chars]
