# Supplementary material for: The novel anti-CRISPR AcrIIA22 relieves DNA torsion in target plasmids and impairs SpyCas9 activity
Source: PLoS Biol. 2021 Oct 13;19(10):e3001428. doi: 10.1371/journal.pbio.3001428 (PMC8545432; doi:10.1371/journal.pbio.3001428)
Supplement: S7 Data — (FASTA) [file pbio.3001428.s023.fasta]

>CDD63078.1
MTLFSRRGDVMDFELISTEDLYEDDDVVVIRRTGKAFNAV--VDNIDVAIKNEDGDITNIVELKSKIVKYI
>CDC32319.1
----------MEFELISTRDLFEDDDIVIISRIGKV-FNA-KVEIIDVAIKDENGDITSIMEVKHKILGYL
>CDD65429.1
-----------MLELIDTEELYENDNILVLFSTFNK-NGL-KISTIDLAYKNNNGEIIEIKTIKELYI---
>CDC32432.1
-----------MLELINVEDLYENDKIIIMDSIFFNNNKL--IENIEIGFKNKSGDIIDIKTIKHIK----
>CDB51150.1
------------MELINTKDLYENDAFVIIEAEFEDSETKKRMQEISLGLKNNQGDITKIRTIHRKQF---
>CDB51757.1-AcrIIA22c
----------MKMIVEDTKDLVETDDYVIIEATLSEGDLL--FVQIAVGIRNEVGDIVRIIPISTNPI---
>37p
--------------VEDTKDLVEAADYVIIEAVLVD-DGL-RYKQLSVGIKNSNGDIICIVPISTTM----
>56
------------MIVEDTKDLVETADYVIIEAVLVD-DGL-RYKQLSVGIKAQNGDIIRIIPISTMMM---
>52
------------MIVEDTKDLVETADYVIIEAVLVD-DGL-RYKQLSVGVKAKNGDIIRIIPISTMLM---
>20p
------------MIVEDTKDLVETADYVIIEAVLVD-DGL-RYKQLSVGVKAKNGDIIRIIPISTKLM---
>57-AcrIIA22b
------------MIVEDTKDLVETADYVIIEAVLVD-DGL-RYKQLSVGIKAKNGDIIRIIPISTMLM---
>22p
------------MIVEDTKDLVETTDYVIIEAVLVD-DGL-RYKQLSVGIKAKNGDIIRIIPISTMLM---
>63
------------MIVEDTKDLVETADYVIIEAVLMD-DGL-RYKQLSVGIKAKNGDIIRIIPISTMLM---
>5
------------MVVEETRDLAETADCVVIEAILVD-DGL-RYKQLSVGIKDENGDIIRIVPISTVLI---
>65
------------MVLEETRDLAETADCVVIEAILVD-DGL-RYKQLSVGIKDENGDIIRIVPISSVLI---
>CDB51368.1-AcrIIA22a
------------MVIEETRDLAETADCVVIEAILVD-DGL-RYKQLSVGIKDENGDIIRIVPISTVLI---
>38
------------MVIEETRDLAETADCVVIEAILVD-DGL-RYKQLSVGVKDENGDIIRIVPISTVLI---
>67
------------MVIEETRDLAETADCVVIEAILVD-DGL-RYRQLSVGIKDESGDIIRIVPISTVLI---
>68
------------MVVEETRDLAETADCVVIEAILVD-DGL-RYRQLSVGIKDESGDIIRIVPISTVLI---
>16
------------MVVEETRDLAETADCVVIEAILVD-DGL-RYKQLSVGIKDESGDIIRIVPISTVLI---
>37gi
------------MVIEETRDLAETADCVVIEAILVD-DGL-RYKQLSVGIKDESGDIIRIVPISTVLI---
>8
------------MVIEETRDLAETADCVVIEAILMD-DGL-RYRQLSVGIKDENGDIIRIVPISTVLI---
>13
------------MVIEETRDLAETADCVVIEAILVD-DGL-RYRQLSVGIKDENGDIIRIVPISTVLI---
>66
------------MAIEETRDLAETADCVVIEAILVD-DGL-RYRQLSVGIKDENGDIIRIVPISTVLI---
>22gi
------------MVIEKTRDLAETADCVVIEAILVD-DGL-RYRQLSVGIKDENGDIIRIVPISTVLI---
>64
------------MVIEETRDLAETADCVVIEAILVD-DGL-HYRQLSVGIKDENGDIIRIVPISTVLI---
>20gi
------------MVVEETRDLAETADCVVIEAILVD-DGL-HYRQLSVGIKDENGDIIRIVPISTVLI---
>11
------------MVLEETRDLAETADCVVIEAILVD-DGL-RYRQLSVGIKDENGDIIRIVPISTVLI---
>1-AcrIIA22
------------MVVEETRDLAETADCVVIEAILVD-DGL-RYRQLSVGIKDENGDIIRIVPISTVLI---
>29
------------MVVEETRDLAETADCVVIEAILVD-DGL-RYRQLSIGIKDENGDIIRIVPISTVLI---
